# Supplementary material for: Combining laser microdissection and RNA-seq to chart the transcriptional landscape of fungal development
Source: BMC Genomics. 2012 Sep 27;13:511. doi: 10.1186/1471-2164-13-511 (PMC3472292; doi:10.1186/1471-2164-13-511)
Supplement: Additional file 2 — Contains normalized read counts and expression analyses for different conditions. [file 1471-2164-13-511-S2.xlsx]

## Sheet: Tabelle1
Additional file 2. Normalized read counts and expression analysis for different conditions.
Quantification analysis was done as described in Materials and Methods with LOX or classical analysis.
Criteria for grouping in classic analysis:
group 4: all ratios <= 0.25 or >= 4
group 3: mean ratio <= 0.25 or >= 4 and coefficient of variance < 0.5
group 2: all ratios <= 0.5 or >= 2
group 1: mean ratio <= 0.5 or >= 2 and coefficient of variance < 0.5
group 0: all other genes that are not differentially regulated
group n.d.: genes for which no ratio could be determined due to insufficient read coverage
criteria used to classify genes as differentially expressed for the consensus analysis:
1) for veg/sex: use LOX analysis and classic analysis, up or down if ratio >4 or <0.25
and Bayes' probability for regulation in the corresponding direction = 1 and gene in group 1-4 with classic analysis
2) for wt_proto/sex: use LOX and classic analysis, up or down if ratio >8 or <0.125
and Bayes' probability for regulation in the corresponding direction = 1 with LOX and gene in group 1-4 with classic analysis
3) for pro1_proto/wt_proto: use LOX analysis and classic analysis, up or down if ratio >4 or <0.25
and Bayes' probability for regulation in the corresponding direction = 1 and gene in group 1-4 with classic analysis
4) for pro1_proto/sex: use LOX and classic analysis, up or down if ratio >8 or <0.125
and Bayes' probability for regulation in the corresponding direction = 1 with LOX and gene in group 1-4 with classic analysis
	consensus analysis of differential expression				normalized read counts								comparison veg/sex				comparison wt proto/sex				comparison pro1 proto/sex				comparison pro1 proto/wt proto
locus_tag	diff. expr. veg/sex	diff. expr. wt proto/sex	diff. expr. pro1 proto/sex	diff. expr. pro1 proto/wt proto	SM1 (veg) normalized read counts	SM6 (veg) normalized read counts	SM2 (sex) normalized read counts	SM7 (sex) normalized read counts	SM4 (wt proto) normalized read counts	SM5 (wt proto) normalized read counts	SM8 (pro1 proto) normalized read counts	SM9 (pro1 proto) normalized read counts	veg/sex ratio classic	veg/sex group classic	veg/sex ratio lox	veg/sex Bayesian prob lox	wt proto/sex ratio classic	wt proto/sex group classic	wt proto/sex ratio lox	wt proto/sex Bayesian prob lox	pro1 proto/sex ratio classic	pro1 proto/sex group classic	pro1 proto/sex ratio lox	pro1 proto/sex Bayesian prob lox	pro1 proto/wt proto ratio classic	pro1 proto/wt proto group classic	pro1 proto/wt proto ratio lox	pro1 proto/wt proto Bayesian prob lox
SMAC_00000	0	0	0	0	2066	388	1117	392	121	152	94	93	2.11429	0	1.56319	1	0.235208	2	0.221182	1	0.161113	4	0.154241	1	0.693929	0	0.69735	1
SMAC_00001	0	0	0	0	72	258	75	321	96	81	33	50	1.35701	0	0.762265	1	0.72785	0	0.220126	1	0.341308	0	0.104049	1	0.472319	1	0.472679	1
SMAC_00002	0	0	0	0	148	38	134	83	456	617	364	469	0.907256	0	0.677998	1	5.23379	3	4.52938	1	4.06314	3	3.53316	1	0.794209	0	0.780053	1
SMAC_00003	0	0	0	0	2280	410	1687	504	1698	1407	849	841	1.73296	0	1.26297	1	2.00031	0	1.85115	1	1.08874	0	1.04012	0.944	0.549106	0	0.561878	1
SMAC_00004	0	0	0	0	67	10	83	12	3	3	6	15	1.83609	0	1.15242	0.824	0.143072	4	0.132819	1	0.500753	0	0.414045	1	3.5	2	3.11736	1
SMAC_00005	0	0	0	0	426	22	197	1	2	3	1	1	112.569	0	5.23963	1	1.25635	0	0.10592	1	0.502538	0	0.0446359	1	0.416667	2	0.421413	0.952
SMAC_00006	0	0	0	0	438	409	330	166	195	377	262	316	1.91727	0	2.31555	1	1.29478	0	1.17671	0.998	1.30836	0	1.19006	1	1.12431	0	1.01135	0.594
SMAC_00007	0	-1	-1	0	290	119	323	103	2	1	3	1	1.30928	0	1.24329	1	0.00960353	4	0.00941558	1	0.0128047	4	0.0136222	1	1.5	0	1.44677	0.793
SMAC_00008	0	0	0	0	38	4	65	1	1	2	2	2	10.6615	0	1.48641	0.972	0.761538	0	0.152345	1	1.01538	0	0.236277	1	1.5	0	1.55094	0.791
SMAC_00009	0	-1	-1	-1	1467	2560	968	3824	60	15	7	3	1.3033	0	0.675639	1	0.0242731	4	0.00761311	1	0.00323641	4	0.00114418	1	0.208333	2	0.150291	1
SMAC_00010	0	0	-1	-1	28	961	179	426	88	77	7	11	1.96168	0	1.98108	1	0.327278	2	0.1522	1	0.035703	4	0.0177104	1	0.109578	4	0.116363	1
SMAC_00011	0	-1	-1	0	2	0	2	1	0	0	0	0	0.75	0	0.231405	0.96875	0	4	0	1	0	4	0	1	n.d.	n.d.	#DIV/0!	nan
SMAC_00012	0	0	0	0	12	54	31	90	12	21	33	54	0.715591	0	0.554866	1	0.357796	0	0.14782	1	0.94328	0	0.383678	1	2.84821	1	2.59558	1
SMAC_00013	0	0	0	0	2713	511	2065	353	414	294	282	248	2.6736	0	1.82866	1	0.587131	0	0.501764	1	0.439519	0	0.392494	1	0.770729	0	0.782228	1
SMAC_00014	0	0	0	0	241	1101	521	2389	2814	2306	3913	4555	0.784389	0	0.431475	1	2.9926	0	0.850973	1	4.94948	0	1.44096	1	1.67035	0	1.69331	1
SMAC_00015	0	0	0	1	38	44	81	59	28	23	109	132	0.600544	0	0.7229	1	0.373509	2	0.30738	1	1.76501	0	1.48103	1	4.77135	3	4.81822	1
SMAC_00017	0	0	0	0	102	673	226	533	36	53	102	143	1.22081	0	1.14085	1	0.140196	4	0.0664108	1	0.385933	0	0.182742	1	2.85705	1	2.75169	1
SMAC_00018	0	0	0	0	653	380	710	356	445	325	620	870	1.08915	0	1.12923	1	0.811857	0	0.724648	1	1.571	0	1.42348	1	1.98323	0	1.96437	1
SMAC_00019	0	-1	-1	0	7541	864	6783	607	48	41	63	48	3.77148	0	1.81638	1	0.0399359	4	0.0276462	1	0.0498077	4	0.0359987	1	1.25495	0	1.30212	0.995667
SMAC_00020	0	0	0	0	24	9	45	14	96	82	27	28	0.772619	0	0.732676	0.962	4.16746	0	3.8924	1	1.2877	0	1.25207	0.9415	0.310912	2	0.32167	1
SMAC_00021	0	0	-1	0	189	535	96	140	31	2	6	7	3.17827	0	3.53459	1	0.144866	2	0.0900687	1	0.0570685	4	0.039391	1	1.72984	0	0.437344	1
SMAC_00022	0	1	0	-1	1773	3886	5676	1403	16853	60320	1002	1875	1.25763	0	1.96167	1	17.1505	2	16.1844	1	0.639369	0	0.583911	1	0.0546018	4	0.0360787	1
SMAC_00023	0	-1	-1	0	5871	181	3654	129	10	5	2	3	12.1427	0	2.7712	1	0.030096	4	0.0125446	1	0.010032	4	0.003968	1	0.375	1	0.316313	0.998333
SMAC_00024	0	0	0	0	1206	69	1070	146	104	237	384	502	2.48112	0	1.23738	1	0.663577	0	0.548474	1	1.72413	0	1.41445	1	3.06441	1	2.57888	1
SMAC_00025	0	0	0	0	1	0	4	0	0	0	0	1	n.d.	n.d.	0.777935	0.535286	n.d.	n.d.	0	1	n.d.	n.d.	0.678661	0.45	n.d.	n.d.	#DIV/0!	1
SMAC_00026	0	0	0	0	2111	50	997	352	162	95	83	91	2.07668	0	1.09329	0.998	0.246972	2	0.226262	1	0.16721	2	0.158237	1	0.726413	0	0.699354	1
SMAC_00027	0	0	0	0	4317	231	2252	220	296	353	449	539	5.67307	0	2.48931	1	0.809547	0	0.581994	1	1.23241	0	0.897889	0.999	1.53418	0	1.54278	1
SMAC_00028	0	0	0	0	3785	618	3530	134	106	83	61	80	8.52638	0	2.72291	1	0.365997	0	0.151617	1	0.273046	0	0.115217	1	0.757246	0	0.759925	0.999667
SMAC_00029	0	1	1	0	110	30	155	32	408	947	841	1316	1.31956	0	1.05749	0.742667	12.7714	2	11.6947	1	20.3306	4	18.2581	1	1.89112	0	1.56123	1
SMAC_00030	0	0	0	0	22	0	28	3	4	1	2	2	2.02976	0	0.866128	0.696	0.46131	0	0.393071	0.995	0.369048	0	0.319999	0.999	1.25	0	0.8141	0.685
SMAC_00031	0	0	-1	0	19	2	67	1	2	0	0	0	5.32836	0	0.721617	0.918333	0.507463	0	0.139737	1	0	4	0	1	n.d.	n.d.	0	1
SMAC_00032	0	0	0	0	3	5	16	1	8	1	3	3	2.125	0	2.07653	0.987	2.39062	0	1.53812	0.854	1.59375	0	1.11457	0.588	1.6875	0	0.724631	0.795
SMAC_00033	0	0	0	0	295	22	309	12	21	5	13	14	6.86064	0	1.87881	1	0.562702	0	0.236221	1	0.584345	0	0.251835	1	1.67143	0	1.0661	0.6145
SMAC_00034	0	0	0	1	2232	25	1520	35	60	29	269	272	16.4926	0	2.57012	1	0.650352	0	0.185061	1	3.95327	0	1.16848	1	6.91796	4	6.314	1
SMAC_00035	0	0	0	1	9	6	24	1	3	1	24	32	3.90625	0	2.19259	0.999	1.04167	0	0.512747	0.944	14.5833	0	6.43256	1	18.6667	4	12.5453	1
SMAC_00036	0	0	1	1	28	3	128	31	61	88	866	830	0.310547	0	0.191672	1	1.49263	0	1.37368	0.9995	16.9899	4	15.831	1	11.769	4	11.5245	1
SMAC_00037	0	0	0	0	24	41	28	2	3	4	1	2	8.70536	0	8.88614	1	0.9375	0	0.654375	0.907	0.401786	0	0.345802	0.996	0.4375	1	0.528446	0.949
SMAC_00038	0	0	0	0	347	84	311	20	50	0	26	2	5.73396	0	2.86049	1	0.665193	0	0.372084	1	0.372508	0	0.243996	1	n.d.	n.d.	0.655755	0.9975
SMAC_00039	0	0	0	1	235	341	244	459	127	181	604	631	0.903889	0	0.746179	1	0.48333	1	0.261364	1	1.93803	0	1.06619	0.989	4.1369	3	4.07933	1
SMAC_00040	0	-1	0	0	410	152	338	199	25	32	34	32	1.12171	0	0.969485	0.82	0.113768	4	0.100547	1	0.131731	4	0.12023	1	1.17562	0	1.19576	0.903
SMAC_00041	0	-1	0	1	127	969	1213	613	10	10	166	121	0.672868	0	1.23379	1	0.0122786	4	0.0113936	1	0.176198	3	0.165501	1	14.35	4	14.5258	1
SMAC_00042	0	0	0	0	1175	367	1864	747	467	490	933	1111	0.722878	0	0.619852	1	0.448634	1	0.414597	1	0.958211	0	0.900422	1	2.13708	1	2.1718	1
SMAC_00043	0	0	0	0	119	1	75	11	621	4	500	111	3.12727	0	1.42202	0.996	16.2879	0	12.8403	1	15.923	0	14.4315	1	38.4335	0	1.12392	1
SMAC_00044	0	0	1	1	710	62	572	14	201	178	1359	1529	14.1231	0	2.81249	1	6.9335	0	2.08595	1	52.8337	2	16.2152	1	7.64822	4	7.77353	1
SMAC_00045	0	0	0	1	104	11	110	10	5	1	14	13	3.13636	0	1.50091	1	0.163636	2	0.119019	1	0.736364	0	0.525649	1	8.1	2	4.41651	1
SMAC_00046	0	0	1	1	31	13	20	21	67	39	342	375	1.07381	0	0.800589	0.9325	2.5869	1	1.83541	1	17.4982	4	12.7205	1	7.27153	4	6.93058	1
SMAC_00047	0	0	0	1	5009	948	3247	811	295	304	2172	2130	2.29497	0	1.67873	1	0.230768	2	0.212569	1	1.65737	0	1.5671	1	7.18359	4	7.37222	1
SMAC_00048	0	0	0	1	70	216	315	116	127	109	481	505	0.843363	0	1.41393	1	0.695922	0	0.640279	1	2.90754	0	2.76448	1	4.20241	3	4.31762	1
SMAC_00049	0	0	0	0	71	217	208	198	614	626	1105	1514	0.70979	0	0.971053	0.743667	3.05604	2	2.29869	1	6.45465	4	4.90096	1	2.11229	1	2.13207	1
SMAC_00050	0	-1	-1	0	318	90	171	221	4	2	11	3	1.05803	0	0.623939	1	0.0155593	4	0.0111252	1	0.0363049	4	0.0256721	1	2.625	0	2.30756	0.9945
SMAC_00051	0	0	0	0	88	0	98	4	7	4	0	6	5.72449	0	1.28841	0.947	0.715561	0	0.329353	1	0.390306	0	0.158647	1	0.589286	0	0.481693	0.977
SMAC_00052	0	-1	0	0	296	7	478	6	1	0	4	7	12.7835	0	1.23757	0.9945	0.0421897	4	0.013855	1	0.464086	0	0.0776623	1	n.d.	n.d.	5.60538	0.9995
SMAC_00053	0	-1	-1	0	885	24	659	20	1	0	1	1	11.7073	0	2.38	1	0.0128794	4	0.00358026	1	0.0257587	4	0.00868597	1	n.d.	n.d.	2.42607	0.832
SMAC_00054	0	0	0	0	3	3	0	1	0	0	17	27	n.d.	n.d.	4.30117	0.9985	n.d.	n.d.	0	1	n.d.	n.d.	22.398	1	n.d.	n.d.	#DIV/0!	1
SMAC_00055	0	0	0	0	27	3	37	0	0	0	0	1	n.d.	n.d.	2.34223	0.998667	n.d.	n.d.	0	1	n.d.	n.d.	0.182017	0.999667	n.d.	n.d.	#DIV/0!	1
SMAC_00056	0	0	0	0	2283	46	2120	14	4	5	3	4	41.8639	0	2.2498	1	0.161776	2	0.0169056	1	0.125825	2	0.0123663	1	0.7875	0	0.731491	0.807
SMAC_00057	0	-1	0	0	39	1	22	9	0	0	1	2	1.56566	0	0.836529	0.8355	0	4	0	1	0.117424	4	0.132581	1	n.d.	n.d.	#DIV/0!	1
SMAC_00058	0	1	0	-1	28	1	24	0	145	78	0	0	n.d.	n.d.	2.86151	0.9985	58.0729	2	36.318	1	n.d.	n.d.	0	1	0	4	0	1
SMAC_00059	0	0	0	0	38	8	24	0	0	0	0	0	n.d.	n.d.	6.57838	1	n.d.	n.d.	0	1	n.d.	n.d.	0	1	n.d.	n.d.	#DIV/0!	nan
SMAC_00060	0	-1	-1	0	29	10	10	8	0	0	0	0	2.19375	0	1.70903	0.998	0	4	0	1	0	4	0	1	n.d.	n.d.	#DIV/0!	nan
SMAC_00061	0	0	0	0	745	12	305	6	26	9	14	12	32.1622	0	4.49334	1	1.48702	0	0.376045	1	1.10464	0	0.295447	1	0.972222	0	0.785669	0.9
SMAC_00063	0	0	0	0	2586	94	1560	24	45	6	95	82	28.3462	0	3.39134	1	0.539423	0	0.10748	1	1.87212	0	0.399263	1	8.35833	0	3.71476	1
SMAC_00064	0	0	0	0	1454	27	1103	12	10	27	10	25	31.1898	0	2.61974	1	0.77922	0	0.123805	1	0.7371	0	0.108168	1	1.19907	0	0.873698	0.7935
SMAC_00065	0	0	0	0	985	218	1196	204	163	126	332	330	1.72573	0	1.24369	1	0.414576	0	0.354524	1	0.949652	0	0.841162	1	2.32883	2	2.37265	1
SMAC_00066	0	0	0	0	1086	145	612	520	850	1088	1408	1876	1.09469	0	0.62436	1	1.7234	0	1.3649	1	2.92035	2	2.32366	1	1.72048	0	1.70244	1
SMAC_00067	-1	0	0	0	531	1513	3389	5974	9579	8826	3193	2821	0.236319	2	0.235764	1	2.12791	1	1.18437	1	0.695315	0	0.400332	1	0.327307	2	0.338013	1
SMAC_00068	0	0	0	0	147	344	264	787	1729	2145	2433	2719	0.620934	0	0.423483	1	4.89918	2	1.95573	1	6.51538	2	2.63647	1	1.34541	0	1.34808	1
SMAC_00069	0	0	0	0	513	885	730	1105	2963	3158	3162	3049	0.795057	0	0.774635	1	3.48107	2	2.11688	1	3.53226	2	2.20374	1	1.01573	0	1.04104	1
SMAC_00070	0	0	0	-1	1241	394	1119	492	1590	1925	289	247	1.19607	0	1.02112	0.788667	2.57138	1	2.36163	1	0.392108	1	0.370589	1	0.153887	4	0.156921	1
SMAC_00071	0	-1	-1	0	3338	1056	751	217	3	3	12	8	6.52493	0	5.66367	1	0.00890978	4	0.0100091	1	0.0296993	4	0.0294281	1	3.33333	2	2.94013	1
SMAC_00072	0	-1	-1	0	21951	983	6565	121	1	23	23	8	48.2576	0	6.88695	1	0.0505007	4	0.0125538	1	0.0652301	4	0.0166355	1	8.08696	0	1.32514	0.927
SMAC_00073	0	0	0	0	6734	1249	4626	1218	442	540	824	702	2.06997	0	1.51072	1	0.25463	2	0.236663	1	0.395687	0	0.377251	1	1.5696	0	1.59404	1
SMAC_00074	0	-1	0	1	207	36	185	60	8	5	38	27	1.34088	0	0.969897	0.663	0.0717342	4	0.0656849	1	0.358671	0	0.356307	1	5.28125	3	5.42449	1
SMAC_00075	0	0	0	0	396	386	529	403	3449	3509	2147	2331	0.854677	0	0.952136	0.939333	7.60466	4	6.19123	1	4.89417	4	4.06754	1	0.643624	0	0.656985	1
SMAC_00076	0	0	0	0	1513	1067	1107	841	3019	1892	1718	1983	1.3496	0	1.35232	1	2.56895	1	2.06792	1	1.936	0	1.60612	1	0.795508	0	0.776684	1
SMAC_00077	0	0	0	0	236	212	301	240	229	258	212	175	0.83876	0	0.896401	0.9985	0.911777	0	0.733688	1	0.724554	0	0.60204	1	0.797489	0	0.820567	1
SMAC_00078	0	0	0	0	276	1209	1082	845	185	126	437	483	0.782464	0	1.21235	1	0.16387	4	0.131693	1	0.484759	1	0.400328	1	3.06864	2	3.03986	1
SMAC_00079	0	0	0	0	35	192	53	210	50	83	211	175	1.34099	0	0.849974	1	0.785692	0	0.255133	1	2.28028	0	0.758968	1	3.09265	2	2.97479	1
SMAC_00080	0	0	0	0	12	0	2	0	0	0	1	0	n.d.	n.d.	5.43178	1	n.d.	n.d.	0	1	n.d.	n.d.	0.688871	0.6425	n.d.	n.d.	#DIV/0!	1
SMAC_00081	0	0	0	0	449	51	297	27	12	6	54	18	5.05051	0	2.46013	1	0.181818	2	0.128217	1	0.727273	0	0.547031	1	4.5	0	4.26644	1
SMAC_00082	0	0	0	-1	666	318	1247	136	159	261	44	32	2.0061	0	1.62363	1	0.856261	0	0.650751	1	0.154942	2	0.121251	1	0.192294	3	0.186325	1
SMAC_00083	0	0	0	0	146	146	283	394	706	374	359	429	0.44323	1	0.387361	1	1.63934	0	1.02165	0.761333	1.19611	0	0.771042	1	0.805775	0	0.754701	1
SMAC_00084	0	0	0	0	59	52	67	54	32	22	32	37	0.928068	0	0.982085	0.581	0.451493	1	0.361483	1	0.576907	0	0.46614	1	1.32315	0	1.28952	0.9785
SMAC_00085	0	0	0	0	222	254	199	563	747	644	768	783	0.809358	0	0.476749	1	2.36516	0	0.969231	0.91	2.63721	0	1.11224	1	1.12117	0	1.14755	1
SMAC_00086	0	0	0	0	435	521	592	1078	1088	733	851	1006	0.625423	0	0.498427	1	1.19131	0	0.645214	1	1.21486	0	0.676027	1	1.06006	0	1.04776	0.976
SMAC_00087	0	0	0	0	499	500	507	824	892	555	795	874	0.795698	0	0.640455	1	1.15253	0	0.664664	1	1.32935	0	0.792595	1	1.21957	0	1.19247	1
SMAC_00088	0	0	0	0	168	214	224	198	308	342	432	395	0.908663	0	1.04621	0.838	1.54615	0	1.19867	1	1.96718	0	1.57283	1	1.2758	0	1.31215	1
SMAC_00089	0	-1	-1	0	2516	290	1550	340	25	43	55	65	2.51582	0	1.59622	1	0.0609677	4	0.0563009	1	0.10759	4	0.0985936	1	1.89767	0	1.75119	1
SMAC_00090	0	0	-1	0	95	139	124	283	45	79	16	22	0.678488	0	0.497133	1	0.359541	0	0.173199	1	0.110182	4	0.0530594	1	0.331364	2	0.30635	1
SMAC_00091	0	0	0	1	731	231	326	325	206	246	894	968	1.47773	0	1.02396	0.7485	0.694318	0	0.514798	1	2.86022	2	2.15891	1	4.15199	3	4.19371	1
SMAC_00092	0	0	0	0	478	20	419	37	86	123	145	137	3.662	0	1.48358	1	1.53686	0	1.06243	0.8095	2.07366	0	1.46589	1	1.39294	0	1.37975	1
SMAC_00093	0	1	0	0	712	104	714	219	3513	3298	1510	1366	1.21722	0	0.840647	1	10.1599	4	9.42012	1	4.29011	0	4.11221	1	0.422679	2	0.436535	1
SMAC_00094	0	0	0	0	74	69	130	127	58	43	70	40	0.556496	0	0.558729	1	0.39305	2	0.294671	1	0.428074	1	0.336974	1	1.11367	0	1.14356	0.9105
SMAC_00095	0	0	0	0	283	1860	505	4339	945	1132	1111	906	1.18436	0	0.400144	1	1.14789	0	0.19418	1	1.11473	0	0.194834	1	0.979048	0	1.00337	0.565333
SMAC_00096	0	0	0	0	74	744	240	758	2345	3382	1257	1159	1.12187	0	0.885591	1	7.85448	2	3.01282	1	3.3135	0	1.29794	1	0.436162	1	0.430805	1
SMAC_00097	0	0	0	0	219	170	246	276	259	265	827	889	0.74768	0	0.6655	1	1.00716	0	0.705204	1	3.29825	2	2.35968	1	3.27524	2	3.3461	1
SMAC_00098	0	0	0	0	447	23	620	8	209	80	76	78	14.877	0	1.60253	1	9.14778	0	1.59378	1	4.8746	0	0.882519	0.9515	0.665461	0	0.553728	1
SMAC_00099	0	0	0	0	2404	348	3544	455	1949	1994	777	635	1.70622	0	1.00426	0.59	2.44463	0	1.94613	1	0.875429	0	0.721568	1	0.35815	2	0.370771	1
SMAC_00100	0	-1	-1	0	465	28	460	66	0	0	0	0	2.13536	0	1.09901	0.933667	0	4	0	1	0	4	0	1	n.d.	n.d.	#DIV/0!	nan
SMAC_00101	0	0	0	0	482	160	285	210	531	386	160	171	1.32744	0	1.03959	0.8275	1.89605	0	1.54803	1	0.684398	0	0.57547	1	0.370216	2	0.371743	1
SMAC_00102	0	0	0	0	82	473	378	748	411	535	754	826	0.552558	0	0.570555	1	0.941838	0	0.493927	1	1.57305	0	0.839162	1	1.69939	0	1.69896	1
SMAC_00103	0	0	0	-1	3313	1035	2765	614	1028	1021	213	123	2.16349	0	1.82645	1	1.01955	0	0.926862	0.998667	0.167188	2	0.159659	1	0.163984	4	0.172258	1
SMAC_00104	0	0	-1	0	9	3	43	1	2	0	0	0	3.06977	0	0.971087	0.644	0.511628	0	0.114671	1	0	4	0	1	n.d.	n.d.	0	1
SMAC_00105	0	1	0	0	349	28	197	44	704	630	344	372	2.62047	0	1.55419	1	9.27244	2	8.46901	1	4.97681	0	4.65638	1	0.538388	0	0.549814	1
SMAC_00106	0	0	0	0	90	291	332	565	850	1501	473	323	0.455482	0	0.474404	1	2.8106	1	1.6235	1	0.95161	0	0.566258	1	0.366696	1	0.348787	1
SMAC_00107	0	0	0	0	13	82	14	64	7	5	14	10	2.06752	0	1.18135	0.9855	0.261161	2	0.0736697	1	0.522321	0	0.162216	1	2.05714	1	2.20193	0.9995
SMAC_00108	0	-1	-1	0	1524	575	1042	924	2	1	6	2	1.07151	0	0.817839	1	0.00153146	4	0.00158541	1	0.00408389	4	0.00338239	1	3	0	2.13344	0.966667
SMAC_00109	0	0	0	0	2779	4295	2574	7373	1660	1021	2962	2932	0.926925	0	0.589644	1	0.351298	0	0.141577	1	0.772306	0	0.323143	1	2.33084	1	2.28246	1
SMAC_00110	0	0	0	0	315	744	950	428	1679	1524	1756	1881	0.897259	0	1.41025	1	2.71381	1	2.47024	1	3.08152	1	2.87343	1	1.13816	0	1.16322	1
SMAC_00111	0	0	0	0	2194	573	1760	632	336	275	389	303	1.48758	0	1.20976	1	0.328483	0	0.3033	1	0.37203	0	0.359598	1	1.14397	0	1.18562	1
SMAC_00112	0	0	0	0	136	95	423	105	198	132	137	104	0.686525	0	0.77106	1	0.98075	0	0.895422	0.9785	0.716245	0	0.684055	1	0.760732	0	0.763948	1
SMAC_00113	0	1	0	0	393	1106	411	872	10195	10994	3369	3218	1.34156	0	1.1943	1	18.9635	4	9.45544	1	5.89517	3	3.02256	1	0.311312	2	0.319664	1
SMAC_00114	0	0	0	0	1040	7079	1351	4369	19256	19710	21026	19579	1.96699	0	1.47951	1	9.44027	4	3.52194	1	9.83735	4	3.77716	1	1.0422	0	1.07247	1
SMAC_00115	0	0	0	0	1447	930	702	1246	3107	3568	6064	7869	1.32344	0	0.876947	1	3.71642	2	2.07117	1	7.75744	4	4.36191	1	2.09734	1	2.10601	1
SMAC_00116	0	0	0	0	351	3106	303	1101	1911	1127	862	867	3.63728	0	2.56224	1	3.19643	0	1.08009	1	1.81917	0	0.639014	1	0.609731	0	0.591632	1
SMAC_00117	0	-1	-1	-1	315	305	332	98	8	18	3	1	2.0485	0	2.58446	1	0.0859048	4	0.0826515	1	0.0132161	4	0.013701	1	0.180556	2	0.165768	1
SMAC_00118	0	0	0	0	736	941	657	548	869	776	696	811	1.40318	0	1.64474	1	1.37641	0	1.0848	0.9998	1.26094	0	1.01526	0.7312	0.919047	0	0.935896	0.9956
SMAC_00119	0	-1	-1	0	217	532	602	331	34	20	22	30	0.876756	0	1.34744	1	0.0632107	4	0.0566714	1	0.0608696	4	0.0547169	1	1.03235	0	0.965512	0.604667
SMAC_00120	0	0	0	0	289	285	443	1622	934	1561	602	712	0.412399	0	0.192255	1	1.79257	0	0.617524	1	0.944063	0	0.327339	1	0.562155	0	0.530082	1
SMAC_00121	0	0	0	0	356	253	326	385	634	338	318	392	0.862479	0	0.731862	1	1.37657	0	0.931587	0.987	1.00552	0	0.702464	1	0.805116	0	0.754051	1
SMAC_00122	0	0	0	0	235	122	189	340	61	39	199	159	0.734722	0	0.446943	1	0.205805	3	0.111213	1	0.73678	0	0.421639	1	3.76208	2	3.79126	1
SMAC_00123	0	0	0	0	29	203	73	234	257	389	175	144	1.04238	0	0.792795	1	2.9025	0	1.10376	0.989	1.43328	0	0.55971	1	0.515324	0	0.507092	1
SMAC_00124	0	0	0	0	114	175	144	147	687	551	611	760	0.993233	0	1.13402	0.988333	4.25475	3	3.09745	1	4.71184	4	3.50594	1	1.12096	0	1.13188	1
SMAC_00125	0	0	0	0	53	2	10	5	0	1	2	2	4.125	0	2.23127	1	0.075	4	0.1319	1	0.3	2	0.312048	1	n.d.	n.d.	2.36579	0.917
SMAC_00126	0	0	0	0	2320	531	1320	1043	205	190	305	332	1.22333	0	0.829712	1	0.169489	4	0.135972	1	0.273329	2	0.224024	1	1.61499	0	1.64758	1
SMAC_00127	0	0	0	-1	12	2	3070	4	133	9	3	1	0.87614	0	0.0137566	1	8.88656	0	0.171229	1	0.250326	0	0.00503084	1	0.11863	2	0.0293807	1
SMAC_00128	0	0	0	-1	316	200	3859	327	29839	2146	619	676	0.427924	0	0.341203	1	26.5255	0	17.058	1	1.07396	0	0.735913	1	0.161712	2	0.0431418	1
SMAC_00129	0	0	0	0	14	91	43	73	26	30	9	10	0.970054	0	1.1101	0.9325	0.517362	0	0.299112	1	0.175534	4	0.101609	1	0.341026	2	0.339704	1
SMAC_00130	0	0	0	0	643	1230	1225	2715	1208	1963	758	866	0.554713	0	0.443827	1	0.939132	0	0.460994	1	0.480968	1	0.238035	1	0.542919	0	0.51635	1
SMAC_00131	0	-1	-1	0	4980	1303	2948	3495	3	1	3	4	0.982247	0	0.590706	1	0.000625336	4	0.000551825	1	0.00109434	4	0.000866089	1	2.33333	0	1.5695	0.86
SMAC_00132	0	0	0	0	292	1611	981	1591	653	521	756	812	0.78399	0	0.903961	1	0.48366	1	0.280792	1	0.645978	0	0.385839	1	1.35271	0	1.37411	1
SMAC_00133	0	0	0	0	179	1355	334	398	89	114	266	324	2.11177	0	2.94107	1	0.279459	2	0.19348	1	0.81222	0	0.564415	1	2.95116	2	2.91718	1
SMAC_00134	0	0	0	0	1027	3268	1780	3923	1896	1154	696	799	0.876937	0	0.778869	1	0.622737	0	0.299334	1	0.305243	2	0.151333	1	0.520999	0	0.505566	1
SMAC_00135	0	-1	-1	0	5140	137	3562	90	2	0	4	16	15.0287	0	2.63193	1	0.00569593	4	0.00257593	1	0.0569593	4	0.0168313	1	n.d.	n.d.	6.53407	1
SMAC_00136	0	0	0	0	2526	1657	1630	2860	6457	6310	3683	3421	1.00721	0	0.676155	1	3.07413	2	1.71828	1	1.71055	0	0.985537	0.888333	0.556508	0	0.57356	1
SMAC_00137	0	0	-1	0	594	1230	893	2602	158	189	163	140	0.685888	0	0.463926	1	0.130484	4	0.0528854	1	0.113939	4	0.0474726	1	0.880224	0	0.89765	0.969667
SMAC_00138	0	-1	0	1	197	211	238	340	28	31	167	166	0.728571	0	0.640078	1	0.105357	4	0.0666054	1	0.594643	0	0.380518	1	5.6587	4	5.71302	1
SMAC_00139	0	0	0	0	483	42	382	79	96	90	47	36	2.00498	0	1.18387	0.9995	0.710335	0	0.634748	1	0.316978	0	0.295485	1	0.446701	1	0.465515	1
SMAC_00140	0	-1	-1	0	1495	118	826	143	29	29	12	4	3.30813	0	1.85001	1	0.118953	4	0.104063	1	0.0328146	4	0.0309131	1	0.275862	2	0.297063	1
SMAC_00141	0	0	0	0	564	25	779	49	605	87	169	161	3.19413	0	1.09366	0.948	3.75269	0	2.06817	1	1.78958	0	1.05441	0.8375	1.08464	0	0.509828	1
SMAC_00142	0	-1	-1	0	2128	192	1298	315	35	13	20	12	2.28811	0	1.40142	1	0.0473402	4	0.043036	1	0.0315602	4	0.0310136	1	0.843956	0	0.720643	0.985
SMAC_00143	0	0	0	0	326	306	557	239	161	260	319	310	0.94475	0	1.17516	1	0.629335	0	0.585902	1	0.940266	0	0.886253	0.9995	1.58152	0	1.51263	1
SMAC_00144	0	0	-1	0	33	91	47	116	7	10	4	6	0.926816	0	0.742246	1	0.127063	4	0.0567961	1	0.0747432	4	0.0343438	1	0.607143	0	0.604686	0.969
SMAC_00145	0	0	0	0	41	212	142	82	26	29	36	29	1.21676	0	2.09171	1	0.264514	2	0.235938	1	0.312607	2	0.288507	1	1.18534	0	1.22281	0.936
SMAC_00146	0	0	0	0	495	361	466	286	1037	1131	802	1024	1.20748	0	1.29555	1	3.0582	2	2.64085	1	2.57577	1	2.25187	1	0.843837	0	0.852707	1
SMAC_00147	0	-1	0	1	587	40	623	113	8	9	107	164	1.63877	0	0.910891	0.9615	0.0444324	4	0.0399253	1	0.708306	0	0.625932	1	15.9965	4	15.6776	1
SMAC_00148	0	0	0	0	182	185	205	144	391	432	359	333	1.08471	0	1.2459	1	2.43248	1	2.026	1	2.04529	1	1.75043	1	0.842918	0	0.863983	1
SMAC_00149	0	0	0	0	90	386	226	235	255	642	179	154	1.03293	0	1.43948	1	1.94651	0	1.45251	1	0.722618	0	0.543975	1	0.456143	0	0.374507	1
SMAC_00150	0	0	0	0	477	1314	419	1535	13270	17092	9031	9350	1.36031	0	0.823072	1	23.0607	4	7.89562	1	13.9608	4	4.86588	1	0.615142	0	0.616276	1
SMAC_00151	0	0	0	0	34	51	87	38	161	96	83	74	0.803463	0	1.13536	0.92	2.4293	0	2.18611	1	1.48404	0	1.38471	1	0.652643	0	0.633413	1
SMAC_00152	0	0	0	0	589	739	1033	947	174	117	257	343	0.671975	0	0.759341	1	0.147247	4	0.111843	1	0.303603	2	0.235604	1	2.14412	1	2.10656	1
SMAC_00153	0	0	0	0	161	1046	1243	658	500	474	971	1194	0.701346	0	1.24885	1	0.565958	0	0.503616	1	1.25801	0	1.13695	1	2.22438	1	2.25757	1
SMAC_00154	0	0	0	0	181	567	488	470	2409	1256	1491	1206	0.781069	0	1.07225	0.99	3.82703	2	2.83336	1	2.81623	2	2.19402	1	0.816711	0	0.774353	1
SMAC_00155	0	0	0	0	841	27	761	15	103	98	167	146	14.7518	0	2.14581	1	3.41603	0	0.861111	0.9865	5.31949	0	1.38868	1	1.55818	0	1.61266	1
SMAC_00156	0	0	0	0	1542	132	972	109	2137	1237	1398	1617	4.27001	0	2.12691	1	8.60633	0	6.40507	1	7.6906	0	5.90892	1	0.962051	0	0.922538	1
SMAC_00157	0	-1	-1	0	1265	118	606	418	29	15	8	14	1.3977	0	0.784516	1	0.0444676	4	0.0363479	1	0.0222338	4	0.0188629	1	0.556322	0	0.518955	0.999667
SMAC_00158	0	0	1	1	28	85	287	133	910	399	3698	5110	0.310838	0	0.512004	1	3.60077	0	3.20327	1	24.2289	4	22.2401	1	7.93858	4	6.94295	1
SMAC_00159	0	0	0	0	681	606	826	1157	505	413	418	424	0.667618	0	0.559759	1	0.476203	1	0.299178	1	0.436779	1	0.282737	1	0.926517	0	0.945046	0.948333
SMAC_00160	0	0	0	0	766	994	714	1023	1213	945	422	400	1.04635	0	0.973434	0.892333	1.28297	0	0.796515	1	0.488695	1	0.313608	1	0.386875	2	0.393726	1
SMAC_00161	0	0	0	0	173	235	134	78	662	463	364	453	2.06889	1	2.73361	1	5.70465	3	4.95746	1	4.14284	3	3.66872	1	0.749679	0	0.74004	1
SMAC_00162	0	0	0	0	181	1062	285	566	296	280	493	593	1.63938	0	1.68555	1	0.75968	0	0.393218	1	1.43231	0	0.754337	1	1.88687	0	1.91837	1
SMAC_00163	0	0	0	0	194	992	677	5288	1293	634	236	209	0.494032	0	0.17617	1	0.802698	0	0.144443	1	0.185366	2	0.0351337	1	0.261513	2	0.243236	1
SMAC_00164	0	0	0	0	3126	315	2242	848	864	829	671	617	1.39814	0	0.881896	1	0.687898	0	0.637318	1	0.523339	0	0.500038	1	0.761105	0	0.784597	1
SMAC_00165	0	0	0	0	128	480	472	468	1168	747	310	342	0.64682	0	0.89873	1	2.03727	1	1.49467	1	0.69363	0	0.524145	1	0.357761	2	0.350675	1
SMAC_00166	0	-1	-1	0	46	83	45	130	4	3	1	5	0.964744	0	0.633657	1	0.0523504	4	0.0252166	1	0.0448718	4	0.0188541	1	0.875	0	0.747686	0.7805
SMAC_00167	0	0	0	-1	69	2625	1414	4631	3357	4569	701	835	0.621741	0	0.502746	1	1.82922	0	0.681949	1	0.354489	0	0.133519	1	0.198432	4	0.19579	1
SMAC_00168	0	0	0	0	129	4	124	2	47	37	47	23	16.8931	0	2.00428	1	10.6694	0	2.22794	1	8.89113	0	1.94572	1	0.845313	0	0.873327	0.885
SMAC_00169	0	0	-1	0	223	283	236	349	33	66	13	24	0.898481	0	0.816571	1	0.17579	3	0.110446	1	0.0656992	4	0.0408273	1	0.420455	0	0.369658	1
SMAC_00170	0	0	0	0	947	241	663	72	116	110	152	194	4.57296	0	2.97989	1	0.869941	0	0.650936	1	1.33186	0	1.01472	0.5995	1.53205	0	1.55886	1
SMAC_00172	0	0	0	0	1466	299	1088	357	344	241	133	180	1.64156	0	1.24763	1	0.544085	0	0.502089	1	0.291109	0	0.274147	1	0.55216	0	0.546012	1
SMAC_00173	0	0	0	0	151	31	189	18	162	116	153	169	2.76852	0	1.5822	1	4.22884	0	2.9326	1	4.89815	0	3.50426	1	1.19088	0	1.19493	0.9965
SMAC_00174	0	0	0	0	113	281	220	302	198	187	416	518	0.773886	0	0.863087	1	0.756209	0	0.482681	1	1.83454	0	1.18866	1	2.42796	2	2.46261	1
SMAC_00175	0	0	0	0	338	197	236	261	289	151	2223	484	1.07919	0	0.881957	0.999333	0.887558	0	0.619878	1	5.4605	0	4.236	1	6.82348	0	6.8336	1
SMAC_00176	0	0	0	0	480	1563	702	1575	1670	1039	427	505	1.05185	0	0.926936	1	1.39474	0	0.66348	1	0.479845	1	0.234985	1	0.363775	2	0.35417	1
SMAC_00177	0	0	0	0	158	26	238	2	6	5	5	1	23.1933	0	2.08496	1	1.38655	0	0.163264	1	0.756303	0	0.0906052	1	0.55	0	0.554961	0.952
SMAC_00178	0	0	0	0	744	103	291	122	90	142	207	149	2.46332	0	1.65815	1	0.674723	0	0.626845	1	1.03535	0	0.989688	0.556	1.61565	0	1.57884	1
SMAC_00179	0	1	0	0	3077	374	1215	718	8191	10062	2433	2491	1.91168	0	1.18271	1	10.1113	4	8.84722	1	2.72765	2	2.4378	1	0.272628	2	0.275544	1
SMAC_00180	0	0	0	0	151	41	281	217	336	1265	185	204	0.392017	0	0.281154	1	3.26885	0	2.73594	1	0.794242	0	0.659441	1	0.366312	0	0.241029	1
SMAC_00181	0	0	0	0	64	64	90	95	120	336	204	146	0.692398	0	0.693688	1	2.46667	0	1.82843	1	1.89327	0	1.43348	1	0.989583	0	0.783994	1
SMAC_00182	0	0	0	0	2410	180	1701	239	499	1254	275	296	3.08986	0	1.62413	1	2.09132	0	1.74838	1	0.681202	0	0.570132	1	0.399908	1	0.326091	1
SMAC_00183	0	0	0	0	178	499	336	692	254	275	386	324	0.748301	0	0.677437	1	0.584714	0	0.297726	1	0.784777	0	0.412821	1	1.34427	0	1.38658	1
SMAC_00184	0	-1	-1	0	4802	666	1914	531	90	95	93	102	3.2886	0	2.23096	1	0.111264	4	0.103852	1	0.117278	4	0.110693	1	1.05482	0	1.06587	0.819
SMAC_00185	0	0	0	0	176	298	350	456	318	369	168	214	0.59844	0	0.627467	1	0.867359	0	0.571833	1	0.482287	1	0.3199	1	0.559122	0	0.559428	1
SMAC_00186	0	0	0	0	775	5220	4706	7806	6316	5158	6441	7169	0.510476	0	0.592822	1	0.977015	0	0.561432	1	1.1589	0	0.683212	1	1.19837	0	1.21691	1
SMAC_00187	0	0	0	0	2367	546	1151	563	344	102	153	189	1.92623	0	1.4625	1	0.294918	0	0.25871	1	0.226148	3	0.207732	1	1.08678	0	0.802955	1
SMAC_00188	0	-1	0	1	1338	593	897	768	24	22	213	321	1.16676	0	0.958844	0.966333	0.0277945	4	0.0226631	1	0.322658	2	0.255264	1	11.6307	4	11.2634	1
SMAC_00189	0	0	0	0	882	151	496	197	1608	1408	401	388	1.83158	0	1.30525	1	5.34757	2	4.91381	1	1.39895	0	1.32713	1	0.26276	2	0.270082	1
SMAC_00190	0	-1	0	0	1628	925	1092	862	107	36	146	129	1.32491	0	1.21622	1	0.0742114	4	0.0584847	1	0.142714	4	0.118592	1	2.55225	0	2.02774	1
SMAC_00191	0	0	0	0	39	293	159	685	447	509	1090	1311	0.64318	0	0.392194	1	1.85205	0	0.556774	1	4.65143	0	1.41559	1	2.52211	2	2.54248	1
SMAC_00192	0	0	0	0	4703	943	1642	1081	2095	2522	1843	1641	2.16536	0	1.48673	1	1.77072	0	1.5088	1	1.33619	0	1.16933	1	0.761113	0	0.775007	1
SMAC_00193	0	-1	-1	0	578	9731	568	3855	89	52	43	27	5.20596	0	2.29661	1	0.0712038	4	0.0146212	1	0.0353494	4	0.00765849	1	0.533168	0	0.523793	1
SMAC_00194	0	0	0	0	4298	1690	1479	936	934	1565	581	473	2.61153	0	2.25254	1	1.08988	0	0.946464	0.995667	0.459678	1	0.40845	1	0.450491	1	0.431553	1
SMAC_00195	0	0	0	0	412	64	236	116	98	155	291	276	1.5301	0	1.04252	0.7875	0.813267	0	0.743754	1	1.82262	0	1.68954	1	2.36094	1	2.27164	1
SMAC_00196	0	0	0	0	374	212	297	129	282	586	372	337	1.62892	0	1.70147	1	2.41281	0	2.24692	1	1.97083	0	1.86311	1	0.931021	0	0.829184	1
SMAC_00198	0	0	0	0	441	48	299	87	45	45	65	58	1.81404	0	1.1666	0.995	0.333872	0	0.310064	1	0.456291	0	0.440973	1	1.36667	0	1.4222	1
SMAC_00199	0	-1	0	0	941	307	751	377	41	33	108	105	1.24303	0	1.06128	0.9605	0.0737054	4	0.0661476	1	0.212152	3	0.196912	1	2.91242	2	2.97685	1
SMAC_00200	0	0	0	0	1584	273	1101	471	246	246	160	197	1.40733	0	0.999705	0.49	0.372863	1	0.341878	1	0.270553	2	0.251894	1	0.72561	0	0.736795	1
SMAC_00201	0	0	0	0	82	31	75	61	185	284	182	159	0.839781	0	0.661608	1	3.48546	2	2.80336	1	2.53421	2	2.0722	1	0.760987	0	0.739186	1
SMAC_00202	0	0	0	0	689	378	519	1368	838	893	924	863	0.708962	0	0.346192	1	1.15015	0	0.497537	1	1.18736	0	0.527493	1	1.03339	0	1.06021	0.995333
SMAC_00203	0	-1	0	0	954	550	645	1187	31	51	109	121	0.899711	0	0.56232	1	0.0490534	4	0.0268318	1	0.137589	4	0.0760974	1	2.98229	2	2.83609	1
SMAC_00204	0	-1	-1	0	950	42	616	21	3	1	5	2	12.2121	0	2.82713	1	0.0492424	4	0.0216873	1	0.0861742	4	0.0365888	1	2.33333	0	1.68711	0.8855
SMAC_00205	0	0	0	0	2719	129	759	224	463	349	266	391	4.11665	0	2.29728	1	1.17371	0	1.0816	0.9845	0.949662	0	0.887989	0.999	0.825382	0	0.820998	1
SMAC_00206	0	0	0	0	606	604	1029	602	1206	781	411	601	0.796466	0	0.959909	0.95	1.30792	0	1.13112	1	0.666136	0	0.585525	1	0.533728	0	0.517649	1
SMAC_00207	0	-1	-1	0	351	52	502	108	10	2	1	1	1.13357	0	0.759632	1	0.0337539	4	0.0315918	1	0.00562565	4	0.00627313	1	0.3	2	0.198568	1
SMAC_00208	0	0	0	0	121	753	856	435	703	702	651	762	0.757556	0	1.35416	1	1.21781	0	1.09118	0.999	1.22474	0	1.11753	1	1.00569	0	1.02415	0.804667
SMAC_00209	0	0	0	1	46	126	108	211	91	135	469	468	0.60194	0	0.563436	1	0.790921	0	0.419576	1	3.27917	2	1.77227	1	4.30936	3	4.22396	1
SMAC_00210	0	0	0	-1	262	213	315	28	510	194	32	14	4.61806	0	4.10378	1	6.84444	0	4.60368	1	0.447222	0	0.32793	1	0.0818274	4	0.0712322	1
SMAC_00211	0	-1	-1	-1	4113	42942	2775	13905	94	49	14	9	5.0852	0	2.81909	1	0.0154539	4	0.00402466	1	0.00248559	4	0.000711131	1	0.178517	3	0.176693	1
SMAC_00212	0	0	0	0	1542	12261	2211	4488	11618	7491	10689	9205	2.3296	0	2.43811	1	3.22512	1	1.6353	1	3.35761	2	1.7795	1	1.09202	0	1.08818	1
SMAC_00213	0	0	-1	-1	139	30	159	17	16	51	2	0	2.75102	0	1.69048	1	1.09064	0	0.836703	0.934	0.0325564	4	0.0353823	1	0.0410539	4	0.0422878	1
SMAC_00214	0	0	0	-1	293	1046	850	1210	909	2631	200	164	0.670476	0	0.78159	1	1.77258	0	1.13875	1	0.182265	4	0.118419	1	0.134698	4	0.10399	1
SMAC_00215	0	0	0	0	8539	1443	7405	3281	1934	1062	1421	1505	1.09759	0	0.773767	1	0.329432	0	0.296963	1	0.321735	2	0.301237	1	1.06703	0	1.01439	0.780333
SMAC_00216	0	0	1	1	959	200	441	62	288	411	2219	2281	5.33042	0	3.54897	1	3.21481	0	2.63757	1	20.6962	4	17.2181	1	6.64348	4	6.52802	1
SMAC_00217	0	0	0	0	665	176	936	122	60	59	128	178	1.94799	0	1.36883	1	0.275637	2	0.218528	1	0.70878	0	0.575671	1	2.57161	2	2.63431	1
SMAC_00218	0	-1	-1	0	1021	294	848	738	0	0	0	0	0.833138	0	0.588187	1	0	4	0	1	0	4	0.000240403	1	n.d.	n.d.	#DIV/0!	1
SMAC_00219	0	-1	-1	0	524	328	590	294	33	55	36	14	1.08551	0	1.15221	1	0.112118	4	0.10241	1	0.0637034	4	0.0620374	1	0.606061	0	0.605774	1
SMAC_00220	0	1	1	0	1131	179	1312	560	13534	14535	10820	9183	0.83444	0	0.581206	1	17.8793	4	16.4384	1	12.7415	4	12.0944	1	0.713544	0	0.735738	1
SMAC_00221	0	-1	-1	0	341	385	279	219	31	19	13	9	1.4793	0	1.70713	1	0.10188	4	0.0819062	1	0.0448274	4	0.0389122	1	0.466893	1	0.475082	1
SMAC_00222	0	0	0	0	2567	158	1428	226	606	616	485	489	3.49145	0	1.84115	1	1.56571	0	1.32152	1	1.24795	0	1.08374	0.9975	0.797107	0	0.820071	1
SMAC_00223	0	0	0	0	1045	2530	928	512	2737	1100	1548	1660	2.7087	0	4.14378	1	2.90721	0	2.51524	1	2.43063	1	2.19543	1	1.02211	0	0.872851	1
SMAC_00224	0	0	0	-1	24	2	37	2	4	5	0	1	3.42568	0	1.20161	0.785	1.18581	0	0.667842	0.916	0.131757	2	0.0899774	1	0.1125	4	0.134729	1
SMAC_00225	-1	0	0	0	212	140	2848	575	6325	4507	2595	3327	0.183942	2	0.198637	1	5.66041	0	5.01011	1	3.09462	0	2.79952	1	0.56256	0	0.558775	1
SMAC_00226	0	0	0	0	2555	811	2299	643	839	1786	831	750	1.67474	0	1.45529	1	1.30606	0	1.23277	1	0.786619	0	0.754262	1	0.692401	0	0.611842	1
SMAC_00227	0	-1	0	1	684	358	297	273	31	30	147	132	1.83132	0	1.55676	1	0.107208	4	0.0823093	1	0.490343	1	0.385602	1	4.575	4	4.6848	1
SMAC_00228	0	0	0	0	204	719	376	764	1829	2286	1842	2585	0.915726	0	0.867521	1	4.08257	3	2.09509	1	4.39211	3	2.26055	1	1.08925	0	1.07898	1
SMAC_00229	0	-1	-1	0	2156	12618	6280	13965	573	389	185	172	0.85262	0	0.818219	1	0.0555178	4	0.0267042	1	0.0206028	4	0.0103031	1	0.385194	2	0.385823	1
SMAC_00230	0	-1	-1	0	432	189	122	271	14	14	10	7	1.84542	0	0.929568	0.9755	0.0832073	4	0.0419769	1	0.0505187	4	0.0257341	1	0.607143	0	0.613053	0.9935
SMAC_00231	0	0	0	0	650	132	423	179	989	605	1360	1140	1.55435	0	1.15551	1	3.16834	0	2.8755	1	4.96916	3	4.72539	1	1.66501	0	1.64333	1
SMAC_00232	0	0	0	0	213	449	531	414	435	378	882	781	0.711435	0	0.968038	0.86	0.87371	0	0.704483	1	1.78718	0	1.4931	1	2.05561	1	2.11942	1
SMAC_00233	0	0	0	0	1483	225	1261	357	288	152	157	135	1.5347	0	1.06576	0.991	0.395356	0	0.359389	1	0.262372	2	0.251657	1	0.733735	0	0.700236	1
SMAC_00234	0	0	0	0	1215	15809	3780	12325	9773	3624	5768	6175	1.47124	0	1.1522	1	1.15779	0	0.420654	1	1.03213	0	0.392277	1	1.12939	0	0.93254	1
SMAC_00235	0	0	0	0	79	184	181	473	432	352	434	368	0.502266	0	0.374936	1	1.49725	0	0.647102	1	1.53162	0	0.686535	1	1.03372	0	1.06094	0.9625
SMAC_00236	0	0	0	0	3586	6683	2028	6442	1383	1680	2506	2935	1.66442	0	1.03056	1	0.496457	0	0.18833	1	0.881888	0	0.339489	1	1.79322	0	1.80263	1
SMAC_00237	0	-1	0	0	281	64	165	12	0	0	6	7	7.71023	0	4.03872	1	0	4	0.012253	1	0.29053	0	0.18515	1	n.d.	n.d.	15.1105	1
SMAC_00238	0	0	0	0	607	254	1003	504	2398	2694	2197	2970	0.64169	0	0.593088	1	3.79499	2	3.40699	1	3.85088	2	3.48387	1	1.01817	0	1.02257	0.949667
SMAC_00239	0	-1	0	0	1211	2826	1274	3406	200	145	247	336	1.08851	0	0.800533	1	0.0930231	4	0.0395642	1	0.157196	2	0.0678106	1	1.73392	0	1.71394	1
SMAC_00240	0	0	0	0	79	76	151	145	146	112	366	514	0.523864	0	0.533909	1	0.87198	0	0.648389	1	2.9742	2	2.24928	1	3.47114	2	3.46902	1
SMAC_00241	0	0	0	0	74	548	425	540	994	840	942	1003	0.653845	0	0.87909	1	1.9279	0	1.27413	1	2.04458	1	1.38824	1	1.06805	0	1.08956	0.999667
SMAC_00242	0	0	0	0	119	913	488	447	233	226	85	48	1.10587	0	1.72237	1	0.491855	1	0.376856	1	0.14252	4	0.115653	1	0.289828	2	0.306889	1
SMAC_00243	0	0	0	-1	30	58	79	58	264	161	30	30	0.657791	0	0.890533	0.913	3.17683	2	2.55981	1	0.448494	1	0.379131	1	0.149986	4	0.148109	1
SMAC_00244	0	-1	-1	0	1927	268	1438	287	1	6	4	0	2.29363	0	1.49238	1	0.00731453	4	0.00667919	1	0.00417973	4	0.00463089	1	1.16667	0	0.693332	0.796667
SMAC_00245	0	-1	0	0	593	337	826	490	25	28	101	97	0.755967	0	0.7552	1	0.043082	4	0.0384633	1	0.160948	4	0.144547	1	3.74786	2	3.75805	1
SMAC_00246	0	0	0	0	548	3979	1709	3122	603	437	348	393	1.02474	0	1.1338	1	0.235416	3	0.12764	1	0.167734	4	0.093478	1	0.731127	0	0.732359	1
SMAC_00247	0	0	0	0	25	34	59	58	26	15	38	36	0.50431	0	0.576442	1	0.350453	2	0.263879	1	0.632525	0	0.489335	1	1.94487	0	1.85439	1
SMAC_00248	0	0	0	0	3609	20004	13309	11336	11732	10184	25319	23983	0.964306	0	1.49144	1	0.895004	0	0.70004	1	2.01339	1	1.62504	1	2.26087	2	2.32136	1
SMAC_00249	0	-1	-1	0	952	99	1210	123	21	7	11	6	2.35333	0	1.17373	1	0.0626957	4	0.0456116	1	0.0380652	4	0.0287705	1	0.809524	0	0.630772	0.988
SMAC_00250	0	-1	-1	0	661	4378	1029	1814	31	22	67	73	1.91871	0	2.15252	1	0.0201809	4	0.0112427	1	0.053308	4	0.0302793	1	2.71994	2	2.69325	1
SMAC_00251	0	-1	-1	0	4747	6700	5127	1455	99	101	38	24	2.52501	0	3.56806	1	0.0441166	4	0.041307	1	0.0136761	4	0.0135801	1	0.310031	2	0.32876	1
SMAC_00252	0	0	0	0	213	95	199	9969	5282	3511	1348	1353	0.394659	0	0.0131849	1	11.267	0	0.355476	1	3.46095	0	0.113056	1	0.320164	2	0.31804	1
SMAC_00253	0	0	0	0	953	29	1036	4	6	8	6	5	61.612	0	2.04628	1	0.878378	0	0.0535057	1	0.690154	0	0.0431157	1	0.802083	0	0.805815	0.7825
SMAC_00254	0	0	0	0	159	359	232	512	110	117	206	273	0.811119	0	0.672683	1	0.355452	1	0.172679	1	0.750051	0	0.369468	1	2.11214	1	2.13962	1
SMAC_00255	0	0	0	0	659	93	350	154	1069	1381	1489	1694	1.75792	0	1.18533	1	5.72727	3	5.27533	1	7.44078	4	6.94604	1	1.3206	0	1.3167	1
SMAC_00256	0	0	0	0	1610	9813	9242	7195	7544	5368	17058	17423	0.705905	0	1.13795	1	0.79792	0	0.639984	1	2.13081	1	1.76714	1	2.74852	2	2.76123	1
SMAC_00257	0	-1	-1	0	5564	2449	2748	1888	187	182	109	123	1.79003	0	1.56708	1	0.0824311	4	0.0687878	1	0.0518266	4	0.0442231	1	0.628842	0	0.642893	1
SMAC_00258	0	0	0	0	123	731	423	823	254	292	548	527	0.764145	0	0.798138	1	0.488552	1	0.258384	1	0.961892	0	0.520181	1	1.97845	0	2.01321	1
SMAC_00259	0	0	0	0	915	1634	1050	4897	1422	1779	1111	1071	0.737035	0	0.336537	1	0.925559	0	0.262357	1	0.630919	0	0.183039	1	0.690248	0	0.697671	1
SMAC_00261	0	0	0	0	2182	847	1536	820	391	464	316	317	1.41648	0	1.26734	1	0.399831	1	0.357902	1	0.296015	2	0.269833	1	0.745787	0	0.753932	1
SMAC_00262	0	0	0	-1	46	4	75	3	700	122	16	19	4.33333	0	1.20148	0.842	71.24	0	28.5246	1	3.03333	0	1.29452	0.9205	0.0842213	4	0.0453826	1
SMAC_00263	0	1	0	-1	7	3	20	4	63	125	2	1	0.75	0	0.590796	0.958	14.1	2	11.9429	1	0.225	2	0.244197	1	0.0179048	4	0.0204471	1
SMAC_00264	0	0	0	-1	27	8	47	7	24	50	5	1	1.43617	0	1.0986	0.723	3.03647	0	2.66287	1	0.246201	0	0.233862	1	0.0925	4	0.0878233	1
SMAC_00265	0	0	0	-1	1194	128	1428	67	676	2502	105	87	5.16428	0	1.7149	1	12.4146	0	6.14646	1	0.750031	0	0.374741	1	0.0901906	4	0.0609685	1
SMAC_00267	0	0	0	1	9186	282	3810	134	268	440	1476	1474	18.2854	0	4.1516	1	1.36735	0	0.547121	1	5.6973	0	2.30788	1	4.428	3	4.21823	1
SMAC_00268	0	0	-1	-1	49	25	61	47	51	33	8	4	0.696896	0	0.628907	1	0.791071	0	0.632465	1	0.11301	4	0.103302	1	0.149733	4	0.163333	1
SMAC_00269	0	0	0	-1	322	44	352	406	2372	1398	56	51	0.485313	0	0.248111	1	4.99899	3	3.44867	1	0.141881	4	0.101715	1	0.0304119	4	0.0294939	1
SMAC_00270	0	0	0	0	376	95	340	350	953	293	414	389	0.682752	0	0.432803	1	1.80618	0	1.27649	1	1.16401	0	0.870704	1	0.895804	0	0.682107	1
SMAC_00271	0	0	-1	0	3231	76	1436	42	17	15	11	4	20.2603	0	3.92406	1	0.196047	2	0.0683919	1	0.0918971	2	0.0339763	1	0.470588	0	0.496788	0.9995
SMAC_00272	0	-1	-1	0	1948	13346	1772	6905	199	179	370	275	2.71146	0	1.77247	1	0.0670153	4	0.0217228	1	0.114352	4	0.0384804	1	1.71114	0	1.77143	1
SMAC_00273	0	-1	-1	0	320	28	387	63	10	0	1	0	1.60576	0	0.905049	0.942	0.0461425	4	0.0386269	1	0.00461425	4	0.00555886	1	n.d.	n.d.	0.143912	1
SMAC_00274	0	0	0	0	137	36	285	12	17	0	0	6	3.75592	0	1.45338	1	0.369079	0	0.159077	1	0.130263	2	0.0581476	1	n.d.	n.d.	0.365532	0.999
SMAC_00275	0	0	0	0	961	476	1206	298	507	479	374	355	1.50342	0	1.50222	1	1.03158	0	0.946202	0.957667	0.762697	0	0.720861	1	0.739948	0	0.761847	1
SMAC_00276	0	0	0	0	688	977	580	1565	2791	3056	2504	2523	0.983647	0	0.637889	1	3.45428	0	1.47009	1	2.96985	0	1.29312	1	0.861527	0	0.87962	1
SMAC_00277	0	0	0	0	5016	425	2836	137	209	194	296	247	10.4085	0	3.35134	1	0.770927	0	0.376277	1	1.03874	0	0.527709	1	1.34926	0	1.40245	1
SMAC_00278	0	-1	-1	0	48	610	205	492	7	9	6	3	1.13679	0	1.10102	1	0.0276423	4	0.0130132	1	0.0155488	4	0.00780671	1	0.571429	0	0.599905	0.965
SMAC_00279	0	0	0	0	76	693	639	600	1733	1734	1052	1034	0.621277	0	0.971723	0.870333	2.801	2	2.11923	1	1.68529	0	1.30843	1	0.601673	0	0.61741	1
SMAC_00280	0	0	0	0	554	799	376	890	355	344	505	539	1.27966	0	0.911729	1	0.661109	0	0.30658	1	0.987407	0	0.468743	1	1.49393	0	1.52894	1
SMAC_00281	0	0	0	0	445	1271	610	1703	273	499	685	692	0.955187	0	0.709787	1	0.429723	0	0.181339	1	0.766488	0	0.326931	1	1.95087	0	1.80287	1
SMAC_00282	0	0	0	0	872	373	877	1385	101	287	139	154	0.579632	0	0.356063	1	0.18064	2	0.10989	1	0.136411	4	0.082789	1	0.980474	0	0.753381	1
SMAC_00283	0	0	0	0	4	0	18	0	0	0	0	0	n.d.	n.d.	0.585096	0.8244	n.d.	n.d.	0	1	n.d.	n.d.	0	1	n.d.	n.d.	#DIV/0!	nan
SMAC_00284	0	0	0	0	60	321	79	198	198	260	158	193	1.68676	0	1.48104	1	2.02765	0	0.91329	0.972667	1.55394	0	0.707779	1	0.780682	0	0.774978	1
SMAC_00285	0	0	-1	0	302	349	336	341	89	133	31	52	0.961648	0	1.01163	0.6525	0.327935	2	0.242993	1	0.122606	4	0.0901917	1	0.389161	1	0.371169	1
SMAC_00286	0	0	0	0	265	320	484	1299	3892	6718	4443	4972	0.414756	0	0.258968	1	7.52233	2	3.24689	1	6.67509	2	2.90601	1	0.955131	0	0.895013	1
SMAC_00287	0	0	0	0	226	1236	610	2388	467	721	552	1052	0.752237	0	0.478395	1	0.611257	0	0.199767	1	0.8253	0	0.265575	1	1.41484	0	1.32942	1
SMAC_00288	0	0	0	0	1	10	18	12	13	25	26	24	0.381944	0	0.675197	0.986	1.31944	0	1.15361	0.809	1.73611	0	1.5633	1	1.46154	0	1.35513	0.978
SMAC_00289	0	0	0	0	130	468	271	983	1563	2073	2118	2118	0.703746	0	0.448708	1	4.27896	0	1.47454	1	4.98506	2	1.75335	1	1.1884	0	1.18909	1
SMAC_00290	0	0	0	0	330	148	216	207	272	231	87	88	1.13054	0	0.89788	0.9905	1.18966	0	0.890907	0.9965	0.413899	2	0.320004	1	0.35024	2	0.359189	1
SMAC_00291	0	0	0	0	158	145	212	362	58	125	32	52	0.566565	0	0.430909	1	0.342183	0	0.196907	1	0.157068	4	0.08967	1	0.530069	0	0.455392	1
SMAC_00292	0	-1	-1	0	413	114	741	261	1	2	1	1	0.68259	0	0.56787	1	0.00388571	4	0.00427119	1	0.00259047	4	0.00226521	1	0.75	0	0.530346	0.837667
SMAC_00293	0	-1	-1	0	8284	3350	4038	1349	77	284	83	113	2.87632	0	2.71959	1	0.0892516	4	0.0854141	1	0.0484579	4	0.0458663	1	0.808899	0	0.536988	1
SMAC_00294	0	0	-1	0	1653	12538	1109	3387	320	183	58	145	4.24651	0	3.3619	1	0.150518	2	0.0581313	1	0.0607457	4	0.0233273	1	0.435916	0	0.401286	1
SMAC_00295	0	0	0	0	26	1	10	11	3	3	4	5	1.28864	0	0.549307	0.995	0.286364	2	0.208754	1	0.429545	2	0.298397	1	1.5	0	1.42942	0.839
SMAC_00296	0	0	0	0	2351	210	1448	93	95	212	49	37	7.32657	0	2.83664	1	0.878273	0	0.52482	1	0.246031	0	0.150928	1	0.327731	1	0.28758	1
SMAC_00297	0	-1	-1	0	1691	105	1605	72	8	9	9	14	6.51586	0	1.89429	1	0.0616758	4	0.0296385	1	0.0834437	4	0.0388744	1	1.35764	0	1.31162	0.867
SMAC_00298	0	0	1	0	270	56	277	20	191	580	966	607	4.36922	0	2.22222	1	10.3333	0	6.57458	1	21.0822	2	13.8158	1	2.73692	0	2.1014	1
SMAC_00299	0	0	0	0	57	9	59	2	1	0	10	8	8.52966	0	2.61516	1	0.129237	2	0.0472242	1	2.32627	0	0.970178	0.583	n.d.	n.d.	20.5441	1
SMAC_00300	0	0	0	0	12	0	24	0	0	12	1	1	n.d.	n.d.	1.15331	0.647	n.d.	n.d.	2.0274	0.982	n.d.	n.d.	0.368052	0.986	n.d.	n.d.	0.181539	1
SMAC_00301	0	0	-1	-1	89	6	116	18	6	27	1	2	1.52419	0	0.814877	0.968	0.529454	0	0.459205	1	0.0481322	4	0.0464643	1	0.152778	2	0.101184	1
SMAC_00302	0	0	0	0	341	250	232	191	144	226	224	211	1.41041	0	1.39719	1	0.883	0	0.710914	1	1.03812	0	0.847182	1	1.2364	0	1.19168	1
SMAC_00303	0	-1	0	0	314	185	427	81	25	7	23	32	1.83228	0	1.86303	1	0.117501	2	0.102191	1	0.201954	2	0.180128	1	2.51429	0	1.76267	1
SMAC_00304	0	-1	0	1	903	45	667	131	9	12	59	50	2.16448	0	1.1636	0.9995	0.0479474	4	0.0449877	1	0.24887	2	0.227933	1	5.29861	4	5.06657	1
SMAC_00305	0	0	0	0	334	278	598	321	599	1257	2359	2577	0.732488	0	0.847429	1	2.2214	0	2.0121	1	5.90778	3	5.37491	1	3.0418	1	2.67129	1
SMAC_00306	0	-1	0	0	511	318	645	361	44	43	68	85	0.895418	0	0.934007	0.985333	0.0939702	4	0.0835038	1	0.165258	4	0.148402	1	1.75885	0	1.77719	1
SMAC_00307	0	0	0	0	1096	258	527	655	866	858	1797	1579	1.15911	0	0.658605	1	1.47585	0	0.988316	0.677667	2.89007	2	2.00109	1	1.95828	0	2.02474	1
SMAC_00308	0	0	0	0	1216	317	452	144	456	251	205	267	3.50936	0	2.8673	1	1.61847	0	1.48772	1	1.08051	0	1.02389	0.666	0.728891	0	0.688228	1
SMAC_00309	0	-1	-1	0	1576	407	812	218	4	5	3	1	2.88461	0	2.33991	1	0.013092	4	0.0129843	1	0.00581868	4	0.00588887	1	0.45	0	0.453537	0.978333
SMAC_00310	0	0	0	0	372	106	254	187	1043	1666	358	386	1.10951	0	0.824035	1	6.288	4	5.2412	1	1.72694	0	1.4561	1	0.289976	2	0.277819	1
SMAC_00311	0	0	0	0	2191	25861	3208	11121	3900	2845	3650	2996	2.81671	0	2.09626	1	0.677267	0	0.238588	1	0.667326	0	0.24543	1	1.01003	0	1.02868	0.9885
SMAC_00312	0	0	-1	0	104	3	41	14	5	1	2	2	2.56315	0	1.33901	0.989	0.143728	2	0.148573	1	0.0958188	4	0.0991031	1	1.2	0	0.667031	0.844
SMAC_00313	0	0	0	0	471	1662	871	2203	2920	2866	2725	3062	0.854284	0	0.703487	1	2.31734	0	1.02791	0.977667	2.31774	0	1.04723	1	1.00026	0	1.01879	0.917333
SMAC_00314	0	0	0	0	8346	1390	4903	3180	16905	41604	16330	16266	1.26184	0	0.825709	1	7.58309	2	6.59	1	4.22462	3	3.68858	1	0.677917	0	0.559723	1
SMAC_00315	0	0	0	0	1496	2036	1715	3407	4676	3086	1179	1162	0.774041	0	0.60618	1	1.70105	0	0.873445	1	0.513032	0	0.273054	1	0.314807	2	0.312617	1
SMAC_00316	0	0	0	0	25	21	45	37	79	43	59	44	0.566366	0	0.580275	1	1.5021	0	1.1602	0.955	1.26817	0	1.04154	0.672	0.924787	0	0.897729	0.8935
SMAC_00317	0	0	0	-1	169	16	226	51	353	414	19	22	1.11151	0	0.674986	1	4.60826	0	4.17185	1	0.246334	2	0.22696	1	0.0537953	4	0.0544028	1
SMAC_00318	0	0	0	0	23	8	8	4	35	16	13	7	2.90625	0	2.38703	1	4.78125	2	4.16094	1	1.875	0	1.6718	0.983	0.455357	0	0.401784	1
SMAC_00319	0	0	0	0	11	0	12	0	0	0	0	0	n.d.	n.d.	1.71533	0.94625	n.d.	n.d.	0	1	n.d.	n.d.	0	1	n.d.	n.d.	#DIV/0!	nan
SMAC_00320	0	0	0	0	0	0	0	0	0	0	0	0	n.d.	n.d.	#DIV/0!	nan	n.d.	n.d.	#DIV/0!	nan	n.d.	n.d.	#DIV/0!	nan	n.d.	n.d.	#DIV/0!	nan
SMAC_00321	0	0	0	1	379	38	397	5	3	0	75	67	21.1126	0	2.46692	1	0.151889	0	0.0309967	1	7.18942	0	1.27788	0.9975	47.3333	4	41.2262	1
SMAC_00323	0	0	0	0	14	20	14	9	18	7	11	7	1.55159	0	1.93787	1	1.14087	0	0.946488	0.606	0.821429	0	0.728152	0.933	0.892857	0	0.76932	0.882
SMAC_00324	0	0	0	0	7	0	4	0	0	0	0	0	n.d.	n.d.	4.38563	0.96775	n.d.	n.d.	0	1	n.d.	n.d.	0.396955	0.776	n.d.	n.d.	#DIV/0!	1
SMAC_00325	0	0	0	0	741	100	822	152	165	334	306	377	1.639	0	1.04966	0.86	0.972488	0	0.87244	0.9985	1.33108	0	1.19216	1	1.54608	0	1.36647	1
SMAC_00326	0	0	-1	-1	1775	465	1304	790	296	65	19	19	1.13831	0	0.866381	1	0.183451	2	0.154547	1	0.0193106	4	0.0168671	1	0.178248	2	0.109139	1
SMAC_00327	0	0	0	0	1012	598	1145	1300	2731	2238	4295	5052	0.661144	0	0.537383	1	2.04051	1	1.42085	1	3.83833	2	2.73232	1	1.89976	0	1.92302	1
SMAC_00328	0	0	0	0	305	531	450	897	376	289	1267	1248	0.697443	0	0.582023	1	0.554784	0	0.285928	1	2.09817	1	1.11725	1	3.84781	2	3.90746	1
SMAC_00329	0	0	0	0	1444	926	816	1760	679	584	1217	1390	1.06275	0	0.624526	1	0.566352	0	0.278467	1	1.16903	0	0.586997	1	2.07588	1	2.10796	1
SMAC_00330	0	-1	-1	1	516	114	476	121	2	1	5	10	1.63254	0	1.25022	1	0.00777398	4	0.00869172	1	0.0388699	4	0.036517	1	5.625	2	4.20135	1
SMAC_00331	0	-1	-1	0	2555	246	1058	415	3	2	4	5	2.34921	0	1.46341	1	0.00419352	4	0.00411137	1	0.00754834	4	0.00777583	1	1.875	0	1.8913	0.955333
SMAC_00332	0	0	0	0	354	86	309	122	114	41	108	112	1.25763	0	0.992941	0.58	0.443027	0	0.400416	1	0.628813	0	0.593721	1	1.82392	0	1.48276	1
SMAC_00333	0	0	0	0	80	154	423	253	2247	867	639	721	0.369523	1	0.53024	1	4.9175	2	4.17697	1	2.14766	1	1.90164	1	0.54347	0	0.455266	1
SMAC_00334	0	0	0	1	88	495	140	583	108	119	843	751	1.29107	0	0.784781	1	0.502698	0	0.155168	1	3.52996	0	1.11982	1	7.03855	4	7.21684	1
SMAC_00335	0	0	0	0	783	576	922	710	728	1702	505	440	0.847014	0	0.856463	1	1.51453	0	1.24961	1	0.588983	0	0.493425	1	0.463327	1	0.394864	1
SMAC_00336	0	-1	-1	0	150	6	87	34	4	3	1	1	1.59533	0	0.872017	0.908	0.0715855	4	0.0736753	1	0.020453	4	0.028825	1	0.291667	2	0.391244	0.984
SMAC_00337	0	0	-1	-1	7	7	45	7	41	12	0	0	0.577778	0	0.64423	0.984	2.1873	0	1.80336	1	0	4	0	1	0	4	0	1
SMAC_00338	0	0	-1	-1	25	413	222	1330	718	1413	0	0	0.575574	0	0.281838	1	2.80034	0	0.652652	1	0	4	0	1	0	4	0	1
SMAC_00339	0	0	0	0	14	0	6	0	0	0	0	0	n.d.	n.d.	5.22321	0.99875	n.d.	n.d.	0	1	n.d.	n.d.	0	1	n.d.	n.d.	#DIV/0!	nan
SMAC_00340	0	-1	-1	0	1105	77	1296	32	4	6	9	1	9.46238	0	1.79878	1	0.080054	4	0.02704	1	0.080054	2	0.0286537	1	1.04167	0	1.05968	0.5785
SMAC_00341	0	0	0	-1	138	227	224	420	1415	1002	207	188	0.624628	0	0.529651	1	4.13624	3	2.20102	1	0.675967	0	0.375975	1	0.168341	4	0.170819	1
SMAC_00342	0	0	0	0	422	267	484	327	221	243	319	335	0.882647	0	0.884139	1	0.594409	0	0.501912	1	0.83781	0	0.721996	1	1.41266	0	1.43849	1
SMAC_00343	0	0	0	0	26	76	104	108	79	104	111	138	0.481303	0	0.633916	1	0.863515	0	0.633308	1	1.17495	0	0.870577	0.9915	1.38653	0	1.37465	1
SMAC_00344	0	0	0	0	400	20	334	94	37	17	65	45	1.43139	0	0.813193	1	0.184036	2	0.170845	1	0.374889	0	0.366587	1	2.36089	1	2.14573	1
SMAC_00345	0	0	-1	-1	5808	313	2445	346	122	89	11	2	5.04856	0	2.53354	1	0.174031	2	0.141947	1	0.0107223	4	0.00991936	1	0.0631562	4	0.0698807	1
SMAC_00346	0	0	0	0	2574	534	1276	691	349	434	402	443	1.73339	0	1.26031	1	0.436694	1	0.39011	1	0.471273	1	0.428735	1	1.09205	0	1.09901	0.995667
SMAC_00347	0	-1	-1	0	13	1	16	13	0	1	0	0	0.487981	0	0.235499	1	0.0348558	4	0.028804	1	0	4	0	1	n.d.	n.d.	0	1
SMAC_00348	0	0	0	0	12	7	14	32	61	155	26	44	0.487723	0	0.277154	1	5.54464	0	2.65687	1	1.79688	0	0.845808	0.912	0.399788	0	0.318347	1
SMAC_00349	0	-1	0	0	1465	420	915	694	103	91	151	116	1.19406	0	0.880252	1	0.12289	4	0.099982	1	0.169132	4	0.143393	1	1.38157	0	1.43419	1
SMAC_00350	0	0	0	0	182	295	214	266	500	480	370	435	1.00555	0	1.06862	0.963333	2.06591	1	1.38352	1	1.697	0	1.15857	1	0.821771	0	0.837407	1
SMAC_00351	0	-1	-1	0	178	726	419	551	32	44	9	32	0.949543	0	1.17548	1	0.0798288	4	0.05242	1	0.0430655	4	0.0270875	1	0.553267	0	0.51674	1
SMAC_00352	0	0	0	0	192	992	627	1223	920	834	611	635	0.714117	0	0.732807	1	1.05791	0	0.552735	1	0.751512	0	0.404165	1	0.712088	0	0.731208	1
SMAC_00353	0	0	0	0	896	146	773	355	125	92	77	63	1.0708	0	0.743226	1	0.222998	3	0.199755	1	0.14387	4	0.135157	1	0.660435	0	0.676613	1
SMAC_00354	0	1	0	-1	65	212	61	93	5488	3679	46	97	1.87987	0	2.07583	1	62.2121	4	37.2475	1	0.970474	0	0.580993	1	0.0162315	4	0.0155982	1
SMAC_00355	0	0	0	0	234	245	285	222	90	110	113	74	0.95959	0	1.0833	0.98	0.400664	2	0.326659	1	0.374621	1	0.317558	1	0.944444	0	0.972139	0.6525
SMAC_00356	0	0	0	0	3761	23939	11057	31475	15533	9902	21953	22326	0.846316	0	0.693	1	0.777114	0	0.315211	1	1.35285	0	0.568722	1	1.83059	0	1.80426	1
SMAC_00357	0	0	-1	0	1114	174	502	334	59	81	41	39	1.60551	0	1.02848	0.7895	0.174512	4	0.148966	1	0.0997209	4	0.0879361	1	0.585897	0	0.590308	1
SMAC_00358	0	0	0	0	716	100	405	222	279	279	882	887	1.42262	0	0.92468	0.979	0.972823	0	0.862776	1	3.08409	2	2.8013	1	3.17025	2	3.24685	1
SMAC_00360	0	0	0	0	247	15	120	55	20	32	51	30	1.73674	0	0.977702	0.6005	0.344697	0	0.312689	1	0.536932	0	0.510842	1	1.64531	0	1.63371	1
SMAC_00361	0	-1	-1	0	731	156	692	321	3	9	13	13	1.01126	0	0.761502	1	0.0136811	4	0.0133236	1	0.0296423	4	0.0281284	1	2.88889	0	2.11117	1
SMAC_00362	0	0	0	0	1209	272	1235	561	606	453	564	634	0.95978	0	0.732306	1	0.686298	0	0.620351	1	0.776378	0	0.723404	1	1.15537	0	1.16612	1
SMAC_00363	0	0	0	0	42	2	20	0	1	0	0	1	n.d.	n.d.	3.96175	1	n.d.	n.d.	0.131706	0.999	n.d.	n.d.	0.139094	1	n.d.	n.d.	1.0561	0.527
SMAC_00364	0	0	0	0	3831	1300	1923	1837	2560	3482	3109	2946	1.36534	0	0.982869	0.893	1.60776	0	1.21917	1	1.61122	0	1.24748	1	1.02604	0	1.02322	0.96
SMAC_00365	0	-1	-1	0	120	166	220	252	4	9	28	18	0.60873	0	0.643105	1	0.0276696	4	0.0197487	1	0.0979076	4	0.0731652	1	4.15278	2	3.70481	1
SMAC_00366	0	0	0	0	164	512	326	846	1137	942	988	1168	0.718169	0	0.569898	1	2.20869	0	0.95915	0.969333	2.29049	0	1.01588	0.781667	1.04624	0	1.05914	0.996
SMAC_00367	0	0	0	0	570	4101	2392	8404	26980	22100	9564	8384	0.627141	0	0.446114	1	6.58962	2	2.30131	1	2.40975	0	0.873634	1	0.36934	2	0.379625	1
SMAC_00368	0	0	0	0	238	126	423	108	84	62	48	39	1.05772	0	1.08944	0.9515	0.424251	0	0.389166	1	0.252807	2	0.24064	1	0.609735	0	0.618349	1
SMAC_00369	0	-1	-1	0	1616	724	1249	1500	91	107	123	150	0.858375	0	0.616694	1	0.0726317	4	0.0500811	1	0.100144	4	0.0697881	1	1.38785	0	1.3935	1
SMAC_00370	0	0	0	0	102	176	256	330	195	261	426	371	0.48209	1	0.512206	1	0.790767	0	0.526578	1	1.38211	0	0.943965	0.954333	1.7852	0	1.79264	1
SMAC_00372	0	0	0	0	2598	643	2543	662	2406	2299	2468	3006	1.54256	0	1.22929	1	2.23936	0	2.06555	1	2.60536	0	2.44429	1	1.16405	0	1.18336	1
SMAC_00373	0	0	0	0	491	249	464	673	196	116	217	150	0.673595	0	0.460112	1	0.284002	2	0.173953	1	0.334067	2	0.217122	1	1.25906	0	1.24816	1
SMAC_00374	0	0	0	1	530	171	513	277	109	111	459	553	0.974289	0	0.811225	1	0.305768	2	0.270827	1	1.40653	0	1.26512	1	4.60038	4	4.67131	1
SMAC_00375	0	0	0	0	8	8	4	4	3	4	1	1	2	2	1.71957	0.989	0.875	0	0.575327	0.95	0.25	4	0.156238	0.999	0.291667	2	0.271563	0.991
SMAC_00376	0	-1	0	0	9550	679	3690	498	62	93	259	352	5.82806	0	3.00482	1	0.0883126	4	0.0721433	1	0.348123	0	0.284386	1	4.10618	3	3.94196	1
SMAC_00377	0	0	0	0	124	163	106	282	40	37	30	49	0.931319	0	0.593258	1	0.249866	2	0.106531	1	0.256356	2	0.10944	1	1.02753	0	1.02731	0.577
SMAC_00378	0	0	0	0	213	81	201	100	60	36	72	31	1.10067	0	0.976652	0.649	0.359403	1	0.319661	1	0.385609	0	0.370459	1	1.14444	0	1.15891	0.9205
SMAC_00379	0	0	0	0	3702	18339	5759	14977	5503	1852	3542	3242	1.32472	0	1.12331	1	0.442054	0	0.18835	1	0.407736	0	0.183197	1	1.22396	0	0.97264	0.9835
SMAC_00380	0	0	0	0	204	1168	596	2257	668	405	1097	994	0.727475	0	0.477738	1	0.568936	0	0.186237	1	1.10871	0	0.379274	1	2.0733	1	2.03651	1
SMAC_00381	0	0	0	0	260	194	138	256	122	226	370	426	1.26582	0	0.860434	1	0.970279	0	0.533348	1	2.21937	1	1.22479	1	2.51168	1	2.29642	1
SMAC_00382	0	-1	0	0	157	43	183	23	4	2	1	14	2.44714	0	1.72194	1	0.0734141	4	0.067897	1	0.183535	0	0.143449	1	2.8125	0	2.11274	0.9915
SMAC_00383	0	-1	-1	0	32	7	81	65	0	0	0	0	0.27037	2	0.176661	1	0	4	0.00461404	1	0	4	0.00458844	1	n.d.	n.d.	0.994451	0.4975
SMAC_00384	0	0	0	0	2668	6699	5544	14630	1879	2400	1667	1828	0.582459	0	0.438673	1	0.266077	2	0.115563	1	0.217326	2	0.0958249	1	0.82907	0	0.829201	1
SMAC_00385	0	0	0	0	113	445	407	362	1241	1459	1391	1383	0.728111	0	1.06097	0.973333	3.52312	2	2.72996	1	3.61968	2	2.86801	1	1.03415	0	1.05057	0.996
SMAC_00386	0	-1	-1	0	70	18	77	18	0	0	0	0	1.50794	0	1.16854	0.885	0	4	0.00888992	1	0	4	0	1	n.d.	n.d.	0	1
SMAC_00387	0	0	0	0	90	40	75	35	55	16	13	8	1.3619	0	1.29723	1	0.74381	0	0.657264	1	0.22	2	0.212652	1	0.42358	0	0.323542	1
SMAC_00388	0	0	0	0	307	235	342	382	165	149	171	172	0.750911	0	0.670339	1	0.43503	2	0.30673	1	0.475207	1	0.34516	1	1.0952	0	1.12529	0.982667
SMAC_00389	0	-1	-1	0	864	230	629	458	14	11	16	7	1.03198	0	0.757076	1	0.0235827	4	0.0199485	1	0.0216961	4	0.0198288	1	0.933442	0	0.993996	0.494
SMAC_00390	0	-1	-1	0	66	50	61	74	4	3	6	4	0.867302	0	0.74381	1	0.0523372	4	0.0410779	1	0.0747674	4	0.05468	1	1.45833	0	1.33113	0.8065
SMAC_00391	0	-1	-1	0	1380	209	637	449	17	10	14	15	1.50837	0	0.941071	0.969333	0.02563	4	0.0209995	1	0.0275285	4	0.0239245	1	1.15147	0	1.13929	0.754667
SMAC_00392	0	0	-1	0	55	333	183	511	19	60	27	34	0.719879	0	0.593618	1	0.146573	2	0.063508	1	0.113177	4	0.0480772	1	1.0568	0	0.757025	0.99
SMAC_00393	0	0	1	0	25	60	71	115	353	543	1712	1542	0.484078	0	0.486275	1	5.10276	3	3.01093	1	18.5317	4	11.1618	1	3.80269	2	3.70709	1
SMAC_00394	0	0	0	0	76	53	124	34	34	15	26	16	1.20861	0	1.38592	1	0.459084	0	0.424242	1	0.393501	0	0.384256	1	1.00882	0	0.905748	0.772
SMAC_00395	0	0	0	0	68	12	63	7	2	3	0	10	3.1746	0	1.85974	1	0.198413	2	0.18323	1	0.396825	0	0.296376	1	2.08333	0	1.61751	0.914
SMAC_00396	0	0	0	0	258	451	1107	1776	4297	4921	12035	12561	0.25992	2	0.247232	1	3.37933	2	1.99423	1	9.01693	4	5.42487	1	2.68054	2	2.72028	1
SMAC_00397	0	0	0	0	1162	62	669	97	89	99	28	33	3.61204	0	1.8173	1	0.55479	0	0.459675	1	0.180012	2	0.152669	1	0.325389	2	0.332124	1
SMAC_00398	0	0	0	0	60	13	22	18	12	5	11	9	1.84343	0	1.20068	0.894	0.429293	1	0.337057	1	0.505051	0	0.42035	1	1.41667	0	1.24712	0.8
SMAC_00399	0	-1	-1	0	94	37	203	158	8	9	7	3	0.368609	0	0.300358	1	0.0478347	4	0.0402021	1	0.0281381	4	0.0259913	1	0.590278	0	0.646517	0.937
SMAC_00400	0	0	0	0	189	131	146	381	271	217	379	343	0.757919	0	0.401384	1	1.15583	0	0.497865	1	1.71005	0	0.765612	1	1.49785	0	1.53779	1
SMAC_00401	0	0	0	0	42	90	87	149	48	57	45	35	0.600787	0	0.581358	1	0.477899	1	0.274796	1	0.364113	1	0.216985	1	0.767544	0	0.789621	0.9895
SMAC_00402	0	0	0	0	529	469	313	644	98	174	265	306	1.18455	0	0.798954	1	0.322842	0	0.166411	1	0.677732	0	0.351888	1	2.27703	1	2.11457	1
SMAC_00403	0	0	0	1	202	317	382	897	230	220	1027	1230	0.484309	0	0.353751	1	0.419921	1	0.196133	1	2.10614	1	0.9992	0.51525	5.01803	4	5.0945	1
SMAC_00404	0	-1	-1	0	3559	150	1894	36	6	0	3	3	26.2465	0	3.83348	1	0.0424586	4	0.011027	1	0.0424586	4	0.0117908	1	n.d.	n.d.	1.06927	0.5625
SMAC_00405	0	0	0	0	339	330	466	669	143	80	66	76	0.608906	0	0.520766	1	0.202969	3	0.125472	1	0.129245	4	0.0829993	1	0.692002	0	0.661498	1
SMAC_00406	0	-1	-1	0	1237	234	531	195	1	3	8	2	2.57846	0	1.89903	1	0.00701144	4	0.00644883	1	0.0175286	4	0.0180085	1	3.33333	0	2.79253	0.996
SMAC_00407	0	0	0	0	922	1524	751	1108	228	316	449	574	1.36614	0	1.33682	1	0.303836	2	0.1889	1	0.571367	0	0.355821	1	1.93105	0	1.88365	1
SMAC_00408	0	0	0	0	194	155	271	81	15	33	61	52	1.39912	0	1.67496	1	0.192429	2	0.187829	1	0.453009	0	0.441283	1	2.73939	1	2.34939	1
SMAC_00409	0	0	0	0	1066	181	791	563	338	1008	171	197	0.947851	0	0.607828	1	1.0231	0	0.87343	1	0.279719	2	0.237444	1	0.363459	0	0.271852	1
SMAC_00410	0	0	0	0	326	1017	511	1588	1691	900	913	948	0.868474	0	0.607257	1	1.67552	0	0.63425	1	1.20345	0	0.474557	1	0.792078	0	0.748217	1
SMAC_00411	0	0	0	0	114	16	71	54	9	9	34	37	1.0596	0	0.639603	1	0.146714	4	0.123716	1	0.578704	0	0.485354	1	3.94444	2	3.92312	1
SMAC_00412	0	0	0	0	5988	116	1099	236	158	235	96	162	7.85464	0	3.93946	1	0.505713	0	0.463111	1	0.331995	0	0.300337	1	0.682696	0	0.648521	1
SMAC_00413	0	0	0	0	809	4668	1579	2923	2131	2641	4283	4039	1.3356	0	1.42951	1	1.16368	0	0.632699	1	2.02937	1	1.13039	1	1.76407	0	1.78662	1
SMAC_00414	0	0	0	0	591	147	553	187	208	176	358	422	1.32027	0	1.05672	0.9145	0.686968	0	0.635126	1	1.3954	0	1.31453	1	2.04545	1	2.06972	1
SMAC_00415	0	0	0	0	266	69	191	113	127	89	74	62	1.17963	0	0.904582	0.966	0.760599	0	0.662754	1	0.478895	1	0.43152	1	0.649739	0	0.651101	1
SMAC_00416	0	0	0	0	814	452	922	901	1740	2474	478	551	0.694552	0	0.586816	1	2.31188	1	1.73415	1	0.564529	0	0.427559	1	0.251826	2	0.246552	1
SMAC_00417	0	0	0	0	26	0	43	3	2	2	1	2	2.31783	0	0.74381	0.843	0.356589	0	0.256557	1	0.267442	0	0.175451	1	0.75	0	0.683868	0.774
SMAC_00418	0	0	0	0	129	458	350	831	4977	7064	5505	5744	0.59588	0	0.511323	1	12.2232	4	5.69906	1	11.4192	4	5.40934	1	0.963159	0	0.949164	1
SMAC_00419	0	0	0	0	1006	82	1269	116	42	71	46	41	2.55917	0	1.15469	1	0.265796	0	0.187627	1	0.204639	2	0.147523	1	0.824195	0	0.786256	0.988
SMAC_00420	0	0	0	0	1960	15627	7824	13595	2947	2601	7408	6844	0.885366	0	1.01693	0.9985	0.279298	2	0.156762	1	0.717475	0	0.416365	1	2.57888	2	2.65604	1
SMAC_00421	0	0	0	0	989	954	863	1436	272	328	405	277	0.901128	0	0.708128	1	0.278269	2	0.161398	1	0.316299	2	0.190792	1	1.14666	0	1.18212	1
SMAC_00422	0	0	0	0	614	71	429	86	64	44	28	17	2.39046	0	1.48869	1	0.376891	0	0.335207	1	0.157038	2	0.149153	1	0.431463	1	0.444959	1
SMAC_00423	0	-1	-1	0	1399	55	682	67	12	12	5	10	5.95836	0	2.52873	1	0.0983499	4	0.0735824	1	0.0614687	4	0.0426792	1	0.625	0	0.580019	0.9915
SMAC_00424	0	0	0	0	192	456	352	536	582	867	1092	1128	0.762466	0	0.796762	1	1.70496	0	1.04459	0.962333	2.61215	2	1.62082	1	1.59375	0	1.55164	1
SMAC_00425	0	0	0	0	111	219	163	694	1402	5912	1405	1288	0.625011	0	0.313375	1	13.8525	2	4.32422	1	5.10047	0	1.59036	1	0.594085	0	0.36778	1
SMAC_00426	0	0	0	0	354	582	576	409	3886	4497	3287	2873	0.978377	0	1.28948	1	8.76254	4	7.29187	1	6.43889	4	5.51478	1	0.738745	0	0.756292	1
SMAC_00427	0	0	0	0	549	572	397	313	549	294	580	780	1.60129	0	1.7997	1	1.20418	0	0.956069	0.883	1.94269	0	1.58458	1	1.77577	0	1.65739	1
SMAC_00428	0	0	0	0	55	656	126	257	220	127	130	145	2.10235	0	2.25292	1	1.02604	0	0.518427	1	0.813145	0	0.423849	1	0.853839	0	0.817568	1
SMAC_00429	0	0	0	0	52	685	216	792	734	521	405	390	1.08565	0	0.779863	1	1.8487	0	0.623207	1	1.17109	0	0.4091	1	0.652254	0	0.656444	1
SMAC_00430	0	0	0	0	204	221	741	176	231	240	173	172	0.74708	0	0.967666	0.796	0.827941	0	0.760775	1	0.606454	0	0.571367	1	0.732752	0	0.751033	1
SMAC_00431	0	0	0	0	162	11	100	48	35	19	31	13	1.33354	0	0.757625	0.998	0.41625	0	0.363848	1	0.339167	0	0.329766	1	0.893233	0	0.906331	0.775
SMAC_00432	0	-1	-1	0	698	2920	1099	2830	187	172	61	59	1.14263	0	0.953978	1	0.113379	4	0.0499029	1	0.0378982	4	0.0171453	1	0.334846	2	0.343574	1
SMAC_00433	0	0	0	0	554	136	297	460	117	43	132	108	0.955808	0	0.497529	1	0.221637	2	0.130063	1	0.332455	2	0.207299	1	1.90817	0	1.59384	1
SMAC_00434	0	0	0	0	50	3	14	1	1	1	2	1	14.1964	0	5.08907	1	0.535714	0	0.383756	0.973	0.803571	0	0.542919	0.902	1.5	0	1.41475	0.727
SMAC_00435	0	0	0	0	10	6	2	0	6	0	0	0	n.d.	n.d.	37.6405	1	n.d.	n.d.	11.6467	0.999667	n.d.	n.d.	0	1	n.d.	n.d.	0	1
SMAC_00436	0	0	0	0	282	142	474	479	264	382	325	416	0.444923	1	0.360053	1	0.677878	0	0.501924	1	0.777566	0	0.577993	1	1.18665	0	1.15155	1
SMAC_00437	0	0	0	0	2510	28516	7021	17016	7125	4869	4876	4373	1.56059	0	1.49401	1	0.603292	0	0.273564	1	0.46522	1	0.219693	1	0.799418	0	0.803077	1
SMAC_00438	0	0	0	0	33	234	57	443	113	94	185	208	1.32173	0	0.491313	1	1.02471	0	0.187347	1	1.94547	0	0.365032	1	1.91468	0	1.94843	1
SMAC_00439	0	1	1	0	4198	629	2917	1232	39664	41310	28612	27152	1.3932	0	0.955603	0.998	23.3712	4	21.4627	1	16.095	4	15.1986	1	0.68895	0	0.708138	1
SMAC_00440	0	0	0	0	118	501	407	870	726	547	679	610	0.558095	0	0.527886	1	1.14775	0	0.564563	1	1.16217	0	0.594573	1	1.03299	0	1.05316	0.968
SMAC_00441	0	0	0	0	397	84	476	210	172	132	55	57	0.825245	0	0.62172	1	0.521569	0	0.476048	1	0.192157	3	0.181163	1	0.374912	2	0.380555	1
SMAC_00442	0	0	0	0	175	145	319	179	260	340	181	205	0.697711	0	0.797327	1	1.30821	0	1.15789	0.9995	0.841614	0	0.753739	1	0.654977	0	0.650961	1
SMAC_00443	0	0	0	0	579	1275	1245	1010	1026	412	332	296	0.8312	0	1.12955	1	0.644696	0	0.504625	1	0.28155	2	0.231929	1	0.534089	0	0.459607	1
SMAC_00444	0	0	0	0	56	25	51	5	9	26	1	18	4.44706	0	3.51936	1	1.92157	0	1.45361	0.973	1.04314	0	0.728767	0.93	0.71047	0	0.501351	1
SMAC_00445	0	0	0	0	250	33	195	38	25	21	48	53	2.22466	0	1.41787	1	0.361606	0	0.322662	1	0.793961	0	0.709985	1	2.21238	1	2.2004	1
SMAC_00446	0	0	0	0	170	592	208	1255	1947	1361	1516	1628	1.06766	0	0.450958	1	4.63493	0	1.0487	0.993667	4.40514	0	1.02799	0.943	0.981215	0	0.980249	0.872333
SMAC_00447	0	-1	-1	0	226	57	305	200	5	3	2	2	0.585717	0	0.429746	1	0.0165574	4	0.0143203	1	0.00827869	4	0.00782522	1	0.533333	0	0.546442	0.938
SMAC_00448	0	-1	-1	0	4204	603	1436	770	91	79	89	70	2.39759	0	1.57395	1	0.0847909	4	0.0754752	1	0.0793044	4	0.0738454	1	0.939978	0	0.978407	0.603
SMAC_00450	0	0	0	0	2448	210	2110	226	175	159	351	417	3.25519	0	1.59228	1	0.409042	0	0.304213	1	0.940553	0	0.713623	1	2.30469	2	2.3458	1
SMAC_00451	0	0	0	0	369	3178	269	944	240	186	208	240	4.23582	0	3.0642	1	0.508729	0	0.177856	1	0.535001	0	0.191907	1	1.06882	0	1.079	0.938333
SMAC_00452	0	0	0	0	443	961	1215	887	794	505	265	243	0.684605	0	0.958503	0.978333	0.633406	0	0.51774	1	0.247706	3	0.211029	1	0.411435	1	0.407596	1
SMAC_00453	0	0	0	1	768	284	254	243	62	50	366	296	2.11774	0	1.56601	1	0.225463	3	0.169665	1	1.33264	0	1.03349	0.797333	5.97935	4	6.09133	1
SMAC_00454	0	0	0	0	63	47	45	39	48	34	75	77	1.31624	0	1.29718	0.998	0.981197	0	0.768368	0.997	1.8188	0	1.46419	1	1.90931	0	1.90559	1
SMAC_00455	0	-1	-1	0	124	15	59	27	2	2	0	1	1.87602	0	1.1702	0.926	0.0539862	4	0.0480798	1	0.0134965	4	0.0228144	1	0.25	2	0.474512	0.86
SMAC_00456	0	0	0	0	11294	267	5523	336	146	143	259	247	9.12525	0	2.90945	1	0.228111	2	0.128696	1	0.399392	0	0.233127	1	1.75105	0	1.81146	1
SMAC_00457	0	0	0	0	41	435	334	757	890	753	714	700	0.513487	0	0.511784	1	1.77239	0	0.842232	1	1.52536	0	0.74767	1	0.866647	0	0.887724	1
SMAC_00458	0	0	0	0	170	976	177	569	300	306	342	379	2.12216	0	1.57266	1	1.12219	0	0.422263	1	1.33515	0	0.511517	1	1.18989	0	1.21137	1
SMAC_00459	0	0	0	1	1813	152	1274	122	88	189	620	579	4.41224	0	2.05727	1	0.621979	0	0.44774	1	2.69225	0	1.97146	1	4.99223	3	4.40313	1
SMAC_00460	0	0	0	0	250	103	149	210	199	171	495	605	1.01252	0	0.653497	1	1.06128	0	0.668161	1	3.15516	2	2.01817	1	2.9901	2	3.02049	1
SMAC_00461	0	0	0	0	783	182	647	253	1051	481	356	431	1.32643	0	1.04106	0.860333	2.1058	0	1.91228	1	1.08176	0	1.01768	0.664333	0.596246	0	0.532181	1
SMAC_00462	0	-1	0	0	216	53	138	16	2	0	15	3	4.69044	0	3.04268	1	0.0348732	4	0.0244216	1	0.313859	0	0.263338	1	n.d.	n.d.	10.783	1
SMAC_00463	0	0	0	0	1725	371	1115	650	4706	2689	3940	3712	1.27611	0	0.923174	1	4.5023	3	3.8796	1	4.65877	3	4.19094	1	1.11792	0	1.08025	1
SMAC_00464	0	0	0	0	826	380	387	477	913	653	1123	1231	1.41115	0	1.0094	0.634333	1.83238	0	1.22457	1	2.75442	2	1.89376	1	1.5458	0	1.54647	1
SMAC_00465	0	0	0	0	81	591	496	577	2313	1307	1298	1149	0.629871	0	0.885183	1	3.39305	2	2.31728	1	2.29359	1	1.63845	1	0.73254	0	0.707055	1
SMAC_00466	0	0	0	1	142	15	41	19	2	10	42	70	3.02311	0	1.86987	1	0.231065	0	0.226475	1	2.15661	0	1.96218	1	16.8	4	8.66397	1
SMAC_00467	0	0	0	0	1088	716	714	672	3476	2248	1341	1436	1.30278	0	1.18582	1	4.13367	3	3.09543	1	2.00545	1	1.54995	1	0.508557	0	0.500722	1
SMAC_00468	0	-1	-1	0	186	47	83	53	7	8	5	2	1.80086	0	1.33509	1	0.115935	4	0.101025	1	0.0541032	4	0.0455036	1	0.46875	0	0.45042	0.9885
SMAC_00469	0	0	-1	0	321	1222	637	842	215	141	88	90	1.06371	0	1.29744	1	0.245418	3	0.157812	1	0.122709	4	0.0818934	1	0.52258	0	0.518931	1
SMAC_00470	0	0	0	0	92	200	199	394	411	288	386	396	0.552113	0	0.484785	1	1.32167	0	0.681007	1	1.4786	0	0.786316	1	1.15449	0	1.15464	1
SMAC_00471	0	0	0	1	2693	234	2315	301	89	134	398	665	2.74715	0	1.45058	1	0.209298	2	0.169527	1	0.997685	0	0.800663	1	4.96916	3	4.72292	1
SMAC_00472	0	0	0	0	392	491	523	666	610	289	330	372	0.753541	0	0.736841	1	0.767195	0	0.499759	1	0.599078	0	0.405747	1	0.894971	0	0.811886	1
SMAC_00473	-1	0	0	-1	37	88	273	637	319	388	61	44	0.163527	2	0.132337	1	0.924908	0	0.436049	1	0.137363	4	0.0676005	1	0.149943	4	0.15503	1
SMAC_00474	0	0	0	0	324	42	295	202	877	646	187	264	0.76314	0	0.461582	1	3.17558	2	2.65055	1	0.940372	0	0.796017	1	0.303099	2	0.300322	1
SMAC_00475	0	0	-1	0	655	145	657	81	18	45	14	9	2.77355	0	1.81394	1	0.218417	0	0.177315	1	0.0797396	4	0.0679422	1	0.447222	0	0.383173	1
SMAC_00476	0	0	0	0	4802	325	3857	228	85	172	85	84	5.95403	0	2.08119	1	0.298456	0	0.168852	1	0.196261	2	0.111846	1	0.742698	0	0.662388	1
SMAC_00477	0	0	0	0	51	72	102	242	130	81	132	124	0.428537	0	0.305646	1	0.735132	0	0.337149	1	0.891914	0	0.425572	1	1.28243	0	1.26227	1
SMAC_00478	0	0	0	0	40	167	71	143	78	73	282	219	1.09076	0	1.07031	0.8995	0.795676	0	0.410555	1	2.63996	1	1.41443	1	3.32152	2	3.44517	1
SMAC_00479	0	0	0	0	557	549	466	525	3960	2096	1335	1812	1.12001	0	1.07989	1	6.13274	3	4.24085	1	3.18688	2	2.25948	1	0.574032	0	0.532789	1
SMAC_00480	0	0	0	0	56	267	409	303	930	798	534	569	0.463934	0	0.7373	1	2.48198	1	2.03117	1	1.58427	0	1.3318	1	0.642057	0	0.65568	1
SMAC_00481	0	0	0	0	2	7	2	5	3	1	4	2	1.575	0	1.20006	0.766	0.7	0	0.326377	0.999	1.05	0	0.462108	0.983	2	0	1.41587	0.802
SMAC_00482	0	0	0	0	234	200	159	314	148	266	371	518	1.02793	0	0.702396	1	0.980561	0	0.51662	1	2.1056	1	1.1044	0.998	2.33722	1	2.13774	1
SMAC_00483	0	0	0	0	224	276	684	341	97	81	78	87	0.549317	0	0.724772	1	0.195557	3	0.1751	1	0.181275	3	0.167491	1	0.934517	0	0.956544	0.7035
SMAC_00484	0	0	0	0	2490	321	1558	372	438	460	159	116	2.34017	0	1.53826	1	0.74759	0	0.685062	1	0.228939	2	0.217907	1	0.30642	2	0.318083	1
SMAC_00485	0	0	0	0	695	66	539	106	29	70	36	14	2.14778	0	1.2856	1	0.279409	0	0.253378	1	0.141116	2	0.134815	1	0.609606	0	0.532071	1
SMAC_00486	0	0	0	0	4	10	8	9	17	26	32	41	0.826389	0	1.06544	0.6215	2.53819	1	1.82751	0.9995	4.30903	3	3.10326	1	1.77545	0	1.69808	1
SMAC_00487	0	0	0	0	24	92	146	70	140	57	100	108	0.612916	0	1.04597	0.733	1.0409	0	0.920505	0.8845	1.09902	0	1.01425	0.588	1.28371	0	1.10184	0.9145
SMAC_00488	0	0	0	0	31	76	43	111	28	22	29	10	0.863084	0	0.660003	1	0.40331	0	0.177262	1	0.314582	0	0.148805	1	0.791396	0	0.839461	0.8895
SMAC_00489	0	0	0	0	311	171	311	300	563	357	649	686	0.789126	0	0.670722	1	1.50622	0	1.11858	0.999667	2.18565	2	1.67812	1	1.52768	0	1.50023	1
SMAC_00490	0	0	0	0	204	867	358	1493	1850	1412	3131	3953	0.927242	0	0.544493	1	2.82415	0	0.863539	1	6.13313	2	1.91401	1	2.21155	1	2.21648	1
SMAC_00491	0	0	0	-1	787	585	871	967	1577	1424	201	156	0.748506	0	0.661916	1	1.63722	0	1.15171	1	0.194764	4	0.14311	1	0.11927	4	0.124259	1
SMAC_00493	0	0	0	0	878	604	881	815	1205	1089	1237	1198	0.875146	0	0.812645	1	1.35465	0	1.02932	0.926667	1.43791	0	1.12537	1	1.06419	0	1.09331	1
SMAC_00494	0	0	0	0	41	624	116	422	368	471	779	685	1.82715	0	1.33021	1	2.30523	0	0.793752	1	4.02247	0	1.42219	1	1.77164	0	1.79173	1
SMAC_00495	0	0	0	0	1495	280	637	420	225	154	382	457	1.75317	0	1.17955	1	0.374339	1	0.314881	1	0.828683	0	0.711764	1	2.29424	1	2.26042	1
SMAC_00496	0	-1	0	0	240	651	319	561	56	32	120	109	1.09533	0	1.08156	0.993667	0.108181	4	0.059604	1	0.281517	2	0.162389	1	2.81138	1	2.72446	1
SMAC_00497	0	-1	-1	0	1024	607	785	571	24	14	5	8	1.23352	0	1.18355	1	0.0287394	4	0.0237552	1	0.0098319	4	0.00842304	1	0.36756	1	0.354577	1
SMAC_00498	0	0	0	0	234	474	287	898	76	98	312	261	0.813829	0	0.519558	1	0.200009	2	0.0771855	1	0.65865	0	0.261212	1	3.3466	2	3.38421	1
SMAC_00499	0	0	0	0	641	638	505	748	83	77	271	317	1.06064	0	0.894543	1	0.132684	4	0.081283	1	0.487613	1	0.30416	1	3.68018	2	3.74199	1
SMAC_00500	0	0	0	0	486	211	620	296	160	615	332	368	0.869731	0	0.823846	1	0.967061	0	0.902526	0.9945	0.873474	0	0.809717	1	1.3783	0	0.897167	0.9995
SMAC_00501	0	0	0	0	291	2286	1487	1267	4870	5524	3462	3425	0.941739	0	1.50723	1	3.79839	2	2.98893	1	2.51679	2	2.02502	1	0.665227	0	0.677507	1
SMAC_00502	0	0	-1	-1	151	214	326	545	37	77	15	7	0.447339	1	0.392833	1	0.139717	4	0.0822076	1	0.0269629	4	0.0168601	1	0.220077	2	0.205092	1
SMAC_00503	0	-1	0	0	1873	576	1013	821	63	73	201	247	1.35013	0	0.996897	0.557667	0.0749766	4	0.0598996	1	0.246982	3	0.200494	1	3.31202	2	3.34717	1
SMAC_00504	0	0	0	0	230	514	793	751	2544	3519	2666	2567	0.482222	1	0.619602	1	3.92972	2	2.98899	1	3.39176	2	2.63028	1	0.886017	0	0.879989	1
SMAC_00505	0	0	0	0	457	436	478	317	89	50	137	134	1.17131	0	1.34298	1	0.18232	3	0.153194	1	0.355459	2	0.309781	1	2.11624	1	2.02215	1
SMAC_00506	0	0	1	0	4296	1074	1925	612	8533	5388	11702	11183	2.89103	0	2.33061	1	7.49461	2	6.89188	1	12.3205	4	11.7879	1	1.73234	0	1.7104	1
SMAC_00507	0	0	0	0	554	431	482	380	303	341	292	364	1.15892	0	1.18807	1	0.757709	0	0.611045	1	0.771828	0	0.631882	1	1.02219	0	1.0341	0.79
SMAC_00508	0	0	0	0	384	24	112	28	19019	152	83	50	4.55357	0	2.61781	1	213.962	0	187.171	1	1.48438	0	1.44378	1	0.220498	0	0.00771369	1
SMAC_00509	0	0	0	0	342	192	301	376	71	51	105	139	0.798575	0	0.608673	1	0.182446	4	0.121403	1	0.364892	2	0.248126	1	2.05523	1	2.04382	1
SMAC_00510	0	0	0	0	24	41	90	32	29	22	26	29	0.688368	0	1.00613	0.525	0.540104	0	0.494655	1	0.582465	0	0.547499	1	1.09914	0	1.10683	0.769
SMAC_00511	0	0	0	0	11967	677	5377	289	169	70	141	108	11.5256	0	3.72654	1	0.21786	0	0.11231	1	0.226975	2	0.124133	1	1.25763	0	1.10527	0.937333
SMAC_00512	0	0	0	0	285	331	281	180	361	247	823	878	1.4036	0	1.7356	1	1.38537	0	1.1741	1	3.87585	2	3.3921	1	2.89964	2	2.88911	1
SMAC_00513	0	0	0	0	184	346	525	449	84	71	181	265	0.547481	0	0.703784	1	0.160112	4	0.125339	1	0.460711	1	0.363514	1	2.8978	2	2.90026	1
SMAC_00514	0	1	0	-1	327	113	264	174	3720	3569	989	649	1.04885	0	0.853133	1	17.3752	4	14.6771	1	3.90458	2	3.45288	1	0.224819	3	0.235256	1
SMAC_00515	0	0	1	0	93	529	185	292	1335	1141	4573	3808	1.37307	0	1.61442	1	5.46581	3	3.22763	1	18.5012	4	11.385	1	3.4058	2	3.52736	1
SMAC_00516	0	-1	0	0	47	40	90	50	7	3	17	3	0.676667	0	0.781366	0.9985	0.0777778	4	0.0704816	1	0.155556	2	0.1526	1	2.38095	0	2.1651	0.9995
SMAC_00517	0	0	0	0	173	54	472	295	214	220	514	538	0.312606	0	0.25033	1	0.597669	0	0.515281	1	1.44873	0	1.27459	1	2.42443	2	2.47358	1
SMAC_00518	-1	-1	-1	-1	649	39	60601	45021	1573	290	61	89	0.00665868	4	0.00339298	1	0.0180307	4	0.0143951	1	0.00145175	4	0.00121486	1	0.15315	2	0.0843939	1
SMAC_00519	-1	-1	-1	0	42	30	1988	7815	14	42	37	54	0.0113576	4	0.00456817	1	0.00883368	4	0.00297732	1	0.0143547	4	0.00470015	1	2.16667	0	1.57865	1
SMAC_00520	-1	-1	-1	0	566	16	1162	2249	4	1	7	3	0.189911	2	0.0572231	1	0.00163153	4	0.000956636	1	0.00326307	4	0.00200004	1	3.125	0	2.0907	0.981
SMAC_00521	-1	-1	-1	0	263	14	1154	2120	16	17	28	18	0.0926738	4	0.0309989	1	0.0110406	4	0.00615908	1	0.0153899	4	0.00889839	1	1.39522	0	1.44476	0.986
SMAC_00522	-1	-1	-1	-1	94	9	3491	3299	76	28	6	12	0.0151815	4	0.00774233	1	0.0153289	4	0.0112224	1	0.00265308	4	0.00197192	1	0.219925	2	0.175712	1
SMAC_00523	-1	-1	-1	0	24	1	995	186	0	0	0	1	0.0398836	4	0.0176231	1	0	4	0	1	0.00159534	4	0.00151239	1	n.d.	n.d.	#DIV/0!	1
SMAC_00524	-1	-1	-1	0	440	449	8467	1591	12	56	4	11	0.165941	2	0.202339	1	0.0126929	4	0.0115467	1	0.0027999	4	0.00257452	1	0.379464	0	0.222966	1
SMAC_00525	0	-1	-1	0	403	44	743	115	8	12	7	6	1.12214	0	0.652009	1	0.0502077	4	0.0431296	1	0.032635	4	0.0297144	1	0.677083	0	0.688957	0.9225
SMAC_00526	-1	-1	-1	0	52	202	36961	6178	33	50	32	23	0.0119964	4	0.0194103	1	0.00392009	4	0.00343684	1	0.00259765	4	0.0023425	1	0.691667	0	0.681584	0.9985
SMAC_00527	0	-1	-1	0	9259	529	6602	11662	40	10	44	5	0.580472	0	0.198706	1	0.00296522	4	0.00164978	1	0.00290592	4	0.00180055	1	1.53125	0	1.09139	0.74575
SMAC_00528	0	-1	-1	0	20	22	26	1	0	0	0	0	10.9038	0	6.99923	1	0	4	0	1	0	4	0	1	n.d.	n.d.	#DIV/0!	nan
SMAC_00529	0	-1	-1	0	160	101	356	327	7	14	13	10	0.382828	2	0.347292	1	0.0308022	4	0.0246697	1	0.0337358	4	0.025896	1	1.23214	0	1.04971	0.596
SMAC_00530	0	0	0	0	522	290	378	445	867	1835	4193	3042	0.993217	0	0.775861	1	3.30501	1	2.31183	1	8.84966	4	6.35043	1	3.07191	1	2.74692	1
SMAC_00531	0	0	0	0	1582	60	1337	4	4	4	7	0	102.932	0	2.70262	1	0.501496	0	0.0245613	1	0.438809	0	0.0233302	1	0.875	0	0.949875	0.5565
SMAC_00532	0	1	0	-1	271	109	427	4181	33580	62565	6138	5869	0.245204	0	0.0375295	1	62.0399	4	9.396	1	7.74781	0	1.18925	1	0.137369	4	0.126569	1
SMAC_00533	0	0	0	-1	46	559	653	18053	19571	16296	3791	3170	0.240001	0	0.0286434	1	14.2283	0	0.804234	1	2.7614	0	0.16256	1	0.19571	4	0.20213	1
SMAC_00534	0	0	0	0	287	109	391	153	546	384	396	401	0.900256	0	0.829242	1	2.11424	0	1.9452	1	1.81188	0	1.72219	1	0.883807	0	0.885354	1
SMAC_00535	0	0	-1	0	323	1047	374	891	61	74	40	58	1.30017	0	1.09898	1	0.128119	4	0.0598464	1	0.0930052	4	0.0434548	1	0.73272	0	0.726106	0.999667
SMAC_00536	0	0	-1	-1	172	8	110	9	4	10	1	1	5.40909	0	2.12733	1	0.420707	0	0.312478	1	0.060101	4	0.0594891	1	0.175	4	0.190379	1
SMAC_00537	-1	0	0	0	500	172	16558	2727	2963	2182	2190	1876	0.0717523	4	0.0591818	1	0.549354	0	0.466267	1	0.434144	0	0.383539	1	0.808921	0	0.822574	1
SMAC_00538	0	-1	-1	0	512	520	409	1225	13	16	10	11	0.841419	0	0.459745	1	0.0236445	4	0.00952542	1	0.0171219	4	0.00695256	1	0.731971	0	0.729895	0.930333
SMAC_00539	0	0	-1	0	776	1998	1347	1597	407	417	132	94	0.9491	0	1.14435	1	0.281924	2	0.194011	1	0.0773239	4	0.0555047	1	0.274312	2	0.28609	1
SMAC_00540	0	-1	-1	0	108	30	136	70	1	14	6	4	0.746534	0	0.598744	1	0.081145	4	0.0749254	1	0.0540966	4	0.0522332	1	2.67857	0	0.697136	0.9105
SMAC_00541	0	-1	-1	0	1384	2810	1406	2064	66	102	116	71	1.25373	0	1.29351	1	0.0502208	4	0.0315791	1	0.0559005	4	0.0362317	1	1.16667	0	1.14733	0.971667
SMAC_00542	0	0	0	1	447	2538	2911	2211	431	282	1965	1695	0.593872	0	0.956445	1	0.141853	4	0.11437	1	0.728165	0	0.613836	1	5.36765	3	5.36712	1
SMAC_00543	0	0	0	0	45	8	61	6	9	1	17	18	2.42555	0	1.37076	0.965	0.45765	0	0.321474	1	1.60178	0	1.1893	0.856	9.72222	0	3.69953	1
SMAC_00544	0	0	0	0	25	14	28	47	9	18	30	10	0.555661	0	0.357916	1	0.384688	1	0.230063	1	0.569909	0	0.35184	1	1.66667	0	1.52932	0.994
SMAC_00545	0	-1	-1	0	30106	6529	14790	1092	30	45	23	19	9.00639	0	4.68133	1	0.0184381	4	0.0118814	1	0.0103253	4	0.00675635	1	0.583333	0	0.56865	1
SMAC_00546	0	0	0	0	167	374	171	543	241	249	74	88	1.04001	0	0.671905	1	0.941973	0	0.357303	1	0.311428	0	0.120704	1	0.3307	2	0.337821	1
SMAC_00547	0	0	0	0	17	35	18	51	62	117	111	132	0.977124	0	0.680036	1	3.36356	0	1.40855	1	4.56618	2	1.90689	1	1.49907	0	1.3538	1
SMAC_00548	0	-1	-1	0	18	21	16	15	0	0	0	0	1.25937	0	1.36703	0.9935	0	4	0	1	0	4	0.0155452	1	n.d.	n.d.	#DIV/0!	1
SMAC_00549	0	0	0	0	393	1372	1149	955	735	351	686	839	0.846071	0	1.23669	1	0.520586	0	0.40456	1	0.731025	0	0.587911	1	1.60489	0	1.45321	1
SMAC_00550	0	0	0	0	392	567	614	711	650	607	1047	1133	0.727673	0	0.774451	1	0.953791	0	0.660389	1	1.65415	0	1.17191	1	1.73632	0	1.77457	1
SMAC_00551	0	0	0	-1	607	84	895	111	796	253	66	52	1.74932	0	1.00336	0.5345	2.65563	0	2.02974	1	0.298727	0	0.242728	1	0.153661	2	0.119586	1
SMAC_00552	0	0	-1	-1	193	635	448	825	165	142	33	15	0.712963	0	0.712435	1	0.264347	2	0.143084	1	0.0413312	4	0.0238283	1	0.157234	4	0.166534	1
SMAC_00553	0	0	-1	-1	335	91	488	109	160	134	25	5	1.1953	0	0.962895	0.7625	0.824927	0	0.746165	1	0.0841762	4	0.0818739	1	0.102845	4	0.109726	1
SMAC_00554	0	0	0	0	1389	94	1841	163	176	107	179	188	2.47592	0	1.07483	0.993	0.472479	0	0.321035	1	0.61272	0	0.431846	1	1.37878	0	1.34517	1
SMAC_00555	0	0	0	0	308	1392	637	1579	1053	659	528	545	0.936348	0	0.809139	1	0.942957	0	0.419461	1	0.591001	0	0.272565	1	0.661804	0	0.649798	1
SMAC_00556	-1	0	0	0	1	1	191	3	9	4	13	15	0.169284	2	0.0416917	1	1.10035	0	0.230114	1	2.36998	0	0.505082	1	2.52778	1	2.19492	0.999
SMAC_00557	0	0	0	0	1098	165	1076	302	430	416	307	324	1.33898	0	0.929049	0.9905	0.896892	0	0.83346	1	0.668959	0	0.635647	1	0.746067	0	0.76266	1
SMAC_00558	0	0	0	0	5	0	0	0	0	0	0	0	n.d.	n.d.	11.0935	0.99825	n.d.	n.d.	0	1	n.d.	n.d.	1.60418	0.43775	n.d.	n.d.	#DIV/0!	1
SMAC_00559	0	0	-1	0	262	17	175	2	1	0	0	0	35.2736	0	3.53477	1	0.126429	2	0.0171798	1	0	4	0.0176797	1	n.d.	n.d.	1.0291	0.55
SMAC_00560	0	0	0	0	371	481	419	794	28	235	127	122	0.776615	0	0.617207	1	0.23973	0	0.133842	1	0.226969	3	0.12464	1	2.48811	0	0.931246	0.845
SMAC_00561	0	0	-1	0	1503	1062	539	2375	51	303	28	35	1.4597	0	0.530325	1	0.201456	0	0.0614128	1	0.0358524	4	0.0106724	1	0.360804	0	0.173782	1
SMAC_00562	0	0	0	0	1848	10859	6266	6568	14304	29992	43453	38166	0.990653	0	1.42251	1	3.45337	2	2.54017	1	6.36312	4	4.74889	1	2.10685	1	1.86952	1
SMAC_00563	0	0	0	0	653	237	710	179	746	465	457	445	1.5564	0	1.40209	1	2.11775	0	1.93339	1	1.57738	0	1.49492	1	0.787225	0	0.773212	1
SMAC_00564	0	0	0	0	20	4	75	0	9	10	8	1	n.d.	n.d.	0.912668	0.643	n.d.	n.d.	0.935201	0.613	n.d.	n.d.	0.535616	0.991	0.475	0	0.572728	0.985
SMAC_00565	0	0	0	-1	769	68	496	3	235	77	5	10	70.1719	0	4.07452	1	26.1573	0	2.23683	1	1.25756	0	0.109513	1	0.0646587	4	0.0489589	1
SMAC_00566	0	0	0	0	384	179	210	175	945	100	77	80	1.47452	0	1.25027	1	2.7369	0	2.08776	1	0.41119	2	0.332922	1	0.434034	0	0.159463	1
SMAC_00567	0	0	-1	0	379	9	61	3	3	0	0	0	33.9235	0	9.39839	1	0.262295	0	0.116067	1	0	4	0	1	n.d.	n.d.	0	1
SMAC_00568	0	0	0	0	210	5	106	10	6	5	7	1	5.88208	0	2.32317	1	0.300943	0	0.213558	1	0.218868	0	0.164568	1	0.733333	0	0.7706	0.794
SMAC_00569	0	0	0	-1	0	0	2	0	1	1	0	0	n.d.	n.d.	0	1	n.d.	n.d.	8.62183	0.9424	n.d.	n.d.	0	1	0	4	0	1
SMAC_00570	0	0	-1	-1	32	168	185	97	34	51	6	12	0.785734	0	1.39311	1	0.333937	1	0.304844	1	0.0707161	4	0.0661415	1	0.220588	3	0.216968	1
SMAC_00571	0	0	-1	0	223	754	332	680	67	79	57	41	1.09488	0	1.02845	0.879	0.163616	4	0.0840472	1	0.109825	4	0.058373	1	0.675798	0	0.694526	1
SMAC_00572	0	-1	-1	0	250	128	224	45	0	1	1	0	2.52188	0	2.48772	1	0.00667163	4	0.00829683	1	0.00667163	4	0.0109436	1	n.d.	n.d.	1.31901	0.646
SMAC_00573	0	0	0	0	5759	236	2696	243	64	83	129	192	6.72361	0	2.75106	1	0.164866	2	0.115937	1	0.360013	0	0.249485	1	2.22077	1	2.1519	1
SMAC_00574	0	-1	-1	0	423	6	161	1	0	0	0	0	107.916	0	5.41649	1	0	4	0	1	0	4	0	1	n.d.	n.d.	#DIV/0!	nan
SMAC_00575	0	-1	-1	0	194	15	87	14	0	0	0	0	4.33272	0	2.39683	1	0	4	0	1	0	4	0.0116318	1	n.d.	n.d.	#DIV/0!	1
SMAC_00576	0	0	0	0	60	1	63	0	1	0	0	0	n.d.	n.d.	1.96361	0.999333	n.d.	n.d.	0.0262279	1	n.d.	n.d.	0	1	n.d.	n.d.	0	1
SMAC_00577	0	0	0	0	232	698	561	1565	211	147	497	568	0.563001	0	0.422294	1	0.216725	2	0.0893983	1	0.644727	0	0.272778	1	3.07307	2	3.05127	1
SMAC_00578	0	-1	0	0	831	68	745	4	0	0	1	2	56.4892	0	2.90106	1	0	4	0	1	0.188507	2	0.0177737	1	n.d.	n.d.	#DIV/0!	1
SMAC_00579	0	0	0	0	129	9	161	2	1	0	0	2	17.4643	0	1.89843	1	0.126553	2	0.0326036	1	0.253106	0	0.0452332	1	n.d.	n.d.	1.38737	0.7
SMAC_00580	0	0	0	0	271	16	248	2	9	2	2	9	36.1643	0	2.61134	1	1.38609	0	0.165562	1	1.38609	0	0.16907	1	1.68056	0	1.02119	0.514
SMAC_00581	0	-1	0	0	124	11	161	4	0	0	2	1	8.64713	0	1.76592	1	0	4	0.0175934	1	0.192158	2	0.071905	1	n.d.	n.d.	4.08705	0.976
SMAC_00582	0	-1	0	0	696	51	450	10	0	0	21	0	19.09	0	3.44191	1	0	4	0	1	0.536667	0	0.17136	1	n.d.	n.d.	#DIV/0!	1
SMAC_00583	0	-1	0	0	648	14	785	3	0	0	0	2	55.3775	0	1.78496	1	0	4	0	1	0.167304	0	0.00716358	1	n.d.	n.d.	#DIV/0!	1
SMAC_00584	0	-1	0	0	741	32	1318	7	0	0	1	3	27.7538	0	1.28915	1	0	4	0	1	0.143616	2	0.00970356	1	n.d.	n.d.	#DIV/0!	1
SMAC_00585	0	0	0	0	129	17	311	0	0	1	0	0	n.d.	n.d.	1.28522	0.9995	n.d.	n.d.	0.0188455	1	n.d.	n.d.	0	1	n.d.	n.d.	0	1
SMAC_00586	0	0	0	0	4	4	4	1	0	0	14	7	2.5	0	3.58176	0.999	0	4	0.251534	0.966	6.5625	0	6.67867	1	n.d.	n.d.	26.5518	1
SMAC_00587	0	-1	-1	0	231	5	175	3	0	0	0	1	20.0038	0	2.4884	1	0	4	0	1	0.0847619	2	0.0196564	1	n.d.	n.d.	#DIV/0!	1
SMAC_00588	0	-1	-1	0	143	8	157	5	1	0	1	0	7.79045	0	1.80183	1	0.0515924	4	0.0273173	1	0.0515924	4	0.0367436	1	n.d.	n.d.	1.34507	0.632
SMAC_00589	0	0	0	0	16	0	14	0	0	0	1	0	n.d.	n.d.	1.89333	0.9425	n.d.	n.d.	0.188889	0.9905	n.d.	n.d.	0.302199	0.9635	n.d.	n.d.	1.59988	0.691
SMAC_00590	0	-1	-1	0	22	0	28	2	0	0	0	0	2.94643	0	1.06159	0.58	0	4	0.0739197	1	0	4	0.0723327	1	n.d.	n.d.	0.978531	0.502
SMAC_00591	0	0	0	0	264	2	502	1	1	0	1	1	66.6325	0	1.08824	0.87	0.250498	0	0.00656138	1	0.500996	0	0.0132901	1	n.d.	n.d.	2.0255	0.783
SMAC_00592	0	0	0	0	90	4	151	0	1	0	0	0	n.d.	n.d.	1.45446	0.9895	n.d.	n.d.	0.0276834	1	n.d.	n.d.	0	1	n.d.	n.d.	0	1
SMAC_00593	0	0	0	0	43	3	22	3	3	1	6	11	4.35606	0	2.49031	0.999	0.378788	0	0.417727	0.998	1.60985	0	1.42564	0.885	5.66667	2	3.41285	1
SMAC_00594	0	-1	-1	0	127	9	67	2	0	0	0	0	17.5075	0	3.9597	1	0	4	0	1	0	4	0.0310682	1	n.d.	n.d.	#DIV/0!	1
SMAC_00595	0	0	-1	-1	17	15	47	9	9	22	0	1	1.0591	0	1.23161	0.902	1.026	0	0.907887	0.716	0.0330969	4	0.0412064	1	0.0391414	4	0.0453871	1
SMAC_00597	0	0	0	0	140	321	350	532	114	137	177	188	0.545921	0	0.56743	1	0.297237	2	0.180439	1	0.432237	1	0.268668	1	1.4665	0	1.48897	1
SMAC_00598	0	-1	-1	0	133	276	236	1091	18	15	10	4	0.526984	0	0.25005	1	0.0425195	4	0.012381	1	0.0180386	4	0.00546024	1	0.427778	0	0.441018	0.999667
SMAC_00599	0	-1	-1	0	3	12	16	37	0	0	4	1	0.335726	0	0.298744	1	0	4	0	1	0.111909	4	0.0594714	1	n.d.	n.d.	#DIV/0!	1
SMAC_00600	0	0	0	-1	146	0	55	1	12	9	1	2	37.1636	0	4.21233	1	5.34545	0	1.13366	0.723	0.763636	0	0.160807	1	0.145833	4	0.141847	1
SMAC_00601	0	0	0	0	189	135	212	138	176	168	102	83	0.969032	0	1.02107	0.645	1.02885	0	0.877382	0.995	0.553305	0	0.491572	1	0.538082	0	0.560271	1
SMAC_00602	0	0	0	0	1783	1168	1939	1178	2142	3132	4855	6233	1.00675	0	1.0475	0.994333	1.79926	0	1.57179	1	3.78274	2	3.32141	1	2.17918	1	2.11314	1
SMAC_00603	0	0	1	0	524	119	484	32	308	518	1090	1087	5.35557	0	2.66299	1	6.87978	0	4.11245	1	18.1323	2	10.9915	1	2.81772	2	2.67274	1
SMAC_00604	0	0	0	0	386	1544	732	1676	1338	1068	736	741	0.947041	0	0.849976	1	1.18061	0	0.556644	1	0.724756	0	0.353064	1	0.621711	0	0.634272	1
SMAC_00605	0	0	0	0	101	669	230	1377	945	666	480	619	0.976753	0	0.450229	1	2.04357	0	0.4652	1	1.39409	0	0.323123	1	0.703278	0	0.694589	1
SMAC_00606	0	-1	-1	0	3582	706	1941	1046	9	9	14	1	1.57715	0	1.12737	1	0.0066205	4	0.00589117	1	0.00551708	4	0.00562338	1	0.833333	0	0.954545	0.598
SMAC_00607	0	0	0	0	207	1761	834	2858	9197	8517	4375	4684	0.762076	0	0.560111	1	6.85946	2	2.45038	1	3.50795	0	1.28458	1	0.512158	0	0.524238	1
SMAC_00608	0	0	0	0	813	723	769	830	2234	2150	917	936	0.962	0	0.913974	1	2.74571	2	1.96119	1	1.16054	0	0.849979	1	0.422829	2	0.433399	1
SMAC_00609	0	-1	0	1	48	105	35	72	2	1	8	5	1.62411	0	1.4065	1	0.0318452	4	0.0158363	1	0.137996	4	0.0771943	1	4.875	3	4.87452	1
SMAC_00610	0	0	0	0	4963	362	2260	306	1509	1578	1592	1618	4.93954	0	2.55588	1	2.86354	0	2.31842	1	2.97764	0	2.46485	1	1.04036	0	1.06316	1
SMAC_00611	0	0	0	0	498	3485	1945	2481	717	664	468	506	0.913304	0	1.21871	1	0.316664	2	0.209257	1	0.223339	3	0.150778	1	0.706326	0	0.720539	1
SMAC_00612	0	1	0	-1	30	4	77	1	4767	838	4	8	8.61039	0	1.04398	0.588	1419.45	4	242.339	1	3.03896	0	0.500203	0.998333	0.00420928	4	0.00206406	1
SMAC_00613	0	0	0	0	429	252	362	304	377	443	701	699	1.03034	0	0.937005	0.963333	1.24064	0	0.98066	0.719333	2.11817	1	1.71329	1	1.71845	0	1.74707	1
SMAC_00614	0	-1	-1	0	743	275	677	315	11	15	32	22	1.18386	0	1.05355	0.965	0.0302361	4	0.0282177	1	0.0627981	4	0.0593803	1	2.12727	1	2.10436	1
SMAC_00615	0	0	0	0	4797	980	1857	973	155	172	167	188	2.26206	0	1.63948	1	0.128041	4	0.114442	1	0.139005	4	0.12654	1	1.08857	0	1.10571	0.962333
SMAC_00616	0	0	0	0	230	685	559	1404	11893	9246	8079	9839	0.57214	0	0.460609	1	13.218	4	5.85392	1	11.2039	4	5.07692	1	0.86113	0	0.867268	1
SMAC_00617	0	-1	-1	0	121	17	69	13	3	2	0	1	3.15385	0	2.01311	1	0.11427	4	0.112987	1	0.022854	4	0.0390331	1	0.208333	2	0.345465	0.967
SMAC_00618	0	-1	-1	0	274	42	264	16	2	0	1	0	5.23674	0	2.21535	1	0.0331439	4	0.0287904	1	0.016572	4	0.0187982	1	n.d.	n.d.	0.652933	0.7135
SMAC_00619	0	0	0	0	3789	688	2299	1635	1239	1112	1041	1075	1.1714	0	0.76618	1	0.615135	0	0.509817	1	0.553647	0	0.472306	1	0.902677	0	0.926423	1
SMAC_00620	0	0	0	0	627	5191	2531	1705	1372	3531	2070	2957	1.42775	0	2.46935	1	1.20321	0	1.0382	0.995	1.23364	0	1.04974	1	1.27192	0	1.01112	0.82
SMAC_00621	0	0	0	0	50	123	87	180	402	830	860	752	0.737404	0	0.646241	1	5.25134	2	2.68777	1	6.87107	4	3.56826	1	1.48803	0	1.32759	1
SMAC_00622	0	0	0	0	626	402	281	297	172	211	160	204	1.77991	0	1.52506	1	0.663138	0	0.481721	1	0.630241	0	0.459377	1	0.960349	0	0.953616	0.786333
SMAC_00623	0	0	0	0	123	766	256	400	68	53	87	85	1.42379	0	1.69636	1	0.193789	3	0.114898	1	0.275469	2	0.169257	1	1.44367	0	1.47311	1
SMAC_00624	0	0	0	0	919	52	507	44	18	21	51	9	5.99584	0	2.49481	1	0.240822	2	0.165881	1	0.370495	0	0.279207	1	1.54762	0	1.68318	1
SMAC_00625	0	0	0	0	2165	18194	6052	16355	6082	3405	7462	8443	1.15221	0	1.00322	0.74275	0.536912	0	0.225085	1	0.900136	0	0.390432	1	1.82154	0	1.7346	1
SMAC_00626	0	0	0	0	1557	9015	6345	3894	1912	1004	1671	1749	1.09528	0	1.87431	1	0.302105	2	0.256377	1	0.35432	2	0.313547	1	1.29877	0	1.22299	1
SMAC_00627	0	0	0	0	10582	2228	5387	4671	902	928	1085	1116	1.2801	0	0.819289	1	0.182871	4	0.143004	1	0.219945	4	0.176206	1	1.20298	0	1.23218	1
SMAC_00628	0	0	0	0	461	728	781	899	182	58	162	129	0.711247	0	0.774834	1	0.143565	4	0.0971666	1	0.174073	4	0.125468	1	1.65404	0	1.29127	1
SMAC_00629	0	0	0	0	694	132	641	182	44	47	151	95	1.45677	0	1.07706	0.9675	0.160491	2	0.150319	1	0.433856	0	0.422538	1	2.70624	2	2.81094	1
SMAC_00630	0	0	0	0	242	1002	435	1170	1093	960	1803	1901	0.980754	0	0.794439	1	1.61856	0	0.686714	1	2.92019	0	1.2735	1	1.81179	0	1.85449	1
SMAC_00631	0	0	0	0	10428	4074	4250	4151	4569	6711	2945	2980	1.72646	0	1.29091	1	1.34288	0	1.01058	0.854	0.705371	0	0.538848	1	0.544915	0	0.533205	1
SMAC_00632	0	-1	-1	0	414	258	224	467	3	8	2	3	1.10974	0	0.659883	1	0.0181654	4	0.00987803	1	0.00825702	4	0.00427659	1	0.572917	0	0.43294	0.991667
SMAC_00633	0	0	0	0	3887	966	1815	1291	2364	2158	1899	1986	1.60823	0	1.15541	1	1.49854	0	1.24558	1	1.28745	0	1.09788	1	0.86092	0	0.881421	1
SMAC_00634	0	0	0	0	171	1451	443	1242	2046	1051	1751	2294	1.24184	0	1.05435	0.999	2.37113	0	0.96567	0.97	3.09694	0	1.29975	1	1.45644	0	1.34596	1
SMAC_00635	0	0	0	0	1244	221	1017	392	453	528	763	852	1.29444	0	0.935609	0.979333	0.866788	0	0.804479	1	1.42698	0	1.34686	1	1.65596	0	1.6742	1
SMAC_00636	0	0	0	0	6	0	28	0	0	0	0	0	n.d.	n.d.	0.330741	0.9944	n.d.	n.d.	0	1	n.d.	n.d.	0	1	n.d.	n.d.	#DIV/0!	nan
SMAC_00637	0	0	0	0	1102	26420	4016	18500	15434	10832	5840	6361	2.08519	0	1.28507	1	1.99003	0	0.562649	1	0.924403	0	0.269015	1	0.479228	1	0.478121	1
SMAC_00638	0	0	0	0	391	233	541	692	4036	2025	2391	2116	0.513788	0	0.395326	1	4.9905	3	3.24993	1	3.71097	2	2.53437	1	0.835595	0	0.779823	1
SMAC_00639	0	0	-1	-1	940	79	657	290	103	25	10	1	1.2662	0	0.757756	1	0.159051	2	0.141188	1	0.0136685	4	0.0148559	1	0.136699	2	0.105221	1
SMAC_00640	0	0	0	0	1822	13793	4547	32192	5264	4235	6495	6085	0.979798	0	0.397005	1	0.596036	0	0.118217	1	0.78936	0	0.162061	1	1.34008	0	1.37088	1
SMAC_00641	0	0	0	0	7402	4380	5542	8725	3299	7041	8401	9001	0.86908	0	0.59916	1	0.762713	0	0.461542	1	1.28363	0	0.780777	1	1.93661	0	1.69167	1
SMAC_00642	0	0	0	0	7486	157	2681	178	720	675	1492	2166	11.4473	0	3.78949	1	2.08935	0	1.23605	1	5.47874	0	3.26623	1	2.62495	2	2.64247	1
SMAC_00643	0	0	0	0	370	221	401	574	327	779	111	121	0.625858	0	0.453974	1	1.17123	0	0.747964	1	0.245684	3	0.157712	1	0.251824	2	0.210855	1
SMAC_00644	0	0	0	0	46	170	179	246	46	103	102	145	0.521188	0	0.621552	1	0.359523	1	0.235469	1	0.595988	0	0.384122	1	1.94191	0	1.63131	1
SMAC_00645	0	0	0	0	87	339	102	217	848	450	249	272	1.5349	0	1.44017	1	4.67676	2	2.2911	1	1.87719	0	0.956553	0.833667	0.443041	1	0.417509	1
SMAC_00646	0	0	0	0	715	667	767	1333	660	505	212	243	0.709646	0	0.538187	1	0.598218	0	0.333501	1	0.233639	3	0.133719	1	0.397596	2	0.400956	1
SMAC_00647	0	0	0	0	164	15	96	6	77	110	35	49	7.92448	0	2.94966	1	8.27865	0	4.67116	1	3.71875	0	2.11005	1	0.463636	1	0.451719	1
SMAC_00648	0	0	-1	0	751	42	1005	51	43	11	6	1	4.08452	0	1.28073	1	0.278139	0	0.1407	1	0.036055	4	0.0198154	1	0.199789	0	0.140835	1
SMAC_00649	0	0	0	0	386	59	260	45	72	61	57	92	2.90011	0	1.89617	1	0.866774	0	0.751868	1	0.971047	0	0.848386	0.9825	1.12802	0	1.12837	0.8985
SMAC_00650	0	0	0	0	47	3	39	7	4	2	2	1	2.10623	0	1.10521	0.704	0.252747	0	0.239654	1	0.126374	2	0.139023	1	0.5625	0	0.5801	0.895
SMAC_00651	0	0	-1	0	201	711	385	598	105	73	49	53	0.973479	0	1.08091	0.997667	0.189999	3	0.113345	1	0.108876	4	0.0677016	1	0.592172	0	0.597304	1
SMAC_00652	0	0	0	0	2244	680	1717	1076	1083	736	465	369	1.10511	0	0.874378	1	0.687482	0	0.584865	1	0.315206	2	0.280946	1	0.475809	1	0.48036	1
SMAC_00653	0	0	0	0	170	735	863	507	966	690	176	228	0.708419	0	1.18362	1	1.29629	0	1.12116	1	0.316245	2	0.280013	1	0.250932	2	0.249753	1
SMAC_00654	0	0	0	0	1168	158	704	171	95	56	84	59	2.40948	0	1.60969	1	0.274382	0	0.251329	1	0.259846	2	0.248337	1	1.01471	0	0.988093	0.5265
SMAC_00655	0	0	0	0	806	780	580	874	197	112	259	344	1.13728	0	0.943612	0.999	0.221576	3	0.133225	1	0.432397	1	0.266693	1	2.11121	1	2.00182	1
SMAC_00656	0	0	0	0	719	5163	1090	2817	512	694	1185	1188	1.87109	0	1.65859	1	0.383634	0	0.169887	1	0.754862	0	0.339848	1	2.01352	1	2.00044	1
SMAC_00657	0	-1	-1	0	1440	810	856	543	4	10	9	6	1.69304	0	1.65112	1	0.0105345	4	0.0100429	1	0.0112869	4	0.0106692	1	1.3125	0	1.06236	0.588333
SMAC_00658	0	0	1	0	65	59	51	47	331	369	570	721	1.26742	0	1.28679	0.998333	7.15478	4	5.41938	1	13.1955	4	10.0761	1	1.84974	0	1.85927	1
SMAC_00659	0	-1	0	0	198	123	210	171	16	20	41	48	0.851441	0	0.803235	1	0.0954887	4	0.078596	1	0.236069	3	0.194195	1	2.50312	2	2.4708	1
SMAC_00660	0	0	0	0	275	129	332	270	1734	1303	1217	1286	0.678291	0	0.580467	1	5.09893	3	4.03522	1	4.20238	3	3.42766	1	0.841109	0	0.849436	1
SMAC_00661	0	0	0	1	7850	2872	5623	3585	746	356	3082	4745	1.2244	0	1.02841	0.99825	0.125843	4	0.105754	1	0.893806	0	0.769005	1	8.11948	4	7.27162	1
SMAC_00662	0	0	0	0	1504	141	513	147	107	73	132	171	3.59928	0	2.23965	1	0.393842	0	0.364027	1	0.662967	0	0.62202	1	1.74562	0	1.70872	1
SMAC_00663	0	0	0	0	394	13	350	7	2	6	7	6	14.8264	0	2.17484	1	0.291429	0	0.0848781	1	0.473571	0	0.123979	1	2.16667	0	1.46067	0.899
SMAC_00664	0	-1	-1	1	217	40	163	134	2	1	12	5	0.873649	0	0.546621	1	0.0101982	4	0.0109145	1	0.05779	4	0.0512669	1	6.375	2	4.69714	1
SMAC_00665	0	-1	-1	0	206	45	159	34	1	8	6	4	2.24024	0	1.66222	1	0.0803274	4	0.0801173	1	0.0892527	4	0.0903571	1	2.8125	0	1.12781	0.6665
SMAC_00666	0	0	0	1	374	42	220	61	38	65	176	238	2.17765	0	1.40228	1	0.539177	0	0.506981	1	2.16718	0	2.03487	1	4.31599	3	4.0137	1
SMAC_00667	0	0	0	0	165	190	208	141	169	148	117	108	1.05612	0	1.28329	1	0.943066	0	0.792711	1	0.669369	0	0.582093	1	0.712908	0	0.734306	1
SMAC_00668	0	-1	-1	0	243	5	112	6	0	0	2	0	10.8869	0	3.09808	1	0	4	0	1	0.0877976	2	0.0460142	1	n.d.	n.d.	#DIV/0!	1
SMAC_00669	0	0	0	0	104	7	24	15	15	14	24	31	3.00625	0	1.58337	1	0.785417	0	0.68105	0.99	1.48958	0	1.27278	0.945	1.89881	0	1.86885	1
SMAC_00670	0	-1	-1	0	2024	1334	1040	1733	6	2	10	2	1.29163	0	0.894604	1	0.00307715	4	0.00177118	1	0.00461572	4	0.00290145	1	2	0	1.63814	0.955
SMAC_00671	0	0	0	0	551	7748	1296	7022	1180	899	1507	1222	1.89635	0	1.00201	0.6085	0.475059	0	0.118053	1	0.623586	0	0.161954	1	1.33708	0	1.37188	1
SMAC_00672	0	0	0	0	3580	267	1166	285	346	127	193	239	4.19939	0	2.47939	1	0.516327	0	0.462542	1	0.471572	0	0.439524	1	1.16253	0	0.950236	0.854
SMAC_00673	0	0	0	0	16	0	22	0	0	0	0	0	n.d.	n.d.	1.25295	0.7026	n.d.	n.d.	0	1	n.d.	n.d.	0	1	n.d.	n.d.	#DIV/0!	nan
SMAC_00674	0	0	0	0	16	0	35	0	2	0	1	0	n.d.	n.d.	0.850134	0.694	n.d.	n.d.	0.234284	0.999	n.d.	n.d.	0.137191	1	n.d.	n.d.	0.585576	0.775
SMAC_00675	0	0	1	0	577	209	326	305	2768	3097	4863	5039	1.24702	0	0.927102	0.988667	9.30508	4	7.05513	1	15.71	4	12.2061	1	1.69365	0	1.73011	1
SMAC_00676	0	-1	-1	0	496	219	323	397	4	11	13	1	1.00366	0	0.707841	1	0.0210558	4	0.0152346	1	0.019652	4	0.0148168	1	1.19318	0	0.972573	0.541
SMAC_00677	0	0	0	0	1935	436	1050	400	729	431	466	601	2.0464	0	1.59179	1	1.00119	0	0.916354	1	0.920923	0	0.866439	1	0.984822	0	0.945528	0.9665
SMAC_00678	0	0	0	0	530	1986	476	1478	1462	994	859	1022	1.747	0	1.2576	1	1.70534	0	0.649187	1	1.30609	0	0.510319	1	0.794737	0	0.786089	1
SMAC_00679	0	0	0	0	39	82	153	237	283	331	218	243	0.32535	1	0.330271	1	1.65095	0	0.995072	0.546333	1.23955	0	0.759289	1	0.755431	0	0.763049	1
SMAC_00680	0	0	0	0	232	325	260	630	192	277	604	676	0.756609	0	0.526641	1	0.637073	0	0.294526	1	1.73871	0	0.810381	1	2.8219	2	2.75148	1
SMAC_00681	0	0	0	0	3356	793	1625	1694	805	606	622	643	1.25062	0	0.772494	1	0.425312	2	0.306419	1	0.381304	2	0.283797	1	0.914722	0	0.926175	0.998667
SMAC_00682	0	0	0	0	150	15	260	30	218	180	404	389	1.53365	0	0.807761	0.9935	3.69936	0	2.82623	1	7.37083	0	5.79759	1	2.01079	1	2.05135	1
SMAC_00683	0	0	0	0	30	0	79	1	3	5	4	6	7.59494	0	0.747565	0.911	2.02532	0	0.42027	1	2.53165	0	0.457414	0.995	1.33333	0	1.08838	0.606
SMAC_00684	0	0	0	0	180	389	421	767	510	199	138	113	0.523349	0	0.48292	1	0.652117	0	0.347384	1	0.230862	3	0.130556	1	0.438366	0	0.375827	1
SMAC_00685	0	0	0	0	45	74	334	178	24	39	57	50	0.256207	2	0.359953	1	0.135639	4	0.122556	1	0.230371	3	0.213581	1	1.80048	0	1.74272	1
SMAC_00686	0	0	0	0	3071	859	2287	1148	1835	1766	4152	3799	1.28544	0	1.03734	0.977667	1.17783	0	1.05923	1	2.60064	1	2.411	1	2.20881	2	2.27618	1
SMAC_00688	0	-1	-1	0	1545	99	814	171	8	3	14	6	2.90842	0	1.6405	1	0.0194602	4	0.0179289	1	0.0353823	4	0.0335026	1	2.29167	0	1.86864	0.998
SMAC_00689	0	0	0	0	59	170	264	231	153	212	231	306	0.464692	0	0.648847	1	0.740666	0	0.579814	1	1.08969	0	0.857696	1	1.51071	0	1.47926	1
SMAC_00690	0	-1	-1	0	282	128	385	237	35	29	28	24	0.698723	0	0.642891	1	0.109069	4	0.0962121	1	0.0886186	4	0.081584	1	0.819704	0	0.847961	0.9095
SMAC_00691	0	0	0	0	168	103	110	169	78	61	58	77	1.0168	0	0.717379	1	0.52153	0	0.313126	1	0.506522	0	0.311024	1	0.985971	0	0.993285	0.5405
SMAC_00692	0	0	0	0	139	247	307	332	114	124	147	189	0.604995	0	0.696433	1	0.373028	2	0.266764	1	0.526628	0	0.381801	1	1.41426	0	1.43123	1
SMAC_00693	0	0	0	0	413	123	863	259	731	697	528	452	0.672647	0	0.572938	1	1.79205	0	1.6611	1	1.22984	0	1.1815	1	0.686664	0	0.711278	1
SMAC_00694	0	0	-1	-1	171	83	521	216	465	393	19	31	0.415862	0	0.413902	1	1.40476	0	1.28529	1	0.0818627	4	0.0756853	1	0.0586883	4	0.0588859	1
SMAC_00695	0	0	0	-1	2078	10340	1947	10670	11372	13349	1169	1240	1.88546	0	0.908273	1	3.75346	0	0.931766	1	0.365765	0	0.092383	1	0.0980748	4	0.0991483	1
SMAC_00696	0	-1	-1	-1	18	29	22	54	1	1	0	0	0.751684	0	0.535279	1	0.0319865	4	0.0117956	1	0	4	0	1	0	4	0	1
SMAC_00697	0	0	0	0	22	682	124	577	113	95	42	49	1.72438	0	1.05837	0.991667	0.509476	0	0.143236	1	0.222896	2	0.0643285	1	0.440801	1	0.449107	1
SMAC_00698	0	1	0	-1	34	16	43	8	219	240	15	14	1.8532	0	1.77335	1	17.0124	4	14.9668	1	1.07485	0	1.01387	0.5265	0.0633134	4	0.0677413	1
SMAC_00699	0	0	0	0	2139	6610	2136	10832	646	828	1021	1700	1.22592	0	0.586226	1	0.206538	2	0.0546618	1	0.381269	0	0.100818	1	1.87458	0	1.8444	1
SMAC_00700	0	0	0	0	206	807	242	1344	110	122	190	226	1.23492	0	0.568998	1	0.282824	0	0.0694821	1	0.507133	0	0.126591	1	1.79791	0	1.82192	1
SMAC_00701	0	0	0	0	51	38	45	55	5	10	13	25	0.89899	0	0.762948	1	0.151515	4	0.107955	1	0.383838	1	0.258526	1	2.85	0	2.39475	1
SMAC_00702	0	0	0	0	2351	25684	3690	6821	6181	4394	2094	2202	2.92692	0	3.31566	1	1.10405	0	0.593987	1	0.448512	1	0.249196	1	0.418183	1	0.419532	1
SMAC_00703	0	0	0	0	343	1764	3064	463	926	1129	661	573	1.3096	0	2.13975	1	1.27728	0	1.07464	0.998	0.766992	0	0.662783	1	0.606404	0	0.616747	1
SMAC_00704	0	0	0	0	736	802	356	574	632	441	462	497	1.74992	0	1.45116	1	1.22085	0	0.707991	1	1.09114	0	0.655875	1	0.923002	0	0.926389	0.990333
SMAC_00705	0	-1	0	0	113	16	75	48	1	0	21	26	1.10187	0	0.691448	1	0.00854167	4	0.0102453	1	0.401458	1	0.352656	1	n.d.	n.d.	34.4211	1
SMAC_00706	0	0	0	0	210	498	433	834	3402	3554	3619	3996	0.621006	0	0.566521	1	6.1013	4	3.22723	1	6.67933	4	3.60104	1	1.09526	0	1.11583	1
SMAC_00707	0	0	0	0	80	2	69	3	0	2	7	5	7.13043	0	1.81976	1	0.173913	0	0.114521	1	1.04348	0	0.485235	1	n.d.	n.d.	4.23708	1
SMAC_00708	0	0	0	0	939	6161	6274	6190	10056	3314	1327	1630	0.569666	0	0.84846	1	1.07274	0	0.777499	1	0.237254	3	0.179126	1	0.296582	2	0.230387	1
SMAC_00709	0	0	0	0	2	3	10	10	24	13	7	6	0.25	3	0.320645	1	1.85	0	1.36741	0.957	0.65	0	0.523194	0.997	0.385417	1	0.382615	1
SMAC_00710	0	0	0	-1	294	4665	887	2171	1635	1455	326	295	1.96874	0	1.90744	1	1.22674	0	0.555771	1	0.246539	3	0.115555	1	0.201655	4	0.207918	1
SMAC_00711	0	0	-1	0	15387	117749	70317	58654	16590	7360	5020	6861	1.04081	0	1.67615	1	0.187232	3	0.146628	1	0.092881	4	0.0749243	1	0.582605	0	0.510981	1
SMAC_00712	0	0	0	0	1404	321	645	360	179	126	126	165	1.86652	0	1.38552	1	0.330023	2	0.288724	1	0.314874	2	0.280829	1	0.983806	0	0.972659	0.6785
SMAC_00713	0	-1	-1	0	2268	329	1217	358	21	32	51	67	2.34703	0	1.60737	1	0.0478986	4	0.0460532	1	0.106642	4	0.101045	1	2.32664	1	2.1941	1
SMAC_00714	0	0	0	0	95	89	187	113	82	60	74	92	0.653069	0	0.760142	1	0.503999	0	0.431663	1	0.589182	0	0.515941	1	1.19776	0	1.19524	0.9875
SMAC_00715	0	0	0	0	1514	164	1131	288	296	259	109	147	1.82751	0	1.16148	1	0.60445	0	0.553759	1	0.278809	0	0.259931	1	0.46332	1	0.469393	1
SMAC_00716	0	0	0	0	1787	4078	1752	2300	13267	14948	5711	5370	1.4744	0	1.64908	1	7.09296	4	4.64113	1	2.78565	2	1.87321	1	0.394133	2	0.403611	1
SMAC_00717	0	0	0	0	653	27	1135	0	0	0	1	0	n.d.	n.d.	1.38385	1	n.d.	n.d.	0	1	n.d.	n.d.	0.00395837	1	n.d.	n.d.	#DIV/0!	1
SMAC_00718	0	0	0	0	2734	610	1583	257	203	117	358	411	3.78103	0	2.68951	1	0.361821	0	0.303559	1	0.869501	0	0.754442	1	2.59021	1	2.48532	1
SMAC_00719	0	0	0	0	18	75	31	63	35	20	38	45	1.11905	0	1.08117	0.849	0.661802	0	0.333818	1	0.99872	0	0.515079	1	1.63036	0	1.54299	0.999
SMAC_00720	0	-1	-1	0	32	431	116	301	1	1	6	0	1.3824	0	1.27448	1	0.00597147	4	0.00334946	1	0.0179144	4	0.00867218	1	3	0	2.58913	0.977667
SMAC_00721	0	0	0	0	169	1031	403	669	364	636	1286	1534	1.19285	0	1.36837	1	0.994039	0	0.57968	1	2.80319	1	1.64154	1	3.0453	2	2.8318	1
SMAC_00722	0	-1	-1	0	259	234	232	564	13	8	5	30	0.749778	0	0.455094	1	0.0319378	4	0.0145739	1	0.0532297	4	0.0235295	1	1.76683	0	1.6145	0.994667
SMAC_00723	0	0	0	0	215	61	106	125	316	261	822	1140	1.20294	0	0.748755	1	2.51485	2	1.72098	1	8.55136	4	5.93904	1	3.43153	2	3.45097	1
SMAC_00724	0	0	0	0	91	287	79	262	184	208	200	301	1.55689	0	1.03971	0.8475	1.61455	0	0.592157	1	2.0635	0	0.757423	1	1.28287	0	1.27909	1
SMAC_00725	0	-1	-1	0	3821	808	2875	795	63	59	25	27	1.85818	0	1.41392	1	0.0489735	4	0.0453716	1	0.0208739	4	0.0194982	1	0.426688	2	0.429743	1
SMAC_00726	0	-1	-1	0	19	7	45	5	1	0	1	1	1.44444	0	1.03008	0.56	0.0555556	4	0.0835261	1	0.111111	4	0.124958	1	n.d.	n.d.	1.49603	0.719
SMAC_00727	0	0	0	0	296	351	625	587	288	290	586	743	0.534354	0	0.588876	1	0.477367	2	0.362432	1	1.09761	0	0.844694	1	2.29934	2	2.33063	1
SMAC_00728	0	0	0	0	372	605	682	1492	1139	892	1795	1938	0.521844	0	0.403913	1	1.08482	0	0.528496	1	1.9939	0	0.997778	0.571333	1.8656	0	1.88796	1
SMAC_00729	0	0	0	0	625	204	590	419	72	56	169	171	0.845901	0	0.664861	1	0.13061	4	0.10888	1	0.346932	2	0.295915	1	2.69841	2	2.71781	1
SMAC_00730	0	-1	0	1	281	333	527	232	30	48	779	922	0.952909	0	1.2642	1	0.121054	4	0.112158	1	2.6399	1	2.46116	1	23.0344	4	21.9437	1
SMAC_00731	0	-1	-1	0	260	875	397	3860	66	81	76	88	0.788246	0	0.218536	1	0.10209	4	0.0155874	1	0.113896	4	0.0175092	1	1.12738	0	1.12329	0.926
SMAC_00732	0	0	1	0	74	381	271	352	1247	1335	5370	4363	0.742895	0	0.954681	0.915667	4.21573	3	2.77391	1	15.8914	4	10.8457	1	3.77394	2	3.90988	1
SMAC_00733	0	0	0	0	277	92	244	135	154	122	138	145	1.06141	0	0.896202	0.979	0.793898	0	0.695372	1	0.814033	0	0.734598	1	1.03933	0	1.05641	0.809
SMAC_00734	0	0	0	0	119	32	94	19	394	147	150	150	2.38844	0	1.92638	1	8.55725	0	7.55836	1	4.74524	0	4.39952	1	0.700559	0	0.582073	1
SMAC_00735	0	-1	-1	0	231	55	348	57	0	0	1	8	1.45985	0	1.05619	0.75	0	4	0	1	0.0459392	4	0.0389947	1	n.d.	n.d.	#DIV/0!	1
SMAC_00736	0	-1	-1	0	931	1445	846	817	53	47	70	79	1.42918	0	1.67296	1	0.0601506	4	0.0454905	1	0.0896244	4	0.0686893	1	1.49538	0	1.50997	1
SMAC_00737	0	0	0	0	763	7908	1070	10950	1097	830	1006	1264	2.2239	0	0.666504	1	0.494229	0	0.070811	1	0.5822	0	0.0850256	1	1.20105	0	1.20074	1
SMAC_00738	0	-1	-1	0	927	2166	865	677	95	89	52	69	2.0361	1	2.82707	1	0.121126	4	0.0979394	1	0.0796535	4	0.0656663	1	0.658309	0	0.670479	1
SMAC_00740	0	0	0	0	0	0	0	0	0	0	0	0	n.d.	n.d.	#DIV/0!	1	n.d.	n.d.	#DIV/0!	nan	n.d.	n.d.	#DIV/0!	nan	n.d.	n.d.	#DIV/0!	nan
SMAC_00741	0	-1	-1	0	17772	1734	15840	1157	34	35	27	18	4.52264	0	1.90675	1	0.0159983	4	0.0101826	1	0.0104336	4	0.00692554	1	0.652311	0	0.680133	1
SMAC_00742	0	0	0	0	229	2	366	0	8	0	0	1	n.d.	n.d.	1.30573	0.9965	n.d.	n.d.	0.0798265	1	n.d.	n.d.	0.0148636	1	n.d.	n.d.	0.186199	0.999
SMAC_00743	0	0	0	0	1282	411	1278	679	299	285	356	276	0.954525	0	0.797294	1	0.329263	2	0.292804	1	0.356326	1	0.329235	1	1.08281	0	1.12442	0.994333
SMAC_00744	0	-1	-1	0	668	10656	806	6026	36	34	51	53	3.9822	0	1.61164	1	0.0246162	4	0.00465682	1	0.0365727	4	0.00698676	1	1.48693	0	1.50033	1
SMAC_00745	0	0	-1	-1	13	3	28	3	5	1	0	0	1.47619	0	1.0595	0.556	0.553571	0	0.461029	0.99125	0	4	0	1	0	4	0	1
SMAC_00746	0	0	0	0	471	124	830	314	740	1003	723	875	0.652943	0	0.532552	1	1.91274	0	1.78454	1	1.75362	0	1.64885	1	0.93817	0	0.923964	0.999667
SMAC_00747	0	0	0	0	5309	8534	5647	7510	2479	2477	1114	987	1.07367	0	1.09997	1	0.384389	2	0.250066	1	0.162954	4	0.10938	1	0.423931	2	0.437405	1
SMAC_00748	0	-1	-1	0	270	60	212	105	1	3	8	4	1.17487	0	0.878908	0.99	0.0142408	4	0.0146239	1	0.0427224	4	0.0415256	1	4	0	2.83957	0.998
SMAC_00749	0	0	0	-1	2695	155	970	100	181	118	33	21	7.85954	0	3.54571	1	0.824562	0	0.596742	1	0.148918	2	0.115087	1	0.188992	3	0.192859	1
SMAC_00750	0	0	0	0	7938	2923	3088	1138	850	772	268	216	3.26527	0	2.98433	1	0.487642	0	0.452769	1	0.145511	4	0.140354	1	0.299089	2	0.30999	1
SMAC_00751	0	1	1	0	40	38	45	26	1232	692	662	472	1.18333	0	1.39017	0.998667	29.1889	4	25.0682	1	17.2038	4	15.6463	1	0.639796	0	0.624149	1
SMAC_00752	0	-1	0	0	828	173	576	594	33	37	97	53	0.855758	0	0.51184	1	0.0598432	4	0.043611	1	0.128235	4	0.0988116	1	2.14988	1	2.26575	1
SMAC_00753	0	0	0	0	2235	301	1174	627	805	867	311	187	1.5512	0	1.00207	0.548	1.02271	0	0.911242	1	0.304612	2	0.284134	1	0.298257	2	0.31181	1
SMAC_00754	0	-1	-1	-1	42	386	92	366	13	5	1	1	1.45539	0	0.960069	0.866667	0.0612081	4	0.0203006	1	0.0068009	4	0.00320291	1	0.138462	4	0.157774	1
SMAC_00755	0	0	0	0	1959	149	1278	109	278	320	524	592	5.24723	0	2.27465	1	1.48854	0	1.00319	0.568	2.77794	0	1.90881	1	1.87547	0	1.90274	1
SMAC_00758	0	0	0	0	143	36	108	40	11	5	15	15	1.5331	0	1.22798	0.9905	0.137037	2	0.126291	1	0.256944	2	0.240132	1	2.18182	1	1.90141	0.999
SMAC_00759	0	0	0	-1	1512	7658	5405	7012	44167	44296	4285	4311	0.751084	0	0.962351	1	7.24571	4	4.75738	1	0.704069	0	0.473815	1	0.0971708	4	0.0995956	1
SMAC_00760	0	0	0	0	1902	369	1489	129	67	47	128	133	4.78246	0	2.60534	1	0.240071	0	0.162436	1	0.549635	0	0.383453	1	2.36218	1	2.36064	1
SMAC_00761	0	0	0	0	1150	520	1371	470	255	192	384	575	1.19282	0	1.17107	1	0.319276	0	0.294651	1	0.684979	0	0.640334	1	2.18889	1	2.17319	1
SMAC_00762	0	0	0	0	629	525	1095	948	1823	1411	1679	2358	0.567795	0	0.575765	1	1.5912	0	1.2324	1	1.9863	0	1.56223	1	1.26889	0	1.26764	1
SMAC_00763	0	0	0	0	104	365	153	342	74	34	64	113	1.10918	0	0.991928	0.597667	0.255418	2	0.121938	1	0.418602	0	0.200881	1	1.89944	0	1.6474	1
SMAC_00764	0	0	0	0	33	3	87	11	6	2	8	3	0.92163	0	0.489253	1	0.204807	0	0.152896	1	0.281609	0	0.238469	1	1.83333	0	1.55968	0.913
SMAC_00766	0	-1	0	0	383	10	208	33	1	2	17	1	3.44963	0	1.66105	1	0.026333	4	0.0227348	1	0.157998	0	0.149252	1	6.75	0	6.5649	1
SMAC_00767	0	-1	-1	0	142	11	159	5	0	0	1	0	7.89057	0	1.84472	1	0	4	0.0155225	1	0.0515723	4	0.0371018	1	n.d.	n.d.	2.3902	0.836
SMAC_00768	0	0	0	0	38	1	92	1	3	0	6	1	9.85598	0	0.788929	0.845	0.758152	0	0.107843	1	1.76902	0	0.31694	1	n.d.	n.d.	2.9389	0.99
SMAC_00769	0	-1	0	0	29	10	35	1	0	0	4	0	10.0286	0	3.23597	1	0	4	0	1	1.02857	0	0.35194	0.999667	n.d.	n.d.	#DIV/0!	1
SMAC_00770	0	0	0	0	713	189	574	373	454	449	928	1031	0.997415	0	0.750458	1	0.998521	0	0.849833	1	2.16623	1	1.8827	1	2.1695	2	2.21538	1
SMAC_00772	0	0	0	0	283	272	214	543	64	66	78	113	0.903889	0	0.54547	1	0.211722	2	0.0938403	1	0.311068	0	0.138768	1	1.46958	0	1.47877	1
SMAC_00773	0	0	0	0	219	536	228	218	414	248	388	400	1.69368	0	2.21608	1	1.48505	0	1.10549	0.989	1.7677	0	1.36471	1	1.2702	0	1.23448	1
SMAC_00774	0	0	0	0	384	3740	1353	5888	4617	3144	1705	1568	0.937112	0	0.578198	1	1.76356	0	0.520309	1	0.743736	0	0.228496	1	0.437483	1	0.439155	1
SMAC_00775	0	0	0	0	172	9	104	23	137	98	144	111	2.40249	0	1.33362	0.9965	3.11925	0	2.82408	1	3.38472	0	3.19298	1	1.11584	0	1.13063	0.9675
SMAC_00776	0	0	0	0	141	104	226	112	451	416	460	467	0.817893	0	0.918181	0.94	2.89434	1	2.59004	1	3.09464	2	2.84148	1	1.07095	0	1.09708	0.9985
SMAC_00777	0	0	0	0	32	156	24	104	64	87	38	48	2.41026	0	1.39384	1	1.9359	0	0.583396	1	1.10256	0	0.330641	1	0.583064	0	0.566752	1
SMAC_00778	-1	-1	0	1	151	36	328	2424	1	18	322	361	0.161817	2	0.0268097	1	0.0164413	4	0.00329895	1	0.591021	0	0.116301	1	180.236	4	35.2541	1
SMAC_00779	0	0	0	0	177	617	494	589	646	742	381	494	0.738834	0	0.937793	0.997333	1.29156	0	0.889008	1	0.814206	0	0.566085	1	0.633434	0	0.63676	1
SMAC_00780	0	0	0	0	606	106	1040	264	152	103	138	88	0.845396	0	0.609399	1	0.302775	0	0.275937	1	0.268342	0	0.260756	1	0.920254	0	0.944983	0.8135
SMAC_00781	0	0	0	0	76	6	92	2	26	6	5	1	10.4728	0	1.89296	1	4.08696	0	1.1445	0.759	0.766304	0	0.255821	1	0.307692	0	0.223522	1
SMAC_00782	0	0	0	0	428	89	271	132	787	276	140	200	1.4561	0	1.07855	0.9345	2.99388	0	2.63394	1	0.957593	0	0.870906	0.994	0.415976	0	0.330647	1
SMAC_00783	0	0	0	0	989	170	344	385	61	117	328	369	1.59489	0	0.871949	1	0.244945	3	0.174825	1	0.959138	0	0.689319	1	4.34587	3	3.9429	1
SMAC_00784	0	0	0	0	923	168	903	443	1188	1222	1174	1184	0.917737	0	0.651237	1	2.02727	1	1.82927	1	1.98352	0	1.83658	1	0.978618	0	1.004	0.564667
SMAC_00785	0	0	0	0	117	1363	397	1143	172	218	341	313	1.2557	0	1.0693	1	0.330894	0	0.13567	1	0.554883	0	0.231986	1	1.70058	0	1.70993	1
SMAC_00786	0	0	0	0	17	88	37	112	58	26	21	31	0.943834	0	0.725415	1	0.755068	0	0.288621	1	0.467423	0	0.184122	1	0.724138	0	0.637938	1
SMAC_00787	0	0	0	0	1014	106	625	132	325	395	130	130	2.56921	0	1.59278	1	1.65164	0	1.49421	1	0.596424	0	0.553143	1	0.364557	2	0.370191	1
SMAC_00788	0	0	0	1	1935	11289	2989	15383	2190	1981	8892	11305	1.32097	0	0.681946	1	0.416648	0	0.108263	1	2.01751	0	0.532922	1	4.85443	4	4.92248	1
SMAC_00789	0	1	0	-1	77	25	134	37	1092	354	127	140	0.879488	0	0.761928	0.9935	12.468	2	11.1344	1	2.30219	0	2.14989	1	0.249686	2	0.193085	1
SMAC_00790	0	0	0	0	524	171	566	797	688	644	370	199	0.524984	0	0.313403	1	1.00616	0	0.632402	1	0.429807	1	0.286867	1	0.427644	1	0.453616	1
SMAC_00791	0	1	0	-1	25	3	108	15	393	1032	99	67	0.531481	0	0.309667	1	27.0486	2	22.2224	1	3.15093	0	2.65691	1	0.145811	2	0.11956	1
SMAC_00792	0	0	0	0	1523	1594	926	404	430	418	171	209	2.77036	1	3.54001	1	0.753694	0	0.687908	1	0.33774	1	0.313175	1	0.448203	2	0.455257	1
SMAC_00793	0	0	0	0	1918	851	911	712	1425	1589	1211	1411	1.73214	0	1.46888	1	1.8854	0	1.52842	1	1.64019	0	1.35141	1	0.872524	0	0.884188	1
SMAC_00794	0	0	0	-1	328	3835	787	2788	859	1411	230	150	1.69572	0	1.24592	1	0.924644	0	0.327516	1	0.154786	2	0.0568974	1	0.177922	3	0.173724	1
SMAC_00795	0	0	0	0	70	38	67	59	14	10	9	12	0.860612	0	0.752433	0.9995	0.191247	4	0.145281	1	0.167341	4	0.131928	1	0.9	0	0.908092	0.6775
SMAC_00796	0	0	0	0	97	9	108	13	37	84	33	61	2.28383	0	1.20577	0.937	2.60702	0	2.08511	1	2.02528	0	1.58016	1	0.914897	0	0.757831	0.9975
SMAC_00797	0	0	0	0	191	209	531	633	1133	1602	1256	1268	0.346302	2	0.335895	1	2.36784	1	1.63431	1	2.18516	1	1.53048	1	0.950811	0	0.93647	1
SMAC_00798	0	0	0	0	135	713	114	1204	1296	754	1527	1453	2.03573	0	0.557162	1	4.92128	0	0.679158	1	7.15386	0	1.02792	0.926	1.56291	0	1.51352	1
SMAC_00799	0	0	0	0	107	413	293	214	202	135	52	57	1.05116	0	1.62965	1	0.681234	0	0.557397	1	0.22034	3	0.185134	1	0.336753	2	0.33214	1
SMAC_00800	0	0	0	0	1266	184	592	138	122	123	102	165	3.23914	0	2.18378	1	0.547303	0	0.498768	1	0.596449	0	0.545872	1	1.08981	0	1.09444	0.928
SMAC_00801	0	0	0	0	546	488	419	513	457	277	116	153	1.12084	0	1.00795	0.609	0.795647	0	0.531469	1	0.291593	2	0.200208	1	0.389935	1	0.376707	1
SMAC_00802	0	1	0	0	869	350	2120	422	13041	24729	5660	4957	0.865906	0	0.783018	1	26.8296	4	24.2549	1	7.5417	2	6.92856	1	0.310865	2	0.285656	1
SMAC_00803	0	1	1	0	33	11	124	22	735	1024	790	787	0.58871	0	0.480723	1	23.535	4	20.3155	1	21.0999	4	18.5598	1	0.921404	0	0.913574	1
SMAC_00804	0	0	0	0	3139	81	2319	8	14	8	12	1	100.972	0	2.96123	1	0.689872	0	0.0364112	1	0.407651	0	0.0244362	1	0.638393	0	0.671118	0.9605
SMAC_00805	0	-1	-1	0	143	57	122	40	3	2	4	5	1.65984	0	1.55457	1	0.0414959	4	0.0424448	1	0.0746926	4	0.0700174	1	1.875	0	1.64961	0.918
SMAC_00806	0	0	0	0	88	6	35	10	2	2	3	1	3.02143	0	1.8412	1	0.128571	4	0.128224	1	0.128571	2	0.142018	1	1	0	1.10758	0.595
SMAC_00807	0	-1	-1	0	67	7	20	8	1	0	0	0	3.2375	0	2.03882	1	0.04375	4	0.0351616	1	0	4	0.0337982	1	n.d.	n.d.	0.961224	0.525
SMAC_00808	0	0	0	0	1441	15710	4773	3178	2081	2499	745	851	2.24753	0	3.97809	1	0.600181	0	0.510682	1	0.209146	3	0.180915	1	0.351399	2	0.354261	1
SMAC_00809	0	0	0	0	903	135	1050	86	1065	448	261	358	3.26458	0	1.61534	1	4.75849	0	3.07974	1	1.9468	0	1.30252	1	0.490729	0	0.422932	1
SMAC_00810	0	0	-1	-1	3433	105	2126	143	38	31	3	5	6.60135	0	2.26305	1	0.128743	2	0.077272	1	0.0149267	4	0.00910051	1	0.117148	4	0.117772	1
SMAC_00811	0	0	0	0	111	36	212	72	205	225	228	243	0.683766	0	0.597475	1	2.00013	0	1.86444	1	2.19084	0	2.07416	1	1.09772	0	1.11248	0.987
SMAC_00812	0	0	0	0	967	82	728	152	650	882	1452	1515	2.08556	0	1.23383	1	3.04584	0	2.76541	1	5.89882	0	5.42594	1	1.98214	0	1.96207	1
SMAC_00813	0	0	0	1	3572	9478	5117	10837	942	1323	15423	15879	0.938633	0	0.826525	1	0.162912	3	0.0818431	1	2.25142	1	1.15193	1	14.2223	4	14.0749	1
SMAC_00814	0	0	0	0	1155	776	2156	697	1099	1269	1618	1641	0.916521	0	1.03344	0.935667	1.12394	0	1.0487	0.987333	1.54684	0	1.47727	1	1.3834	0	1.40867	1
SMAC_00815	0	0	0	0	8447	2582	5296	3569	2592	2072	1721	2065	1.29318	0	1.00783	0.825333	0.546868	0	0.459129	1	0.44392	1	0.381166	1	0.821967	0	0.830192	1
SMAC_00816	0	0	0	0	1565	3263	1355	3584	1067	476	526	602	1.22755	0	0.887631	1	0.392317	0	0.16582	1	0.286801	2	0.12595	1	0.856729	0	0.759555	1
SMAC_00817	0	0	0	0	4069	3855	2885	9531	6475	6430	8203	9112	0.894503	0	0.445728	1	1.45678	0	0.536184	1	1.95461	0	0.733548	1	1.34174	0	1.36809	1
SMAC_00818	0	0	-1	-1	55	508	83	922	26	42	8	8	1.84844	0	0.508673	1	0.223257	0	0.0305677	1	0.0525312	4	0.00721199	1	0.249084	3	0.235935	1
SMAC_00819	0	0	0	0	1928	492	848	342	2057	2402	2536	2358	2.48245	0	1.99531	1	4.57407	2	4.2409	1	5.02029	3	4.77578	1	1.10417	0	1.12612	1
SMAC_00820	0	0	0	0	118	11	73	4	1	1	1	7	8.50428	0	3.06419	1	0.131849	4	0.0677906	1	0.527397	0	0.275944	1	4	0	4.07053	0.998
SMAC_00821	0	-1	-1	0	174	7	108	20	1	0	4	2	2.68148	0	1.37767	0.999	0.0148148	4	0.0256479	1	0.0888889	4	0.0868154	1	n.d.	n.d.	3.38489	0.995
SMAC_00822	0	0	0	0	1133	1223	1756	2291	3536	3502	1798	1653	0.592514	0	0.547648	1	1.77	0	1.1601	1	0.867898	0	0.58635	1	0.49035	1	0.505431	1
SMAC_00823	0	0	0	0	271	5142	1916	6532	770	962	458	529	0.913462	0	0.705518	1	0.292281	0	0.105734	1	0.166559	2	0.0609808	1	0.576951	0	0.576738	1
SMAC_00824	0	0	0	0	0	16	10	30	1	6	11	8	0.533333	0	0.469072	1	0.233333	0	0.101988	1	0.633333	0	0.256189	1	5.54167	0	2.51195	0.999
SMAC_00825	0	0	0	0	601	689	659	634	2526	2294	1165	1219	0.998053	0	1.07359	0.999	3.72916	2	2.785	1	1.84446	0	1.41332	1	0.495754	1	0.507476	1
SMAC_00826	0	0	0	0	429	319	417	1016	234	302	370	306	0.632496	0	0.360899	1	0.453233	0	0.207658	1	0.571614	0	0.269054	1	1.28182	0	1.29566	1
SMAC_00827	0	-1	-1	0	563	311	374	417	6	6	13	14	1.10821	0	0.886628	1	0.0152156	4	0.0105887	1	0.0342352	4	0.0252062	1	2.25	2	2.38048	1
SMAC_00828	0	0	0	0	125	6	43	12	20	25	23	48	3.49079	0	1.90338	1	1.19913	0	1.10443	0.72	1.89196	0	1.7103	1	1.5975	0	1.54858	1
SMAC_00829	0	0	0	0	1349	227	509	443	261	320	628	871	1.66346	0	0.994549	0.577667	0.613242	0	0.479867	1	1.58218	0	1.24812	1	2.60692	1	2.60097	1
SMAC_00830	0	-1	-1	0	1179	754	1628	2281	8	11	7	6	0.508695	0	0.383608	1	0.00500011	4	0.00332653	1	0.00342113	4	0.00223568	1	0.701705	0	0.672075	0.944
SMAC_00831	0	0	0	0	256	240	407	487	707	443	672	861	0.559288	0	0.516708	1	1.29674	0	0.876621	1	1.72861	0	1.1972	1	1.4072	0	1.3657	1
SMAC_00832	0	0	0	0	113	198	175	199	73	140	42	24	0.834989	0	0.941963	0.909	0.571874	0	0.40728	1	0.1772	4	0.132839	1	0.343885	1	0.326162	1
SMAC_00833	0	-1	-1	0	39	106	51	117	6	8	1	3	1.02061	0	0.859608	0.9875	0.098542	4	0.047913	1	0.0281549	4	0.0165107	1	0.291667	2	0.344597	0.9995
SMAC_00834	0	1	0	0	61	24	130	28	328	844	171	224	0.92239	0	0.843576	0.9395	12.7181	2	11.6521	1	4.2864	0	3.90002	1	0.418069	0	0.334704	1
SMAC_00835	0	0	0	0	3	2	6	0	0	0	0	0	n.d.	n.d.	3.38528	0.9786	n.d.	n.d.	0	1	n.d.	n.d.	0	1	n.d.	n.d.	#DIV/0!	nan
SMAC_00836	0	0	0	0	646	579	1021	835	912	793	319	335	0.666717	0	0.70745	1	0.927962	0	0.734803	1	0.355946	2	0.290283	1	0.385455	2	0.395049	1
SMAC_00837	0	-1	-1	0	577	32	496	38	3	2	3	1	4.31353	0	1.69584	1	0.0354149	4	0.0259828	1	0.0283319	4	0.0226967	1	0.833333	0	0.87353	0.604
SMAC_00838	0	0	-1	-1	167	13	171	9	164	128	2	2	5.26316	0	1.71356	1	8.53801	0	4.31979	1	0.116959	4	0.074638	1	0.0139101	4	0.0172782	1
SMAC_00839	0	-1	-1	-1	1445	783	848	976	88	125	19	18	1.22754	0	0.958331	0.979	0.117354	4	0.0817641	1	0.0203855	4	0.0146638	1	0.179114	4	0.179342	1
SMAC_00840	0	0	0	0	4900	634	3343	1084	563	282	418	382	1.69014	0	1.13526	1	0.258072	0	0.236502	1	0.244328	2	0.234683	1	1.06446	0	0.99231	0.573667
SMAC_00841	0	0	-1	0	9963	1599	3080	1737	405	272	130	130	2.60255	0	1.73966	1	0.152389	4	0.133122	1	0.0585247	4	0.0530065	1	0.399464	2	0.398181	1
SMAC_00842	0	0	0	0	121	72	55	77	28	19	13	11	1.5039	0	1.09344	0.891	0.366234	1	0.231749	1	0.187013	4	0.127273	1	0.530075	0	0.549185	1
SMAC_00843	0	0	0	0	4567	392	1998	672	177	112	390	533	2.46536	0	1.51323	1	0.143676	2	0.131719	1	0.458868	0	0.432932	1	3.36394	2	3.28678	1
SMAC_00844	0	0	0	-1	24	10	31	240	1845	67	18	15	0.30961	0	0.0592872	1	17.411	0	3.07022	1	0.300504	0	0.0585096	1	0.127606	2	0.0190572	1
SMAC_00845	0	-1	-1	0	6469	721	3812	1389	13	27	11	11	1.76563	0	1.13939	1	0.00982272	4	0.00945832	1	0.0054025	4	0.00512613	1	0.626781	0	0.54197	0.99975
SMAC_00846	0	0	0	-1	643	832	1029	1897	5400	5598	1092	1133	0.552744	0	0.44665	1	4.12141	3	2.23891	1	0.8338	0	0.463663	1	0.202375	4	0.207093	1
SMAC_00847	0	0	0	0	2214	407	1849	702	1745	2407	3564	3521	1.28779	0	0.942934	0.997333	2.04002	0	1.907	1	3.4811	0	3.3184	1	1.75092	0	1.74012	1
SMAC_00848	0	0	0	-1	367	232	1145	638	994	1292	185	138	0.365504	1	0.383365	1	1.39489	0	1.24022	1	0.197091	3	0.181776	1	0.143737	4	0.146567	1
SMAC_00849	0	-1	-1	-1	9337	686	4122	324	86	24	11	2	8.34169	0	3.46259	1	0.0915481	2	0.0575651	1	0.0108193	4	0.0080914	1	0.173207	2	0.140561	1
SMAC_00850	0	-1	-1	0	1759	377	1982	184	22	15	38	18	3.1716	0	1.83396	1	0.0549387	4	0.0387846	1	0.0831505	4	0.062287	1	1.5697	0	1.60597	0.999
SMAC_00851	0	0	0	0	317	360	380	356	308	288	159	121	0.920816	0	0.998867	0.509	0.810645	0	0.614185	1	0.38084	2	0.299054	1	0.470328	1	0.486912	1
SMAC_00852	0	0	0	0	2927	25737	6266	74418	15395	7072	9561	8785	1.23993	0	0.321058	1	0.971861	0	0.120416	1	0.793598	0	0.103251	1	0.946465	0	0.857449	1
SMAC_00853	0	-1	-1	0	632	97	612	135	4	12	9	12	1.64779	0	1.1211	0.9975	0.0361656	4	0.0360395	1	0.0474673	4	0.0444825	1	1.75	0	1.23427	0.82
SMAC_00854	0	0	0	0	1577	846	1078	3612	555	826	1485	1522	0.729625	0	0.297921	1	0.415853	0	0.152966	1	0.905482	0	0.337478	1	2.26461	1	2.20623	1
SMAC_00855	0	0	0	0	1465	3955	1800	5072	643	648	749	712	1.01993	0	0.744782	1	0.242939	2	0.100371	1	0.27493	2	0.116774	1	1.1317	0	1.16342	1
SMAC_00856	0	1	0	-1	71	197	142	58	2924	363	46	83	1.627	0	2.64496	1	19.9551	2	17.5471	1	0.783147	0	0.720311	1	0.0998724	4	0.0410502	1
SMAC_00857	0	-1	-1	0	3338	2597	1943	2062	79	99	58	43	1.48321	0	1.35934	1	0.0444837	4	0.0326191	1	0.0252408	4	0.0190889	1	0.574671	0	0.585206	1
SMAC_00858	0	0	0	0	2622	896	1609	845	946	1101	1371	1369	1.58744	0	1.35812	1	0.923676	0	0.826282	1	1.23638	0	1.13273	1	1.34626	0	1.37088	1
SMAC_00859	0	0	0	0	3210	365	1996	313	95	121	236	280	3.3032	0	1.94598	1	0.199578	2	0.169304	1	0.47677	0	0.41057	1	2.42401	1	2.42505	1
SMAC_00860	0	-1	-1	0	2070	127	1528	218	11	6	8	3	2.87895	0	1.47146	1	0.0222768	4	0.0188858	1	0.0144144	4	0.0126475	1	0.708333	0	0.66968	0.9405
SMAC_00861	0	0	0	0	3362	175	2598	224	283	187	249	243	4.2879	0	1.77096	1	0.569781	0	0.38389	1	0.596451	0	0.415646	1	1.09238	0	1.08272	0.953
SMAC_00862	0	0	-1	0	1610	1479	1729	800	302	660	89	122	1.41196	0	1.72093	1	0.439723	0	0.407908	1	0.0964465	4	0.0884971	1	0.254593	2	0.216954	1
SMAC_00863	0	0	0	0	2324	453	1369	756	1846	1941	1632	1569	1.42544	0	1.01048	0.681333	1.94388	0	1.71768	1	1.64308	0	1.49073	1	0.845792	0	0.867874	1
SMAC_00865	0	0	0	1	173	111	281	118	141	126	358	753	0.854364	0	0.940821	0.887333	0.803222	0	0.736334	1	3.34225	0	3.0441	1	4.17422	3	4.13413	1
SMAC_00866	0	0	0	0	1042	158	1066	163	56	81	94	124	2.12192	0	1.32997	1	0.242252	2	0.205732	1	0.385482	0	0.326811	1	1.64605	0	1.58853	1
SMAC_00867	0	0	0	0	1488	655	999	884	627	406	841	866	1.14234	0	0.926361	1	0.550647	0	0.422896	1	0.909926	0	0.721845	1	1.73173	0	1.70691	1
SMAC_00868	0	0	0	0	330	50	332	70	147	176	207	175	1.64329	0	1.11419	0.9675	1.39679	0	1.26447	1	1.65194	0	1.54489	1	1.19227	0	1.22177	0.9995
SMAC_00869	0	-1	0	0	13	7	45	7	1	0	2	3	0.825397	0	0.792968	0.865	0.0412698	4	0.0468993	1	0.206349	2	0.191562	1	n.d.	n.d.	4.08455	0.988
SMAC_00870	0	0	0	0	2799	1080	2814	823	168	202	308	278	1.52293	0	1.41359	1	0.145265	4	0.135522	1	0.230068	2	0.220602	1	1.59727	0	1.62779	1
SMAC_00871	0	0	0	0	102	600	507	546	204	173	327	383	0.667582	0	0.947501	0.977667	0.358516	2	0.25417	1	0.67519	0	0.492721	1	1.89611	0	1.93855	1
SMAC_00872	0	0	0	0	9	115	39	104	14	15	18	15	1.09295	0	0.981098	0.6225	0.255609	2	0.111379	1	0.290865	2	0.12884	1	1.13929	0	1.15677	0.789
SMAC_00873	0	0	0	0	1645	154	974	232	290	267	295	349	2.40033	0	1.4668	1	0.743183	0	0.675242	1	0.859263	0	0.801161	1	1.15817	0	1.18648	1
SMAC_00874	0	-1	-1	0	1278	108	452	140	12	25	9	5	3.24159	0	1.97941	1	0.086536	4	0.0813068	1	0.0327434	4	0.033995	1	0.431667	0	0.418107	1
SMAC_00875	0	-1	-1	0	2034	289	1652	307	52	45	37	43	2.24324	0	1.45085	1	0.0936694	4	0.0820447	1	0.0772531	4	0.0694541	1	0.82906	0	0.846539	0.921
SMAC_00876	0	-1	-1	1	495	451	502	523	8	9	40	44	0.923314	0	0.901137	1	0.0165923	4	0.0124623	1	0.0819856	4	0.0609618	1	4.95833	4	4.89168	1
SMAC_00877	0	-1	0	0	400	3487	781	6293	121	162	277	360	1.39866	0	0.512346	1	0.101832	4	0.0182762	1	0.229211	2	0.0413402	1	2.29914	1	2.26197	1
SMAC_00878	0	0	0	0	103	534	110	430	91	86	212	245	1.81808	0	1.1482	1	0.50518	0	0.162775	1	1.30433	0	0.429686	1	2.58398	2	2.63976	1
SMAC_00879	0	0	0	0	804	926	836	543	504	309	369	383	1.31385	0	1.60607	1	0.617431	0	0.519658	1	0.571105	0	0.498798	1	0.98143	0	0.959859	0.88
SMAC_00880	0	0	0	0	49	19	59	20	57	44	49	34	1.13814	0	1.06104	0.6835	1.69047	0	1.53781	1	1.38919	0	1.32786	0.995	0.835626	0	0.863475	0.918
SMAC_00881	0	0	0	0	1238	826	1103	1182	198	227	204	182	0.904363	0	0.785345	1	0.186218	4	0.134185	1	0.16913	4	0.124988	1	0.912484	0	0.931463	0.924
SMAC_00882	0	0	0	0	1708	174	1638	128	191	265	740	787	3.96302	0	1.74641	1	0.960222	0	0.624871	1	3.21548	0	2.12384	1	3.43926	2	3.39885	1
SMAC_00883	0	1	1	0	482	63	142	104	1790	4021	1267	1102	2.2696	0	1.34665	1	24.1994	4	20.253	1	9.86549	4	8.35003	1	0.478155	1	0.412286	1
SMAC_00884	0	0	0	0	960	588	846	752	380	350	303	209	0.972074	0	0.881228	1	0.458407	1	0.353722	1	0.321513	2	0.259754	1	0.702556	0	0.734344	1
SMAC_00885	0	0	0	0	455	162	500	221	125	235	80	61	1.00646	0	0.891416	0.9945	0.58724	0	0.54495	1	0.230002	3	0.21822	1	0.432	1	0.40044	1
SMAC_00886	0	0	0	-1	3558	60	1821	19	205	93	21	14	48.102	0	3.89224	1	3.96196	0	0.570082	1	0.465331	0	0.0729177	1	0.136769	4	0.127907	1
SMAC_00887	0	-1	0	0	3185	89	1866	174	20	22	79	45	5.14266	0	2.06371	1	0.0659718	4	0.0467701	1	0.194774	2	0.143936	1	2.95909	2	3.07753	1
SMAC_00888	0	0	0	0	340	339	360	546	883	865	1073	1235	0.782425	0	0.653317	1	2.01426	1	1.21984	1	2.65955	1	1.6447	1	1.32051	0	1.34829	1
SMAC_00889	0	0	0	0	93	168	189	80	730	159	126	173	1.16086	0	1.74559	1	3.95405	0	3.53439	1	1.32988	0	1.23982	1	0.572523	0	0.350788	1
SMAC_00890	0	-1	-1	0	517	511	492	726	46	33	81	54	0.876352	0	0.741043	1	0.0673461	4	0.0412971	1	0.115085	4	0.0747163	1	1.75642	0	1.80924	1
SMAC_00891	0	0	0	0	190	621	311	290	260	185	318	375	1.35107	0	1.87869	1	0.741338	0	0.557986	1	1.15449	0	0.893681	0.999333	1.60283	0	1.60162	1
SMAC_00892	0	0	0	0	1943	10985	3505	3783	4083	1779	2401	3142	1.77646	0	2.515	1	0.805508	0	0.567249	1	0.761674	0	0.553511	1	1.11834	0	0.975781	0.964667
SMAC_00893	0	0	0	0	138	1245	238	872	83	55	160	155	1.84923	0	1.2939	1	0.184522	2	0.0624372	1	0.421192	0	0.147201	1	2.38061	1	2.35759	1
SMAC_00894	0	0	0	0	42	174	71	174	260	151	174	179	1.07091	0	0.927673	0.9375	2.0377	0	0.912672	0.963	1.75014	0	0.817067	1	0.92386	0	0.895247	0.991
SMAC_00895	0	0	0	0	211	622	220	716	413	417	402	497	1.23744	0	0.827249	1	1.23299	0	0.458554	1	1.33549	0	0.502162	1	1.08316	0	1.0951	0.992667
SMAC_00896	0	0	0	0	484	101	505	776	2662	1125	483	443	0.47807	0	0.23615	1	3.09479	0	1.82651	1	0.756741	0	0.469439	1	0.292742	2	0.257014	1
SMAC_00897	0	0	0	0	138	202	177	281	499	260	205	141	0.782717	0	0.712014	1	1.7473	0	1.0163	0.6835	0.79653	0	0.493177	1	0.506039	0	0.485265	1
SMAC_00898	0	0	0	0	343	469	488	875	340	566	203	209	0.647984	0	0.540428	1	0.722996	0	0.404182	1	0.32878	2	0.185733	1	0.48492	1	0.459527	1
SMAC_00899	0	0	0	0	261	11	201	0	0	0	0	0	n.d.	n.d.	3.09342	1	n.d.	n.d.	0	1	n.d.	n.d.	0	1	n.d.	n.d.	#DIV/0!	nan
SMAC_00900	0	0	0	0	91	125	146	119	52	6	23	22	0.823645	0	0.990702	0.5515	0.221164	2	0.170403	1	0.171593	4	0.14051	1	2.09135	0	0.824572	0.922
SMAC_00901	0	-1	-1	0	2628	355	2588	550	102	72	42	36	1.64407	0	1.07839	1	0.0958993	4	0.0857585	1	0.0429893	4	0.0401136	1	0.46201	1	0.467751	1
SMAC_00902	0	-1	-1	0	72	15	83	15	1	0	0	0	1.71205	0	1.18171	0.927	0.0196787	4	0.0187468	1	0	4	0	1	n.d.	n.d.	0	1
SMAC_00903	0	-1	0	1	736	123	462	110	17	17	86	117	2.4171	0	1.70433	1	0.095671	4	0.0882558	1	0.571212	0	0.533852	1	5.97059	4	6.04892	1
SMAC_00904	0	-1	-1	0	253	80	323	54	9	2	5	1	1.79941	0	1.45776	1	0.0594399	4	0.0546298	1	0.0324217	4	0.0305878	1	0.916667	0	0.55991	0.952
SMAC_00905	0	0	0	0	206	43	90	46	67	47	19	16	2.04493	0	1.49219	1	0.936232	0	0.832756	0.973	0.28744	2	0.270995	1	0.316767	2	0.325419	1
SMAC_00906	0	-1	-1	0	78	272	342	324	4	7	2	2	0.52591	0	0.736407	1	0.0165286	4	0.0130319	1	0.0060104	4	0.00501537	1	0.392857	2	0.384854	0.996667
SMAC_00907	0	0	0	0	36	53	238	79	65	115	152	264	0.375133	0	0.538538	1	0.758696	0	0.711042	1	1.75343	0	1.62238	1	2.50435	1	2.28169	1
SMAC_00908	0	0	0	0	277	453	932	817	199	153	201	205	0.419194	1	0.5144	1	0.202132	4	0.156235	1	0.233141	3	0.185341	1	1.17345	0	1.1863	0.999333
SMAC_00909	0	0	0	0	84	7	87	6	26	15	46	40	4.05316	0	1.5915	1	1.82615	0	1.09154	0.712	3.83046	0	2.37065	1	2.26026	1	2.17184	1
SMAC_00910	0	0	0	0	1704	81	2140	100	244	137	85	100	4.67103	0	1.34371	1	0.997009	0	0.470053	1	0.484112	0	0.235578	1	0.52714	0	0.501173	1
SMAC_00911	0	0	0	0	101	11	151	3	1	2	8	3	9.51876	0	1.66894	0.999	0.254967	0	0.0853388	1	0.934879	0	0.265155	1	4.125	0	3.10709	0.999
SMAC_00912	0	0	0	0	1646	697	1552	739	309	230	255	189	1.17004	0	1.09665	1	0.269164	2	0.242814	1	0.221724	3	0.210083	1	0.841832	0	0.865202	1
SMAC_00913	0	0	0	0	1	15	92	5	3	3	5	5	0.843478	0	0.93301	0.632	0.316304	0	0.175628	1	0.527174	0	0.265375	1	1.66667	0	1.511	0.868
SMAC_00914	0	-1	-1	0	1183	754	869	638	20	19	33	15	1.31626	0	1.28898	1	0.0265019	4	0.022242	1	0.0326178	4	0.0290777	1	1.23158	0	1.30733	0.960333
SMAC_00915	0	0	0	0	828	782	1591	1110	786	500	204	226	0.615598	0	0.696329	1	0.491714	1	0.407044	1	0.164414	4	0.140912	1	0.351768	2	0.346184	1
SMAC_00916	0	0	0	0	248	531	938	322	768	636	1170	1147	0.812436	0	1.27656	1	1.46426	0	1.35474	1	2.41645	0	2.30618	1	1.665	0	1.7023	1
SMAC_00917	0	0	0	0	169	385	269	481	370	293	355	417	0.802812	0	0.758028	1	0.960766	0	0.528784	1	1.11872	0	0.630586	1	1.18032	0	1.19252	1
SMAC_00918	0	0	0	0	551	2557	645	1186	279	183	225	201	1.85979	0	1.94809	1	0.276456	2	0.148287	1	0.254914	2	0.143015	1	0.963688	0	0.96445	0.758667
SMAC_00919	0	0	0	0	1960	1886	2004	3856	1189	1488	1059	1124	0.729142	0	0.52561	1	0.507518	0	0.270462	1	0.413863	1	0.224169	1	0.825767	0	0.828837	1
SMAC_00920	0	0	0	0	2489	773	2197	1486	409	357	316	356	0.919977	0	0.720546	1	0.216034	3	0.181874	1	0.189523	4	0.16339	1	0.881346	0	0.898368	0.997333
SMAC_00921	0	0	0	0	295	471	431	667	1305	897	879	973	0.731422	0	0.691247	1	2.1026	1	1.2487	1	1.7684	0	1.08236	0.999667	0.870954	0	0.866788	1
SMAC_00922	0	-1	-1	0	708	21	545	31	3	7	0	5	6.21344	0	1.93701	1	0.0852323	4	0.0510845	1	0.0426162	4	0.0212289	1	0.595238	0	0.415565	0.9875
SMAC_00923	0	0	0	0	3557	163	895	75	42	59	37	40	13.4391	0	5.36116	1	0.364879	0	0.248106	1	0.278175	0	0.187599	1	0.784605	0	0.756127	0.997
SMAC_00924	0	0	0	0	8852	351	2789	141	40	46	18	58	17.1423	0	5.09843	1	0.160191	2	0.0816302	1	0.141564	2	0.0703042	1	0.888043	0	0.861252	0.903
SMAC_00925	0	0	0	0	286	251	555	446	991	1139	507	478	0.542901	0	0.574373	1	2.15341	1	1.73126	1	0.995824	0	0.820646	1	0.464685	1	0.474018	1
SMAC_00926	0	0	0	0	868	2279	1467	1412	445	437	432	507	1.09349	0	1.44445	1	0.306468	2	0.229932	1	0.326274	2	0.250129	1	1.06471	0	1.08784	0.994667
SMAC_00927	0	0	0	0	377	140	1294	161	116	96	127	108	0.902679	0	0.702483	1	0.370151	0	0.290663	1	0.410309	0	0.334678	1	1.11844	0	1.15143	0.9775
SMAC_00928	0	0	0	0	1495	324	977	381	95	134	295	325	1.65903	0	1.27004	1	0.20886	2	0.195165	1	0.565473	0	0.533053	1	2.7883	2	2.7313	1
SMAC_00929	0	0	0	0	137	60	334	130	1671	1225	584	455	0.526301	0	0.50814	1	7.7369	2	7.11229	1	2.77577	0	2.66592	1	0.367487	2	0.374833	1
SMAC_00930	0	0	0	0	9158	575	4988	1345	2068	1695	907	639	2.29693	0	1.32912	1	0.888045	0	0.817269	1	0.364847	0	0.353241	1	0.414919	1	0.432221	1
SMAC_00931	0	0	0	0	1598	430	1792	332	3237	1241	1865	1777	1.81003	0	1.4113	1	3.99671	0	3.434	1	3.25056	0	2.94038	1	1.01496	0	0.856255	1
SMAC_00932	0	-1	0	1	494	605	551	172	15	10	64	66	2.09602	0	2.85937	1	0.0476802	4	0.0454289	1	0.247937	2	0.237361	1	5.41667	4	5.22488	1
SMAC_00933	0	0	0	0	493	197	675	703	725	415	1098	1119	0.500933	0	0.367065	1	0.827628	0	0.592565	1	1.60952	0	1.19889	1	2.10002	1	2.02322	1
SMAC_00934	0	0	0	0	245	1392	391	1858	245	285	224	141	1.26694	0	0.695129	1	0.410188	0	0.114455	1	0.282488	0	0.0824294	1	0.692624	0	0.720191	1
SMAC_00935	0	0	0	0	7049	173	3660	104	254	158	486	402	17.8539	0	3.40307	1	1.01853	0	0.340555	1	2.19527	0	0.770241	1	2.27908	1	2.26172	1
SMAC_00936	0	0	0	0	87	322	104	515	230	252	313	308	1.18172	0	0.594707	1	1.39263	0	0.374727	1	1.79424	0	0.494707	1	1.29107	0	1.32018	1
SMAC_00937	0	0	0	0	11	119	57	192	369	350	249	201	0.739446	0	0.560136	1	4.08971	0	1.47569	1	2.55962	0	0.961788	0.778667	0.626307	0	0.651754	1
SMAC_00938	0	0	0	0	212	5868	527	3421	682	279	278	299	3.32857	0	1.54967	1	0.52611	0	0.110206	1	0.315885	0	0.0691281	1	0.728535	0	0.627262	1
SMAC_00939	0	0	0	0	614	633	547	544	250	207	198	135	1.143	0	1.17895	1	0.418885	2	0.309498	1	0.305227	2	0.237198	1	0.735174	0	0.766395	1
SMAC_00940	0	0	-1	0	851	152	600	198	47	37	33	32	1.68433	0	1.22958	1	0.141061	4	0.131204	1	0.109154	4	0.10476	1	0.784934	0	0.798454	0.975
SMAC_00941	0	0	0	0	140	22	189	9	4	58	6	5	4.71429	0	1.70219	1	1.80423	0	0.9165	0.773	0.320106	0	0.160584	1	0.734914	0	0.175214	1
SMAC_00942	0	0	0	0	785	21	834	16	51	1010	29	31	12.8354	0	1.80703	1	16.8962	0	4.37256	1	0.955486	0	0.244156	1	0.308969	0	0.0558382	1
SMAC_00943	0	0	0	0	553	348	749	732	2829	4893	1175	1581	0.608453	0	0.537299	1	5.21473	3	3.93182	1	1.86115	0	1.39961	1	0.384362	1	0.35597	1
SMAC_00944	0	-1	-1	0	416	885	305	711	52	46	21	17	1.52385	0	1.20241	1	0.114786	4	0.0538296	1	0.044509	4	0.0219435	1	0.389214	2	0.407647	1
SMAC_00945	0	-1	-1	0	77	2	37	6	0	0	1	1	3.82545	0	1.88318	1	0	4	0	1	0.0968468	4	0.0667436	1	n.d.	n.d.	#DIV/0!	1
SMAC_00946	0	0	0	0	791	129	1206	76	96	79	29	39	3.21703	0	1.41357	1	0.611935	0	0.352504	1	0.23778	0	0.138872	1	0.392273	2	0.39396	1
SMAC_00947	0	0	0	0	410	3515	393	945	333	265	268	268	3.53518	0	3.34018	1	0.538608	0	0.245248	1	0.482766	1	0.227109	1	0.908063	0	0.926037	0.966667
SMAC_00948	0	0	0	0	330	390	305	229	127	131	185	197	1.37619	0	1.62988	1	0.493135	1	0.403908	1	0.730145	0	0.611828	1	1.48098	0	1.51477	1
SMAC_00949	0	-1	-1	0	3168	745	2571	375	56	41	24	4	2.98916	0	2.10159	1	0.0740988	4	0.0607445	1	0.0213893	4	0.0195719	1	0.295732	0	0.3222	1
SMAC_00950	0	0	0	0	3363	1661	2213	1779	923	623	815	917	1.27357	0	1.11069	1	0.391907	1	0.31055	1	0.439057	1	0.35822	1	1.16415	0	1.1535	1
SMAC_00951	0	0	0	0	659	778	539	1013	326	168	332	274	1.02115	0	0.794837	1	0.351043	0	0.186028	1	0.430632	1	0.239894	1	1.36651	0	1.28956	1
SMAC_00952	0	-1	-1	0	967	6185	1233	5362	9	15	17	20	1.78358	0	1.06349	1	0.00598517	4	0.00190146	1	0.00922713	4	0.00292659	1	1.64444	0	1.53913	0.989
SMAC_00953	0	-1	0	1	77	83	100	71	8	2	52	96	0.96338	0	1.12908	0.9435	0.0602113	4	0.0522406	1	0.891127	0	0.740772	1	23.125	4	14.18	1
SMAC_00954	0	0	0	0	928	57	1017	38	37	54	46	50	6.7224	0	1.72342	1	0.621054	0	0.261671	1	0.655178	0	0.279755	1	1.09309	0	1.06911	0.733
SMAC_00955	0	0	0	0	330	127	659	225	1381	597	364	387	0.681147	0	0.633541	1	2.94816	0	2.69425	1	1.11935	0	1.06835	0.963	0.450441	1	0.396531	1
SMAC_00956	0	0	0	0	1	0	0	0	1	0	0	0	n.d.	n.d.	0.980508	0.503333	n.d.	n.d.	0.999892	0.505	n.d.	n.d.	0.990626	0.484667	n.d.	n.d.	0.990733	0.500333
SMAC_00957	0	-1	-1	0	394	105	785	99	3	0	8	15	1.41902	0	0.994796	0.5555	0.00853117	4	0.00786096	1	0.0654056	4	0.0524779	1	n.d.	n.d.	6.67576	1
SMAC_00958	0	-1	-1	0	534	3960	1408	1930	21	11	14	12	1.38006	0	1.79134	1	0.0098269	4	0.00633795	1	0.00798435	4	0.00546624	1	0.900433	0	0.862463	0.7915
SMAC_00959	0	0	-1	0	4	3	2	6	1	0	0	0	1.16667	0	0.567854	0.974	0.166667	2	0.0278169	1	0	4	0	1	n.d.	n.d.	0	1
SMAC_00960	0	-1	-1	0	6	52	57	62	5	3	0	1	0.488257	0	0.715674	0.9995	0.0673458	4	0.0515803	1	0.00841822	4	0.00842808	1	0.133333	2	0.163397	0.9995
SMAC_00961	0	0	0	0	270	212	232	598	94	90	191	126	0.720902	0	0.404218	1	0.275199	2	0.121267	1	0.47412	0	0.218468	1	1.72364	0	1.80155	1
SMAC_00962	0	0	0	0	47	32	33	105	28	34	48	77	0.78658	0	0.36553	1	0.617316	0	0.237214	1	1.24459	0	0.471812	1	2.03519	1	1.98897	1
SMAC_00963	0	0	0	0	139	118	228	274	408	306	629	572	0.516287	0	0.46039	1	1.43435	0	0.969467	0.784	2.41269	2	1.69342	1	1.71712	0	1.74675	1
SMAC_00965	0	0	0	0	513	169	527	336	1194	601	258	260	0.83097	0	0.673632	1	2.18708	1	1.84056	1	0.631147	0	0.552633	1	0.323933	2	0.300253	1
SMAC_00966	0	0	0	0	4641	1322	2608	1553	584	552	447	472	1.53152	0	1.20115	1	0.291768	2	0.253522	1	0.236034	3	0.209838	1	0.809621	0	0.827691	1
SMAC_00967	0	0	0	0	744	3908	903	6214	1391	2336	1030	926	1.47509	0	0.589832	1	1.18178	0	0.244239	1	0.620222	0	0.130455	1	0.560878	0	0.534131	1
SMAC_00968	0	0	0	0	166	334	305	733	1994	1353	2462	2864	0.580368	0	0.445137	1	3.88498	0	1.76791	1	6.18208	3	2.89035	1	1.65186	0	1.63489	1
SMAC_00969	0	0	0	0	85	14	144	1	72	207	59	55	24.9219	0	1.8525	1	70.2344	0	6.93432	1	28.6979	0	2.85853	1	0.533514	0	0.412229	1
SMAC_00970	0	-1	0	0	1737	120	1628	113	16	26	33	20	4.39357	0	1.68972	1	0.09937	4	0.0626602	1	0.125395	2	0.0819752	1	1.33774	0	1.30825	0.96
SMAC_00971	0	0	0	-1	259	48	293	34	152	135	25	23	2.5193	0	1.51453	1	2.35517	0	1.79387	1	0.393897	0	0.308198	1	0.167836	4	0.171806	1
SMAC_00972	0	0	0	0	327	335	997	438	1251	1940	4053	4905	0.543852	0	0.690503	1	2.6215	0	2.42458	1	7.35925	4	6.84596	1	2.94455	2	2.82356	1
SMAC_00973	0	-1	0	0	731	550	608	438	30	83	78	73	1.25789	0	1.30951	1	0.110962	4	0.0950191	1	0.148276	4	0.126905	1	1.71315	0	1.33557	1
SMAC_00974	0	1	1	0	282	80	301	59	1723	3972	7027	6519	1.83456	0	1.46255	1	28.8614	4	25.9705	1	68.6491	4	62.4418	1	2.81806	1	2.40434	1
SMAC_00975	0	0	0	0	1292	243	948	471	1303	2148	1977	1863	1.21956	0	0.871695	1	2.74181	1	2.49295	1	3.05087	1	2.82367	1	1.18369	0	1.13266	1
SMAC_00976	0	-1	-1	0	14	15	26	40	1	2	1	1	0.460096	1	0.401109	1	0.0475962	4	0.0328917	1	0.0317308	4	0.0231957	1	0.75	0	0.705214	0.729
SMAC_00977	0	0	0	0	133	399	334	444	995	640	983	993	0.697753	0	0.819229	1	2.14441	1	1.37988	1	2.59165	2	1.72834	1	1.26836	0	1.25252	1
SMAC_00978	0	0	0	0	67	277	136	189	124	133	128	132	1.08738	0	1.30493	1	0.812374	0	0.512773	1	0.821857	0	0.531961	1	1.01292	0	1.03742	0.7045
SMAC_00979	0	0	0	0	146	758	734	1236	7850	7697	6552	8062	0.49075	0	0.549765	1	8.43992	4	4.83283	1	7.93343	4	4.61264	1	0.940079	0	0.954437	1
SMAC_00980	0	-1	0	0	925	329	1082	230	29	37	60	80	1.65278	0	1.44436	1	0.0869887	4	0.0795052	1	0.184521	2	0.168521	1	2.15284	1	2.11962	1
SMAC_00981	0	0	-1	-1	72	21	49	39	13	11	1	3	1.07064	0	0.778167	0.987	0.276295	2	0.219883	1	0.0460492	4	0.0409997	1	0.167832	2	0.186462	1
SMAC_00982	0	0	0	0	240	1039	602	1650	677	1268	1369	1442	0.724934	0	0.582318	1	1.10242	0	0.470241	1	1.59327	0	0.684821	1	1.59225	0	1.45632	1
SMAC_00983	0	0	0	0	1332	365	673	1657	1312	649	309	182	0.886421	0	0.357993	1	1.02432	0	0.454973	1	0.256472	2	0.122362	1	0.282697	2	0.268944	1
SMAC_00984	0	0	0	0	2858	124	1611	157	571	488	624	662	5.21116	0	2.21464	1	1.85064	0	1.31749	1	2.24734	0	1.6458	1	1.22186	0	1.24919	1
SMAC_00985	0	-1	-1	-1	1752	2894	1003	982	99	56	9	10	2.34082	1	2.77138	1	0.0780944	4	0.0575753	1	0.00957286	4	0.00722199	1	0.132801	4	0.125436	1
SMAC_00986	0	0	0	0	475	304	502	421	1028	1417	952	885	0.850537	0	0.800192	1	2.66953	2	2.12558	1	2.0057	1	1.62877	1	0.770841	0	0.766272	1
SMAC_00987	0	0	0	0	3336	219	3597	391	333	228	591	783	2.5201	0	1.18569	1	0.397686	0	0.295345	1	0.974013	0	0.736487	1	2.53811	1	2.49365	1
SMAC_00989	0	0	0	0	1438	2523	1664	1786	5564	5488	1642	1472	1.14955	0	1.32996	1	3.20749	2	2.30083	1	0.903739	0	0.669842	1	0.281772	2	0.29113	1
SMAC_00990	0	0	0	0	96	670	120	941	115	140	251	200	1.79934	0	0.663258	1	0.598997	0	0.109688	1	1.0594	0	0.199969	1	1.78579	0	1.82307	1
SMAC_00991	0	-1	0	0	136	93	185	49	3	3	10	12	1.47783	0	1.64974	1	0.0387204	4	0.0392998	1	0.141975	4	0.136423	1	3.66667	2	3.47133	1
SMAC_00992	0	1	1	0	31	29	79	119	827	2215	5717	5788	0.315924	2	0.258311	1	16.0173	4	9.94511	1	60.5784	4	37.6966	1	4.77647	2	3.79047	1
SMAC_00993	0	0	0	0	2212	616	1457	543	734	741	1851	1766	1.78727	0	1.48334	1	0.932186	0	0.864252	1	2.28591	0	2.17795	1	2.45226	2	2.52004	1
SMAC_00994	0	-1	-1	0	68	430	273	514	44	32	22	20	0.698262	0	0.748381	1	0.106562	4	0.0565427	1	0.0588896	4	0.0324047	1	0.566761	0	0.573102	1
SMAC_00995	0	-1	-1	0	4709	1597	4738	1076	101	114	110	75	1.79788	0	1.56275	1	0.061298	4	0.0559113	1	0.0527448	4	0.0501784	1	0.863623	0	0.897465	0.933333
SMAC_00996	0	0	0	0	1903	200	852	152	223	346	534	687	4.07596	0	2.43741	1	1.10282	0	0.974127	0.73	2.3665	0	2.08827	1	2.25106	1	2.14373	1
SMAC_00997	0	-1	-1	0	833	613	970	929	41	75	57	68	0.761809	0	0.715383	1	0.0611133	4	0.0470783	1	0.0658548	4	0.0508145	1	1.17886	0	1.07936	0.809333
SMAC_00998	0	0	0	0	83	417	242	822	340	250	366	330	0.668597	0	0.470562	1	0.788945	0	0.282308	1	0.930687	0	0.345585	1	1.20776	0	1.22414	1
SMAC_00999	0	0	0	0	329	117	338	241	555	781	768	1149	0.792537	0	0.643294	1	2.37406	1	1.99359	1	3.40649	2	2.85357	1	1.47715	0	1.43137	1
SMAC_01000	0	0	0	0	1981	512	1164	1004	341	245	188	174	1.15621	0	0.792225	1	0.271775	2	0.211272	1	0.167889	4	0.135649	1	0.634784	0	0.642059	1
SMAC_01001	0	0	0	0	547	683	2846	308	813	371	211	191	1.10642	0	1.21809	1	1.06504	0	0.781568	1	0.361611	0	0.278565	1	0.394506	1	0.356419	1
SMAC_01002	0	0	0	0	532	71	1162	184	409	215	162	188	0.949027	0	0.583661	1	0.982077	0	0.82235	1	0.550845	0	0.474823	1	0.620913	0	0.577397	1
SMAC_01003	0	0	0	0	1984	1946	1906	7949	649	683	451	559	0.639078	0	0.269918	1	0.216603	2	0.0666728	1	0.164241	2	0.0514094	1	0.758753	0	0.771069	1
SMAC_01004	0	0	-1	0	21	12	10	15	3	0	0	1	1.375	0	0.95363	0.636	0.125	2	0.104256	1	0.0416667	4	0.0502654	1	n.d.	n.d.	0.482132	0.87
SMAC_01005	0	0	0	0	144	280	228	816	767	801	863	1045	0.594814	0	0.34015	1	2.19969	0	0.76396	1	2.67666	0	0.943875	0.991	1.21741	0	1.2355	1
SMAC_01006	0	0	0	0	422	72	283	88	30	21	74	77	1.8398	0	1.32134	1	0.189939	2	0.175574	1	0.562369	0	0.536285	1	3.05595	2	3.05447	1
SMAC_01007	0	0	0	0	1092	14626	478	977	233	694	947	640	12.2427	0	13.1868	1	0.722038	0	0.378108	1	1.23611	0	0.660081	1	2.27448	0	1.74575	1
SMAC_01008	0	0	0	0	33	1	26	5	4	0	5	3	2.02692	0	1.01961	0.535	0.238462	0	0.221037	1	0.476923	0	0.435116	1	n.d.	n.d.	1.96852	0.957
SMAC_01009	0	-1	-1	0	16	5	37	9	2	0	0	1	0.725225	0	0.599356	0.993	0.0690691	4	0.0597691	1	0.0345345	4	0.0442931	1	n.d.	n.d.	0.74107	0.656
SMAC_01010	0	0	0	0	155	367	405	633	925	643	1055	1299	0.528383	0	0.543661	1	1.58717	0	0.93905	0.990333	2.38279	1	1.44712	1	1.55146	0	1.54104	1
SMAC_01011	0	0	0	0	17	37	51	69	83	62	86	179	0.460358	1	0.500766	1	1.23615	0	0.78773	0.999	2.25916	1	1.4482	1	1.86674	0	1.83845	1
SMAC_01012	0	0	0	0	266	213	309	344	133	76	150	149	0.735651	0	0.668906	1	0.320983	2	0.224259	1	0.459206	2	0.332713	1	1.54558	0	1.48361	1
SMAC_01013	0	0	0	-1	192	15	87	10	369	124	4	3	5.76983	0	2.9013	1	13.7417	0	10.4311	1	0.195115	2	0.154972	1	0.0188555	4	0.0148567	1
SMAC_01014	0	0	0	-1	6507	470	2940	363	781	368	123	70	5.39838	0	2.70561	1	0.889026	0	0.686251	1	0.149332	2	0.12366	1	0.192894	2	0.180196	1
SMAC_01015	0	0	0	0	179	398	541	1294	957	726	952	1085	0.378112	0	0.297036	1	1.10288	0	0.505018	1	1.33486	0	0.625689	1	1.23358	0	1.23894	1
SMAC_01016	0	0	0	0	461	419	258	507	176	314	333	408	1.28664	0	0.894219	1	0.716424	0	0.379115	1	1.08341	0	0.573783	1	1.64252	0	1.51348	1
SMAC_01017	0	0	0	0	92	210	199	525	143	191	164	159	0.523207	0	0.387022	1	0.578646	0	0.251764	1	0.559588	0	0.247993	1	0.98746	0	0.985018	0.5825
SMAC_01018	0	0	0	0	381	97	368	165	106	134	266	339	1.04897	0	0.825841	1	0.52668	0	0.483667	1	1.32767	0	1.22277	1	2.55562	1	2.52812	1
SMAC_01019	0	0	0	0	30	2	22	0	0	0	0	0	n.d.	n.d.	3.33372	1	n.d.	n.d.	0	1	n.d.	n.d.	0.0788637	1	n.d.	n.d.	#DIV/0!	1
SMAC_01020	0	-1	-1	0	809	51	600	71	9	0	9	15	3.3865	0	1.63028	1	0.0354401	4	0.0278352	1	0.094507	4	0.0725586	1	n.d.	n.d.	2.60672	1
SMAC_01021	-1	-1	-1	0	1	4	10	15	0	0	0	0	0.208333	2	0.19226	1	0	4	0	1	0	4	0	1	n.d.	n.d.	#DIV/0!	nan
SMAC_01022	0	0	-1	0	50	7	41	1	1	0	0	0	14.5976	0	3.08186	1	0.256098	0	0.0364292	1	0	4	0	1	n.d.	n.d.	0	1
SMAC_01023	0	0	-1	0	22	11	33	73	1	11	2	0	0.363014	0	0.188382	1	0.132005	2	0.0664404	1	0.0220008	4	0.0133784	1	0.545455	0	0.201359	1
SMAC_01024	-1	0	0	0	4	0	12	16	7	8	2	2	0.145833	2	0.0558631	1	0.546875	0	0.356109	1	0.145833	4	0.107057	1	0.267857	2	0.300628	1
SMAC_01025	0	0	0	0	249	75	234	332	73	85	45	35	0.59013	0	0.34103	1	0.287779	2	0.181674	1	0.145711	4	0.0943192	1	0.509267	0	0.519168	1
SMAC_01026	0	0	0	0	6	0	4	1	0	2	0	1	1.875	0	0.802241	0.670333	0.625	0	0.49302	0.897333	0.3125	0	0.181716	0.993333	n.d.	n.d.	0.368577	0.893
SMAC_01027	0	0	0	0	113	87	287	156	145	143	214	161	0.494729	1	0.552657	1	0.71241	0	0.629311	1	0.927617	0	0.853662	0.9995	1.30215	0	1.3565	1
SMAC_01028	0	-1	-1	0	507	32	576	11	0	0	3	0	12.4839	0	1.92613	1	0	4	0	1	0.0694839	2	0.0170307	1	n.d.	n.d.	#DIV/0!	1
SMAC_01029	0	0	-1	-1	47	16	35	5	5	10	0	0	3.6	0	2.7667	1	0.857143	0	0.667971	0.9505	0	4	0	1	0	4	0	1
SMAC_01030	0	0	0	0	190	2	248	0	47	6	7	0	n.d.	n.d.	1.58808	1	n.d.	n.d.	0.792196	0.965	n.d.	n.d.	0.122215	1	0.328901	0	0.154273	1
SMAC_01031	0	0	0	0	4419	94	2645	54	159	24	34	15	21.3201	0	3.09554	1	0.864519	0	0.217171	1	0.231483	0	0.0653902	1	0.587461	0	0.301101	1
SMAC_01032	0	0	0	0	1188	435	1042	497	327	253	508	632	1.20579	0	1.07219	0.996333	0.430906	1	0.387858	1	0.846953	0	0.779762	1	1.99804	0	2.01043	1
SMAC_01033	0	0	0	0	593	3509	1394	1875	2980	3189	1136	1146	1.28259	0	1.64657	1	1.92888	0	1.24823	1	0.713521	0	0.473104	1	0.370339	2	0.37902	1
SMAC_01034	0	0	0	0	29	27	98	39	56	23	21	15	0.501832	0	0.616831	1	0.707941	0	0.633464	1	0.322606	0	0.314663	1	0.552019	0	0.496734	1
SMAC_01035	0	0	0	0	985	1297	3749	613	672	458	280	311	1.08284	0	1.38185	1	0.536202	0	0.455108	1	0.280438	0	0.244702	1	0.542464	0	0.537678	1
SMAC_01036	0	0	0	0	85	71	69	62	29	18	13	14	1.19425	0	1.19805	0.989	0.359806	2	0.279332	1	0.206697	4	0.166336	1	0.607759	0	0.595476	0.9995
SMAC_01037	0	0	0	0	264	117	364	114	48	53	19	25	1.0972	0	1.07243	0.9095	0.290859	2	0.274705	1	0.126711	4	0.120041	1	0.436714	1	0.436981	1
SMAC_01038	0	0	0	0	1322	940	557	177	598	427	388	292	4.21018	0	4.84463	1	1.90779	0	1.76605	1	1.26566	0	1.22877	1	0.682407	0	0.695773	1
SMAC_01039	0	-1	-1	0	864	334	584	276	35	43	39	44	1.59799	0	1.45892	1	0.104043	4	0.0955338	1	0.110712	4	0.10294	1	1.07542	0	1.07752	0.7485
SMAC_01040	0	0	-1	0	2194	492	977	607	150	142	89	90	1.79357	0	1.28897	1	0.194982	4	0.167667	1	0.119527	4	0.105899	1	0.613474	0	0.631604	1
SMAC_01041	0	0	0	0	3446	510	1902	531	168	201	201	324	2.3825	0	1.64198	1	0.22223	2	0.206719	1	0.316181	0	0.293379	1	1.43424	0	1.41922	1
SMAC_01042	0	0	0	0	1422	1071	1196	1684	450	204	397	462	0.891213	0	0.707238	1	0.233796	3	0.145003	1	0.307081	2	0.197335	1	1.52992	0	1.3609	1
SMAC_01043	0	0	0	0	101	45	94	130	36	24	96	71	0.669067	0	0.445158	1	0.274959	2	0.174638	1	0.765303	0	0.505919	1	2.89931	1	2.89696	1
SMAC_01044	0	0	-1	0	87	6	144	27	10	27	6	5	1.02257	0	0.57214	1	0.406829	0	0.372004	1	0.120949	4	0.113927	1	0.376852	0	0.306253	1
SMAC_01045	0	-1	-1	0	2	9	35	4	1	0	0	0	0.766071	0	1.2191	0.77275	0.0696429	4	0.0576449	1	0	4	0	1	n.d.	n.d.	0	1
SMAC_01046	0	0	0	0	63	32	179	23	55	49	15	48	1.16529	0	1.00703	0.527	1.27569	0	0.993588	0.511	0.772771	0	0.590409	1	0.607792	0	0.594219	1
SMAC_01047	0	0	0	-1	569	63	769	31	516	322	33	12	5.30224	0	1.60337	1	7.0305	0	3.02888	1	0.377533	0	0.178755	1	0.0567402	4	0.0590169	1
SMAC_01048	0	0	0	0	171	316	311	242	323	381	115	124	0.894578	0	1.18324	1	1.29319	0	1.04948	0.9025	0.439023	1	0.364022	1	0.341809	2	0.346859	1
SMAC_01049	0	0	0	0	212	240	354	183	298	198	103	95	0.936695	0	1.20165	1	1.02788	0	0.909648	0.993	0.410322	1	0.380525	1	0.416107	1	0.418321	1
SMAC_01050	0	0	-1	0	307	3049	946	1294	310	161	142	92	1.53527	0	2.0414	1	0.215468	3	0.136137	1	0.107048	4	0.0719538	1	0.552064	0	0.528541	1
SMAC_01051	-1	0	0	0	58	22	163	247	152	66	52	54	0.203671	2	0.121846	1	0.555004	0	0.328753	1	0.269864	2	0.168937	1	0.575857	0	0.513871	1
SMAC_01052	0	-1	-1	0	38	14	49	5	0	0	1	0	2.86531	0	2.02473	1	0	4	0.0337079	1	0.055102	4	0.0570699	1	n.d.	n.d.	1.69307	0.678
SMAC_01053	0	-1	0	0	23	1	8	1	0	0	1	0	6.75	0	3.47122	1	0	4	0	1	0.28125	0	0.227968	0.96925	n.d.	n.d.	#DIV/0!	1
SMAC_01054	0	0	0	0	699	111	1050	609	504	776	1843	1597	0.525369	0	0.350085	1	0.830213	0	0.737496	1	2.2312	1	2.02262	1	2.8146	2	2.74254	1
SMAC_01055	0	0	-1	0	71	39	197	132	23	48	22	8	0.347927	1	0.332864	1	0.224571	3	0.194226	1	0.0948892	4	0.0859387	1	0.482337	0	0.442468	1
SMAC_01056	0	0	0	0	22	2	22	2	4	2	3	1	3.27273	0	1.49595	0.931	0.818182	0	0.588733	0.947	0.545455	0	0.338082	0.998	0.75	0	0.574254	0.877
SMAC_01057	0	0	0	0	366	56	191	38	30	33	15	18	3.32867	0	2.20558	1	0.496934	0	0.446587	1	0.260299	2	0.235549	1	0.525	0	0.527443	1
SMAC_01058	0	0	0	0	1802	631	1436	767	269	407	1342	1254	1.2166	0	1.04573	0.981333	0.338027	1	0.303952	1	1.2981	0	1.1888	1	4.00723	3	3.91114	1
SMAC_01059	0	0	0	0	328	12	561	4	12	8	6	5	21.4015	0	1.28179	1	1.25891	0	0.126982	1	0.692402	0	0.0726269	1	0.572917	0	0.571948	0.979
SMAC_01061	0	0	0	0	1765	254	3589	77	5427	3788	2318	2151	6.69583	0	1.34285	1	30.5607	0	8.21952	1	14.821	0	4.13653	1	0.500813	0	0.503257	1
SMAC_01062	0	0	0	0	77	8	67	3	3	3	7	8	7.4005	0	2.46215	1	0.522388	0	0.254654	1	1.30597	0	0.657063	0.973	2.5	2	2.58022	0.999
SMAC_01063	0	0	-1	0	190	72	130	202	19	23	17	21	0.828104	0	0.496111	1	0.132749	4	0.0821695	1	0.120107	4	0.0745079	1	0.913043	0	0.906758	0.7315
SMAC_01064	0	-1	-1	0	798	638	832	2159	52	41	72	85	0.597771	0	0.335237	1	0.0387136	4	0.0169173	1	0.0653552	4	0.0290328	1	1.71212	0	1.71616	1
SMAC_01065	0	-1	-1	0	148	44	122	129	0	0	0	0	0.765536	0	0.495901	1	0	4	0	1	0	4	0	1	n.d.	n.d.	#DIV/0!	nan
SMAC_01066	0	0	0	0	2970	268	1882	75	262	173	225	381	11.2235	0	3.22239	1	1.50778	0	0.642566	1	2.1005	0	0.910047	0.9925	1.45397	0	1.41627	1
SMAC_01067	0	0	0	0	511	66	698	60	223	223	142	163	2.61083	0	1.26969	1	2.01808	0	1.3708	1	1.38007	0	0.957937	0.7885	0.683857	0	0.698817	1
SMAC_01068	0	0	0	0	822	107	590	155	213	226	133	108	1.89203	0	1.26346	1	0.894081	0	0.829783	1	0.490828	0	0.472039	1	0.549457	0	0.56887	1
SMAC_01069	0	-1	0	1	156	184	157	138	16	11	378	318	1.15734	0	1.2996	1	0.0919067	4	0.0733724	1	2.36915	2	1.90457	1	26.6932	4	25.9576	1
SMAC_01070	0	0	-1	-1	2604	51	1145	195	282	1808	20	23	3.98354	0	1.91325	1	3.13582	0	2.8055	1	0.0645169	4	0.0574277	1	0.0440664	4	0.0204697	1
SMAC_01071	0	0	0	0	704	89	1215	224	770	1165	558	729	1.04821	0	0.657864	1	2.55775	0	2.26967	1	1.7012	0	1.51088	1	0.694037	0	0.665683	1
SMAC_01072	0	-1	-1	0	12	60	149	88	6	6	18	7	0.325351	0	0.554535	1	0.0542251	4	0.0466192	1	0.112969	4	0.109088	1	2.08333	0	2.33999	1
SMAC_01073	0	1	1	0	154	760	879	882	16200	14873	11503	9042	0.519025	0	0.745062	1	17.6451	4	13.001	1	11.6667	4	8.93352	1	0.662393	0	0.687139	1
SMAC_01074	0	1	0	0	41	36	100	52	998	278	132	134	0.562692	0	0.668266	1	9.32462	2	8.12792	1	1.94385	0	1.7738	1	0.305842	2	0.218235	1
SMAC_01075	0	0	0	0	46	280	460	246	157	146	57	50	0.508475	0	0.897816	0.9965	0.472601	1	0.420054	1	0.166892	4	0.154576	1	0.353601	2	0.367991	1
SMAC_01076	0	0	0	0	2157	2303	1438	2892	667	645	2943	2192	1.16093	0	0.840965	1	0.341511	2	0.17597	1	1.33663	0	0.717119	1	3.91497	2	4.07523	1
SMAC_01077	-1	-1	-1	1	12	47	1190	374	15	14	55	68	0.0518335	4	0.0917252	1	0.0254775	4	0.0242158	1	0.10806	4	0.103098	1	4.24643	3	4.25746	1
SMAC_01078	0	0	-1	0	223	467	419	303	39	136	37	28	0.981001	0	1.36358	1	0.248805	2	0.21229	1	0.0924132	4	0.0800346	1	0.536152	0	0.377006	1
SMAC_01079	0	-1	-1	0	223	1005	966	813	109	110	115	104	0.695419	0	1.05284	0.993333	0.12402	4	0.0979499	1	0.12402	4	0.100743	1	1.00002	0	1.02852	0.649667
SMAC_01080	0	-1	-1	0	1749	434	1345	726	140	90	47	86	1.15748	0	0.888125	1	0.121952	4	0.107045	1	0.0705201	4	0.0623574	1	0.606944	0	0.582533	1
SMAC_01081	0	0	0	0	611	446	570	614	2510	1547	2866	3153	0.893971	0	0.795475	1	3.43126	2	2.42821	1	5.09065	4	3.71753	1	1.57219	0	1.53098	1
SMAC_01082	0	0	0	0	53	0	24	0	2	0	2	6	n.d.	n.d.	4.04447	1	n.d.	n.d.	0.407133	0.974	n.d.	n.d.	1.13762	0.646	n.d.	n.d.	2.79423	0.985
SMAC_01083	0	0	0	0	1501	8218	3328	11289	1215	939	2370	2232	0.945325	0	0.671167	1	0.20951	2	0.0751422	1	0.447616	0	0.166529	1	2.17215	1	2.21619	1
SMAC_01084	0	0	1	1	2773	770	1119	795	3271	3734	13597	17697	1.90571	0	1.42008	1	3.76784	2	3.14236	1	16.8324	4	14.1443	1	4.48698	3	4.50117	1
SMAC_01085	0	0	0	0	376	3103	433	1913	335	192	467	460	2.46331	0	1.48251	1	0.373143	0	0.108642	1	0.656364	0	0.198376	1	1.89882	0	1.82595	1
SMAC_01086	0	-1	-1	0	819	113	578	142	7	9	7	8	2.04396	0	1.36427	1	0.0350894	4	0.0342863	1	0.0328963	4	0.0315619	1	0.952381	0	0.920539	0.6355
SMAC_01087	0	0	0	1	77	7	14	8	4	1	85	64	4.125	0	2.42252	1	0.245536	2	0.232699	1	7.31696	4	6.52864	1	46.5625	4	28.0561	1
SMAC_01088	0	-1	-1	0	542	68	555	83	7	0	3	1	2.11212	0	1.2551	1	0.0242375	4	0.0204538	1	0.01385	4	0.0131312	1	n.d.	n.d.	0.641993	0.861
SMAC_01089	0	0	0	0	814	836	1080	1509	1571	1208	604	618	0.655304	0	0.577099	1	1.10369	0	0.694888	1	0.485322	1	0.315772	1	0.447359	1	0.454422	1
SMAC_01090	0	0	-1	0	70	430	588	309	138	46	37	22	0.617116	0	1.09578	0.998667	0.227099	2	0.197997	1	0.0728197	4	0.0691013	1	0.427536	0	0.349001	1
SMAC_01091	0	-1	0	0	70	1	47	7	1	0	2	3	2.91337	0	1.31042	0.949	0.0410334	4	0.04595	1	0.205167	2	0.204459	1	n.d.	n.d.	4.4496	0.993
SMAC_01092	0	-1	-1	0	326	320	582	324	14	12	5	3	0.775948	0	0.938878	0.962	0.0312301	4	0.0277379	1	0.00960927	4	0.00923293	1	0.309524	2	0.332863	1
SMAC_01093	0	0	0	0	660	525	944	461	877	690	982	981	0.956449	0	1.10498	1	1.26477	0	1.13367	1	1.5844	0	1.46478	1	1.27081	0	1.29207	1
SMAC_01094	0	0	0	0	608	1793	926	1217	279	349	258	279	1.14144	0	1.34087	1	0.298552	2	0.196005	1	0.255291	2	0.17	1	0.865853	0	0.867325	0.999667
SMAC_01095	0	0	0	0	1865	276	848	333	393	422	1094	1268	2.23855	0	1.54076	1	0.852133	0	0.792286	1	2.46962	0	2.33073	1	2.90183	2	2.94178	1
SMAC_01096	0	-1	-1	0	1929	330	757	414	34	23	16	11	2.11017	0	1.44528	1	0.0532446	4	0.0469742	1	0.0252211	4	0.0236967	1	0.492008	1	0.504462	1
SMAC_01097	0	0	0	0	72	375	246	758	552	559	256	307	0.601696	0	0.456221	1	1.49549	0	0.577764	1	0.75784	0	0.299375	1	0.506771	0	0.518162	1
SMAC_01098	0	-1	-1	0	1022	1562	2569	1235	0	0	3	47	0.774537	0	1.09028	1	0	4	0.000253289	1	0.0149872	4	0.0126207	1	n.d.	n.d.	49.8272	1
SMAC_01099	0	0	0	0	17	3	24	1	1	0	0	1	5.20833	0	1.60612	0.9485	0.260417	0	0.148901	1	0.260417	0	0.208458	0.997	n.d.	n.d.	1.39998	0.6745
SMAC_01100	0	0	0	-1	3239	57	1880	7	498	66	27	20	118.153	0	3.64141	1	20.2179	0	1.08452	0.96	1.68482	0	0.0988162	1	0.201625	2	0.0911153	1
SMAC_01101	0	0	0	0	24	14	26	23	20	25	79	74	0.778428	0	0.674891	0.999	0.921823	0	0.714771	0.99	3.1342	2	2.45357	1	3.4425	2	3.43267	1
SMAC_01102	0	0	0	0	3528	841	1660	477	112	132	123	69	2.94781	0	2.33179	1	0.16463	2	0.153689	1	0.129545	2	0.127116	1	0.792208	0	0.827096	0.998333
SMAC_01103	0	0	0	0	30	200	110	399	274	459	609	466	0.666838	0	0.459373	1	2.12518	0	0.73688	1	3.11674	0	1.10925	1	1.56635	0	1.50534	1
SMAC_01104	0	0	0	0	343	39	256	120	64	152	127	95	1.16888	0	0.749655	1	0.660937	0	0.615764	1	0.679297	0	0.643054	1	1.23232	0	1.04432	0.7295
SMAC_01105	0	0	0	0	305	854	3275	2242	4036	2552	2350	2273	0.217711	2	0.326704	1	1.23751	0	1.02706	0.972667	0.8684	0	0.750983	1	0.73924	0	0.731198	1
SMAC_01106	0	0	0	0	30	324	96	258	157	157	104	84	1.2649	0	1.12473	0.998667	1.12197	0	0.478018	1	0.671754	0	0.29639	1	0.598726	0	0.62004	1
SMAC_01107	0	0	0	0	167	232	218	351	464	439	118	112	0.741757	0	0.660253	1	1.67871	0	0.980602	0.6955	0.427579	1	0.25809	1	0.254902	2	0.263195	1
SMAC_01108	0	0	-1	0	876	3998	6235	2779	515	471	239	305	0.633896	0	1.11484	1	0.128236	4	0.117115	1	0.0707508	4	0.0656513	1	0.552825	0	0.560573	1
SMAC_01109	0	0	0	0	10	13	8	9	8	4	2	1	1.35764	0	1.42298	0.96	0.708333	0	0.517097	0.992	0.177083	4	0.118275	1	0.28125	2	0.228729	0.999
SMAC_01110	0	0	0	0	208	293	228	171	172	198	187	183	1.2818	0	1.60023	1	0.946637	0	0.778871	1	0.946637	0	0.79786	1	1.00496	0	1.02438	0.667
SMAC_01111	0	-1	-1	0	51	6	77	12	2	1	0	1	1.37256	0	0.795173	0.927	0.0722403	4	0.068817	1	0.0240801	4	0.0293481	1	0.375	0	0.426467	0.891
SMAC_01112	0	1	1	0	194	7	582	96	3193	7375	2097	1911	0.609778	0	0.302925	1	32.0604	4	27.9393	1	12.1591	2	10.7142	1	0.449676	1	0.383481	1
SMAC_01113	0	0	0	0	765	139	1259	469	348	1185	1620	1303	0.661384	0	0.482891	1	1.12157	0	1.06985	0.997333	2.13852	0	2.05828	1	2.71652	0	1.9239	1
SMAC_01114	0	0	0	0	41	7	79	58	12	59	13	22	0.358795	0	0.233788	1	0.530718	0	0.449542	1	0.261622	2	0.218696	1	0.877472	0	0.486485	1
SMAC_01116	0	0	0	0	183	185	698	702	256	351	213	191	0.262859	2	0.267769	1	0.433575	1	0.322314	1	0.288574	2	0.219904	1	0.682281	0	0.682268	1
SMAC_01118	-1	0	-1	0	218	513	3727	1682	432	585	293	270	0.157684	2	0.248073	1	0.219378	3	0.201641	1	0.121445	4	0.114048	1	0.566408	0	0.565601	1
SMAC_01119	0	0	0	0	85	171	191	376	317	269	181	220	0.505291	0	0.441075	1	1.15664	0	0.602554	1	0.791491	0	0.421496	1	0.688923	0	0.699516	1
SMAC_01120	0	0	0	0	201	53	144	5	25	4	81	17	13.141	0	4.55542	1	1.50035	0	0.572351	0.9995	5.07014	0	2.17113	1	7.105	0	3.79336	1
SMAC_01121	0	-1	0	0	37	53	43	52	7	3	9	5	0.955948	0	1.00798	0.538	0.106216	4	0.0755572	1	0.148703	4	0.10593	1	1.66667	0	1.40199	0.8745
SMAC_01122	0	-1	-1	0	9	5	10	11	1	1	1	0	0.668182	0	0.530141	1	0.0954545	4	0.0618776	1	0.0477273	4	0.05944	1	0.5	0	0.960606	0.534
SMAC_01123	0	-1	-1	0	732	68	429	74	1	0	0	0	3.1689	0	1.831	1	0.00396113	4	0.00356925	1	0	4	0.00269901	1	n.d.	n.d.	0.756184	0.6025
SMAC_01124	0	0	0	0	1515	414	1186	399	1142	939	1308	1495	1.61527	0	1.33721	1	1.74254	0	1.61223	1	2.34712	0	2.22466	1	1.35989	0	1.37987	1
SMAC_01125	0	-1	-1	0	658	241	635	446	14	4	6	4	0.857861	0	0.703999	1	0.0171763	4	0.0150155	1	0.00954239	4	0.00865202	1	0.803571	0	0.576206	0.979333
SMAC_01126	0	0	-1	0	900	9634	1054	8020	440	510	217	178	2.82694	0	1.10443	1	0.254946	2	0.0479317	1	0.106004	4	0.0206046	1	0.418059	2	0.429875	1
SMAC_01127	0	-1	-1	0	201	26	183	112	15	17	8	10	0.816806	0	0.50971	1	0.115144	4	0.101005	1	0.0647687	4	0.058212	1	0.564706	0	0.576329	0.996
SMAC_01128	0	0	0	-1	42	2	28	5	48	56	6	3	2.59286	0	1.28229	0.901	6.12857	0	5.21524	1	0.530357	0	0.48686	0.996	0.0870536	4	0.0933532	1
SMAC_01129	0	-1	-1	-1	303	23	177	18	2	2	0	0	4.98823	0	2.29329	1	0.0612053	4	0.0407624	1	0	4	0	1	0	4	0	1
SMAC_01130	0	0	0	-1	118	93	441	5	1330	553	52	56	10.6696	0	2.1359	1	95.2175	0	14.6288	1	5.46122	0	0.876486	0.916	0.0691253	4	0.059915	1
SMAC_01131	0	0	0	-1	379	28	289	494	141	6540	61	48	0.558048	0	0.202745	1	9.16048	0	5.44421	1	0.149453	4	0.0882503	1	0.197429	2	0.01621	1
SMAC_01132	0	0	0	0	59	15	81	93	272	379	169	209	0.42732	0	0.263123	1	3.75926	2	2.64757	1	2.1828	1	1.54778	1	0.596767	0	0.584603	1
SMAC_01133	0	0	0	0	908	192	482	292	302	251	127	108	1.51232	0	1.07619	0.9905	0.760285	0	0.655691	1	0.323087	2	0.288064	1	0.4286	1	0.439329	1
SMAC_01134	0	0	0	0	1424	115	1979	483	2203	1157	833	1019	0.991	0	0.592543	1	2.16359	0	1.95691	1	1.19255	0	1.11053	1	0.610341	0	0.567493	1
SMAC_01135	0	0	0	1	25	8	24	4	3	2	16	18	2.40625	0	1.92765	1	0.364583	0	0.333971	0.999	2.47917	0	2.09905	1	7.08333	4	6.28511	1
SMAC_01136	0	0	0	0	45	164	210	205	383	222	199	233	0.503688	0	0.703774	1	1.45804	0	1.07976	0.981	1.04111	0	0.79238	1	0.768471	0	0.733849	1
SMAC_01137	0	0	0	0	478	426	498	417	1296	967	821	783	0.995782	0	1.04506	0.918	2.49276	1	1.95458	1	1.76685	0	1.43565	1	0.724098	0	0.734506	1
SMAC_01138	0	0	0	0	650	133	466	311	139	294	484	322	1.04949	0	0.720418	1	0.580367	0	0.500683	1	1.08031	0	0.95615	0.893	2.13501	1	1.90969	1
SMAC_01139	0	0	0	-1	279	20	364	72	399	400	38	41	1.24355	0	0.708047	1	3.32307	0	2.96317	1	0.328564	0	0.300905	1	0.0988737	4	0.101548	1
SMAC_01140	0	-1	-1	0	39	6	41	7	0	0	0	0	1.88153	0	1.19191	0.7895	0	4	0	1	0	4	0	1	n.d.	n.d.	#DIV/0!	nan
SMAC_01141	0	0	0	0	208	62	161	3	2	0	1	1	22.9193	0	4.90359	1	0.169772	0	0.0474849	1	0.169772	2	0.0381834	1	n.d.	n.d.	0.804117	0.6365
SMAC_01142	0	0	0	0	576	112	543	191	97	83	246	239	1.21728	0	0.904305	0.992	0.318475	0	0.295666	1	0.858113	0	0.819056	1	2.71084	2	2.77021	1
SMAC_01143	0	0	0	0	204	2490	649	1587	2668	2837	872	768	1.46214	0	1.39636	1	2.98777	1	1.3596	1	0.89009	0	0.418025	1	0.298192	2	0.307462	1
SMAC_01144	0	0	0	0	286	8	75	2	2	8	0	24	37.73	0	6.87646	1	1.28333	0	0.445159	1	3.08	0	0.967423	0.58	3.75	0	2.17321	1
SMAC_01145	0	0	0	0	2737	328	1727	538	143	125	351	566	1.86794	0	1.22653	1	0.163331	2	0.151646	1	0.55886	0	0.521639	1	3.43715	2	3.43985	1
SMAC_01146	0	0	-1	0	156	2016	637	2384	278	269	110	109	1.0802	0	0.761791	1	0.27204	2	0.0909938	1	0.108915	4	0.0374183	1	0.400474	2	0.411218	1
SMAC_01147	0	-1	-1	0	93	290	246	419	24	15	7	6	0.617748	0	0.638109	1	0.0629038	4	0.0361118	1	0.0209679	4	0.0127926	1	0.352083	2	0.354249	1
SMAC_01148	0	0	0	0	138	180	203	338	548	310	177	218	0.626833	0	0.538067	1	1.69127	0	0.961039	0.8865	0.778613	0	0.456379	1	0.498749	1	0.474881	1
SMAC_01149	0	0	0	0	55	236	106	264	506	508	501	515	0.961889	0	0.824661	1	3.35174	1	1.50277	1	3.35835	1	1.53958	1	1.00198	0	1.0245	0.762333
SMAC_01150	0	-1	-1	0	117	103	159	110	7	15	10	4	0.845912	0	0.942871	0.8445	0.0845912	4	0.0758146	1	0.0538308	4	0.0494922	1	0.733333	0	0.652805	0.9625
SMAC_01151	0	0	0	0	125	578	315	520	2475	2288	2523	3277	0.895917	0	0.99969	0.49025	6.07006	4	3.50093	1	7.39164	4	4.3286	1	1.2196	0	1.23641	1
SMAC_01152	0	-1	-1	0	994	135	466	162	0	1	3	2	2.34797	0	1.58732	1	0.00207969	4	0.00389352	1	0.0103985	4	0.0107087	1	n.d.	n.d.	2.7504	0.9725
SMAC_01153	0	0	0	0	1226	234	751	208	511	473	325	349	2.24083	0	1.65662	1	1.51026	0	1.39681	1	1.03446	0	0.974839	0.7425	0.685982	0	0.697905	1
SMAC_01154	0	0	0	0	216	1450	598	897	355	416	301	595	1.16081	0	1.42525	1	0.537207	0	0.328784	1	0.624303	0	0.377947	1	1.16945	0	1.14953	1
SMAC_01155	0	0	0	0	0	0	0	0	0	0	0	0	n.d.	n.d.	#DIV/0!	nan	n.d.	n.d.	#DIV/0!	nan	n.d.	n.d.	#DIV/0!	nan	n.d.	n.d.	#DIV/0!	nan
SMAC_01156	0	-1	0	0	1105	132	1925	5	1	0	2	1	62.0106	0	1.72795	1	0.0501299	4	0.00210475	1	0.15039	2	0.00565066	1	n.d.	n.d.	2.68472	0.909
SMAC_01157	0	-1	-1	0	1194	465	730	173	25	25	12	4	2.96555	0	2.71281	1	0.0893776	4	0.0821784	1	0.0286008	4	0.0287066	1	0.32	2	0.349321	1
SMAC_01158	0	0	0	0	385	845	515	1137	1240	1634	690	635	0.867536	0	0.715397	1	2.02707	1	0.992402	0.662	0.934541	0	0.468167	1	0.46986	1	0.471752	1
SMAC_01159	0	0	0	0	145	1239	472	2042	894	539	311	286	0.902493	0	0.557137	1	0.934445	0	0.276664	1	0.389298	0	0.120524	1	0.443848	1	0.435633	1
SMAC_01160	0	0	0	0	14	36	28	68	118	137	182	149	0.630252	0	0.498363	1	3.21429	1	1.45575	1	4.17227	3	1.95481	1	1.30529	0	1.34282	1
SMAC_01161	0	0	0	0	171	360	236	410	325	214	201	212	0.88628	0	0.838775	1	0.899633	0	0.499943	1	0.689329	0	0.396402	1	0.800169	0	0.792896	1
SMAC_01162	0	0	0	0	87	36	83	0	62	50	26	30	n.d.	n.d.	5.54679	1	28.3373	0	4.90732	1	n.d.	n.d.	2.52891	1	0.505806	0	0.515334	1
SMAC_01163	0	0	0	0	2289	399	2283	339	919	880	2896	3412	2.27665	0	1.47814	1	1.5237	0	1.27047	1	5.34268	0	4.53805	1	3.50804	2	3.57195	1
SMAC_01164	0	-1	-1	0	1816	400	1042	174	1	1	3	3	3.71558	0	2.66859	1	0.00335341	4	0.00362824	1	0.0100602	4	0.00951077	1	3	2	2.62132	0.969667
SMAC_01165	0	0	0	0	198	695	470	603	2670	1464	1176	1101	0.845232	0	1.03482	0.914	3.91287	2	2.55121	1	2.1552	1	1.46831	1	0.602034	0	0.575535	1
SMAC_01166	0	0	0	0	998	2127	1204	1625	1464	1092	443	457	1.12965	0	1.2292	1	0.923962	0	0.591795	1	0.325339	2	0.214986	1	0.359732	2	0.363278	1
SMAC_01167	0	1	0	0	709	92	458	164	2551	1894	1188	1367	1.65826	0	1.10799	0.992	9.20222	4	8.45084	1	5.28947	2	4.99888	1	0.587641	0	0.591525	1
SMAC_01168	0	0	0	0	175	82	112	210	201	127	242	272	0.879613	0	0.505441	1	1.12262	0	0.595339	1	1.75923	0	0.965433	0.7965	1.65111	0	1.62165	1
SMAC_01169	0	0	0	-1	2564	129	673	20	18	27	7	3	34.6629	0	7.3629	1	0.579216	0	0.205271	1	0.128715	2	0.0508895	1	0.231481	2	0.247914	1
SMAC_01170	0	0	0	0	1868	72	1566	5	13	11	5	18	97.3097	0	2.74272	1	1.20383	0	0.0601859	1	1.15367	0	0.0535524	1	0.965035	0	0.889783	0.7095
SMAC_01171	0	0	0	0	165	854	718	795	116	99	96	125	0.675245	0	0.934744	0.99975	0.142471	4	0.10074	1	0.146447	4	0.104511	1	1.03437	0	1.03743	0.69725
SMAC_01172	0	0	0	0	90	3	130	9	4	3	2	3	2.76218	0	0.993078	0.516	0.207906	2	0.142426	1	0.148504	2	0.102037	1	0.729167	0	0.71642	0.793
SMAC_01173	0	0	-1	0	40	0	63	2	1	2	0	0	5.15873	0	1.066	0.596	0.386905	0	0.145581	1	0	4	0.0394023	1	0	4	0.270656	0.949
SMAC_01174	0	0	0	0	188	109	173	286	1199	667	652	1024	0.688806	0	0.459485	1	4.32765	3	2.46935	1	3.887	2	2.2659	1	0.977644	0	0.91761	0.999667
SMAC_01175	0	0	0	0	13	5	8	5	6	3	3	3	1.4625	0	1.32497	0.877	0.73125	0	0.699783	0.901	0.4875	1	0.471876	0.987	0.75	0	0.674318	0.856
SMAC_01176	0	0	0	0	5250	1205	3072	2880	2430	19182	6602	9013	1.08564	0	0.69469	1	3.63483	0	2.86177	1	2.62622	2	2.01089	1	1.80999	0	0.702672	1
SMAC_01178	0	0	0	0	5	6	14	0	0	0	1	0	n.d.	n.d.	4.34719	1	n.d.	n.d.	0	1	n.d.	n.d.	0.301043	0.97875	n.d.	n.d.	#DIV/0!	1
SMAC_01179	0	1	0	-1	40	9	197	2	7186	1982	73	33	6.18718	0	0.737784	0.979667	1157.63	4	158.213	1	13.3845	0	2.03682	1	0.0170581	4	0.0128739	1
SMAC_01180	0	-1	-1	1	973	1128	966	2269	42	21	177	145	0.775227	0	0.522977	1	0.0232457	4	0.0108066	1	0.118812	4	0.0577248	1	5.75	3	5.34161	1
SMAC_01181	0	0	0	0	152	95	238	219	853	1109	927	1018	0.541417	0	0.487037	1	4.30065	3	3.29638	1	4.26339	3	3.32311	1	1.0085	0	1.00811	0.619
SMAC_01182	0	-1	-1	0	192	66	193	113	13	7	11	6	0.904993	0	0.759006	1	0.0701545	4	0.0626159	1	0.0596313	4	0.0577121	1	0.934066	0	0.921684	0.653
SMAC_01183	0	0	0	0	718	195	507	192	329	487	498	589	1.639	0	1.35477	1	1.46487	0	1.37181	1	1.95136	0	1.84109	1	1.384	0	1.34209	1
SMAC_01184	0	0	0	1	457	133	421	171	213	305	1113	1895	1.21293	0	1.01681	0.655	1.06491	0	0.992477	0.567	6.18388	2	5.68532	1	5.99609	3	5.72841	1
SMAC_01185	0	0	0	0	36	15	35	21	14	13	46	21	0.971429	0	0.872207	0.848	0.514286	0	0.461981	1	1.27619	0	1.20054	0.925	2.48489	1	2.59867	1
SMAC_01186	0	0	0	0	249	506	535	869	164	183	163	183	0.570007	0	0.555034	1	0.261977	2	0.153438	1	0.261222	2	0.155786	1	1.00012	0	1.0153	0.615667
SMAC_01187	0	-1	0	0	3497	3062	3340	2926	168	132	422	416	1.05135	0	1.07888	1	0.0480874	4	0.0370785	1	0.134324	4	0.107024	1	2.83415	2	2.88642	1
SMAC_01188	0	0	0	0	7184	259	4225	270	92	48	167	103	7.33208	0	2.48134	1	0.137914	2	0.0794243	1	0.265976	0	0.162679	1	2.13995	1	2.04823	1
SMAC_01189	0	0	0	1	13	12	12	19	5	7	57	64	0.849781	0	0.684998	0.9905	0.407895	1	0.250331	1	4.11294	3	2.46047	1	10.3714	4	9.82887	1
SMAC_01190	0	-1	-1	0	789	38	382	100	3	0	5	18	2.60873	0	1.45413	1	0.00946335	4	0.0114491	1	0.0725524	4	0.0631279	1	n.d.	n.d.	5.51378	1
SMAC_01191	0	-1	0	1	563	3854	2238	3527	269	117	744	894	0.806494	0	0.964719	1	0.0704792	4	0.0412793	1	0.29908	2	0.181057	1	5.0223	3	4.38614	1
SMAC_01192	0	-1	0	1	95	214	262	951	28	11	109	99	0.376078	0	0.220559	1	0.0474661	4	0.0157655	1	0.253153	2	0.0894765	1	6.58442	2	5.67546	1
SMAC_01193	0	-1	-1	0	25	99	203	162	7	10	10	14	0.344067	0	0.518543	1	0.0471705	4	0.0379671	1	0.0665937	4	0.0551533	1	1.45714	0	1.45266	0.9675
SMAC_01194	0	-1	0	1	90	55	106	192	3	6	39	32	0.530783	0	0.342845	1	0.0329452	4	0.0206545	1	0.259901	2	0.147284	1	8.875	4	7.13088	1
SMAC_01195	0	-1	0	1	5010	1477	2889	506	5	3	251	200	3.76639	0	2.98495	1	0.00464485	4	0.00457191	1	0.261853	2	0.236818	1	60.1333	4	51.7986	1
SMAC_01196	0	0	0	0	161	26	153	93	82	73	328	247	0.808244	0	0.535495	1	0.669935	0	0.581002	1	2.48524	1	2.22703	1	3.72223	2	3.83308	1
SMAC_01197	0	-1	-1	1	84	216	140	557	2	2	13	14	0.670364	0	0.375348	1	0.00893819	4	0.00286322	1	0.0603328	4	0.0192953	1	6.75	4	6.73901	1
SMAC_01198	0	-1	-1	0	3177	1019	1941	576	15	46	50	49	2.36162	0	2.06347	1	0.0343325	4	0.033268	1	0.0557199	4	0.0530668	1	2.18804	0	1.59513	1
SMAC_01201	0	0	0	0	3499	807	1880	411	110	127	133	166	3.19183	0	2.43556	1	0.175677	2	0.159336	1	0.221634	2	0.203278	1	1.26813	0	1.27578	1
SMAC_01202	0	0	0	0	155	200	201	291	205	219	235	211	0.746525	0	0.688255	1	0.891624	0	0.553741	1	0.937888	0	0.603234	1	1.05303	0	1.08938	0.965
SMAC_01203	0	0	0	0	845	3787	960	2877	1181	770	1277	1441	1.60875	0	1.21793	1	0.677607	0	0.264574	1	0.943996	0	0.379595	1	1.45783	0	1.43474	1
SMAC_01204	0	0	0	0	444	492	594	217	1600	2287	462	720	1.47228	0	1.94579	1	6.11405	2	5.72357	1	1.85923	0	1.73829	1	0.313896	2	0.303707	1
SMAC_01205	0	0	0	0	530	3088	2820	2209	416	303	294	327	0.730206	0	1.16734	1	0.145113	4	0.116397	1	0.125334	4	0.103083	1	0.885573	0	0.885614	0.998667
SMAC_01206	0	0	0	0	99	693	2797	1330	2856	3197	1598	1533	0.219662	0	0.401424	1	1.67881	0	1.52488	1	0.868387	0	0.809741	1	0.518911	0	0.531019	1
SMAC_01207	0	0	0	0	548	41	380	12	73	42	98	20	12.6583	0	2.96357	1	2.47149	0	0.886643	0.8955	2.53596	0	1.01293	0.567	1.10649	0	1.14243	0.923
SMAC_01208	0	0	0	1	149	5	83	0	18	3	77	107	n.d.	n.d.	3.89439	1	n.d.	n.d.	0.924172	0.639	46.5542	0	8.14658	1	17.8889	4	8.81501	1
SMAC_01209	0	0	0	1	145	13	197	7	24	10	177	183	5.84336	0	1.57279	1	1.25743	0	0.507841	1	13.314	0	5.4697	1	12.75	4	10.7705	1
SMAC_01210	0	0	0	0	4699	639	3259	1269	352	324	1008	1334	1.4611	0	0.986257	0.828333	0.185032	2	0.171421	1	0.641043	0	0.601795	1	3.47045	2	3.51062	1
SMAC_01211	0	0	0	0	149	1601	397	2363	181	107	102	116	1.28716	0	0.619468	1	0.21183	2	0.0483844	1	0.160343	2	0.0377351	1	0.810451	0	0.779903	0.999667
SMAC_01212	0	0	0	0	26	78	183	28	29	18	15	12	1.07065	0	1.6055	1	0.483851	0	0.392726	1	0.277957	0	0.236478	1	0.607759	0	0.602145	0.9985
SMAC_01213	0	0	0	0	417	242	446	434	596	703	1500	1808	0.749003	0	0.642636	1	1.47641	0	1.10927	1	3.75979	2	2.85187	1	2.56397	2	2.57093	1
SMAC_01214	0	-1	-1	0	1016	692	1225	3066	201	163	145	134	0.487841	0	0.265901	1	0.103966	4	0.0465426	1	0.0796883	4	0.0368086	1	0.774929	0	0.790858	1
SMAC_01215	0	0	0	0	688	1981	1158	2943	3777	3745	4333	6287	0.802933	0	0.636051	1	2.26289	0	1.00113	0.54375	3.19489	0	1.42338	1	1.41188	0	1.42178	1
SMAC_01216	0	0	0	-1	9	0	26	2	14	18	1	0	1.21154	0	0.474969	0.99	4.30769	0	2.80135	1	0.134615	2	0.112095	1	0.031746	4	0.0400147	1
SMAC_01217	0	0	0	0	18110	502	5047	105	79	169	116	177	45.2362	0	6.79238	1	0.602761	0	0.161875	1	0.712133	0	0.189565	1	1.36065	0	1.17106	0.993
SMAC_01218	0	-1	-1	0	6462	17	2486	30	4	5	6	2	54.6432	0	4.77812	1	0.0759051	4	0.0136365	1	0.0674712	4	0.011606	1	0.9	0	0.8511	0.69
SMAC_01219	0	0	0	0	274	152	342	154	182	235	188	181	1.00296	0	1.03796	0.7965	0.981773	0	0.907867	0.9675	0.868763	0	0.81714	1	0.899421	0	0.900066	0.968
SMAC_01220	0	0	0	0	294	90	232	5	6	0	14	2	19.6138	0	4.86799	1	0.306466	0	0.0841291	1	0.817241	0	0.254532	1	n.d.	n.d.	3.0255	1
SMAC_01221	0	0	0	0	21	6	20	0	0	0	1	1	n.d.	n.d.	4.67916	1	n.d.	n.d.	0	1	n.d.	n.d.	0.358757	0.97	n.d.	n.d.	#DIV/0!	1
SMAC_01222	0	-1	-1	0	493	37	348	26	2	0	5	1	5.4769	0	2.20607	1	0.0206676	4	0.0157258	1	0.0620027	4	0.0462978	1	n.d.	n.d.	2.94406	0.9875
SMAC_01223	0	0	0	0	179	865	710	387	181	114	122	108	1.04202	0	1.78966	1	0.294442	2	0.258632	1	0.229565	3	0.21045	1	0.822066	0	0.813703	0.999667
SMAC_01224	0	0	0	0	349	212	543	477	395	342	342	358	0.552312	0	0.502745	1	0.725587	0	0.563648	1	0.68916	0	0.548339	1	0.954734	0	0.97284	0.774
SMAC_01226	0	0	0	0	0	0	0	0	0	0	2	3	n.d.	n.d.	#DIV/0!	nan	n.d.	n.d.	#DIV/0!	nan	n.d.	n.d.	#DIV/0!	1	n.d.	n.d.	#DIV/0!	1
SMAC_01227	0	-1	0	0	40	1	26	1	0	0	11	2	10.6442	0	2.38687	1	0	4	0	1	3.375	0	1.41876	0.853	n.d.	n.d.	#DIV/0!	1
SMAC_01228	0	0	0	1	904	244	856	774	159	326	1060	845	0.706081	0	0.480923	1	0.298301	2	0.232375	1	1.17168	0	0.933961	0.9995	4.45617	3	4.0192	1
SMAC_01229	0	0	0	0	51	36	132	44	51	41	74	60	0.659091	0	0.758363	0.999	0.69697	0	0.649072	1	1.01515	0	0.979145	0.604	1.47394	0	1.50853	1
SMAC_01230	0	0	0	0	275	436	301	745	626	576	376	461	0.829122	0	0.587444	1	1.40169	0	0.630813	1	0.976055	0	0.446736	1	0.697546	0	0.70819	1
SMAC_01231	0	0	0	0	145	108	281	353	1681	1581	406	458	0.404267	1	0.338511	1	5.21233	4	3.46182	1	1.38058	0	0.939782	0.965333	0.265117	2	0.27147	1
SMAC_01232	0	0	0	0	727	337	877	250	462	312	1503	1288	1.36731	0	1.35404	1	0.994639	0	0.912367	0.994333	3.58661	0	3.44266	1	3.74666	2	3.77333	1
SMAC_01233	0	-1	-1	0	534	707	401	738	33	20	21	29	1.19408	0	0.972958	0.89	0.0509963	4	0.027497	1	0.0481097	4	0.0266925	1	1.00379	0	0.970742	0.584667
SMAC_01234	0	0	0	0	261	245	287	269	139	252	117	132	0.911027	0	0.934439	0.952	0.703975	0	0.544003	1	0.448312	2	0.34843	1	0.694866	0	0.640492	1
SMAC_01235	0	0	-1	-1	120	4	191	379	87	296	2	3	0.244098	0	0.0750995	1	0.753947	0	0.40326	1	0.00984266	4	0.00576014	1	0.0185908	4	0.0142839	1
SMAC_01236	0	0	0	0	0	0	0	0	0	0	0	0	n.d.	n.d.	#DIV/0!	nan	n.d.	n.d.	#DIV/0!	nan	n.d.	n.d.	#DIV/0!	nan	n.d.	n.d.	#DIV/0!	nan
SMAC_01237	0	0	0	0	164	15	175	4	7	3	5	8	11.4432	0	2.16037	1	0.639286	0	0.183754	1	0.831071	0	0.230749	1	1.54762	0	1.25575	0.753
SMAC_01238	0	0	0	-1	20	80	85	53	299	214	36	20	0.765816	0	1.25182	0.9995	3.92863	2	3.35457	1	0.428857	1	0.392653	1	0.112243	4	0.11705	1
SMAC_01239	0	0	-1	-1	903	516	763	603	216	172	51	42	1.05325	0	0.973562	0.871667	0.287992	2	0.231706	1	0.069029	4	0.0578506	1	0.242813	3	0.249672	1
SMAC_01240	0	0	0	0	89	25	399	42	115	184	60	50	0.75	0	0.494215	1	1.96711	0	1.4671	1	0.723684	0	0.558241	1	0.388587	1	0.380506	1
SMAC_01241	0	-1	-1	0	744	188	429	156	3	6	7	3	2.03671	0	1.6376	1	0.0196678	4	0.0195119	1	0.0218531	4	0.022566	1	1.25	0	1.15653	0.6785
SMAC_01242	0	0	0	0	1657	445	2321	549	285	298	421	539	1.18361	0	0.957873	0.949	0.328279	0	0.300861	1	0.540562	0	0.50131	1	1.64747	0	1.66625	1
SMAC_01243	0	0	0	0	2965	174	1727	233	211	196	214	256	3.82243	0	1.91663	1	0.495612	0	0.402956	1	0.572329	0	0.472539	1	1.15636	0	1.17268	0.998
SMAC_01244	0	0	1	1	158	1411	454	668	1270	1939	6890	9471	1.45119	0	1.84442	1	2.96804	1	1.84958	1	15.1325	4	9.41822	1	5.33013	3	5.09209	1
SMAC_01245	0	0	0	0	647	756	763	1436	1355	1136	914	919	0.703953	0	0.544796	1	1.24986	0	0.666302	1	0.919705	0	0.505794	1	0.741581	0	0.759105	1
SMAC_01246	0	0	0	0	768	1878	596	999	520	260	377	410	1.77206	0	1.76701	1	0.522376	0	0.294613	1	0.527064	0	0.308048	1	1.1351	0	1.0456	0.882
SMAC_01247	0	0	0	0	73	25	77	39	33	23	77	64	0.946387	0	0.804713	0.983	0.540793	0	0.474863	1	1.36164	0	1.25429	0.9945	2.60079	1	2.64138	1
SMAC_01248	0	0	0	0	2241	684	1758	899	6564	6414	2274	2362	1.22936	0	1.01704	0.821	5.45457	3	4.88231	1	1.94848	0	1.78811	1	0.357268	2	0.366243	1
SMAC_01249	0	0	0	0	292	61	277	112	263	525	502	510	1.10654	0	0.833674	0.999667	2.47012	0	2.31111	1	3.17229	1	2.99881	1	1.44388	0	1.29756	1
SMAC_01250	0	0	0	0	4733	417	3235	329	2476	6046	1010	801	4.31136	0	2.08276	1	7.13426	0	5.311	1	1.51609	0	1.14894	1	0.25774	2	0.216332	1
SMAC_01251	0	0	0	0	273	140	199	182	745	1700	341	379	1.08615	0	0.913676	0.969667	6.43012	3	4.9841	1	1.89353	0	1.47255	1	0.347493	1	0.29545	1
SMAC_01252	0	0	0	0	50	6	79	10	41	43	72	125	1.57722	0	0.899912	0.7585	2.36582	0	1.91582	1	5.54842	0	4.47907	1	2.34657	1	2.33794	1
SMAC_01253	0	0	0	0	4186	497	2659	551	146	146	204	287	2.56507	0	1.62267	1	0.15994	2	0.14344	1	0.268941	0	0.243387	1	1.68151	0	1.69678	1
SMAC_01254	0	0	0	0	69	15	142	25	154	29	121	105	0.987887	0	0.70802	0.998	2.15218	0	1.82352	1	2.65789	0	2.40322	1	2.31516	0	1.3179	1
SMAC_01255	0	0	0	0	711	1287	985	820	661	420	448	378	1.11625	0	1.43373	1	0.603939	0	0.472815	1	0.461474	1	0.37847	1	0.804072	0	0.800461	1
SMAC_01256	0	0	0	0	114	1278	132	580	55	77	49	15	3.23636	0	2.00092	1	0.306897	0	0.0917578	1	0.148798	2	0.0483472	1	0.498701	0	0.526901	1
SMAC_01257	0	0	0	0	551	4731	4763	5145	14645	10571	5339	4848	0.533898	0	0.784583	1	2.5488	2	1.80714	1	1.02969	0	0.759019	1	0.414817	1	0.420011	1
SMAC_01258	0	-1	-1	0	4050	1365	3412	2108	283	215	258	200	1.03896	0	0.854318	1	0.0955496	4	0.0820649	1	0.0878749	4	0.078926	1	0.937152	0	0.961751	0.787333
SMAC_01259	0	-1	-1	0	16	29	28	102	0	0	0	0	0.51208	0	0.278146	1	0	4	0	1	0	4	0	1	n.d.	n.d.	#DIV/0!	nan
SMAC_01260	0	0	0	0	1189	388	700	1013	436	361	1208	1342	0.952405	0	0.559276	1	0.481336	1	0.298618	1	1.54003	0	0.977374	0.877333	3.22808	2	3.27299	1
SMAC_01261	0	0	0	0	360	826	826	892	6593	4426	4324	4472	0.691358	0	0.849473	1	6.42333	4	4.55341	1	5.12747	4	3.7587	1	0.830372	0	0.82547	1
SMAC_01262	0	0	0	0	1136	235	1151	297	186	180	263	264	1.45182	0	1.09031	0.998	0.387577	0	0.356168	1	0.558068	0	0.526378	1	1.44028	0	1.47789	1
SMAC_01263	0	0	0	0	144	370	305	550	99	115	76	86	0.654948	0	0.633286	1	0.272683	2	0.150434	1	0.206423	3	0.115954	1	0.761265	0	0.770796	1
SMAC_01264	0	0	0	0	531	496	346	469	251	145	263	261	1.28949	0	1.11965	1	0.497215	1	0.315092	1	0.65793	0	0.435126	1	1.42536	0	1.38095	1
SMAC_01265	0	0	0	0	122	1469	366	1045	2250	1423	2277	2118	1.46737	0	1.25671	1	3.38759	0	1.36477	1	4.05348	2	1.70211	1	1.26047	0	1.24718	1
SMAC_01266	0	0	0	0	764	215	633	306	150	128	136	66	1.18649	0	0.961923	0.8395	0.336919	2	0.304218	1	0.244812	2	0.235536	1	0.731198	0	0.774234	1
SMAC_01267	0	0	-1	0	666	5347	1550	8191	446	587	229	263	1.15336	0	0.59955	1	0.198141	2	0.0509538	1	0.0943713	4	0.0245948	1	0.485325	1	0.482688	1
SMAC_01268	0	0	0	0	491	1488	590	1086	1674	1093	1337	1579	1.29413	0	1.27394	1	1.80943	0	0.975068	0.914667	1.90686	0	1.05631	0.998333	1.10246	0	1.08332	1
SMAC_01269	0	0	0	0	1048	1537	1206	208	462	403	737	624	3.64283	0	4.87297	1	1.21898	0	1.05189	0.935667	1.91795	0	1.72103	1	1.58076	0	1.63613	1
SMAC_01270	0	0	-1	-1	331	85	714	55	62	41	9	12	2.03657	0	1.14984	0.993	0.504246	0	0.323293	1	0.102807	4	0.0682888	1	0.212726	3	0.211229	1
SMAC_01271	0	0	0	0	347	335	401	332	440	430	221	218	0.938741	0	1.01378	0.652667	1.19751	0	0.94746	0.94	0.604263	0	0.491352	1	0.504664	0	0.5186	1
SMAC_01272	0	0	0	0	498	108	649	98	590	681	347	362	1.77935	0	1.23781	1	3.73195	0	3.13969	1	2.08179	0	1.78593	1	0.560703	0	0.568824	1
SMAC_01274	0	0	0	0	1789	2394	1758	1917	1291	1175	2584	2622	1.14037	0	1.22088	1	0.672279	0	0.47829	1	1.41926	0	1.03744	0.996667	2.11579	2	2.16906	1
SMAC_01275	0	-1	-1	0	929	592	645	505	8	5	2	10	1.34251	0	1.29429	1	0.0114744	4	0.00973815	1	0.0105918	4	0.00813954	1	0.975	0	0.835841	0.729667
SMAC_01276	0	0	0	0	167	1522	315	1250	186	178	183	273	1.67828	0	1.10863	1	0.361689	0	0.115688	1	0.453105	0	0.145876	1	1.25335	0	1.26095	1
SMAC_01277	0	0	0	0	27	607	153	310	265	345	608	980	1.54724	0	1.71746	1	1.48867	0	0.768433	1	3.87542	1	1.99524	1	2.64884	1	2.5965	1
SMAC_01278	0	0	0	0	174	385	269	170	609	588	367	363	1.34158	0	1.94863	1	2.87275	2	2.45529	1	1.75197	0	1.54214	1	0.610046	0	0.628089	1
SMAC_01279	0	0	0	0	360	822	500	612	607	321	501	440	1.07384	0	1.24253	1	0.843085	0	0.561703	1	0.854895	0	0.595849	1	1.12043	0	1.06079	0.956667
SMAC_01280	0	0	0	0	561	887	604	898	2968	2890	1132	946	1.00246	0	0.962278	0.956333	4.05552	3	2.4833	1	1.43861	0	0.913801	1	0.354791	2	0.367979	1
SMAC_01281	0	-1	0	0	156	673	387	1133	66	42	84	81	0.718451	0	0.549533	1	0.093598	4	0.0372453	1	0.142997	4	0.0589095	1	1.60714	0	1.58166	1
SMAC_01282	0	0	0	0	133	834	248	1359	633	321	338	265	1.15269	0	0.570636	1	1.13719	0	0.277217	1	0.71879	0	0.185289	1	0.707778	0	0.668391	1
SMAC_01283	0	-1	-1	0	1036	786	767	587	72	50	58	40	1.36985	0	1.40002	1	0.0917244	4	0.0741241	1	0.0736803	4	0.0626657	1	0.830278	0	0.845416	0.964667
SMAC_01284	0	0	0	0	207	237	405	518	2015	1765	554	590	0.48836	1	0.46676	1	4.15766	3	2.74202	1	1.2583	0	0.854021	1	0.303975	2	0.311457	1
SMAC_01285	0	0	0	0	165	967	661	1728	1129	714	375	475	0.591912	0	0.509714	1	0.963688	0	0.413869	1	0.444457	0	0.195906	1	0.485839	1	0.473353	1
SMAC_01286	0	0	0	0	315	148	352	278	242	319	332	444	0.745202	0	0.64082	1	0.902934	0	0.733156	1	1.24898	0	1.01587	0.649	1.4098	0	1.38561	1
SMAC_01287	0	-1	-1	0	1427	1126	1182	1112	18	30	23	28	1.11394	0	1.07761	1	0.0209437	4	0.0161994	1	0.0222526	4	0.0173322	1	1.13333	0	1.06993	0.659333
SMAC_01288	0	0	0	0	823	1225	1422	1237	907	843	287	346	0.773961	0	0.930682	1	0.661344	0	0.514226	1	0.239217	3	0.189845	1	0.362199	2	0.369186	1
SMAC_01289	0	0	0	0	1965	257	1546	232	137	78	98	107	2.75371	0	1.65718	1	0.266448	0	0.219861	1	0.254055	2	0.21704	1	1.03114	0	0.987167	0.548
SMAC_01290	0	0	0	0	1423	891	1670	1705	6051	6950	3725	3964	0.685703	0	0.593504	1	3.85256	2	2.83181	1	2.27847	2	1.70612	1	0.594257	0	0.602485	1
SMAC_01291	0	0	0	0	1266	574	987	1131	376	460	313	282	0.872778	0	0.641707	1	0.396545	2	0.277982	1	0.28223	2	0.202954	1	0.718981	0	0.730098	1
SMAC_01292	0	0	0	0	132	1509	175	726	740	551	478	390	2.90937	0	1.88673	1	2.28884	0	0.702487	1	1.5389	0	0.493666	1	0.687073	0	0.702741	1
SMAC_01293	0	0	0	0	2756	628	1371	857	328	483	241	250	1.60423	0	1.15997	1	0.384466	1	0.332831	1	0.232765	3	0.205743	1	0.628379	0	0.618162	1
SMAC_01294	0	0	-1	-1	117	151	454	450	204	860	13	25	0.296466	2	0.327709	1	1.17701	0	0.902042	1	0.0420362	4	0.0315739	1	0.0576151	4	0.0350027	1
SMAC_01295	0	0	0	0	3500	6629	45697	2493	11241	5579	2012	2074	1.07116	0	0.930179	1	1.77874	0	0.925943	1	0.432101	0	0.234166	1	0.27397	2	0.252894	1
SMAC_01296	0	0	0	0	697	204	714	333	749	586	422	512	0.991903	0	0.822112	1	1.46969	0	1.32598	1	1.02823	0	0.948437	0.947333	0.710213	0	0.715275	1
SMAC_01297	0	0	0	0	51	175	61	299	328	306	120	159	1.11519	0	0.560497	1	3.12846	0	0.848093	1	1.37672	0	0.377879	1	0.440594	1	0.445563	1
SMAC_01298	0	0	0	-1	239	4447	1099	2169	7793	3714	658	661	1.60608	0	1.79219	1	3.94391	0	2.01692	1	0.452074	1	0.241455	1	0.131099	4	0.119715	1
SMAC_01299	0	0	0	0	1847	501	1589	805	757	568	634	708	1.09861	0	0.875675	1	0.619955	0	0.552581	1	0.627909	0	0.575524	1	1.03387	0	1.04152	0.92
SMAC_01300	0	0	-1	0	657	49	832	155	33	55	17	10	1.35085	0	0.759217	1	0.168378	2	0.150126	1	0.0516614	4	0.0477916	1	0.327273	1	0.318343	1
SMAC_01301	0	0	-1	0	271	2683	344	746	174	88	29	36	3.13675	0	3.19192	1	0.278209	0	0.13474	1	0.0690212	4	0.034878	1	0.27805	2	0.258853	1
SMAC_01302	0	0	0	0	3363	26668	12369	11051	20128	14144	28287	26338	1.28635	0	2.02796	1	1.46801	0	1.12335	1	2.33982	2	1.8602	1	1.64399	0	1.65594	1
SMAC_01303	0	0	0	0	559	653	519	650	2430	2750	1010	1457	1.04997	0	1.01294	0.728	4.48749	3	2.99806	1	2.13719	1	1.43634	1	0.478079	1	0.47909	1
SMAC_01304	0	-1	0	0	1566	83	962	79	14	21	38	39	5.64689	0	2.2957	1	0.119855	2	0.083129	1	0.263681	2	0.178374	1	2.29167	1	2.14575	1
SMAC_01305	0	0	0	0	3407	537	2366	803	710	827	799	796	1.64463	0	1.15856	1	0.640923	0	0.599722	1	0.665109	0	0.63688	1	1.04378	0	1.06196	0.993
SMAC_01306	0	0	0	0	920	427	1312	593	1334	1229	1295	1503	0.824544	0	0.800859	1	1.5689	0	1.42811	1	1.71275	0	1.59423	1	1.09352	0	1.11632	1
SMAC_01307	0	0	0	0	78	232	155	111	187	392	152	166	1.1982	0	1.79319	1	2.23793	1	1.89335	1	1.22912	0	1.04164	0.7675	0.62794	0	0.550157	1
SMAC_01308	0	0	0	0	557	1499	686	1716	432	444	313	298	1.0488	0	0.831412	1	0.446864	1	0.200249	1	0.311683	2	0.143616	1	0.697619	0	0.71719	1
SMAC_01309	0	0	0	0	455	1472	753	2159	785	512	214	297	0.86291	0	0.64424	1	0.580796	0	0.234466	1	0.228826	2	0.0940955	1	0.412251	1	0.401318	1
SMAC_01310	0	0	0	0	790	284	970	113	93	61	137	113	2.65291	0	1.98939	1	0.380399	0	0.289047	1	0.61753	0	0.494801	1	1.69663	0	1.71184	1
SMAC_01311	0	0	0	0	29	40	51	78	447	251	338	383	0.559389	0	0.507741	1	5.65875	3	3.3486	1	5.84521	4	3.58436	1	1.12137	0	1.0704	0.971333
SMAC_01312	0	0	0	0	811	9274	1910	6021	11246	5991	10903	10581	1.73877	0	1.38742	1	2.97186	0	1.11455	1	3.70409	0	1.45011	1	1.3741	0	1.30107	1
SMAC_01313	0	0	0	0	163	139	173	292	432	482	458	520	0.694978	0	0.523097	1	2.10334	1	1.20882	1	2.25062	1	1.31536	1	1.07323	0	1.08814	0.994
SMAC_01314	0	0	0	0	914	323	521	673	466	240	252	185	1.05308	0	0.674087	1	0.60103	0	0.390839	1	0.372026	2	0.256259	1	0.68965	0	0.655665	1
SMAC_01315	0	0	0	0	62	118	90	324	450	456	298	323	0.638889	0	0.362207	1	3.21574	0	1.11041	0.997333	2.20417	0	0.778652	1	0.685461	0	0.70123	1
SMAC_01316	0	0	0	0	275	152	566	414	3480	2421	864	651	0.446454	1	0.415804	1	6.16985	4	5.04021	1	1.58402	0	1.35642	1	0.26528	2	0.26912	1
SMAC_01317	0	0	0	0	1000	325	1371	1180	267	165	213	198	0.522332	0	0.385874	1	0.1703	4	0.131884	1	0.162022	4	0.130954	1	1.00756	0	0.99295	0.5555
SMAC_01318	0	0	0	0	231	159	340	147	864	1103	418	522	0.95003	0	1.06737	0.907333	4.79156	3	4.4172	1	2.28982	1	2.12882	1	0.485046	1	0.481939	1
SMAC_01319	0	0	0	1	1960	10194	5804	6047	6070	4459	28799	31907	1.026	0	1.45872	1	0.888822	0	0.639636	1	5.12459	4	3.79186	1	5.90381	4	5.92815	1
SMAC_01320	0	0	0	0	834	4367	3332	3202	684	437	930	626	0.796305	0	1.1703	1	0.171632	4	0.127501	1	0.238233	3	0.18741	1	1.45887	0	1.46987	1
SMAC_01321	0	0	0	0	770	4284	3371	1989	1023	633	700	618	1.01006	0	1.73776	1	0.330957	1	0.285911	1	0.263407	2	0.237442	1	0.842629	0	0.830475	1
SMAC_01322	0	0	0	0	33	10	28	10	8	13	3	9	1.45893	0	1.22876	0.892	0.7125	0	0.668746	0.978	0.407143	0	0.34935	1	0.605769	0	0.522395	0.996
SMAC_01323	0	0	0	0	30	480	159	645	357	301	342	302	0.999561	0	0.670576	1	1.28963	0	0.404375	1	1.26219	0	0.410522	1	0.985864	0	1.0152	0.636667
SMAC_01324	0	0	0	0	305	342	242	229	1160	1184	1285	1873	1.37472	0	1.47928	1	4.98044	4	3.7577	1	6.70999	4	5.10169	1	1.34741	0	1.35766	1
SMAC_01325	0	-1	-1	0	438	27	464	86	3	11	11	6	1.60228	0	0.879335	0.987	0.0482408	4	0.0454961	1	0.0585781	4	0.0555003	1	1.80303	0	1.21989	0.779
SMAC_01326	0	0	-1	-1	2034	557	1471	856	517	377	108	89	1.19706	0	0.933762	0.998667	0.413036	1	0.358901	1	0.0910157	4	0.0825191	1	0.225898	3	0.229922	1
SMAC_01327	0	0	0	0	624	2306	610	2233	413	252	313	407	1.52885	0	0.975801	0.956	0.346992	0	0.116716	1	0.375691	0	0.12971	1	1.15012	0	1.11133	0.999
SMAC_01329	0	0	0	0	1340	123	1369	21	21	24	28	87	17.6838	0	2.40775	1	0.543932	0	0.113846	1	1.39005	0	0.278574	1	2.56696	0	2.44695	1
SMAC_01330	0	0	0	0	598	235	700	414	353	487	284	238	0.800519	0	0.702716	1	0.807246	0	0.711039	1	0.501646	0	0.454062	1	0.637656	0	0.63859	1
SMAC_01331	0	0	0	0	56	106	79	314	154	105	145	167	0.641639	0	0.336926	1	1.02583	0	0.32402	1	1.23575	0	0.402332	1	1.24935	0	1.24169	1
SMAC_01332	0	-1	-1	0	1104	615	700	542	15	22	19	14	1.40683	0	1.29073	1	0.0302807	4	0.0254914	1	0.0270071	4	0.0237034	1	0.925	0	0.929861	0.681333
SMAC_01333	0	-1	0	1	2686	167	3184	175	24	26	413	609	4.29972	0	1.42601	1	0.0753545	4	0.0404411	1	1.54024	0	0.821347	1	20.4728	4	20.3097	1
SMAC_01334	0	0	0	0	121	2	55	13	20	4	24	35	2.92448	0	1.5073	1	0.570629	0	0.505638	1	1.4028	0	1.28246	0.967	4.425	0	2.53632	1
SMAC_01335	0	-1	-1	0	4	26	14	33	0	0	0	1	0.762987	0	0.72294	0.99	0	4	0	1	0.0254329	4	0.00749963	1	n.d.	n.d.	#DIV/0!	1
SMAC_01336	0	0	0	0	1819	667	832	516	125	190	174	119	1.95145	0	1.65343	1	0.247268	3	0.215781	1	0.229998	3	0.207026	1	0.971526	0	0.959426	0.75275
SMAC_01337	0	0	0	0	3037	106	1253	94	336	465	174	171	8.98614	0	3.30773	1	2.29014	0	1.45815	1	0.986388	0	0.641087	1	0.44218	1	0.439657	1
SMAC_01338	0	0	0	0	2038	93	1365	216	105	108	219	185	2.85673	0	1.44644	1	0.285539	2	0.241544	1	0.541585	0	0.473414	1	1.89709	0	1.95995	1
SMAC_01339	0	0	1	1	4668	323	1410	153	114	130	5804	5712	9.04016	0	4.27913	1	0.441955	0	0.332342	1	20.8588	4	16.0056	1	47.4005	4	48.1602	1
SMAC_01340	0	0	0	0	193	607	334	316	421	325	822	917	1.23171	0	1.68709	1	1.14857	0	0.862285	1	2.67744	2	2.05765	1	2.37035	1	2.38628	1
SMAC_01341	0	0	0	0	54	166	81	349	88	144	339	378	0.836605	0	0.453833	1	0.882238	0	0.268921	1	2.72657	0	0.836182	1	3.28172	2	3.1094	1
SMAC_01342	0	1	1	0	1545	357	2830	305	12223	6086	23870	27155	1.72704	0	1.08821	1	16.6248	2	12.1711	1	46.3313	4	35.1506	1	3.13963	1	2.88804	1
SMAC_01343	0	0	0	0	121	107	142	90	64	71	63	65	1.03474	0	1.17663	0.997	0.612676	0	0.526122	1	0.580908	0	0.507967	1	0.950704	0	0.965493	0.6455
SMAC_01344	0	0	0	0	65	433	289	818	2300	1344	1143	1160	0.582996	0	0.481935	1	4.26594	0	1.73096	1	2.69607	0	1.13715	1	0.678712	0	0.656952	1
SMAC_01345	0	1	0	0	705	199	374	373	6224	3936	2613	2908	1.21018	0	0.806192	1	13.6011	4	9.94155	1	7.39091	4	5.58475	1	0.572436	0	0.561758	1
SMAC_01346	0	0	0	0	161	1785	1048	1486	516	415	421	414	0.791607	0	1.04048	0.995667	0.378718	2	0.237532	1	0.339667	2	0.219196	1	0.907566	0	0.922807	0.989667
SMAC_01347	0	0	0	0	744	571	922	599	474	803	805	1100	0.905393	0	0.977632	0.835	0.87923	0	0.760029	1	1.31162	0	1.13124	1	1.59784	0	1.48842	1
SMAC_01348	0	0	0	0	95	1070	433	3562	1061	1070	1326	1915	0.754399	0	0.275789	1	1.37993	0	0.240727	1	2.09872	0	0.36876	1	1.52091	0	1.53186	1
SMAC_01349	0	0	0	0	183	715	665	507	105	152	342	311	0.780395	0	1.19656	1	0.223342	3	0.18419	1	0.567481	0	0.476567	1	2.62878	2	2.58737	1
SMAC_01350	0	0	0	0	1010	265	1149	521	1597	2276	3632	3454	0.889219	0	0.715277	1	2.70113	1	2.48421	1	4.94197	3	4.63989	1	1.88761	0	1.86775	1
SMAC_01351	0	0	0	0	1864	5847	4000	9769	13675	15334	15213	18554	0.679271	0	0.561981	1	2.55544	1	1.16422	1	2.97457	1	1.37326	1	1.16784	0	1.17955	1
SMAC_01352	0	-1	-1	0	9616	475	5753	266	21	11	6	2	9.92253	0	2.85902	1	0.0314658	4	0.0148764	1	0.00786644	4	0.00407319	1	0.277056	0	0.273802	1
SMAC_01353	0	0	0	1	1954	199	1170	390	134	346	855	1073	1.84017	0	1.16568	1	0.410256	0	0.388821	1	1.64786	0	1.56265	1	4.99008	2	4.01896	1
SMAC_01354	0	0	0	0	85	74	106	91	149	243	352	586	0.811813	0	0.841298	0.994667	2.00145	1	1.58887	1	4.78919	3	3.74349	1	2.53885	1	2.35606	1
SMAC_01355	0	0	0	0	4	3	8	10	39	99	42	39	0.39375	2	0.33274	1	7.7625	2	5.31705	1	4.55625	3	3.17081	1	0.723776	0	0.596347	1
SMAC_01356	0	0	0	0	260	321	620	539	683	664	433	410	0.503755	0	0.576412	1	1.16791	0	0.908258	1	0.730921	0	0.586447	1	0.62596	0	0.645684	1
SMAC_01357	0	0	0	1	236	47	342	83	9	26	66	84	1.05928	0	0.785231	1	0.131006	2	0.12332	1	0.561456	0	0.519326	1	5.60897	2	4.21119	1
SMAC_01358	0	0	0	-1	31	1	45	2	141	23	5	1	4.17778	0	1.19222	0.766	21.4111	0	9.66491	1	0.783333	0	0.43032	0.997	0.0758557	4	0.044524	1
SMAC_01359	0	-1	-1	0	742	4642	802	8750	152	80	121	129	1.83213	0	0.49641	1	0.0789478	4	0.0105907	1	0.085073	4	0.0118789	1	1.19243	0	1.12163	0.95
SMAC_01360	0	0	1	0	1647	184	946	324	2130	2912	4639	5158	1.89669	0	1.22952	1	5.22288	2	4.90122	1	10.1485	4	9.64851	1	1.99097	0	1.96859	1
SMAC_01361	0	0	0	0	3097	423	2515	407	179	308	214	248	2.51206	0	1.55804	1	0.34755	0	0.299362	1	0.329708	0	0.286435	1	1.02025	0	0.956819	0.847
SMAC_01362	0	0	0	1	486	675	354	612	103	169	1240	1229	1.29418	0	1.1087	1	0.303202	2	0.172975	1	2.75222	2	1.59326	1	9.64509	4	9.21094	1
SMAC_01363	0	-1	-1	0	355	1172	856	2061	10	3	6	1	0.631195	0	0.530482	1	0.00537363	4	0.00262222	1	0.00289349	4	0.00146718	1	0.758333	0	0.559519	0.973333
SMAC_01364	0	0	0	0	309	927	1060	1425	8340	5254	7916	8499	0.508352	0	0.593208	1	5.59104	3	3.57077	1	6.75129	4	4.46017	1	1.27313	0	1.24908	1
SMAC_01365	0	0	0	0	32	3	35	0	0	0	0	0	n.d.	n.d.	2.92694	1	n.d.	n.d.	0	1	n.d.	n.d.	0	1	n.d.	n.d.	#DIV/0!	nan
SMAC_01366	0	0	0	0	39	2	24	0	0	0	1	1	n.d.	n.d.	3.7328	1	n.d.	n.d.	0	1	n.d.	n.d.	0.216537	0.99675	n.d.	n.d.	#DIV/0!	1
SMAC_01367	0	0	0	0	414	1339	1060	1945	529	1091	1715	2350	0.638765	0	0.635889	1	0.590302	0	0.326844	1	1.48122	0	0.815251	1	2.85256	1	2.49431	1
SMAC_01368	0	0	0	0	82	3008	246	1601	1479	1327	2852	3172	3.62275	0	1.69548	1	3.28979	0	0.701656	1	7.06261	0	1.54331	1	2.15315	1	2.19953	1
SMAC_01369	0	-1	0	0	4	39	16	82	1	0	6	3	0.802973	0	0.431692	1	0.0186738	4	0.00665155	1	0.168064	2	0.0527201	1	n.d.	n.d.	7.92599	1
SMAC_01370	0	0	0	0	1333	280	800	844	138	91	397	330	0.981847	0	0.581307	1	0.139394	4	0.100056	1	0.442531	2	0.330812	1	3.31428	2	3.30628	1
SMAC_01371	0	-1	-1	0	622	93	439	139	0	0	19	0	1.69315	0	1.17782	0.999	0	4	0	1	0.0449927	4	0.0478444	1	n.d.	n.d.	#DIV/0!	1
SMAC_01372	0	0	0	0	6102	325	3265	259	67	61	136	238	6.69578	0	2.66292	1	0.133353	2	0.0860311	1	0.389641	0	0.252631	1	2.92831	2	2.93651	1
SMAC_01373	0	-1	-1	0	651	53	232	156	12	1	2	2	1.88683	0	1.04572	0.797	0.034842	4	0.0290089	1	0.0107206	4	0.00876194	1	1.08333	0	0.302043	0.998
SMAC_01374	0	0	0	0	177	718	382	692	1276	1843	1069	1620	0.909071	0	0.945635	0.986333	3.16804	1	1.7568	1	2.73128	1	1.50816	1	0.8916	0	0.858467	1
SMAC_01375	0	0	0	0	206	7	173	21	138	59	102	97	2.84352	0	1.28451	0.998	2.62992	0	2.00553	1	2.65662	0	2.1239	1	1.20373	0	1.05902	0.7845
SMAC_01376	0	0	1	1	88	1	155	43	645	331	6813	6682	0.66099	0	0.336085	1	7.24861	2	6.55772	1	100.225	4	94.5259	1	15.4232	4	14.4144	1
SMAC_01377	0	0	0	0	69	0	55	3	10	10	5	1	6.06364	0	1.80727	1	1.75758	0	1.0077	0.523	0.527273	0	0.339982	1	0.3	2	0.337383	0.999
SMAC_01378	0	0	0	0	78	72	230	54	85	34	27	36	0.857488	0	1.06066	0.785	0.680274	0	0.611972	1	0.360145	0	0.336544	1	0.648529	0	0.549934	1
SMAC_01379	0	0	0	0	241	122	267	111	168	125	47	27	1.15746	0	1.16287	0.996	0.934254	0	0.854329	0.996	0.235955	2	0.231543	1	0.258119	2	0.271023	1
SMAC_01380	0	0	-1	0	86	414	246	1887	73	41	36	28	0.574373	0	0.206134	1	0.130957	2	0.0238047	1	0.0735197	4	0.0142403	1	0.609422	0	0.598211	1
SMAC_01381	0	0	0	0	14	252	132	233	28	636	32	26	0.789196	0	0.939833	0.930667	1.97002	0	1.14769	1	0.17208	4	0.0986193	1	0.540656	0	0.0859284	1
SMAC_01382	0	-1	-1	0	549	1929	578	2827	29	8	3	6	1.29094	0	0.649427	1	0.0192755	4	0.00513361	1	0.00468863	4	0.0012248	1	0.358836	0	0.238584	1
SMAC_01383	0	0	0	0	37	2	33	6	14	3	10	12	1.92045	0	1.06443	0.611	0.837121	0	0.753352	0.885	1.08333	0	1.00038	0.481	2.22619	0	1.32791	0.877
SMAC_01384	0	0	0	0	0	0	0	1	12	2	1	1	n.d.	n.d.	0	1	n.d.	n.d.	10.7933	1	n.d.	n.d.	1.24221	0.4845	0.291667	2	0.115091	1
SMAC_01385	-1	0	0	0	1	1	10	5	16	9	6	4	0.15	4	0.165146	1	1.875	0	1.69773	0.992	0.75	0	0.702536	0.91	0.434028	1	0.413808	0.999
SMAC_01386	0	0	0	0	2899	18481	10323	10472	14250	12127	16850	17253	1.02818	0	1.51063	1	1.2685	0	0.927868	1	1.64005	0	1.23564	1	1.30134	0	1.3317	1
SMAC_01387	0	0	0	0	428	64	301	156	64	30	71	73	1.1971	0	0.805865	1	0.228714	2	0.203592	1	0.350371	2	0.320432	1	1.7625	0	1.57389	1
SMAC_01388	0	0	0	0	118	15	98	2	231	76	35	35	16.9643	0	3.28769	1	39.1582	0	10.1708	1	8.92857	0	2.45297	1	0.306021	2	0.241178	1
SMAC_01389	0	-1	-1	0	1574	104	1455	56	0	1	2	0	7.77939	0	2.06779	1	0.00463611	4	0.00272329	1	0.00927221	4	0.00580505	1	n.d.	n.d.	2.13163	0.8505
SMAC_01390	0	-1	-1	0	349	34	372	87	1	1	0	0	1.35797	0	0.830801	1	0.00709121	4	0.00955112	1	0	4	0.00283206	1	0	4	0.296516	0.94
SMAC_01391	0	0	0	0	41	159	146	200	66	42	115	123	0.592466	0	0.716681	1	0.319932	2	0.203221	1	0.705034	0	0.458423	1	2.31818	1	2.25578	1
SMAC_01392	0	-1	-1	0	24028	3116	9230	4321	67	30	35	50	2.30568	0	1.50563	1	0.00823943	4	0.00733766	1	0.00722012	4	0.00662537	1	1.0255	0	0.902926	0.843
SMAC_01393	0	0	0	0	56	45	57	37	11	14	21	27	1.12541	0	1.23288	0.979	0.278568	2	0.248593	1	0.534851	0	0.456163	1	1.94805	0	1.83498	1
SMAC_01394	0	0	0	0	248	1744	734	3097	2871	3644	6713	6840	0.839275	0	0.517197	1	2.74492	0	0.842121	1	5.71019	2	1.78634	1	2.10998	1	2.12124	1
SMAC_01395	0	-1	-1	0	67	93	57	115	0	0	1	1	1.04958	0	0.818845	0.999667	0	4	0	1	0.0131198	4	0.00691324	1	n.d.	n.d.	#DIV/0!	1
SMAC_01396	0	0	0	0	468	263	769	309	824	598	427	358	0.82907	0	0.871932	1	1.61277	0	1.47576	1	0.890315	0	0.853388	1	0.566345	0	0.578272	1
SMAC_01397	0	0	0	0	23748	39679	193947	30057	12221	7525	15299	19895	0.609314	0	0.818406	1	0.189691	2	0.158728	1	0.338093	0	0.2902	1	1.88919	0	1.82829	1
SMAC_01398	0	-1	0	0	43	50	108	40	11	2	8	7	0.796528	0	1.07684	0.8075	0.111343	2	0.108609	1	0.128472	4	0.130753	1	2.21591	0	1.20388	0.753
SMAC_01399	0	0	0	0	152	798	4437	1902	399	419	1015	1484	0.178396	2	0.321024	1	0.153608	4	0.140848	1	0.469275	0	0.433104	1	3.05684	2	3.07497	1
SMAC_01400	0	0	0	1	4115	124	1760	242	91	75	317	381	4.98126	0	2.31639	1	0.195067	2	0.157523	1	0.820222	0	0.675817	1	4.24425	3	4.29028	1
SMAC_01401	0	0	0	1	1547	3729	7365	6140	1340	3142	11187	15572	0.393911	1	0.539169	1	0.33463	1	0.270021	1	1.99785	0	1.59428	1	7.12149	2	5.90429	1
SMAC_01402	0	0	0	0	8	29	12	50	106	55	45	52	0.955833	0	0.552218	1	4.15917	0	1.27408	0.9975	2.50583	0	0.788942	0.9895	0.669683	0	0.619224	1
SMAC_01403	0	0	0	0	413	268	240	261	116	173	67	85	1.36167	0	1.15284	1	0.577862	0	0.415308	1	0.303927	2	0.219474	1	0.547239	0	0.52846	1
SMAC_01404	0	0	0	0	2061	10560	15081	8336	12476	7714	10172	9613	0.587729	0	1.01565	0.98975	0.940199	0	0.821315	1	0.921339	0	0.838669	1	1.03767	0	1.02113	0.998
SMAC_01405	0	0	0	0	2106	1117	1249	2403	1207	1888	2161	1969	0.980426	0	0.578078	1	0.941489	0	0.503877	1	1.25633	0	0.684386	1	1.4023	0	1.35824	1
SMAC_01406	0	0	-1	0	95	8	79	10	8	0	1	3	2.90095	0	1.50194	0.998	0.225316	0	0.167372	1	0.112658	2	0.0974478	1	n.d.	n.d.	0.582225	0.896
SMAC_01407	0	-1	-1	0	378	34	112	52	2	7	3	1	2.90041	0	1.74784	1	0.0633585	4	0.0622533	1	0.0281593	4	0.0289638	1	0.642857	0	0.465257	0.974
SMAC_01408	0	0	0	0	2030	380	1520	153	47	59	76	23	4.33429	0	2.48964	1	0.190637	2	0.141055	1	0.178048	2	0.140784	1	0.946087	0	0.998084	0.5015
SMAC_01409	0	0	0	0	136	44	305	151	24	37	73	65	0.445554	0	0.381058	1	0.150993	4	0.138377	1	0.341592	2	0.319399	1	2.36993	1	2.30818	1
SMAC_01410	0	0	0	0	408	477	523	1152	130	120	151	201	0.615097	0	0.433077	1	0.173756	4	0.0842545	1	0.244649	3	0.120497	1	1.41026	0	1.43016	1
SMAC_01411	0	0	0	0	147	311	165	556	134	72	34	74	0.899875	0	0.550023	1	0.404747	0	0.145423	1	0.212198	2	0.0764316	1	0.576493	0	0.52558	1
SMAC_01412	0	0	0	0	315	1716	480	1537	1309	1902	505	609	1.38816	0	1.02766	0.938	2.19468	0	0.830449	1	0.761405	0	0.291811	1	0.359183	2	0.351389	1
SMAC_01413	0	0	0	-1	352	93	136	164	2190	747	185	258	1.49637	0	0.897392	0.984667	9.87603	4	6.55835	1	1.48964	0	1.02659	0.690667	0.19883	2	0.156532	1
SMAC_01414	0	0	0	0	204	30	132	45	20	11	9	19	1.74318	0	1.2037	0.99	0.230934	2	0.217861	1	0.208586	2	0.200221	1	0.986364	0	0.919033	0.6715
SMAC_01415	0	0	-1	0	21	5	22	15	2	3	0	3	0.728788	0	0.530969	1	0.140152	4	0.139176	1	0.0840909	4	0.0793374	1	0.625	0	0.570051	0.888
SMAC_01416	0	0	0	1	266	557	256	127	160	154	691	638	2.42379	0	3.66646	1	0.924751	0	0.835778	0.999667	3.91399	2	3.63792	1	4.23403	3	4.35274	1
SMAC_01417	0	0	0	0	6	20	26	47	6	6	17	9	0.388298	0	0.37924	1	0.179214	4	0.103853	1	0.388298	1	0.21949	1	2.16667	1	2.11347	0.9985
SMAC_01418	0	0	0	1	828	163	517	30	18	22	106	104	8.73754	0	3.86219	1	0.352676	0	0.193798	1	1.85155	0	1.03915	0.7235	5.30303	4	5.36201	1
SMAC_01419	0	0	0	0	2155	286	2061	280	369	548	365	365	2.47556	0	1.45268	1	0.929982	0	0.762694	1	0.740335	0	0.615086	1	0.827609	0	0.806465	1
SMAC_01420	0	0	0	0	286	431	130	403	28	35	37	26	1.82364	0	1.09352	0.998	0.160236	2	0.0623492	1	0.160236	2	0.0643936	1	1.0125	0	1.03279	0.593
SMAC_01421	0	0	0	0	211	113	81	69	90	48	66	53	2.17391	1	1.91044	1	0.925926	0	0.724998	1	0.798443	0	0.654986	1	0.950347	0	0.903432	0.8695
SMAC_01422	0	0	0	0	9	34	43	27	41	21	10	16	0.648148	0	1.05557	0.6735	0.934539	0	0.79949	0.9615	0.391904	1	0.334105	1	0.46806	1	0.417898	1
SMAC_01423	0	0	0	0	169	587	340	993	919	1003	938	1244	0.746215	0	0.555472	1	1.89712	0	0.765307	1	2.15376	0	0.877402	1	1.13745	0	1.14647	1
SMAC_01424	0	0	0	0	13	7	37	4	4	4	0	6	1.38514	0	1.22858	0.802	0.554054	0	0.432398	0.997	0.415541	0	0.355623	1	0.75	0	0.822443	0.703
SMAC_01425	0	0	0	0	715	102	1387	133	433	232	97	110	1.68297	0	0.886472	1	1.36986	0	0.961184	0.853	0.426408	0	0.310704	1	0.342575	2	0.323251	1
SMAC_01426	0	0	0	0	112	344	203	484	39	79	140	179	0.797114	0	0.667157	1	0.206271	2	0.0979605	1	0.55763	0	0.261916	1	3.05437	1	2.67369	1
SMAC_01427	0	0	0	0	158	469	258	781	5021	3920	2778	3405	0.808262	0	0.571034	1	11.5258	4	4.48291	1	7.97047	2	3.16834	1	0.702181	0	0.706758	1
SMAC_01428	0	0	0	0	1972	852	1878	1353	2111	1000	2495	1759	0.897735	0	0.773126	1	0.988971	0	0.803541	1	1.35232	0	1.16846	1	1.56729	0	1.45414	1
SMAC_01429	0	-1	-1	0	2708	407	1442	561	51	54	65	37	1.92819	0	1.33698	1	0.0649953	4	0.0604109	1	0.0631383	4	0.0620088	1	0.972222	0	1.02645	0.606333
SMAC_01430	0	1	1	-1	30	20	228	8	21641	38219	1881	2288	1.61732	0	0.784831	0.980667	1936.26	4	780.641	1	134.853	4	54.2783	1	0.0754314	4	0.0695304	1
SMAC_01431	0	0	0	0	37	2	130	3	1	16	3	2	3.325	0	0.578408	0.997	1.44936	0	0.444533	1	0.426282	0	0.127088	1	1.32812	0	0.285892	1
SMAC_01432	0	0	0	1	19	19	14	13	3	5	27	15	1.40934	0	1.50759	0.996	0.296703	2	0.240468	1	1.55769	0	1.24505	0.925	5.6	3	5.17762	1
SMAC_01433	0	0	0	0	749	643	1001	713	3366	5347	4033	4218	0.835731	0	0.912367	1	5.23112	3	4.39438	1	4.95375	4	4.21746	1	0.998596	0	0.95974	1
SMAC_01434	0	-1	-1	0	759	1403	1113	2086	48	36	27	39	0.744733	0	0.654137	1	0.028935	4	0.0156505	1	0.0227347	4	0.0123641	1	0.802083	0	0.790014	0.98
SMAC_01435	0	0	0	0	102	134	179	330	423	239	296	251	0.508397	0	0.413493	1	1.4261	0	0.765752	1	1.17836	0	0.661895	1	0.895462	0	0.864372	1
SMAC_01436	0	0	0	0	396	122	385	407	692	416	1089	1043	0.654545	0	0.436334	1	1.40007	0	0.996727	0.526	2.694	2	1.99703	1	2.05148	1	2.00359	1
SMAC_01437	0	0	0	0	1574	565	810	1203	277	151	232	206	1.1047	0	0.660344	1	0.221043	3	0.133722	1	0.226208	3	0.143148	1	1.12047	0	1.07049	0.926667
SMAC_01438	0	-1	-1	0	234	102	185	185	14	18	9	7	0.908108	0	0.703429	1	0.0864865	4	0.0659133	1	0.0432432	4	0.033956	1	0.507937	0	0.515161	0.9995
SMAC_01439	0	0	0	0	151	626	549	1620	2086	2921	1295	1370	0.473733	0	0.359458	1	3.05274	0	1.23124	1	1.62484	0	0.664403	1	0.547481	0	0.539623	1
SMAC_01440	-1	-1	-1	0	47	173	2612	2275	14	160	36	60	0.0452325	4	0.0656607	1	0.0357748	4	0.0289512	1	0.0197378	4	0.0154365	1	1.86429	0	0.533191	1
SMAC_01441	0	0	0	0	346	769	360	329	450	475	396	379	1.62157	0	2.1075	1	1.34525	0	1.02866	0.770667	1.1271	0	0.885959	0.999667	0.83845	0	0.861275	1
SMAC_01442	0	0	0	0	1443	123	1357	87	128	211	272	293	4.7885	0	1.82992	1	1.03659	0	0.609262	1	1.72765	0	1.02315	0.689	1.77295	0	1.67932	1
SMAC_01443	0	-1	0	0	6012	1352	4667	1154	185	226	303	429	1.98979	0	1.53344	1	0.111054	4	0.102593	1	0.19779	2	0.183005	1	1.79892	0	1.7838	1
SMAC_01444	0	0	1	0	66	4	201	13	630	310	850	999	1.43322	0	0.505086	1	19.2461	0	10.8276	1	37.8574	4	22.0672	1	2.22486	1	2.03806	1
SMAC_01445	0	-1	-1	0	2614	17010	2205	8900	41	13	44	26	2.77618	0	1.75921	1	0.0076393	4	0.00239982	1	0.0099028	4	0.0032837	1	1.77298	0	1.36831	0.99225
SMAC_01446	0	0	1	1	957	95	966	40	84	56	3066	3371	6.84726	0	2.04256	1	0.911232	0	0.397508	1	41.8971	2	18.8142	1	47.8943	4	47.3303	1
SMAC_01447	0	-1	-1	0	92	10	85	1	0	0	0	0	25.8	0	2.86296	1	0	4	0	1	0	4	0	1	n.d.	n.d.	#DIV/0!	nan
SMAC_01448	0	0	0	0	24	3	37	0	0	0	0	0	n.d.	n.d.	1.88196	0.943	n.d.	n.d.	0	1	n.d.	n.d.	0	1	n.d.	n.d.	#DIV/0!	nan
SMAC_01449	0	0	-1	-1	794	42	346	6	240	73	1	1	35.4374	0	4.95644	1	13.2678	0	2.97069	1	0.0847784	4	0.0295403	1	0.00893265	4	0.00994392	1
SMAC_01450	0	0	0	0	169	474	106	82	161	89	146	136	3.47688	0	5.02762	1	1.35182	0	1.08186	0.9115	1.52485	0	1.26545	1	1.23002	0	1.1697	0.9945
SMAC_01451	0	0	0	0	239	5	71	1	7	1	2	2	61.8592	0	6.17109	1	2.02817	0	0.352162	1	1.01408	0	0.213852	1	1.14286	0	0.607253	0.893
SMAC_01452	0	-1	-1	0	2093	101	1052	10	1	0	1	3	55.3714	0	4.51864	1	0.0252376	4	0.00294768	1	0.100951	2	0.0162324	1	n.d.	n.d.	5.50685	0.9915
SMAC_01453	0	1	1	0	1638	204	1404	173	8655	4818	10712	11071	2.98984	0	1.67597	1	21.8687	2	16.9391	1	35.3571	4	28.4463	1	1.7595	0	1.67933	1
SMAC_01454	0	0	0	0	2901	394	2730	270	682	462	792	1020	3.35267	0	1.75397	1	1.16402	0	0.829126	1	1.84371	0	1.34344	1	1.64474	0	1.62031	1
SMAC_01455	0	0	0	0	4625	978	2472	926	783	804	1363	1389	2.07934	0	1.5855	1	0.588953	0	0.547837	1	1.0213	0	0.971381	0.937333	1.73439	0	1.77312	1
SMAC_01456	0	0	0	0	100	73	102	179	157	211	334	367	0.66564	0	0.464156	1	1.41593	0	0.795883	1	2.69719	1	1.546	1	1.94681	0	1.94249	1
SMAC_01457	0	0	0	0	1071	563	913	892	662	557	732	893	0.905386	0	0.751849	1	0.675438	0	0.502147	1	0.900399	0	0.682397	1	1.34302	0	1.35896	1
SMAC_01458	0	-1	-1	0	639	3468	1361	5927	271	148	163	160	0.927641	0	0.543852	1	0.0946388	4	0.0278233	1	0.0729555	4	0.0223153	1	0.843579	0	0.802034	1
SMAC_01459	0	0	-1	-1	1528	287	2494	1355	4317	4549	229	182	0.516807	0	0.364341	1	2.52453	1	2.23837	1	0.117029	4	0.10736	1	0.0463886	4	0.0479635	1
SMAC_01460	0	0	0	0	14	71	45	82	9	7	21	9	0.731369	0	0.773384	0.9995	0.137669	4	0.0804227	1	0.25813	2	0.153652	1	1.90476	0	1.91056	0.9995
SMAC_01461	0	0	0	0	14	123	71	93	104	69	84	109	0.850674	0	1.14501	0.987	1.07421	0	0.694444	1	1.19839	0	0.794389	0.999	1.16322	0	1.14392	0.962
SMAC_01462	0	0	0	0	20	19	26	37	34	16	25	26	0.638514	0	0.533104	1	0.818607	0	0.508386	1	0.834979	0	0.533653	1	1.17188	0	1.0497	0.6305
SMAC_01463	0	0	0	0	176	462	197	167	342	633	382	464	1.76473	0	2.4432	1	2.69689	1	2.15249	1	2.34007	1	1.87259	1	0.952544	0	0.869965	1
SMAC_01464	0	0	0	0	875	890	842	481	6067	3334	1871	2388	1.44141	0	1.75208	1	7.67745	3	6.63537	1	3.47817	2	3.09322	1	0.49486	1	0.466171	1
SMAC_01465	0	0	-1	-1	351	15	171	18	45	22	6	1	5.61842	0	2.47814	1	1.02851	0	0.764859	0.9955	0.107456	2	0.0810833	1	0.118434	2	0.106011	1
SMAC_01466	0	1	1	0	377	48	370	182	2978	8265	2753	2897	0.870953	0	0.561608	1	23.0403	4	21.2696	1	11.5786	4	10.6884	1	0.645213	0	0.502522	1
SMAC_01467	0	0	0	-1	1708	381	1422	394	997	1032	156	141	1.69277	0	1.31227	1	1.64415	0	1.52619	1	0.240667	2	0.23024	1	0.146421	4	0.150859	1
SMAC_01468	0	-1	-1	0	17916	1264	5574	452	21	28	55	50	11.4687	0	4.79888	1	0.0292995	4	0.0197866	1	0.0627846	4	0.042834	1	2.1875	1	2.1648	1
SMAC_01469	0	0	-1	-1	646	59	753	64	35	45	4	1	2.98797	0	1.33452	1	0.33906	0	0.227545	1	0.0211913	4	0.0158628	1	0.0634921	4	0.0697131	1
SMAC_01470	0	0	0	0	1919	486	1583	679	493	430	573	585	1.26531	0	1.0091	0.66	0.485606	1	0.443447	1	0.609243	0	0.5741	1	1.26048	0	1.29463	1
SMAC_01471	0	0	0	0	2726	1024	1444	326	201	148	273	259	3.52501	0	3.18497	1	0.32806	0	0.29718	1	0.500081	0	0.468003	1	1.56034	0	1.57481	1
SMAC_01472	0	0	0	-1	459	5689	1304	6705	3660	2074	357	312	1.40791	0	0.772363	1	1.31311	0	0.337558	1	0.153203	2	0.0411528	1	0.126338	4	0.121913	1
SMAC_01473	0	0	0	0	76	779	183	1315	460	240	777	765	1.33058	0	0.545529	1	1.08936	0	0.211358	1	2.39971	0	0.485552	1	2.44429	1	2.29729	1
SMAC_01474	0	0	0	0	1754	2000	1829	3410	6405	10130	3883	4506	0.788342	0	0.610665	1	3.47236	1	1.8962	1	1.76169	0	0.968142	0.999333	0.534473	0	0.51057	1
SMAC_01475	0	0	0	0	735	217	828	274	282	220	234	307	1.15605	0	0.983558	0.6795	0.609599	0	0.565809	1	0.656959	0	0.618882	1	1.09438	0	1.0938	0.9835
SMAC_01476	0	0	0	0	3657	259	1920	172	284	234	243	219	6.20176	0	2.71856	1	0.820355	0	0.561278	1	0.731668	0	0.519505	1	0.90028	0	0.925575	0.949
SMAC_01477	0	0	0	0	277	27	248	67	166	278	153	24	1.44078	0	0.900537	0.936	2.1043	0	1.97543	1	0.838875	0	0.861824	0.988	0.425739	0	0.436272	1
SMAC_01478	0	-1	0	0	372	379	358	590	60	33	149	181	0.842662	0	0.678129	1	0.104351	4	0.0601088	1	0.370277	1	0.218431	1	3.875	2	3.63392	1
SMAC_01479	0	-1	-1	0	541	241	708	161	13	14	17	12	1.49042	0	1.42319	1	0.0514594	4	0.0472764	1	0.0552712	4	0.0521057	1	1.07555	0	1.10215	0.687
SMAC_01480	0	-1	-1	0	1888	3987	2504	7458	101	54	176	136	0.783498	0	0.523239	1	0.020671	4	0.00811879	1	0.0416087	4	0.017143	1	2.21672	1	2.11152	1
SMAC_01481	0	1	1	0	7	3	22	2	364	344	65	121	1.36364	0	0.863148	0.6755	96.5455	4	64.1455	1	25.3636	2	16.7793	1	0.262922	2	0.261582	1
SMAC_01482	0	-1	0	0	13	6	6	2	0	0	1	0	3.16667	0	3.23084	1	0	4	0	1	0.166667	2	0.16546	0.9985	n.d.	n.d.	#DIV/0!	1
SMAC_01483	0	-1	-1	-1	868	87	433	153	11	6	1	1	2.11184	0	1.3256	1	0.037593	4	0.0345904	1	0.00442271	4	0.00487094	1	0.128788	4	0.140818	1
SMAC_01484	0	-1	-1	0	2	3	2	3	0	0	0	0	1.04167	0	0.841418	0.7224	0	4	0	1	0	4	0	1	n.d.	n.d.	#DIV/0!	nan
SMAC_01485	0	0	-1	-1	153	198	344	349	304	635	21	13	0.50652	0	0.552235	1	1.35505	0	1.0139	0.679	0.0490646	4	0.038029	1	0.0413464	4	0.0375075	1
SMAC_01486	0	0	0	0	73	1006	283	1169	3449	4807	1174	1378	1.18393	0	0.777037	1	9.0589	2	2.83027	1	2.80018	0	0.884952	1	0.317704	2	0.312674	1
SMAC_01487	0	-1	-1	0	103	0	71	1	0	0	0	0	26.1127	0	2.48681	1	0	4	0	1	0	4	0	1	n.d.	n.d.	#DIV/0!	nan
SMAC_01488	0	0	0	0	4	1	12	0	0	0	0	1	n.d.	n.d.	1.51741	0.86375	n.d.	n.d.	0	1	n.d.	n.d.	0.160609	0.98625	n.d.	n.d.	#DIV/0!	1
SMAC_01489	0	-1	-1	0	1779	123	1221	160	29	18	45	20	3.36131	0	1.71355	1	0.0830608	4	0.0662357	1	0.114871	2	0.0980745	1	1.46312	0	1.48069	0.9975
SMAC_01490	0	0	-1	0	719	88	419	579	97	98	82	30	0.829949	0	0.375625	1	0.200545	4	0.127923	1	0.115185	4	0.0789995	1	0.574374	0	0.617555	1
SMAC_01491	0	0	0	0	1246	42	1428	164	265	174	212	173	2.1889	0	0.968967	0.794	0.746063	0	0.566163	1	0.654292	0	0.517649	1	0.916368	0	0.914311	0.9585
SMAC_01492	0	0	0	0	1010	11289	2807	15776	7097	4629	5007	5242	1.29029	0	0.653427	1	1.23017	0	0.294801	1	1.07522	0	0.266866	1	0.914554	0	0.90524	1
SMAC_01493	0	-1	-1	0	1180	112	802	182	19	13	26	39	2.17747	0	1.33649	1	0.0539311	4	0.0495602	1	0.109548	4	0.102642	1	2.10526	1	2.07105	1
SMAC_01494	0	0	0	0	494	1181	657	2529	1749	1660	1533	1404	0.802946	0	0.455164	1	1.63418	0	0.534567	1	1.40791	0	0.475232	1	0.862131	0	0.889003	1
SMAC_01495	0	0	0	0	118	353	140	610	174	140	86	139	1.0341	0	0.555455	1	0.689403	0	0.203905	1	0.493999	0	0.147149	1	0.725062	0	0.721652	1
SMAC_01496	0	0	0	0	4	13	20	21	91	112	57	75	0.414881	0	0.551262	1	4.95417	4	3.69324	1	3.22143	2	2.42683	1	0.65728	0	0.657099	1
SMAC_01497	0	-1	-1	0	129	7	112	6	0	0	2	0	5.97024	0	1.91403	1	0	4	0	1	0.0877976	2	0.0623558	1	n.d.	n.d.	#DIV/0!	1
SMAC_01498	0	0	0	0	472	35	435	162	1837	1310	711	729	1.07379	0	0.637946	1	6.6651	2	6.1124	1	3.04981	0	2.89542	1	0.470781	1	0.473696	1
SMAC_01499	0	-1	-1	0	152	54	67	106	2	1	7	1	1.25451	0	0.721758	1	0.0182695	4	0.012437	1	0.0487187	4	0.031684	1	3	0	2.54756	0.9825
SMAC_01500	0	-1	0	0	210	4	315	5	1	0	2	4	10.8698	0	1.25653	0.99	0.0507937	4	0.0147008	1	0.304762	0	0.0641979	1	n.d.	n.d.	4.36697	0.994
SMAC_01501	0	0	0	0	156	50	149	22	30	34	13	19	2.68655	0	2.08123	1	0.834655	0	0.697044	0.999	0.417328	0	0.349317	1	0.501961	0	0.50114	1
SMAC_01502	0	0	0	0	127	1356	417	1175	185	137	132	98	1.20462	0	1.03511	0.977333	0.261556	2	0.106749	1	0.186826	2	0.0804091	1	0.730519	0	0.753256	1
SMAC_01503	0	0	0	0	2791	1145	1451	1081	358	236	276	298	1.58842	0	1.32813	1	0.239716	3	0.194456	1	0.231645	3	0.194072	1	1.00889	0	0.998024	0.517667
SMAC_01504	0	0	0	0	472	85	370	186	191	474	128	174	1.12501	0	0.791492	1	1.34314	0	1.22676	1	0.609968	0	0.553468	1	0.554571	0	0.451164	1
SMAC_01505	0	0	0	0	79	78	65	266	15	24	63	78	0.751403	0	0.321032	1	0.186654	2	0.0593944	1	0.674826	0	0.213864	1	3.81875	2	3.60075	1
SMAC_01506	0	0	0	0	103	7	100	2	4	0	2	0	14.025	0	2.16449	1	0.51	0	0.144506	1	0.255	0	0.0758392	1	n.d.	n.d.	0.524816	0.895
SMAC_01507	0	0	0	0	110	781	368	960	6445	3134	1280	1668	0.83733	0	0.736014	1	9.002	2	3.85582	1	2.77043	0	1.22155	1	0.349515	1	0.316806	1
SMAC_01508	0	0	0	0	110	138	130	164	924	665	445	466	0.854972	0	0.841262	1	5.47803	4	3.61526	1	3.14064	2	2.14428	1	0.588964	0	0.593119	1
SMAC_01509	0	-1	0	0	413	91	1294	715	51	56	65	175	0.273596	0	0.202616	1	0.0580849	4	0.0512072	1	0.130284	4	0.112916	1	2.2479	0	2.20508	1
SMAC_01510	0	-1	-1	0	501	666	5416	1803	146	126	277	284	0.215682	2	0.300926	1	0.0502703	4	0.0468158	1	0.103683	4	0.0988549	1	2.07371	1	2.11157	1
SMAC_01511	0	0	0	0	1915	477	1758	1008	2809	5552	1086	1046	0.933413	0	0.708707	1	3.26265	0	2.91019	1	0.831955	0	0.752002	1	0.285749	2	0.258403	1
SMAC_01512	0	0	0	-1	102	160	222	578	881	1448	141	164	0.408367	0	0.278986	1	3.6301	0	1.60053	1	0.475389	0	0.211616	1	0.139208	4	0.132216	1
SMAC_01513	0	1	0	0	2676	182	1318	40	3734	6414	1609	1427	18.4046	0	4.14053	1	65.3499	2	23.5002	1	19.5509	0	7.17325	1	0.321602	2	0.305242	1
SMAC_01514	0	0	0	0	168	352	462	832	704	846	480	605	0.437635	0	0.405203	1	1.30449	0	0.721293	1	0.913143	0	0.508651	1	0.705925	0	0.705193	1
SMAC_01515	0	0	0	0	397	18	2649	250	368	695	1005	563	0.454166	0	0.191656	1	1.16332	0	0.832631	1	1.71598	0	1.27861	1	1.62925	0	1.53563	1
SMAC_01516	0	0	0	0	798	244	537	186	55	93	66	19	1.88564	0	1.61781	1	0.267826	2	0.252384	1	0.153819	2	0.157604	1	0.614858	0	0.624461	1
SMAC_01517	0	0	0	0	220	269	191	244	955	1277	799	634	1.14108	0	1.10561	0.995667	5.20835	3	3.47329	1	3.34389	2	2.29962	1	0.655671	0	0.662087	1
SMAC_01518	-1	0	0	0	6	2	37	24	16	5	30	23	0.137387	4	0.130641	1	0.360642	0	0.310177	1	0.910191	0	0.816647	0.937	3.47812	0	2.63284	1
SMAC_01519	0	-1	-1	0	711	30	385	118	23	10	15	11	2.05108	0	1.13062	0.9985	0.0913438	4	0.0856306	1	0.0719679	4	0.0711531	1	0.932609	0	0.830931	0.845
SMAC_01520	0	0	0	0	17	5	10	3	0	1	4	2	2.38333	0	1.84713	0.988	0.108333	2	0.128087	1	0.65	0	0.546457	0.946	n.d.	n.d.	4.26629	0.992
SMAC_01521	0	0	0	0	81	2	116	0	49	7	6	14	n.d.	n.d.	1.57019	0.998	n.d.	n.d.	1.81129	1	n.d.	n.d.	0.679334	0.972	0.816327	0	0.375056	1
SMAC_01522	0	0	0	0	19	1	106	0	0	0	2	2	n.d.	n.d.	0.436677	0.999667	n.d.	n.d.	0	1	n.d.	n.d.	0.132443	1	n.d.	n.d.	#DIV/0!	1
SMAC_01523	0	0	0	0	5	2	2	4	2	1	5	2	1.3125	0	0.765415	0.8	0.5625	0	0.371256	0.993667	1.3125	0	0.655222	0.884667	2.625	0	1.76488	0.899333
SMAC_01524	0	0	0	0	133	917	208	522	97	108	123	119	1.76489	0	1.58781	1	0.344574	0	0.154705	1	0.406766	1	0.186989	1	1.1839	0	1.20868	0.998
SMAC_01525	-1	-1	-1	-1	10	24	55	104	6	6	1	1	0.236276	2	0.222485	1	0.0833916	4	0.0481066	1	0.0138986	4	0.0070372	1	0.166667	4	0.146283	1
SMAC_01526	0	0	0	0	955	288	462	818	530	629	766	981	1.05251	0	0.538726	1	0.981382	0	0.547982	1	1.47927	0	0.834659	1	1.51841	0	1.52315	1
SMAC_01527	0	-1	-1	0	1431	122	1298	119	17	15	16	7	3.56172	0	1.63545	1	0.0733902	4	0.0521612	1	0.0527492	4	0.0403366	1	0.721569	0	0.773305	0.923
SMAC_01528	0	-1	-1	0	318	126	287	88	2	5	7	4	1.64812	0	1.54767	1	0.0259839	4	0.0262168	1	0.0408319	4	0.043059	1	1.925	0	1.64242	0.9325
SMAC_01529	0	0	0	0	45	32	43	344	143	1397	86	85	0.503634	0	0.112288	1	10.0727	0	1.88138	1	1.11846	0	0.207777	1	0.329552	0	0.110439	1
SMAC_01530	0	-1	-1	0	444	87	246	202	1	0	0	0	1.19681	0	0.763094	1	0.00225388	4	0.0019815	1	0	4	0	1	n.d.	n.d.	0	1
SMAC_01531	0	0	-1	0	106	234	124	596	25	172	30	10	0.828101	0	0.386902	1	0.479812	0	0.136751	1	0.0974237	4	0.0288933	1	0.45814	0	0.211285	1
SMAC_01532	0	0	0	0	589	19	517	7	25	194	28	31	22.0083	0	2.33308	1	7.92733	0	1.50551	1	2.13567	0	0.394725	1	0.666031	0	0.262187	1
SMAC_01534	0	-1	0	0	124	5	59	7	3	0	5	1	5.15375	0	2.29194	1	0.119855	2	0.107144	1	0.239709	0	0.20174	1	n.d.	n.d.	1.88288	0.918
SMAC_01535	0	0	0	0	39	1	24	0	1	0	0	0	n.d.	n.d.	3.91121	1	n.d.	n.d.	0.173084	0.99875	n.d.	n.d.	0	1	n.d.	n.d.	0	1
SMAC_01537	0	0	0	0	432	26	551	18	130	47	173	118	6.56892	0	1.54869	1	2.53864	0	0.932975	0.8295	4.1737	0	1.64581	1	2.10749	0	1.76404	1
SMAC_01538	0	0	0	0	40	7	87	10	43	58	38	33	1.31006	0	0.787327	0.944	2.81523	0	2.11203	1	1.97902	0	1.54003	0.999	0.718825	0	0.72917	0.997
SMAC_01539	0	0	0	-1	226	64	287	128	215	229	36	26	0.819019	0	0.675465	1	1.25395	0	1.15209	0.997	0.175101	3	0.165323	1	0.139779	4	0.143498	1
SMAC_01540	0	-1	-1	0	1528	512	1558	73	6	8	6	5	7.31364	0	3.33717	1	0.0501917	4	0.0246184	1	0.0394363	4	0.0205124	1	0.802083	0	0.833215	0.746
SMAC_01541	0	0	0	0	189	29	77	19	20	23	14	17	3.57621	0	2.44071	1	0.7054	0	0.657248	0.997	0.508544	0	0.481366	1	0.724457	0	0.732397	0.972
SMAC_01542	0	-1	-1	0	983	180	635	444	4	9	6	6	1.11272	0	0.731958	1	0.0124379	4	0.0116863	1	0.0114812	4	0.0101096	1	1.08333	0	0.865082	0.690333
SMAC_01543	0	0	0	0	2152	215	1011	104	26	30	57	52	6.27522	0	3.10846	1	0.148463	2	0.113351	1	0.288973	0	0.222036	1	1.95641	0	1.95884	1
SMAC_01544	0	0	0	0	848	212	635	842	657	626	749	794	0.73205	0	0.411896	1	0.886056	0	0.575101	1	1.06562	0	0.708728	1	1.20335	0	1.23235	1
SMAC_01545	-1	-1	0	0	83	69	2399	288	26	81	72	85	0.147784	2	0.150143	1	0.104032	2	0.0829903	1	0.152646	2	0.121511	1	1.99418	0	1.46416	1
SMAC_01546	0	0	0	0	72	393	244	414	376	201	326	225	0.757232	0	0.851921	1	0.939618	0	0.527911	1	0.897279	0	0.536637	1	1.05168	0	1.01653	0.645333
SMAC_01547	0	0	0	-1	438	117	1369	20	28006	236	31	14	7.03885	0	1.22204	1	358.182	0	66.6141	1	0.570718	0	0.120919	1	0.0480712	4	0.00181521	1
SMAC_01548	0	0	0	0	1410	20501	21457	22155	4331	6037	10693	18437	0.502536	0	0.77816	1	0.237794	3	0.175076	1	0.668107	0	0.487208	1	2.88779	1	2.78284	1
SMAC_01549	0	0	0	0	1390	87	1147	48	123	143	88	97	8.01464	0	2.23426	1	1.44339	0	0.648512	1	1.00386	0	0.456769	1	0.699443	0	0.704334	1
SMAC_01550	0	0	0	0	1472	98	370	174	64	58	51	58	3.31656	0	1.9047	1	0.25772	2	0.236476	1	0.230258	3	0.213571	1	0.895609	0	0.903138	0.8545
SMAC_01551	0	0	0	1	1078	34	832	25	36	44	573	344	11.4541	0	2.32172	1	0.824038	0	0.29426	1	9.44554	0	3.50161	1	11.5783	4	11.8997	1
SMAC_01552	0	0	0	0	488	78	370	67	71	86	28	31	2.49437	0	1.6655	1	0.691902	0	0.60698	1	0.260014	2	0.234908	1	0.379258	2	0.387012	1
SMAC_01553	0	0	0	-1	269	28	157	55	473	831	62	117	1.82293	0	1.16597	0.981	8.00371	2	7.56449	1	1.09867	0	1.01536	0.56	0.14846	4	0.134227	1
SMAC_01554	0	0	0	0	295	114	246	269	622	800	276	523	0.795762	0	0.567476	1	2.76668	2	1.98398	1	1.55456	0	1.09969	0.995333	0.570829	0	0.554287	1
SMAC_01555	0	0	0	0	92	124	507	134	116	311	336	303	0.509494	0	0.71219	1	1.00719	0	0.954591	0.831	1.50725	0	1.43869	1	1.89082	0	1.50713	1
SMAC_01556	0	0	0	0	396	2067	429	2065	213	253	77	109	1.7335	0	0.931824	1	0.327978	0	0.09078	1	0.13091	2	0.0363395	1	0.402104	1	0.400303	1
SMAC_01557	0	0	0	0	1908	21797	2932	7169	2750	2002	2258	1872	2.84788	0	2.71167	1	0.570898	0	0.258043	1	0.496172	1	0.233976	1	0.891189	0	0.906733	1
SMAC_01558	0	0	0	0	358	1259	907	556	282	222	128	142	1.17277	0	1.87882	1	0.365538	1	0.314241	1	0.195824	3	0.173428	1	0.543416	0	0.551895	1
SMAC_01559	0	0	0	0	262	201	397	555	444	812	800	868	0.50012	0	0.402004	1	1.3567	0	0.872617	1	1.80173	0	1.16645	1	1.45274	0	1.33673	1
SMAC_01560	0	0	0	0	394	66	425	109	270	190	242	280	1.32563	0	0.941292	0.8765	1.32563	0	1.20667	0.999	1.50431	0	1.4078	1	1.17018	0	1.16668	0.9995
SMAC_01561	0	0	-1	0	233	20	94	4	2	2	0	0	16.4854	0	4.98951	1	0.260638	2	0.13072	1	0	4	0.0227809	1	0	4	0.174272	0.994
SMAC_01562	0	0	0	0	316	302	338	200	587	671	518	393	1.2296	0	1.45635	1	2.50297	1	2.18303	1	1.81257	0	1.64016	1	0.727409	0	0.751323	1
SMAC_01563	0	0	0	0	52	67	79	57	66	56	19	27	0.898512	0	1.08962	0.8695	0.921164	0	0.759047	0.999	0.347324	2	0.288042	1	0.3796	2	0.379479	1
SMAC_01564	0	1	1	0	290	101	307	190	1295	3152	2252	2239	0.832878	0	0.689023	1	9.47265	4	8.31844	1	9.56638	4	8.43289	1	1.22319	0	1.01376	0.858333
SMAC_01565	0	0	-1	-1	38	567	185	109	42	45	3	5	2.20518	0	4.06322	1	0.317109	2	0.274493	1	0.0291594	4	0.0257765	1	0.0920635	4	0.0939055	1
SMAC_01566	0	0	0	0	215	1243	321	1107	535	529	739	778	1.46478	0	1.03444	0.969	1.06895	0	0.380056	1	1.52406	0	0.555095	1	1.4258	0	1.46056	1
SMAC_01567	0	0	0	0	424	1028	409	697	529	208	190	221	1.40833	0	1.39014	1	0.714836	0	0.398069	1	0.39864	1	0.231141	1	0.688225	0	0.580656	1
SMAC_01568	0	0	0	0	689	2934	1080	2308	1462	1413	1388	1529	1.2311	0	1.16479	1	0.976926	0	0.483704	1	0.991198	0	0.502767	1	1.0149	0	1.03941	0.971
SMAC_01569	0	0	0	0	986	243	795	249	333	395	450	446	1.62041	0	1.29908	1	0.959855	0	0.898852	0.998	1.18136	0	1.13471	1	1.23976	0	1.2624	1
SMAC_01570	0	0	0	0	319	48	328	23	88	132	443	407	4.26886	0	1.96014	1	2.55899	0	1.5839	1	9.887	0	6.24936	1	4.02462	3	3.94555	1
SMAC_01571	0	0	-1	0	835	37	551	5	3	0	0	0	43.9956	0	3.34605	1	0.151361	0	0.0232486	1	0	4	0	1	n.d.	n.d.	0	1
SMAC_01572	0	0	0	0	879	644	730	1327	650	1000	361	286	0.808501	0	0.551899	1	0.87592	0	0.484319	1	0.343467	2	0.195741	1	0.410596	1	0.404158	1
SMAC_01573	0	0	0	0	926	161	598	230	196	142	112	140	1.63595	0	1.17135	1	0.508696	0	0.4684	1	0.379264	0	0.356458	1	0.765091	0	0.761012	1
SMAC_01574	0	0	0	0	998	662	810	429	761	485	276	255	1.47971	0	1.59452	1	1.11068	0	0.982636	0.755	0.473329	1	0.434864	1	0.448153	1	0.442548	1
SMAC_01575	0	0	0	0	974	588	547	387	193	252	342	400	1.72294	0	1.67328	1	0.49085	1	0.410411	1	0.818451	0	0.694794	1	1.69725	0	1.69292	1
SMAC_01576	0	-1	-1	0	4365	1839	3292	4492	174	98	214	316	0.816423	0	0.539697	1	0.0357942	4	0.0227598	1	0.069746	4	0.0451662	1	2.11354	1	1.98447	1
SMAC_01577	0	0	-1	0	305	141	722	497	363	111	50	47	0.378778	1	0.336548	1	0.402558	0	0.328329	1	0.08238	4	0.0707119	1	0.285273	2	0.215369	1
SMAC_01578	0	0	-1	0	1221	129	446	113	39	37	21	5	3.74345	0	2.37244	1	0.210742	2	0.193145	1	0.0720961	4	0.0722142	1	0.342342	0	0.373886	1
SMAC_01579	0	0	0	0	1038	335	1105	95	164	363	126	133	3.92379	0	2.49729	1	1.50607	0	1.03751	0.783	0.740176	0	0.512537	1	0.573192	0	0.494008	1
SMAC_01580	0	-1	-1	0	395	159	690	14	1	0	1	0	10.0936	0	2.64734	1	0.0182195	4	0.00636979	1	0.0182195	4	0.00916154	1	n.d.	n.d.	1.43828	0.658333
SMAC_01581	0	0	0	0	1373	1148	1349	2270	462	412	340	330	0.744841	0	0.555547	1	0.258227	2	0.148	1	0.197955	3	0.117266	1	0.769108	0	0.792337	1
SMAC_01582	0	0	0	0	887	2029	793	1796	1678	1048	785	762	1.3252	0	1.08367	1	1.23885	0	0.584914	1	0.703045	0	0.344913	1	0.599519	0	0.589682	1
SMAC_01583	0	0	0	0	244	456	389	1083	1190	1187	604	657	0.61146	0	0.416884	1	2.07634	0	0.863721	1	1.1015	0	0.468669	1	0.530501	0	0.542617	1
SMAC_01584	0	1	0	0	211	71	220	136	970	2913	621	585	0.838837	0	0.690589	1	11.5504	4	10.2492	1	3.58737	2	3.19142	1	0.414326	0	0.311382	1
SMAC_01585	0	-1	-1	0	553	182	1701	255	42	19	13	18	0.828613	0	0.660562	1	0.0687692	4	0.0574004	1	0.0349483	4	0.0293825	1	0.592419	0	0.511886	1
SMAC_01586	0	0	0	0	2409	2220	1011	2031	2918	3306	2548	2893	1.71445	0	1.18911	1	2.3052	1	1.19381	1	2.01519	1	1.05993	1	0.877607	0	0.887855	1
SMAC_01587	0	0	-1	0	1633	906	1542	659	137	106	51	67	1.37484	0	1.43529	1	0.131582	4	0.120488	1	0.0638958	4	0.0598942	1	0.49363	1	0.497097	1
SMAC_01588	0	0	0	0	426	802	429	1180	572	574	715	758	0.975787	0	0.670126	1	0.910629	0	0.381679	1	1.17047	0	0.502336	1	1.28534	0	1.31612	1
SMAC_01589	0	-1	-1	0	81	508	81	422	5	1	4	1	2.16683	0	1.11785	1	0.022073	4	0.0063068	1	0.0183942	4	0.00589553	1	1.5	0	0.934789	0.578667
SMAC_01590	0	0	-1	0	38	40	92	34	8	19	3	4	0.785486	0	1.0169	0.567	0.271899	0	0.254495	1	0.0704923	4	0.0665712	1	0.310855	2	0.261582	1
SMAC_01591	0	0	0	0	250	46	494	84	621	1033	138	288	1.03075	0	0.702479	1	5.75966	0	5.04446	1	1.48344	0	1.26698	1	0.274595	2	0.251163	1
SMAC_01592	0	0	0	0	71	416	108	448	39	51	51	27	1.39908	0	0.857879	1	0.258557	2	0.0813786	1	0.224082	2	0.0735732	1	0.882353	0	0.904086	0.8105
SMAC_01593	0	0	0	0	112	142	110	171	40	30	101	64	0.948618	0	0.840918	0.998	0.26143	2	0.155387	1	0.616228	0	0.384792	1	2.40625	1	2.47634	1
SMAC_01594	0	0	0	-1	153	45	100	12	209	103	36	12	4.62	0	3.25198	1	7.28	0	5.57663	1	1.12	0	0.935576	0.689	0.173921	2	0.167767	1
SMAC_01595	0	0	0	-1	393	2978	299	638	2677	1088	322	292	4.13949	0	4.175	1	4.62331	0	2.24439	1	0.753974	0	0.386886	1	0.198425	3	0.172379	1
SMAC_01596	0	0	0	0	277	633	409	807	2954	1582	1353	1804	0.838143	0	0.747747	1	4.17782	0	2.14632	1	2.90771	1	1.53354	1	0.766074	0	0.714498	1
SMAC_01597	0	-1	-1	0	502	45	254	124	1	3	2	0	1.64121	0	0.984769	0.6125	0.0120015	4	0.0108087	1	0.00600076	4	0.00657376	1	0.666667	0	0.608191	0.8235
SMAC_01598	0	0	0	-1	34	13	61	25	29	149	12	11	0.662623	0	0.621767	0.9995	2.50951	0	2.37993	1	0.324262	2	0.307072	1	0.236866	2	0.129026	1
SMAC_01599	0	0	0	0	612	1062	832	1587	432	402	560	767	0.76671	0	0.654848	1	0.381981	1	0.203136	1	0.60778	0	0.326608	1	1.59319	0	1.60783	1
SMAC_01600	0	0	0	0	1050	298	765	366	921	738	597	679	1.36129	0	1.11286	1	1.67535	0	1.51053	1	1.28858	0	1.18758	1	0.778612	0	0.786201	1
SMAC_01601	0	0	0	0	3152	18755	18739	18010	3182	4333	4682	6107	0.59636	0	0.889996	1	0.204576	4	0.155051	1	0.293702	2	0.223724	1	1.47015	0	1.44291	1
SMAC_01602	0	0	0	0	775	1170	1353	2943	2389	3903	1365	1713	0.524609	0	0.398885	1	1.69709	0	0.842042	1	0.830204	0	0.41336	1	0.519257	0	0.490902	1
SMAC_01603	0	0	0	0	567	1107	627	1088	893	860	1365	1390	1.05211	0	0.978654	0.863333	1.10177	0	0.619817	1	1.73153	0	1.00066	0.514667	1.57215	0	1.61444	1
SMAC_01604	0	0	0	0	7078	1108	5438	835	980	1083	2224	2854	2.82723	0	1.7918	1	0.712507	0	0.599596	1	1.75381	0	1.49363	1	2.46761	2	2.49106	1
SMAC_01605	0	0	0	0	713	2201	684	3354	1956	3117	3170	2832	1.28226	0	0.629947	1	2.2323	0	0.611243	1	2.64109	0	0.737661	1	1.24852	0	1.20682	1
SMAC_01606	0	1	1	0	1157	89	883	50	4008	7596	4030	3800	6.58277	0	2.29302	1	61.3054	4	33.5714	1	41.3669	4	22.9602	1	0.7461	0	0.683921	1
SMAC_01607	0	0	0	0	40	41	51	187	449	205	94	79	0.505348	0	0.237399	1	4.08021	0	1.35976	1	1.07932	0	0.382621	1	0.307301	2	0.281389	1
SMAC_01608	0	0	0	0	343	2302	1060	2090	426	554	521	473	0.940208	0	0.987364	0.861333	0.348357	1	0.183071	1	0.353333	2	0.190123	1	1.03189	0	1.03852	0.904333
SMAC_01609	0	0	0	0	1419	17653	4931	16137	1813	2013	1159	1054	1.26241	0	0.985752	0.999	0.253251	2	0.0941613	1	0.146483	4	0.0559854	1	0.579996	0	0.594569	1
SMAC_01610	0	0	0	0	2956	607	1613	491	485	1109	646	803	2.36639	0	1.79963	1	1.05866	0	1.00488	0.572333	0.962362	0	0.910349	1	1.07355	0	0.905928	1
SMAC_01611	0	0	0	0	223	174	271	241	265	317	70	73	0.778062	0	0.765436	1	1.14063	0	0.884209	0.998	0.280259	2	0.2225	1	0.247682	3	0.251638	1
SMAC_01612	0	0	0	-1	255	846	317	615	2366	4723	777	699	1.31586	0	1.27328	1	8.4724	2	4.5361	1	1.76404	0	0.95802	0.95925	0.234088	3	0.211199	1
SMAC_01613	0	0	0	0	1666	11532	6001	8303	12247	6752	13210	13556	0.947212	0	1.21753	1	1.36355	0	0.85593	1	1.92098	0	1.25374	1	1.53742	0	1.46477	1
SMAC_01614	0	0	0	0	1538	278	594	274	177	124	77	67	2.42124	0	1.72962	1	0.401319	1	0.36173	1	0.191993	3	0.181612	1	0.493712	1	0.502066	1
SMAC_01615	0	0	0	0	4643	1522	1617	838	158	182	287	232	2.79235	0	2.36785	1	0.153998	4	0.13845	1	0.235074	3	0.217983	1	1.53411	0	1.57445	1
SMAC_01616	0	1	0	0	931	258	346	173	1815	3229	882	735	2.57731	0	2.07895	1	10.9335	4	10.0171	1	3.50506	2	3.27687	1	0.347921	2	0.327128	1
SMAC_01617	0	0	0	0	1187	566	922	613	935	2553	326	365	1.19025	0	1.0832	0.998333	2.36828	0	2.04993	1	0.469175	1	0.404871	1	0.252425	2	0.197505	1
SMAC_01618	0	-1	-1	0	1637	263	956	97	6	6	1	2	5.39377	0	2.97554	1	0.0340659	4	0.0247186	1	0.00851648	4	0.00670826	1	0.25	3	0.271385	0.9995
SMAC_01619	0	-1	-1	0	1784	300	1009	22	2	6	1	6	24.1982	0	5.12783	1	0.0928913	2	0.0281906	1	0.0812798	2	0.0227459	1	1.16667	0	0.806862	0.714
SMAC_01620	0	0	0	0	38	35	136	108	161	155	53	49	0.303173	2	0.328985	1	1.31236	0	1.05722	0.839	0.423611	2	0.353353	1	0.322901	2	0.33423	1
SMAC_01621	0	0	0	0	77	24	47	8	41	34	126	97	3.69348	0	2.99693	1	2.74269	0	2.35827	1	8.15492	2	7.29056	1	2.99946	2	3.09149	1
SMAC_01622	0	0	0	0	452	458	1353	764	163	166	167	85	0.46592	1	0.56766	1	0.168448	4	0.148636	1	0.129024	4	0.120221	1	0.766021	0	0.808832	1
SMAC_01623	0	-1	-1	0	1167	749	891	1363	129	113	45	59	0.889029	0	0.638354	1	0.112289	4	0.0673826	1	0.0482563	4	0.0292961	1	0.431639	1	0.434773	1
SMAC_01624	0	0	0	0	369	829	539	786	1044	689	620	560	0.936702	0	0.98968	0.684	1.35501	0	0.831624	1	0.922628	0	0.588727	1	0.710724	0	0.707925	1
SMAC_01625	0	-1	-1	0	787	45	179	45	1	0	5	1	5.78423	0	3.30149	1	0.0069522	4	0.0125867	1	0.0417132	4	0.0424259	1	n.d.	n.d.	3.3707	0.9875
SMAC_01626	0	0	0	0	3067	353	759	719	254	263	476	485	2.31563	0	1.22432	1	0.350053	2	0.264166	1	0.65068	0	0.502953	1	1.85936	0	1.90393	1
SMAC_01627	0	-1	0	0	399	1287	789	1541	72	70	142	198	0.807744	0	0.773119	1	0.0680307	4	0.0357523	1	0.16289	3	0.0860981	1	2.39484	1	2.40818	1
SMAC_01628	0	0	0	0	2993	1712	1505	3148	1550	2068	722	634	1.15521	0	0.664888	1	0.888322	0	0.449393	1	0.332937	2	0.172671	1	0.382636	2	0.384233	1
SMAC_01629	0	0	0	0	9868	924	4213	897	2169	3684	1557	1630	3.6482	0	2.20404	1	1.97859	0	1.80694	1	1.07736	0	0.995074	0.626	0.583608	0	0.550697	1
SMAC_01630	0	0	0	0	1728	1651	2285	1442	801	879	300	271	0.955512	0	1.11635	1	0.47507	1	0.408893	1	0.161467	4	0.143082	1	0.340615	2	0.349924	1
SMAC_01631	0	0	0	0	0	17	2	19	14	16	5	9	2.34868	0	0.834008	0.8565	4.14474	0	0.667415	0.9895	1.93421	0	0.299025	1	0.46875	1	0.448035	1
SMAC_01632	0	0	0	0	280	143	303	83	122	140	32	45	1.62311	0	1.65526	1	1.00533	0	0.940125	0.8585	0.295459	0	0.275886	1	0.295287	2	0.293457	1
SMAC_01633	0	0	0	0	212	11	153	31	49	111	32	18	2.16277	0	1.16115	0.95	1.55176	0	1.40237	1	0.484925	0	0.46171	1	0.367715	0	0.329235	1
SMAC_01634	0	0	0	0	90	195	161	680	785	620	271	270	0.547326	0	0.283517	1	2.69822	0	0.816573	1	1.03896	0	0.32607	1	0.390438	2	0.399315	1
SMAC_01635	0	0	0	0	74	178	155	184	724	541	412	410	0.748843	0	0.888668	0.995	3.75907	2	2.5441	1	2.44265	2	1.70991	1	0.663692	0	0.67211	1
SMAC_01636	0	0	0	0	1422	561	1715	372	547	406	854	1311	1.62173	0	1.47457	1	0.779378	0	0.698402	1	1.77057	0	1.60754	1	2.32262	1	2.30174	1
SMAC_01637	0	-1	-1	0	82	439	389	283	6	6	1	1	0.79508	0	1.29388	1	0.0183128	4	0.0151241	1	0.00305213	4	0.00381897	1	0.166667	4	0.252508	1
SMAC_01638	0	0	0	0	902	442	1027	694	525	427	320	274	0.811316	0	0.742959	1	0.574682	0	0.483292	1	0.358573	2	0.313415	1	0.630632	0	0.6485	1
SMAC_01639	0	-1	-1	0	1526	474	511	247	22	31	14	31	3.00277	0	2.52003	1	0.0795733	4	0.0730604	1	0.0675622	4	0.0607212	1	0.874267	0	0.83111	0.89
SMAC_01640	0	0	0	0	343	854	606	804	222	205	267	243	0.866013	0	0.978231	0.843667	0.308929	2	0.199788	1	0.368978	2	0.247484	1	1.19628	0	1.23873	1
SMAC_01641	0	0	0	0	5	6	28	15	18	7	16	14	0.281548	2	0.377166	1	0.639881	0	0.558847	1	0.767857	0	0.70492	0.978	1.4881	0	1.26138	0.895
SMAC_01642	0	0	0	0	190	2046	328	758	165	104	102	172	2.44174	0	2.41391	1	0.293751	0	0.137662	1	0.299211	0	0.142089	1	1.07381	0	1.03216	0.698667
SMAC_01643	0	-1	-1	0	650	93	299	217	10	9	17	23	1.47723	0	0.898371	0.9955	0.0377757	4	0.0325505	1	0.0795278	4	0.0670058	1	2.11111	1	2.05852	1
SMAC_01644	0	0	0	0	88	174	134	44	35	31	22	20	1.97744	0	3.06284	1	0.498134	0	0.474874	1	0.316995	2	0.303203	1	0.63871	0	0.638492	0.9995
SMAC_01645	0	-1	-1	0	686	71	793	278	7	12	46	18	0.919406	0	0.585482	1	0.0230762	4	0.022062	1	0.0777305	4	0.078171	1	3.61905	0	3.54325	1
SMAC_01646	0	0	0	0	364	507	372	514	785	716	600	757	1.00899	0	0.975943	0.815333	1.73879	0	1.10415	1	1.57198	0	1.01399	0.676667	0.905978	0	0.918338	0.999333
SMAC_01647	0	0	0	0	104	6	31	11	24	26	14	45	3.3871	0	1.88058	1	1.53959	0	1.40786	0.99	1.81672	0	1.61711	1	1.18189	0	1.14863	0.842
SMAC_01649	0	0	0	0	1042	213	665	441	1332	1303	687	517	1.18326	0	0.816773	1	2.48437	1	2.10388	1	1.13517	0	1.00176	0.529333	0.456981	1	0.476151	1
SMAC_01650	0	0	0	0	682	277	657	275	544	368	433	453	1.23673	0	1.15774	1	1.17612	0	1.07159	0.985	1.14259	0	1.07625	0.989	1.00907	0	1.00435	0.563
SMAC_01651	0	0	0	0	121	212	244	178	271	190	90	121	0.808885	0	1.07805	0.958	1.11981	0	0.915802	0.967	0.512537	0	0.429408	1	0.472281	1	0.468887	1
SMAC_01652	0	-1	-1	0	13	0	8	1	0	0	0	0	3.65625	0	1.2028	0.6928	0	4	0	1	0	4	0	1	n.d.	n.d.	#DIV/0!	nan
SMAC_01653	0	-1	-1	0	44	0	12	1	0	0	0	0	11.9167	0	4.64396	1	0	4	0	1	0	4	0	1	n.d.	n.d.	#DIV/0!	nan
SMAC_01654	0	0	1	0	1070	100	281	34	476	106	764	608	9.64387	0	5.00326	1	4.79721	0	3.57856	1	11.3089	2	9.08628	1	3.95644	0	2.53909	1
SMAC_01655	0	0	0	1	949	241	930	5	4	4	95	126	59.8199	0	4.10651	1	0.402151	0	0.0342112	1	11.1094	0	0.887869	0.9615	27.625	4	25.9526	1
SMAC_01656	0	0	0	0	137	69	165	181	132	74	138	95	0.596652	0	0.465433	1	0.596652	0	0.418838	1	0.674854	0	0.498811	1	1.22845	0	1.19094	0.9965
SMAC_01657	0	1	1	0	257	27	277	61	2007	4258	1288	1525	1.42025	0	0.894726	0.950333	31.3306	4	29.0655	1	14.0675	4	13.0694	1	0.515558	0	0.449656	1
SMAC_01658	0	-1	-1	0	108	0	49	9	0	0	0	1	3.55102	0	1.61392	0.9995	0	4	0	1	0.0328798	4	0.0296367	1	n.d.	n.d.	#DIV/0!	1
SMAC_01659	0	0	0	0	0	0	0	0	0	0	0	0	n.d.	n.d.	#DIV/0!	nan	n.d.	n.d.	#DIV/0!	nan	n.d.	n.d.	#DIV/0!	nan	n.d.	n.d.	#DIV/0!	nan
SMAC_01660	0	-1	-1	0	347	12	291	6	0	0	0	0	15.2668	0	2.28183	1	0	4	0	1	0	4	0	1	n.d.	n.d.	#DIV/0!	nan
SMAC_01661	0	0	0	0	1349	3873	1678	5922	1386	838	603	648	0.998459	0	0.625651	1	0.425234	0	0.147271	1	0.239194	2	0.085634	1	0.598859	0	0.581473	1
SMAC_01662	0	0	0	0	245	39	232	70	262	452	178	269	1.32032	0	0.927661	0.8605	3.3194	0	3.12397	1	2.07811	0	1.93475	1	0.673761	0	0.619323	1
SMAC_01663	0	0	0	-1	349	3060	1162	3692	3874	1935	564	531	0.964271	0	0.750887	1	1.64314	0	0.612076	1	0.309732	2	0.120818	1	0.212136	3	0.197391	1
SMAC_01664	-1	-1	-1	0	2	2	14	24	2	2	0	1	0.113095	4	0.0938721	1	0.113095	4	0.0631905	1	0.0282738	4	0.0291567	1	0.25	2	0.46141	0.913
SMAC_01665	0	-1	-1	0	107	13	87	18	1	0	2	0	2.01149	0	1.29754	0.983	0.0167625	4	0.0215381	1	0.0335249	4	0.0393919	1	n.d.	n.d.	1.82894	0.797
SMAC_01666	0	0	0	-1	244	195	389	628	2010	2398	433	352	0.456895	1	0.343953	1	4.58768	3	2.69332	1	0.816999	0	0.495719	1	0.179476	4	0.184055	1
SMAC_01667	0	0	0	0	29	11	73	21	12	24	18	1	0.613177	0	0.569631	1	0.551859	0	0.521376	1	0.291259	0	0.295083	1	0.59375	0	0.565969	1
SMAC_01668	0	0	-1	0	434	102	443	60	35	37	16	7	2.53582	0	1.7496	1	0.340632	0	0.280956	1	0.108813	2	0.094965	1	0.319691	2	0.338007	1
SMAC_01669	0	-1	0	0	16	8	33	1	0	0	0	1	6.18182	0	2.23162	1	0	4	0	1	0.257576	0	0.0813484	1	n.d.	n.d.	#DIV/0!	1
SMAC_01670	0	0	0	0	13	3	14	0	0	0	1	1	n.d.	n.d.	3.81701	0.98325	n.d.	n.d.	0	1	n.d.	n.d.	0.489464	0.92375	n.d.	n.d.	#DIV/0!	1
SMAC_01671	0	0	0	0	847	312	1286	440	261	411	988	791	0.883834	0	0.80742	1	0.512456	0	0.481679	1	1.35664	0	1.31009	1	2.78614	1	2.71984	1
SMAC_01672	0	0	0	0	17	9	18	0	0	0	0	0	n.d.	n.d.	6.95095	1	n.d.	n.d.	0.118563	0.9965	n.d.	n.d.	0	1	n.d.	n.d.	0	1
SMAC_01673	0	0	0	0	47	0	92	3	16	10	6	7	4.04438	0	0.823312	0.865	2.23732	0	0.85756	0.77	1.11866	0	0.455123	1	0.528125	0	0.530718	0.993
SMAC_01674	0	0	0	0	106	416	305	873	714	674	532	453	0.577353	0	0.444433	1	1.53518	0	0.62637	1	1.08945	0	0.459188	1	0.710244	0	0.733094	1
SMAC_01675	0	0	0	1	555	494	366	527	829	783	3588	4737	1.21416	0	1.00579	0.596	1.8658	0	1.16127	1	9.63572	4	6.07293	1	5.1686	4	5.22956	1
SMAC_01676	0	0	0	0	4533	344	3397	487	2364	2933	2523	3243	2.86251	0	1.51995	1	3.10903	0	2.57465	1	3.3843	0	2.82459	1	1.10125	0	1.09708	1
SMAC_01677	0	0	0	0	315	908	777	410	383	178	99	107	1.13923	0	1.82058	1	0.522575	0	0.457948	1	0.19189	3	0.175658	1	0.423791	1	0.383577	1
SMAC_01678	0	0	0	0	1426	234	1202	156	112	313	197	141	3.00551	0	1.85187	1	0.769484	0	0.634112	1	0.611966	0	0.512728	1	1.02443	0	0.808577	1
SMAC_01679	0	0	0	0	177	373	336	601	90	91	61	82	0.638012	0	0.593278	1	0.209964	3	0.116456	1	0.165883	4	0.0928617	1	0.790079	0	0.797397	0.998667
SMAC_01680	0	-1	-1	0	144	327	210	411	8	8	8	10	0.847211	0	0.762877	1	0.02878	4	0.016202	1	0.0323775	4	0.0172916	1	1.125	0	1.06725	0.6
SMAC_01681	0	0	0	0	2060	410	1182	301	1171	955	1280	1434	2.57391	0	1.91831	1	2.21544	0	2.03252	1	2.82818	0	2.66123	1	1.28989	0	1.30933	1
SMAC_01682	0	0	0	0	199	402	246	390	205	141	309	284	0.996029	0	0.982115	0.699	0.573421	0	0.334424	1	0.98277	0	0.597735	1	1.77459	0	1.78736	1
SMAC_01683	0	0	0	0	465	22	340	34	51	78	171	203	3.93897	0	1.7219	1	1.04338	0	0.761905	0.9995	3.025	0	2.23418	1	3.03205	2	2.93236	1
SMAC_01684	0	0	0	0	57	354	250	467	570	836	954	968	0.631021	0	0.679856	1	2.15868	1	1.17582	1	2.95091	2	1.63165	1	1.41774	0	1.38768	1
SMAC_01685	0	0	0	0	2825	1238	2842	3384	1214	1095	1151	1277	0.657569	0	0.469695	1	0.373696	2	0.254973	1	0.392956	2	0.274483	1	1.05434	0	1.07652	1
SMAC_01686	0	0	-1	0	474	2120	1308	1881	229	254	186	149	0.840559	0	1.00882	0.721667	0.156511	4	0.0979964	1	0.108553	4	0.0706504	1	0.695445	0	0.720949	1
SMAC_01687	0	0	0	0	277	437	450	412	684	449	380	184	0.829919	0	0.994424	0.571333	1.31694	0	0.996039	0.574667	0.655566	0	0.533069	1	0.520172	0	0.535189	1
SMAC_01688	0	0	0	0	980	222	759	679	165	168	322	260	0.838478	0	0.543719	1	0.232291	4	0.180008	1	0.405985	2	0.325645	1	1.74789	0	1.80906	1
SMAC_01689	0	0	0	0	125	10	85	7	3	3	3	2	5.21849	0	2.1929	1	0.231933	2	0.151252	1	0.193277	2	0.144729	1	0.833333	0	0.956874	0.532
SMAC_01690	0	0	0	0	379	39	256	32	116	46	48	64	3.67383	0	1.98012	1	1.42383	0	1.10551	0.8975	0.984375	0	0.786423	0.9945	0.850075	0	0.711369	1
SMAC_01691	0	0	0	0	144	974	692	1123	857	914	1878	1846	0.652789	0	0.768265	1	1.03407	0	0.606112	1	2.17441	1	1.30488	1	2.10495	2	2.15287	1
SMAC_01692	0	-1	0	1	638	271	395	347	47	16	186	198	1.23022	0	0.985069	0.6705	0.0852625	4	0.0650288	1	0.519695	0	0.412368	1	8.04255	2	6.34132	1
SMAC_01693	0	-1	0	0	11659	433	5013	244	30	43	72	54	12.9924	0	3.74502	1	0.0784356	4	0.0392468	1	0.135382	2	0.0694169	1	1.78256	0	1.76873	1
SMAC_01694	0	0	0	0	1410	711	1345	1134	1585	1294	528	423	0.861831	0	0.745341	1	1.16983	0	0.914842	1	0.386422	2	0.316374	1	0.333733	2	0.345823	1
SMAC_01695	0	0	0	0	2004	341	1084	869	187	384	606	902	1.21545	0	0.751846	1	0.295957	2	0.240962	1	0.781618	0	0.628107	1	2.99781	1	2.60667	1
SMAC_01696	0	-1	-1	1	2771	142	1003	375	1	1	8	5	2.66807	0	1.49886	1	0.00183184	4	0.00245063	1	0.0119069	4	0.0116764	1	6.5	4	4.76466	1
SMAC_01697	0	0	0	0	11	81	53	183	767	1039	420	460	0.559645	0	0.404957	1	10.9861	4	3.94964	1	5.35313	2	1.94319	1	0.498574	1	0.491992	1
SMAC_01698	0	0	0	0	169	710	458	910	972	717	1271	1533	0.721287	0	0.712753	1	1.38595	0	0.713509	1	2.3009	1	1.2149	1	1.69888	0	1.70272	1
SMAC_01699	0	1	0	0	801	578	1383	488	6035	7120	2072	2034	0.955732	0	1.10417	1	9.11722	4	8.52288	1	2.84571	0	2.72215	1	0.314262	2	0.319393	1
SMAC_01700	0	0	0	1	199	373	267	762	713	543	2069	3097	0.723245	0	0.483615	1	1.5881	0	0.643755	1	6.53196	2	2.68533	1	4.18981	3	4.17135	1
SMAC_01701	0	0	0	0	505	1551	1221	3857	918	711	894	994	0.554231	0	0.381705	1	0.439125	0	0.165833	1	0.508943	0	0.197223	1	1.17801	0	1.18929	1
SMAC_01702	0	-1	-1	0	288	1444	425	2302	24	29	41	48	1.20692	0	0.586168	1	0.0369323	4	0.0093791	1	0.0620184	4	0.015774	1	1.69432	0	1.68182	1
SMAC_01703	0	0	0	0	162	153	356	178	143	107	395	363	0.663624	0	0.814024	1	0.526685	0	0.471578	1	1.59691	0	1.48522	1	3.0962	2	3.14946	1
SMAC_01704	0	0	0	0	28	118	28	221	12	8	11	5	1.46873	0	0.504949	1	0.201196	2	0.037529	1	0.160957	2	0.0311449	1	0.833333	0	0.829889	0.7915
SMAC_01705	0	-1	-1	0	339	113	189	379	0	0	5	1	0.896037	0	0.442257	1	0	4	0	1	0.0118943	4	0.0062831	1	n.d.	n.d.	#DIV/0!	1
SMAC_01706	0	-1	-1	0	151	56	140	171	4	4	22	9	0.672274	0	0.450936	1	0.0259816	4	0.0191593	1	0.100679	4	0.0742421	1	3.875	2	3.875	1
SMAC_01707	0	0	0	0	1224	229	861	151	160	110	49	103	2.82752	0	1.95113	1	0.525417	0	0.4518	1	0.29579	0	0.254167	1	0.582955	0	0.562566	1
SMAC_01708	0	0	0	0	368	271	698	119	137	235	134	116	1.57131	0	1.69648	1	0.91475	0	0.800335	1	0.614752	0	0.547297	1	0.722162	0	0.683835	1
SMAC_01709	0	0	0	0	208	571	222	199	36	19	65	115	1.8559	0	2.53925	1	0.131032	4	0.101279	1	0.428833	1	0.330417	1	3.61842	1	3.26244	1
SMAC_01710	0	-1	-1	0	1404	692	1758	1218	173	131	155	147	0.728279	0	0.663914	1	0.105628	4	0.0876724	1	0.104933	4	0.0905612	1	1.01275	0	1.03295	0.717667
SMAC_01711	0	-1	-1	0	3	10	31	19	1	0	0	0	0.275891	0	0.436986	1	0.0212224	4	0.0206501	1	0	4	0	1	n.d.	n.d.	0	1
SMAC_01712	0	0	0	0	1264	363	1019	640	1604	1972	1001	1248	1.03471	0	0.803781	1	2.27421	1	1.96351	1	1.43028	0	1.24557	1	0.635647	0	0.63436	1
SMAC_01713	0	0	0	0	14	49	22	55	85	94	89	62	1.00227	0	0.825982	0.9845	2.84773	1	1.27518	0.9995	2.40227	0	1.13017	0.933	0.845713	0	0.886283	0.9505
SMAC_01714	0	0	0	0	5847	27060	13124	13327	53545	32130	36870	37420	1.24415	0	1.76233	1	3.2392	2	2.34446	1	2.80875	2	2.1113	1	0.9249	0	0.900549	1
SMAC_01715	0	0	0	0	211	255	305	450	277	207	149	209	0.640856	0	0.576362	1	0.66561	0	0.406679	1	0.492332	1	0.306276	1	0.755472	0	0.753114	1
SMAC_01716	0	-1	-1	0	31	74	33	83	1	0	2	2	1.11172	0	0.854609	0.9935	0.0105878	4	0.00868161	1	0.0423512	4	0.0210937	1	n.d.	n.d.	2.4297	0.943
SMAC_01717	0	0	0	0	2509	152	1455	253	838	742	406	348	3.08666	0	1.66272	1	1.83274	0	1.58531	1	0.874613	0	0.783834	1	0.478983	1	0.494435	1
SMAC_01718	0	0	0	0	947	396	942	717	810	864	1182	1179	0.824693	0	0.690207	1	1.02795	0	0.839244	1	1.44981	0	1.21214	1	1.41186	0	1.44433	1
SMAC_01719	0	0	0	0	19	272	425	620	1480	1375	357	349	0.288515	0	0.380439	1	2.83062	2	1.74714	1	0.699972	0	0.446217	1	0.24762	3	0.255398	1
SMAC_01720	0	0	0	0	433	219	751	447	266	423	116	121	0.581697	0	0.554811	1	0.614708	0	0.540441	1	0.211445	3	0.188495	1	0.362815	2	0.34878	1
SMAC_01721	0	0	0	0	225	1073	480	2094	299	203	238	263	0.831008	0	0.478917	1	0.321391	0	0.0948605	1	0.320751	0	0.0976522	1	1.03589	0	1.02943	0.753
SMAC_01722	0	0	0	-1	399	41	529	26	595	2298	167	203	4.43871	0	1.49159	1	29.1845	0	14.8297	1	3.73255	0	1.87017	1	0.195715	2	0.12611	1
SMAC_01723	0	0	-1	0	158	121	293	70	12	51	7	0	1.23448	0	1.4287	1	0.278754	0	0.265073	1	0.0309727	4	0.033071	1	0.180147	0	0.124762	1
SMAC_01724	0	-1	-1	-1	5596	681	3068	921	171	143	15	18	2.21534	0	1.46414	1	0.11082	4	0.102699	1	0.0116467	4	0.0109924	1	0.105938	4	0.107035	1
SMAC_01725	0	0	0	0	601	120	564	176	267	172	286	360	1.34374	0	1.01096	0.6	0.818172	0	0.753926	1	1.20396	0	1.13841	0.9995	1.54382	0	1.50998	1
SMAC_01726	0	-1	-1	0	22	141	31	191	4	9	6	5	1.52787	0	0.681316	1	0.121854	2	0.0289676	1	0.103108	4	0.0223676	1	0.993056	0	0.772159	0.7965
SMAC_01727	0	-1	-1	0	34	24	37	27	3	1	4	3	0.928929	0	0.927582	0.727	0.0640641	4	0.05981	1	0.112112	4	0.092376	1	2.33333	0	1.54449	0.837
SMAC_01728	0	0	0	0	1314	132	547	110	408	255	339	377	3.94724	0	2.40057	1	1.80983	0	1.60249	1	1.95451	0	1.78464	1	1.14069	0	1.11367	0.998
SMAC_01729	0	-1	-1	0	230	43	116	101	8	4	18	6	1.2641	0	0.786406	1	0.055565	4	0.0427855	1	0.11113	4	0.0939369	1	2.25	0	2.19553	0.9995
SMAC_01730	0	0	0	0	200	359	283	280	124	133	126	91	0.992923	0	1.19305	1	0.456496	2	0.338508	1	0.385446	2	0.297427	1	0.845395	0	0.878642	0.9725
SMAC_01732	0	0	0	0	1550	721	677	1355	3985	2249	1140	1156	1.25763	0	0.693019	1	3.45225	0	1.75726	1	1.27147	0	0.672938	1	0.399265	1	0.382947	1
SMAC_01733	0	0	-1	0	1365	9166	1628	5457	524	301	171	166	2.09962	0	1.5384	1	0.164485	2	0.0591985	1	0.0671895	4	0.0252079	1	0.440683	1	0.42582	1
SMAC_01734	0	0	0	0	3128	119	2427	195	741	847	913	1037	4.49729	0	1.72283	1	2.19947	0	1.442	1	2.70087	0	1.79834	1	1.23346	0	1.24712	1
SMAC_01735	0	-1	-1	0	8	47	47	32	4	5	1	1	0.722241	0	1.19183	0.9565	0.118185	4	0.113767	1	0.0262633	4	0.0262884	1	0.225	4	0.231071	0.999
SMAC_01736	0	0	0	0	150	137	256	211	903	461	1206	1405	0.620321	0	0.662068	1	2.94814	1	2.29892	1	5.64341	4	4.58704	1	2.13881	1	1.9953	1
SMAC_01737	0	-1	-1	0	202	66	142	180	2	6	17	3	0.844053	0	0.532551	1	0.0251956	4	0.0173736	1	0.062989	4	0.0476891	1	3.33333	0	2.74492	1
SMAC_01738	0	0	0	0	679	190	553	240	58	115	93	76	1.29807	0	1.0675	0.96	0.258418	2	0.240018	1	0.252443	2	0.239379	1	1.09584	0	0.997337	0.5115
SMAC_01739	0	0	0	0	127	165	216	452	810	532	505	440	0.499467	1	0.373122	1	2.2955	1	1.14278	1	1.61643	0	0.839584	1	0.735746	0	0.734686	1
SMAC_01740	0	0	0	0	178	32	138	110	16	19	29	29	0.857708	0	0.540554	1	0.142951	4	0.115801	1	0.236891	3	0.194593	1	1.66941	0	1.6804	1
SMAC_01741	0	-1	-1	0	656	57	409	59	0	0	3	0	3.45701	0	1.8959	1	0	4	0	1	0.0145456	4	0.0122962	1	n.d.	n.d.	#DIV/0!	1
SMAC_01742	0	0	0	0	1340	294	789	506	2647	3110	781	719	1.32506	0	0.942783	0.987667	4.66851	3	4.00573	1	1.21639	0	1.06968	0.997667	0.262249	2	0.267038	1
SMAC_01743	0	0	0	0	534	236	1080	543	293	1095	414	509	0.532753	0	0.500779	1	0.960339	0	0.88732	1	0.638611	0	0.5818	1	0.998273	0	0.655682	1
SMAC_01744	0	0	0	0	42	287	104	309	414	477	403	352	1.05705	0	0.847099	1	2.8627	0	1.1408	1	2.42575	0	0.996552	0.529	0.85162	0	0.873559	1
SMAC_01745	0	0	0	0	8064	649	1880	280	1241	642	703	843	8.93811	0	4.83366	1	1.93165	0	1.57989	1	1.58594	0	1.33999	1	0.913467	0	0.848154	1
SMAC_01746	0	0	0	0	1802	331	1774	592	197	230	325	367	1.20135	0	0.882247	1	0.240496	2	0.225584	1	0.389749	0	0.36961	1	1.63035	0	1.63846	1
SMAC_01747	0	0	0	0	665	713	584	735	183	214	252	291	1.0586	0	0.99365	0.619667	0.304983	2	0.204829	1	0.417143	2	0.283434	1	1.37615	0	1.38376	1
SMAC_01748	0	0	0	0	487	122	956	189	379	453	620	439	0.964813	0	0.74101	1	1.3181	0	1.17588	1	1.67773	0	1.55282	1	1.28299	0	1.32056	1
SMAC_01749	0	0	0	0	1323	902	1544	1146	3234	2373	2174	2286	0.845649	0	0.84463	1	2.13104	1	1.73841	1	1.6951	0	1.42685	1	0.814644	0	0.820779	1
SMAC_01750	0	-1	-1	0	7	12	16	44	0	0	1	1	0.40483	0	0.265983	1	0	4	0	1	0.0426136	4	0.0133452	1	n.d.	n.d.	#DIV/0!	1
SMAC_01751	0	-1	-1	0	38	69	71	155	4	2	5	3	0.549341	0	0.437686	1	0.0308042	4	0.0180693	1	0.0410722	4	0.0219136	1	1.5	0	1.21275	0.717
SMAC_01752	0	0	0	0	690	108	478	170	392	352	726	683	1.59089	0	1.11858	0.998	1.48324	0	1.37486	1	2.80898	0	2.6876	1	1.89931	0	1.95482	1
SMAC_01753	0	1	0	-1	358	107	389	209	4027	8241	428	378	0.855063	0	0.697881	1	22.559	4	20.5021	1	1.48211	0	1.36451	1	0.0744882	4	0.0665546	1
SMAC_01754	0	1	0	0	4658	434	1754	892	10056	17097	3737	5122	2.1529	0	1.2933	1	11.4803	4	10.4331	1	3.74559	2	3.3906	1	0.349782	1	0.324985	1
SMAC_01755	0	0	0	0	2091	924	2712	1512	2753	4980	1993	1905	0.776443	0	0.717257	1	1.99145	0	1.78166	1	1.00384	0	0.911074	1	0.54966	0	0.511363	1
SMAC_01756	0	0	0	0	422	2675	1642	1935	2782	3241	3674	4236	0.871658	0	1.20045	1	1.69519	0	1.17135	1	2.22629	1	1.56203	1	1.32097	0	1.33353	1
SMAC_01757	0	-1	-1	0	131	1050	482	714	67	34	18	7	1.02607	0	1.29047	1	0.08775	4	0.0537552	1	0.0217203	4	0.0144923	1	0.277107	0	0.269598	1
SMAC_01758	0	0	0	0	3877	189	2059	315	261	282	226	226	3.72067	0	1.88382	1	0.496882	0	0.41736	1	0.413611	0	0.356691	1	0.833659	0	0.854635	1
SMAC_01759	0	0	0	0	2999	253	1522	101	676	350	277	336	8.58367	0	3.33983	1	2.70813	0	1.58248	1	1.61802	0	0.976725	0.704667	0.664558	0	0.617212	1
SMAC_01760	0	-1	-1	0	879	662	505	631	84	40	28	39	1.37341	0	1.16057	1	0.110515	4	0.0730041	1	0.0597135	4	0.0401229	1	0.618155	0	0.549599	1
SMAC_01761	0	0	0	0	1481	253	1095	409	1645	1076	1038	1157	1.45579	0	1.04256	0.933	2.28444	0	2.09704	1	1.84283	0	1.74305	1	0.843577	0	0.831195	1
SMAC_01762	0	0	0	0	1014	100	653	198	552	1058	366	457	1.83306	0	1.15334	1	2.64921	0	2.50313	1	1.35423	0	1.27613	1	0.567206	0	0.509814	1
SMAC_01763	0	0	0	-1	68	8	65	4	8	10	1	2	5.04231	0	2.02396	1	1.19423	0	0.675675	0.965	0.199038	2	0.128606	1	0.16875	4	0.190337	1
SMAC_01764	0	0	0	0	1768	891	2238	2558	14234	13415	17948	19710	0.5569	0	0.426227	1	5.79079	4	4.02862	1	7.88707	4	5.60812	1	1.3632	0	1.39207	1
SMAC_01765	0	0	0	0	53	885	258	1113	301	201	133	188	1.11961	0	0.71488	1	0.599192	0	0.177908	1	0.383149	0	0.115371	1	0.665865	0	0.648483	1
SMAC_01766	0	0	0	0	193	38	114	83	61	30	58	46	1.20236	0	0.79906	0.999	0.473658	1	0.384287	1	0.541323	0	0.471348	1	1.2929	0	1.22655	0.9775
SMAC_01767	0	0	0	0	25	217	53	286	144	62	44	100	1.35305	0	0.696862	1	1.15177	0	0.283877	1	0.805119	0	0.199884	1	0.830645	0	0.704121	1
SMAC_01768	0	-1	0	0	21	1	26	4	0	0	7	3	1.58654	0	0.774633	0.838	0	4	0	1	0.721154	0	0.638073	0.920333	n.d.	n.d.	#DIV/0!	1
SMAC_01769	0	0	0	0	246	322	185	271	157	165	188	260	1.29155	0	1.18904	1	0.732183	0	0.452858	1	1.01869	0	0.633792	1	1.39216	0	1.39954	1
SMAC_01770	0	0	0	-1	804	127	580	74	582	868	198	117	3.54656	0	2.12967	1	5.52365	0	4.43904	1	1.19997	0	1.00789	0.548	0.226035	3	0.227051	1
SMAC_01771	0	0	0	0	412	139	208	150	176	509	153	189	1.58059	0	1.2437	1	1.96498	0	1.67043	1	0.981058	0	0.82426	1	0.653772	0	0.493442	1
SMAC_01772	0	0	0	0	3104	751	1674	959	1726	2575	3105	3003	1.58067	0	1.19014	1	1.76354	0	1.56228	1	2.50447	1	2.25754	1	1.47771	0	1.44503	1
SMAC_01774	0	-1	0	0	2300	3728	2327	3376	367	282	423	503	1.094	0	1.07364	1	0.117785	4	0.0728131	1	0.168057	4	0.106544	1	1.45171	0	1.46325	1
SMAC_01775	0	0	0	0	7916	442	5863	846	2050	2988	3020	3425	2.82625	0	1.43286	1	1.70359	0	1.41949	1	2.17937	0	1.83362	1	1.32522	0	1.29175	1
SMAC_01776	0	0	0	0	461	640	1328	1267	1560	1658	1415	1993	0.424512	1	0.484541	1	1.24076	0	0.933618	1	1.31402	0	0.997936	0.544	1.06003	0	1.06889	0.999667
SMAC_01777	0	0	0	0	678	239	248	53	48	61	34	41	5.24987	0	4.59003	1	0.62403	0	0.566231	1	0.429378	0	0.395515	1	0.698002	0	0.698505	0.9995
SMAC_01778	0	0	0	0	2980	104	2633	36	57	82	64	41	21.7095	0	2.34657	1	0.978476	0	0.183161	1	0.739136	0	0.145117	1	0.780648	0	0.792293	0.9995
SMAC_01779	0	0	0	0	460	128	395	49	38	17	22	30	3.37215	0	2.36745	1	0.315422	0	0.241887	1	0.298218	0	0.239679	1	1.10681	0	0.990874	0.539
SMAC_01780	0	0	0	0	735	83	486	207	138	78	319	436	1.4087	0	0.901785	0.9895	0.371981	0	0.336917	1	1.30021	0	1.20651	1	3.78763	2	3.58102	1
SMAC_01781	0	-1	0	0	42	166	98	280	15	10	26	26	0.716327	0	0.552236	1	0.0860969	4	0.0361511	1	0.179082	2	0.0762328	1	2.16667	1	2.10873	1
SMAC_01782	0	0	1	0	6	106	63	103	462	446	1039	1233	0.716289	0	0.895913	0.952333	5.80706	4	3.375	1	14.5304	4	8.62003	1	2.50298	2	2.55408	1
SMAC_01783	0	0	0	0	525	11432	1101	3437	14828	7700	21264	22058	3.58476	0	2.96464	1	6.75399	2	2.54591	1	12.9881	4	5.0949	1	2.13697	1	2.00121	1
SMAC_01784	0	-1	0	0	40	29	51	58	1	0	19	10	0.635649	0	0.552195	1	0.00921231	4	0.0085862	1	0.267157	2	0.198048	1	n.d.	n.d.	23.0659	1
SMAC_01785	0	0	0	0	422	65	348	106	102	75	135	129	1.49844	0	1.04592	0.8005	0.544608	0	0.502904	1	0.812297	0	0.777797	1	1.52706	0	1.54661	1
SMAC_01786	0	0	0	0	3520	181	2478	11	39	16	70	16	84.487	0	3.38453	1	1.25555	0	0.0820621	1	1.96322	0	0.141726	1	1.89503	0	1.72706	1
SMAC_01787	0	0	-1	0	824	250	574	20	19	7	5	1	13.8928	0	5.01415	1	0.336324	0	0.133597	1	0.0776132	4	0.0341689	1	0.293233	0	0.255761	1
SMAC_01788	0	0	0	0	301	457	315	975	331	421	743	826	0.795946	0	0.477621	1	0.789646	0	0.306266	1	1.64755	0	0.647694	1	2.11676	1	2.11481	1
SMAC_01789	0	-1	-1	0	92	1	153	2	0	0	0	0	11.777	0	1.1738	0.838	0	4	0	1	0	4	0	1	n.d.	n.d.	#DIV/0!	nan
SMAC_01790	0	0	0	0	252	92	244	184	508	395	214	176	0.81985	0	0.658454	1	2.15211	1	1.74416	1	0.929481	0	0.785054	1	0.438765	1	0.450103	1
SMAC_01791	0	-1	-1	0	397	76	366	100	4	9	18	18	1.50559	0	1.11273	0.9755	0.0413798	4	0.0411626	1	0.11459	4	0.108882	1	3.25	2	2.64517	1
SMAC_01792	0	0	0	0	0	0	4	0	0	0	0	0	n.d.	n.d.	0.873837	0.6102	n.d.	n.d.	0	1	n.d.	n.d.	0.428047	0.8254	n.d.	n.d.	#DIV/0!	1
SMAC_01793	0	0	0	0	98	9	94	5	6	0	5	0	5.63457	0	1.99826	1	0.315957	0	0.15361	1	0.263298	0	0.165605	1	n.d.	n.d.	1.07809	0.554
SMAC_01794	0	0	0	1	1154	630	1086	228	60	61	278	431	2.36682	0	2.3903	1	0.16053	2	0.143525	1	0.940626	0	0.847061	1	5.8599	4	5.90185	1
SMAC_01795	0	0	0	0	22	226	26	81	95	129	266	411	3.15005	0	2.5162	1	2.8452	0	1.10553	0.9275	8.59912	2	3.31272	1	3.09359	2	2.9965	1
SMAC_01796	0	0	0	1	55	14	85	7	8	5	168	162	2.66723	0	1.48348	0.997	0.502521	0	0.321615	1	12.7563	0	8.41968	1	26.8125	4	26.1794	1
SMAC_01797	0	0	1	1	54	274	281	239	358	230	7504	6736	0.634911	0	0.973287	0.740667	1.13819	0	0.883665	0.999	27.5644	4	22.2721	1	25.4224	4	25.2042	1
SMAC_01798	0	0	0	0	231	408	203	290	459	277	592	666	1.33781	0	1.35142	1	1.54089	0	0.951457	0.917	2.63374	2	1.68531	1	1.82056	0	1.77129	1
SMAC_01799	0	0	0	0	400	1702	797	2843	6667	12041	8402	8361	0.844188	0	0.559441	1	7.51335	2	2.64726	1	6.73221	2	2.39844	1	0.976621	0	0.90601	1
SMAC_01800	0	0	0	0	6326	1806	3625	5387	6132	11173	8070	7710	0.938218	0	0.520351	1	1.99654	0	1.24249	1	1.82059	0	1.14814	1	0.99643	0	0.924064	1
SMAC_01801	0	-1	-1	0	284	114	460	180	6	4	9	3	0.769082	0	0.724374	1	0.0193237	4	0.0194888	1	0.0231884	4	0.0245553	1	1.25	0	1.25997	0.808667
SMAC_01802	0	-1	-1	-1	640	3255	3343	4361	561	284	32	16	0.514566	0	0.658909	1	0.111632	4	0.0720348	1	0.00634125	4	0.00444923	1	0.0636439	4	0.061765	1
SMAC_01803	0	0	0	0	450	124	525	519	635	1000	541	600	0.549827	0	0.364394	1	1.56614	0	1.17564	1	1.09295	0	0.828232	1	0.734463	0	0.704493	1
SMAC_01804	0	0	0	1	45	148	179	293	598	273	2750	3133	0.434229	0	0.466683	1	1.95965	0	1.12124	0.999667	13.2361	4	7.85144	1	7.84681	4	7.00243	1
SMAC_01805	0	0	0	0	334	166	647	586	2465	1308	736	603	0.40651	1	0.341194	1	3.06752	2	2.31787	1	1.08863	0	0.865931	1	0.391726	1	0.37359	1
SMAC_01806	0	0	0	0	226	440	330	944	960	804	715	526	0.680923	0	0.459795	1	1.80352	0	0.732836	1	1.26881	0	0.538535	1	0.70906	0	0.734865	1
SMAC_01807	0	0	0	0	70	873	136	597	341	257	388	508	2.12835	0	1.32567	1	1.34968	0	0.396813	1	2.02227	0	0.604282	1	1.52849	0	1.52284	1
SMAC_01808	0	1	0	0	2744	1219	2486	750	8214	16632	4685	3894	1.71953	0	1.6809	1	10.7806	2	10.2014	1	3.7224	0	3.58573	1	0.390062	1	0.351494	1
SMAC_01809	0	0	0	0	342	1163	1044	610	138	125	125	111	0.977196	0	1.57633	1	0.170766	4	0.149307	1	0.153235	4	0.1389	1	0.899536	0	0.930302	0.869
SMAC_01810	0	0	0	1	670	364	610	476	266	185	924	1017	0.966838	0	0.879398	1	0.421706	1	0.337982	1	1.81492	0	1.49735	1	4.44722	3	4.43026	1
SMAC_01811	0	0	0	0	280	876	441	649	161	102	202	223	1.10063	0	1.23619	1	0.250403	2	0.153288	1	0.404643	1	0.25475	1	1.7016	0	1.6619	1
SMAC_01812	0	0	0	0	1713	4864	1552	4012	2153	2905	1156	896	1.46927	0	1.14926	1	1.12993	0	0.498457	1	0.458408	0	0.208877	1	0.414864	1	0.419047	1
SMAC_01813	0	-1	-1	0	32	8	28	14	0	0	0	0	1.07143	0	0.8404	0.85375	0	4	0	1	0	4	0	1	n.d.	n.d.	#DIV/0!	nan
SMAC_01814	0	0	0	0	291	1154	588	1337	1913	892	3069	3962	0.884565	0	0.797156	1	1.7171	0	0.804521	1	4.30407	3	2.08218	1	2.88942	1	2.5881	1
SMAC_01815	0	1	0	-1	80	66	94	92	5136	14443	543	725	0.785037	0	0.7547	1	105.276	4	80.0359	1	6.81799	4	5.12181	1	0.0836695	4	0.0639939	1
SMAC_01816	0	0	0	0	515	231	405	243	100	152	138	184	1.22798	0	1.12153	1	0.414815	1	0.363918	1	0.530041	0	0.463752	1	1.33461	0	1.27433	1
SMAC_01817	0	0	0	0	796	333	208	131	28	57	60	56	3.51155	0	3.1065	1	0.264377	2	0.230854	1	0.360797	2	0.31765	1	1.54449	0	1.37598	0.999
SMAC_01818	0	1	0	-1	174	1118	197	379	12766	20521	1923	1786	2.49184	0	2.63807	1	64.1995	4	34.3219	1	7.15342	4	3.89323	1	0.11782	4	0.113433	1
SMAC_01819	0	-1	0	0	1611	266	1849	85	10	5	22	29	5.77437	0	2.10512	1	0.0461458	4	0.0216784	1	0.156896	2	0.0762734	1	3.825	2	3.51841	1
SMAC_01820	0	0	0	-1	3959	18	769	8	2491	686	133	96	125.574	0	9.68395	1	100.314	0	14.1603	1	7.2307	0	1.09845	0.916667	0.106438	4	0.0775725	1
SMAC_01821	0	0	0	0	875	101	645	300	220	307	302	273	1.19163	0	0.762291	1	0.64343	0	0.590845	1	0.702035	0	0.658586	1	1.12165	0	1.11465	0.9955
SMAC_01822	0	0	0	0	152	237	315	375	1330	946	412	404	0.568063	0	0.608791	1	3.32368	2	2.25718	1	1.19162	0	0.840363	1	0.369028	2	0.372306	1
SMAC_01823	0	0	0	0	307	976	673	1533	2362	1894	1015	1128	0.685828	0	0.595365	1	2.27504	1	1.07654	1	1.14554	0	0.556437	1	0.509687	0	0.516876	1
SMAC_01824	0	0	0	0	1659	974	1369	1002	693	510	1025	1357	1.13776	0	1.08519	1	0.519836	0	0.425833	1	1.0293	0	0.85965	1	2.02695	1	2.01875	1
SMAC_01825	0	0	0	0	164	1628	346	1510	276	163	159	200	1.59149	0	0.980479	0.889667	0.389879	0	0.114026	1	0.31883	0	0.095926	1	0.875795	0	0.841262	1
SMAC_01826	0	0	0	0	210	371	203	486	202	160	159	191	1.01439	0	0.758965	1	0.632027	0	0.290322	1	0.611076	0	0.287101	1	0.980043	0	0.988904	0.572667
SMAC_01827	0	0	0	0	112	30	108	9	16	15	12	62	4.27315	0	2.48739	1	0.93287	0	0.630967	0.999	2.22685	0	1.43437	0.996	2.38958	0	2.27329	1
SMAC_01828	0	0	0	0	275	763	515	405	629	360	312	201	1.14462	0	1.64459	1	1.09059	0	0.86734	1	0.565696	0	0.477452	1	0.560145	0	0.550479	1
SMAC_01829	0	0	0	0	110	927	222	795	849	806	1310	1499	1.49389	0	1.06061	0.996	2.38418	0	0.823818	1	4.04662	0	1.42713	1	1.69843	0	1.73233	1
SMAC_01830	0	-1	-1	0	302	501	264	288	6	9	6	8	1.45747	0	1.65719	1	0.0272254	4	0.0206998	1	0.0254104	4	0.0182947	1	0.972222	0	0.883814	0.6675
SMAC_01831	0	0	0	0	837	2492	848	1426	1160	1090	1727	1455	1.56505	0	1.6164	1	1.05779	0	0.6058	1	1.49594	0	0.886946	1	1.41559	0	1.46409	1
SMAC_01832	0	0	0	0	1245	65	1442	13	84	108	431	184	25.4194	0	1.96792	1	3.72559	0	0.476958	1	11.9335	0	1.62646	1	3.25397	1	3.41006	1
SMAC_01833	0	0	0	0	102	9	45	0	0	0	0	0	n.d.	n.d.	6.09823	1	n.d.	n.d.	0	1	n.d.	n.d.	0	1	n.d.	n.d.	#DIV/0!	nan
SMAC_01834	0	0	0	0	949	82	1017	35	134	206	190	149	7.61773	0	1.9415	1	2.51215	0	0.984581	0.6215	2.50476	0	1.00532	0.551	1.04387	0	1.02106	0.657
SMAC_01835	0	0	0	0	1956	340	1202	621	370	319	566	897	1.40185	0	0.973661	0.867	0.420678	1	0.376009	1	0.893254	0	0.801542	1	2.13507	1	2.13171	1
SMAC_01836	0	0	0	0	705	312	763	844	800	902	1511	1592	0.634468	0	0.470093	1	1.06181	0	0.754912	1	1.93585	0	1.40577	1	1.82972	0	1.86216	1
SMAC_01837	0	0	0	0	1378	404	1282	1143	635	618	664	798	0.737268	0	0.519227	1	0.518404	0	0.400144	1	0.604874	0	0.475639	1	1.16701	0	1.18867	1
SMAC_01838	0	0	0	0	1442	64	830	183	71	44	58	45	2.51099	0	1.35006	1	0.191742	2	0.170846	1	0.171734	2	0.162669	1	0.947903	0	0.952136	0.6905
SMAC_01839	0	0	0	0	2018	37881	4144	51222	4786	8332	2718	3053	2.60177	0	0.676542	1	0.85541	0	0.105481	1	0.376321	0	0.0467054	1	0.47461	1	0.442785	1
SMAC_01840	0	0	0	0	5424	1196	2938	530	564	359	392	429	3.68595	0	2.67922	1	0.513917	0	0.444367	1	0.457125	0	0.407418	1	0.935645	0	0.916851	0.994333
SMAC_01841	0	0	0	0	237	165	273	431	875	2638	2164	2500	0.601311	0	0.438937	1	5.25474	2	3.19945	1	6.9764	4	4.22678	1	1.77457	0	1.32109	1
SMAC_01842	0	-1	-1	0	798	142	810	93	16	8	9	8	2.81701	0	1.67921	1	0.0719235	4	0.054961	1	0.0509458	4	0.0418687	1	0.796875	0	0.761789	0.8985
SMAC_01843	0	0	0	0	1437	2601	1849	1664	775	559	664	591	1.15264	0	1.44224	1	0.380788	2	0.291141	1	0.358238	2	0.284846	1	0.966109	0	0.978378	0.796333
SMAC_01844	0	0	0	0	558	465	769	1336	1326	1145	750	678	0.524004	0	0.382932	1	1.2657	0	0.709584	1	0.731455	0	0.424139	1	0.581021	0	0.597729	1
SMAC_01845	0	0	0	0	2489	675	1170	910	417	229	252	364	1.5453	0	1.10895	1	0.315507	2	0.251396	1	0.300855	2	0.245166	1	1.04179	0	0.97522	0.739333
SMAC_01846	0	0	0	0	86	38	83	49	104	79	176	247	1.00615	0	0.906298	0.8825	1.48488	0	1.28045	1	3.43226	2	2.98931	1	2.35543	1	2.33457	1
SMAC_01847	0	0	0	0	1780	1203	1237	1174	1183	900	1275	1378	1.23809	0	1.13349	1	0.864547	0	0.647224	1	1.10113	0	0.849365	1	1.2976	0	1.31232	1
SMAC_01848	0	-1	-1	0	903	132	812	198	25	17	19	26	1.62548	0	1.10193	0.9985	0.0659613	4	0.0609842	1	0.0706729	4	0.0647829	1	1.11176	0	1.06229	0.6565
SMAC_01849	0	0	0	0	680	62	649	144	2018	2001	1398	1530	1.57402	0	0.95229	0.852333	8.52558	2	7.72765	1	6.21122	2	5.745	1	0.728552	0	0.743433	1
SMAC_01850	0	0	0	0	312	401	423	763	827	739	498	382	0.655012	0	0.535289	1	1.43864	0	0.788171	1	0.80843	0	0.462781	1	0.563721	0	0.587158	1
SMAC_01851	0	0	0	0	40	12	49	10	36	31	102	128	1.56531	0	1.28116	0.946	2.01684	0	1.80454	1	6.92347	2	6.24367	1	3.45206	2	3.45998	1
SMAC_01852	0	0	0	0	361	395	1092	1038	1846	2547	650	740	0.355158	2	0.378781	1	2.06377	1	1.56533	1	0.653002	0	0.500627	1	0.32468	2	0.319822	1
SMAC_01853	0	0	0	0	4	1	0	1	2	0	0	0	n.d.	n.d.	1.85965	0.886333	n.d.	n.d.	0.637523	0.751	n.d.	n.d.	0.299972	0.942	n.d.	n.d.	0.470526	0.812333
SMAC_01854	0	0	0	0	116	196	114	234	18	34	38	18	1.01754	0	0.825686	1	0.169591	2	0.0892905	1	0.182636	2	0.0994535	1	1.18954	0	1.11382	0.8
SMAC_01855	0	-1	-1	0	1847	291	663	96	1	1	1	6	6.37389	0	3.97607	1	0.00596248	4	0.00640718	1	0.0208687	4	0.0178159	1	3.5	0	2.78061	0.979333
SMAC_01856	0	0	0	0	232	20	157	18	56	80	17	19	3.90127	0	2.0011	1	2.10545	0	1.65844	1	0.557325	0	0.447245	1	0.273214	2	0.269678	1
SMAC_01857	0	0	0	-1	2	8	10	12	16	82	5	5	0.458333	0	0.60079	0.9895	4.49167	0	3.19927	1	0.458333	2	0.325522	1	0.186738	2	0.101749	1
SMAC_01858	0	0	0	0	1586	1336	1611	2214	622	680	1208	1099	0.783391	0	0.652172	1	0.349067	2	0.223121	1	0.618509	0	0.407265	1	1.77541	0	1.82531	1
SMAC_01859	0	0	0	0	1672	249	2840	338	227	218	314	451	1.58996	0	0.919144	0.9975	0.368315	0	0.284924	1	0.63317	0	0.494075	1	1.7198	0	1.73406	1
SMAC_01860	0	0	0	0	601	1407	1048	2229	3130	2101	1659	1820	0.704221	0	0.602944	1	1.83455	0	0.903505	1	1.22011	0	0.619338	1	0.691845	0	0.685483	1
SMAC_01861	0	-1	-1	0	540	302	346	484	50	37	42	15	1.0433	0	0.748592	1	0.107799	4	0.0682468	1	0.0706271	4	0.0484642	1	0.670135	0	0.710131	0.998
SMAC_01862	0	0	0	0	1614	297	1977	725	341	292	301	371	0.90062	0	0.661312	1	0.298321	2	0.276577	1	0.316701	0	0.298067	1	1.06801	0	1.0777	0.973
SMAC_01863	0	0	1	0	123	31	149	26	3159	124	1143	893	1.73916	0	1.31458	0.997	37.0757	0	30.7508	1	22.993	4	20.7438	1	4.26597	0	0.674578	1
SMAC_01864	0	0	0	-1	238	212	478	293	823	646	72	42	0.619315	0	0.710779	1	2.02172	1	1.73902	1	0.156893	4	0.143873	1	0.0787471	4	0.0827321	1
SMAC_01865	0	0	0	0	198	751	950	1400	935	559	174	220	0.419201	0	0.484653	1	0.659944	0	0.401803	1	0.174041	4	0.108959	1	0.281555	2	0.271175	1
SMAC_01866	0	-1	-1	0	7	4	14	14	0	0	0	0	0.392857	2	0.336768	1	0	4	0.0144789	1	0	4	0	1	n.d.	n.d.	0	1
SMAC_01867	0	-1	-1	0	154	108	342	117	12	10	15	12	0.75135	0	0.858061	0.9995	0.0630904	4	0.0583942	1	0.0774291	4	0.0756747	1	1.2375	0	1.29593	0.9015
SMAC_01868	0	-1	0	0	555	172	665	210	38	41	65	81	1.13878	0	0.984045	0.661	0.123747	4	0.115857	1	0.228697	2	0.217163	1	1.85077	0	1.87441	1
SMAC_01869	0	0	0	0	704	584	761	650	162	154	320	268	0.918512	0	0.933431	0.9995	0.225349	4	0.176383	1	0.419321	2	0.338894	1	1.86195	0	1.92135	1
SMAC_01870	0	0	0	0	96	424	216	551	188	184	340	349	0.837787	0	0.709059	1	0.59934	0	0.264201	1	1.11007	0	0.502753	1	1.85236	0	1.90292	1
SMAC_01871	0	0	0	0	348	308	484	536	136	208	312	229	0.644813	0	0.603243	1	0.338134	2	0.240789	1	0.531774	0	0.391676	1	1.64473	0	1.62664	1
SMAC_01872	0	0	0	0	54	522	273	433	630	705	497	475	0.860036	0	1.05521	0.961667	1.99331	0	1.18192	1	1.45131	0	0.883041	1	0.730395	0	0.747122	1
SMAC_01873	0	0	0	0	2684	4256	1408	4799	1675	1409	1438	1365	1.59378	0	0.90031	1	0.708244	0	0.253488	1	0.643712	0	0.238281	1	0.915697	0	0.940009	1
SMAC_01874	0	-1	0	0	269	38	218	52	6	13	15	21	1.82803	0	1.21903	0.9975	0.113135	4	0.104926	1	0.214361	2	0.200309	1	2.19231	1	1.90905	0.9995
SMAC_01875	0	0	0	0	900	105	734	128	56	31	42	27	2.30519	0	1.40655	1	0.199554	2	0.170997	1	0.158267	2	0.144657	1	0.864487	0	0.845966	0.937
SMAC_01876	0	0	0	0	154	965	334	1548	1192	1533	1217	1332	1.01829	0	0.576435	1	2.47975	0	0.707177	1	2.31959	0	0.67104	1	0.950294	0	0.9489	0.993
SMAC_01877	0	-1	-1	0	9596	2692	4445	2136	294	199	332	232	2.12932	0	1.73079	1	0.0854291	4	0.0763936	1	0.0977323	4	0.092476	1	1.18813	0	1.21052	1
SMAC_01878	0	0	0	0	790	212	1042	589	701	609	808	992	0.6657	0	0.519003	1	0.870327	0	0.761466	1	1.19587	0	1.06833	0.998	1.38086	0	1.40299	1
SMAC_01879	0	0	0	0	680	4056	2138	4568	10620	4481	5899	6193	0.812983	0	0.801224	1	2.59224	0	1.25864	1	2.07572	1	1.05348	1	0.959278	0	0.836998	1
SMAC_01880	0	0	0	0	52	640	340	646	209	110	67	79	0.776625	0	0.869617	1	0.358011	0	0.187296	1	0.163854	4	0.089556	1	0.506459	0	0.478153	1
SMAC_01881	0	0	0	0	556	220	570	295	725	594	505	606	0.997978	0	0.89992	0.999	1.69631	0	1.50818	1	1.42881	0	1.29412	1	0.850696	0	0.85807	1
SMAC_01882	0	0	0	0	376	101	279	295	209	575	287	331	0.831657	0	0.533339	1	1.36692	0	1.01224	0.626	1.07749	0	0.791251	1	1.00793	0	0.781683	1
SMAC_01883	0	0	0	0	7676	2374	5391	2833	738	653	758	633	1.35292	0	1.12122	1	0.187255	3	0.166632	1	0.187255	3	0.173071	1	1.00375	0	1.03864	0.907333
SMAC_01884	0	-1	-1	0	35	50	122	111	4	5	12	8	0.365622	2	0.428018	1	0.0387129	4	0.0322094	1	0.0860287	4	0.0699364	1	2.25	1	2.1713	0.999
SMAC_01885	0	0	0	0	45	1	35	4	8	9	6	7	3.20357	0	1.42483	0.945	1.18393	0	1.00389	0.5	0.905357	0	0.746793	0.882	0.767361	0	0.743898	0.871
SMAC_01886	0	0	0	0	341	1269	726	1581	12573	7379	3254	3317	0.808993	0	0.741598	1	10.0255	4	4.84619	1	3.3018	2	1.65809	1	0.353282	2	0.342144	1
SMAC_01887	0	0	0	0	217	98	208	107	968	827	1111	1319	1.11459	0	1.04795	0.812667	6.35138	3	5.65308	1	8.59824	4	7.80384	1	1.36217	0	1.38046	1
SMAC_01888	0	0	0	-1	319	455	496	750	641	590	131	101	0.648121	0	0.60192	1	1.0308	0	0.626298	1	0.194269	3	0.123282	1	0.188789	4	0.196842	1
SMAC_01889	0	0	0	0	1028	310	1009	254	411	297	383	620	1.64845	0	1.39382	1	0.872272	0	0.796413	1	1.23572	0	1.1384	1	1.45437	0	1.42941	1
SMAC_01890	0	-1	-1	0	160	210	130	237	14	11	5	1	1.10183	0	0.905948	0.991	0.0744482	4	0.0421172	1	0.0178676	4	0.0117929	1	0.243506	2	0.280003	1
SMAC_01891	0	0	0	0	870	1468	3713	1321	660	732	678	683	0.599888	0	0.891021	1	0.357162	0	0.332608	1	0.349208	0	0.333466	1	0.980353	0	1.00258	0.532
SMAC_01892	0	0	0	0	2030	1010	1430	2592	438	339	492	577	0.824678	0	0.494333	1	0.210781	3	0.11473	1	0.289994	2	0.162107	1	1.39851	0	1.41294	1
SMAC_01894	0	0	0	0	353	351	686	239	1432	929	309	254	0.992961	0	1.27066	1	3.33009	0	3.06233	1	0.794087	0	0.766419	1	0.249796	3	0.250273	1
SMAC_01895	0	0	0	0	4560	552	3328	611	360	325	518	604	2.47567	0	1.53891	1	0.331736	0	0.290941	1	0.543368	0	0.486748	1	1.64224	0	1.67301	1
SMAC_01896	0	0	0	0	2064	1250	2158	2176	3491	2782	2671	1627	0.764665	0	0.657882	1	1.44742	0	1.0591	1	0.991711	0	0.767656	1	0.694024	0	0.724821	1
SMAC_01897	0	0	-1	0	458	423	659	641	175	118	62	33	0.677822	0	0.680362	1	0.225428	3	0.166721	1	0.0730909	4	0.0577204	1	0.336985	1	0.346209	1
SMAC_01898	0	0	0	0	2709	16658	8799	13904	10804	7693	24455	28785	0.898489	0	1.06318	1	0.858127	0	0.504977	1	2.46995	1	1.4918	1	2.9621	2	2.9542	1
SMAC_01899	0	0	0	0	775	395	679	903	333	258	269	223	0.754701	0	0.539783	1	0.381221	2	0.246784	1	0.317361	2	0.213921	1	0.846114	0	0.866837	0.999
SMAC_01900	0	0	0	0	141	107	146	216	134	148	405	290	0.711695	0	0.551571	1	0.809266	0	0.496044	1	1.99447	0	1.27737	1	2.47063	1	2.57511	1
SMAC_01901	0	0	0	0	107	240	313	452	1841	1143	517	515	0.469081	1	0.498748	1	4.03383	3	2.48371	1	1.39508	0	0.892964	0.999	0.365863	2	0.359529	1
SMAC_01902	0	0	0	0	2284	207	1229	338	225	246	516	558	2.34917	0	1.44954	1	0.444182	0	0.413652	1	1.01285	0	0.961059	0.897333	2.2848	2	2.32335	1
SMAC_01903	0	0	0	0	162	303	299	369	156	195	83	140	0.703837	0	0.776499	1	0.531283	0	0.359584	1	0.337539	2	0.228037	1	0.643269	0	0.634168	1
SMAC_01904	0	0	0	0	41	144	96	200	239	158	102	115	0.713021	0	0.671264	1	1.5301	0	0.762897	1	0.836354	0	0.430908	1	0.570342	0	0.564831	1
SMAC_01905	0	0	-1	0	22530	2793	7106	209	117	124	53	41	31.1816	0	7.6989	1	0.296756	0	0.102826	1	0.115747	2	0.0413979	1	0.390371	2	0.402602	1
SMAC_01906	0	0	0	0	90	1989	380	1810	1187	1057	1047	1233	1.65492	0	0.989705	0.759333	1.78626	0	0.494262	1	1.81492	0	0.512292	1	1.01946	0	1.03648	0.953
SMAC_01907	0	0	0	0	356	1430	458	1182	211	255	549	683	1.35264	0	1.12063	1	0.352929	0	0.15586	1	0.933064	0	0.415716	1	2.66756	2	2.66724	1
SMAC_01908	0	0	0	0	151	1	61	1	4	2	0	1	38.623	0	4.39287	1	1.52459	0	0.392481	1	0.254098	0	0.0778077	1	0.1875	2	0.198246	0.999
SMAC_01909	0	0	0	0	4305	51937	19302	40315	14144	6632	24263	22260	1.07721	0	1.14033	1	0.397927	0	0.197575	1	0.891064	0	0.463981	1	2.57604	1	2.34838	1
SMAC_01910	0	0	0	0	458	347	429	452	77	87	56	66	0.914358	0	0.833017	1	0.186279	4	0.137126	1	0.138573	4	0.101913	1	0.746679	0	0.743213	0.9995
SMAC_01911	0	0	0	0	969	5411	1931	7808	4371	7685	4307	5671	1.03027	0	0.641532	1	1.94686	0	0.622829	1	1.6113	0	0.51453	1	0.895287	0	0.826119	1
SMAC_01912	0	-1	-1	0	221	30	248	57	2	0	0	1	1.3539	0	0.896981	0.9265	0.0107881	4	0.00962521	1	0.00539403	4	0.00690103	1	n.d.	n.d.	0.716974	0.662
SMAC_01913	0	-1	-1	0	1843	182	1381	165	3	1	1	1	3.43476	0	1.79662	1	0.00678472	4	0.0055686	1	0.00339236	4	0.00335405	1	0.666667	0	0.602315	0.820333
SMAC_01914	0	0	0	0	1526	543	1646	618	675	767	715	813	1.15122	0	1.03709	0.941667	0.802349	0	0.746603	1	0.850201	0	0.803039	1	1.06397	0	1.07559	0.998
SMAC_01915	0	0	-1	0	420	2059	970	1076	131	132	91	64	1.21489	0	1.66866	1	0.128889	4	0.0910344	1	0.0759615	4	0.0559021	1	0.589362	0	0.614077	1
SMAC_01916	0	-1	-1	0	1438	102	1182	353	14	6	15	13	1.41637	0	0.83234	1	0.0183944	4	0.0164107	1	0.0257522	4	0.024318	1	1.66667	0	1.48184	0.968
SMAC_01917	0	0	0	0	2139	1089	1756	4184	623	486	551	587	0.652445	0	0.331661	1	0.224152	3	0.10322	1	0.230013	3	0.108849	1	1.04205	0	1.05454	0.971667
SMAC_01918	0	-1	-1	0	24	22	41	32	1	0	1	0	0.639863	0	0.688589	0.999	0.0139101	4	0.016041	1	0.0139101	4	0.015756	1	n.d.	n.d.	0.982231	0.49
SMAC_01919	0	0	-1	0	1578	3508	1731	10195	871	596	237	252	0.859265	0	0.340977	1	0.247845	0	0.0573026	1	0.0826151	4	0.0196911	1	0.345473	2	0.343634	1
SMAC_01920	0	0	0	0	557	352	456	260	740	571	477	541	1.37239	0	1.42812	1	1.97933	0	1.72244	1	1.53696	0	1.37654	1	0.789628	0	0.79918	1
SMAC_01921	0	0	0	0	633	4526	2071	4677	4569	2905	9154	8965	0.898531	0	0.87034	1	1.30173	0	0.616371	1	3.15574	1	1.55085	1	2.5507	1	2.5161	1
SMAC_01922	0	0	0	0	91	841	214	1372	646	503	346	360	1.25861	0	0.565259	1	1.55166	0	0.334946	1	0.953411	0	0.211907	1	0.624114	0	0.632659	1
SMAC_01923	0	-1	-1	0	1562	253	1151	277	7	10	22	3	2.03231	0	1.41629	1	0.0190354	4	0.0185651	1	0.0279932	4	0.0288096	1	1.51786	0	1.55181	0.975667
SMAC_01924	0	0	0	0	733	1804	1194	2925	1053	988	407	362	0.748035	0	0.590225	1	0.60179	0	0.27345	1	0.22674	3	0.106492	1	0.377159	2	0.389438	1
SMAC_01925	0	-1	-1	0	315	34	492	83	8	13	22	2	1.22854	0	0.73397	1	0.0739237	4	0.0663302	1	0.0844843	2	0.0844303	1	1.21154	0	1.27288	0.8685
SMAC_01926	0	0	0	0	7751	268	1548	470	124	125	234	319	5.56048	0	3.00875	1	0.17266	2	0.161062	1	0.383458	0	0.360883	1	2.22092	1	2.24065	1
SMAC_01927	0	-1	0	1	106	465	155	403	21	14	139	125	1.27519	0	1.06645	0.98	0.0781638	4	0.0344609	1	0.589578	0	0.265249	1	7.85714	4	7.69709	1
SMAC_01928	0	0	-1	-1	1060	312	968	200	41	50	13	6	2.06934	0	1.69172	1	0.137252	4	0.125598	1	0.028657	4	0.0274106	1	0.210854	3	0.21824	1
SMAC_01929	0	0	0	0	331	353	317	288	94	206	338	292	1.13318	0	1.21909	1	0.49701	1	0.387061	1	1.04372	0	0.823183	1	2.4401	1	2.12675	1
SMAC_01930	0	0	0	0	238	2747	1290	3002	740	772	901	929	0.827073	0	0.815669	1	0.418939	1	0.197087	1	0.50705	0	0.244364	1	1.21086	0	1.23988	1
SMAC_01931	0	0	0	0	1218	985	824	1152	1911	4919	1345	1294	1.14647	0	0.933861	1	3.55441	0	2.29929	1	1.37337	0	0.893767	1	0.479361	0	0.388715	1
SMAC_01932	0	0	-1	0	435	734	633	1348	463	195	65	80	0.678493	0	0.5386	1	0.381906	0	0.18629	1	0.0841587	4	0.0427824	1	0.264191	2	0.229655	1
SMAC_01933	0	-1	0	1	1963	178	1267	212	7	5	40	55	2.94722	0	1.68657	1	0.0165187	4	0.0147535	1	0.130773	2	0.114745	1	8.14286	4	7.77747	1
SMAC_01934	0	0	0	1	562	64	588	18	82	70	377	305	8.9606	0	2.24295	1	2.17574	0	0.774108	1	9.76219	0	3.62848	1	4.51498	3	4.68731	1
SMAC_01935	0	0	0	0	1103	754	1188	928	1664	2340	1654	1736	0.891052	0	0.87637	1	1.92126	0	1.56291	1	1.62664	0	1.34337	1	0.871494	0	0.859532	1
SMAC_01936	0	0	0	0	591	61	203	162	136	93	123	140	1.80913	0	0.995555	0.5285	0.635415	0	0.504515	1	0.729756	0	0.5955	1	1.19045	0	1.18034	0.996
SMAC_01937	0	0	0	0	166	106	149	240	85	34	22	29	0.739709	0	0.516597	1	0.323623	0	0.188403	1	0.138695	4	0.0843974	1	0.525	0	0.447962	1
SMAC_01938	0	0	0	0	887	537	714	527	168	176	129	130	1.17412	0	1.12992	1	0.283636	2	0.233849	1	0.213552	4	0.181632	1	0.753314	0	0.776705	1
SMAC_01939	0	0	0	0	187	998	629	1120	1825	1348	1021	936	0.735495	0	0.800644	1	1.96939	0	1.08245	1	1.21465	0	0.694473	1	0.631027	0	0.641577	1
SMAC_01940	0	-1	-1	0	79	552	234	786	13	25	8	14	0.874845	0	0.63952	1	0.0526848	4	0.0196988	1	0.0305017	4	0.0113125	1	0.643077	0	0.574274	0.998333
SMAC_01941	0	0	0	0	362	987	3281	914	5869	9696	6384	8228	0.471771	0	0.775146	1	5.44338	0	5.10541	1	5.1101	0	4.79104	1	0.999176	0	0.938425	1
SMAC_01942	0	0	0	0	165	1655	616	1787	152	217	162	207	0.993253	0	0.834271	1	0.201379	2	0.0822477	1	0.201379	2	0.0825405	1	1.03202	0	1.00356	0.524333
SMAC_01943	0	0	0	0	427	695	439	917	532	564	224	147	0.944841	0	0.752061	1	0.922946	0	0.466278	1	0.312421	1	0.164816	1	0.338792	2	0.353471	1
SMAC_01944	0	0	0	0	652	6785	4010	3765	10624	5917	5826	6085	0.957478	0	1.51022	1	2.12957	1	1.58944	1	1.53348	0	1.18938	1	0.783539	0	0.748301	1
SMAC_01945	0	0	0	0	1245	436	1550	506	357	303	189	230	1.10166	0	0.991289	0.643	0.432539	0	0.399248	1	0.274596	2	0.259422	1	0.639127	0	0.649777	1
SMAC_01946	0	0	0	0	61	154	238	168	126	109	117	90	0.545781	0	0.794879	1	0.596551	0	0.497375	1	0.525473	0	0.455359	1	0.885485	0	0.915525	0.902
SMAC_01947	0	0	0	0	218	184	307	230	343	329	359	296	0.764318	0	0.818699	1	1.27767	0	1.04693	0.8745	1.24534	0	1.05927	0.9135	0.975126	0	1.01179	0.596
SMAC_01948	0	-1	0	0	3607	548	3052	412	30	53	119	115	2.86159	0	1.73359	1	0.0571629	4	0.0472903	1	0.161158	2	0.134457	1	3.05377	2	2.84323	1
SMAC_01949	0	0	0	0	311	715	299	352	62	33	48	53	1.58655	0	1.87089	1	0.146903	4	0.101064	1	0.156181	4	0.110662	1	1.17241	0	1.09497	0.812
SMAC_01950	0	0	0	-1	560	304	509	339	336	352	48	62	1.06153	0	1.00906	0.6075	0.845292	0	0.712917	1	0.135148	4	0.115673	1	0.15997	4	0.162253	1
SMAC_01951	0	0	0	0	616	78	580	33	112	76	60	62	5.55671	0	2.15206	1	1.50528	0	0.811462	0.999	0.976829	0	0.542088	1	0.673637	0	0.668038	1
SMAC_01952	0	0	0	0	892	1351	924	2000	13564	6990	7040	7500	0.887247	0	0.679509	1	8.1304	2	3.93775	1	5.75148	3	2.89703	1	0.788017	0	0.735706	1
SMAC_01953	0	0	0	0	485	3115	979	2226	1555	789	1041	1356	1.32362	0	1.26315	1	0.861822	0	0.404357	1	0.881309	0	0.425614	1	1.14488	0	1.05257	0.994667
SMAC_01954	0	0	-1	-1	146	1569	498	865	239	156	51	29	1.35661	0	1.59252	1	0.312455	2	0.173764	1	0.063282	4	0.0375251	1	0.211887	3	0.215955	1
SMAC_01955	0	0	0	0	368	162	338	192	2531	1471	737	873	1.08212	0	0.996592	0.549667	8.171	4	7.07695	1	3.28718	2	2.93772	1	0.432651	1	0.415112	1
SMAC_01956	0	0	0	0	838	264	419	555	1056	1194	1085	919	1.15391	0	0.703596	1	2.356	1	1.53698	1	2.09841	1	1.4139	1	0.89403	0	0.919925	1
SMAC_01957	0	0	0	0	530	2838	2014	1572	1156	667	1204	1451	0.953697	0	1.51289	1	0.516208	0	0.411392	1	0.751801	0	0.61722	1	1.56931	0	1.50032	1
SMAC_01958	0	0	0	0	1260	125	1206	318	274	180	507	502	1.37594	0	0.861701	1	0.451031	0	0.411848	1	1.0024	0	0.947123	0.9395	2.32201	1	2.29969	1
SMAC_01959	0	0	0	0	185	3512	431	1270	259	252	284	537	2.87219	0	2.46085	1	0.396994	0	0.158515	1	0.637832	0	0.253778	1	1.60696	0	1.60097	1
SMAC_01960	0	1	0	0	177	58	344	140	1806	1743	796	961	0.590428	0	0.511603	1	8.91672	4	8.19271	1	4.41439	2	4.13186	1	0.495225	1	0.504333	1
SMAC_01961	0	0	0	0	558	87	466	152	531	697	650	718	1.40689	0	0.989012	0.6075	2.67854	0	2.5137	1	2.98391	0	2.84039	1	1.13474	0	1.12996	1
SMAC_01962	0	-1	-1	0	639	74	505	145	24	5	10	11	1.58228	0	1.02985	0.73	0.0643564	4	0.0586395	1	0.0466029	4	0.0429688	1	1.26875	0	0.732762	0.9215
SMAC_01963	0	0	0	0	266	93	338	107	38	26	19	28	1.10432	0	0.999781	0.5035	0.19687	2	0.183359	1	0.144576	2	0.13756	1	0.761134	0	0.750221	0.983
SMAC_01964	0	0	-1	0	439	291	427	1061	126	102	62	32	0.599408	0	0.324719	1	0.187212	2	0.0835331	1	0.077184	4	0.0368767	1	0.4169	1	0.441462	1
SMAC_01965	0	0	0	0	1804	193	706	474	2182	1953	1192	1403	1.76042	0	1.02421	0.828333	3.64514	2	3.07244	1	2.28758	1	1.96697	1	0.6295	0	0.640198	1
SMAC_01966	0	-1	-1	0	680	41	549	180	1	0	0	1	1.32971	0	0.76868	1	0.00184426	4	0.00255669	1	0.00184426	4	0.00251774	1	n.d.	n.d.	0.984766	0.4885
SMAC_01967	0	0	0	-1	46	308	378	184	504	261	34	28	0.715105	0	1.29759	1	1.54535	0	1.37767	1	0.125244	4	0.116241	1	0.0901409	4	0.0843754	1
SMAC_01968	0	0	0	0	99	30	49	35	14	12	7	6	1.57959	0	1.21485	0.984	0.318367	2	0.266576	1	0.159184	4	0.145039	1	0.502976	0	0.544081	0.997
SMAC_01969	0	0	0	0	306	61	395	22	25	49	25	19	4.40273	0	1.91964	1	0.887745	0	0.484777	1	0.527848	0	0.293248	1	0.66449	0	0.604913	1
SMAC_01970	0	0	0	0	2946	462	2317	466	324	185	795	335	2.19604	0	1.48069	1	0.327989	0	0.288521	1	0.728148	0	0.69321	1	2.39894	0	2.40263	1
SMAC_01971	0	0	-1	0	1464	707	1487	880	488	192	99	78	0.981758	0	0.924936	1	0.307506	0	0.261682	1	0.080042	4	0.072956	1	0.321145	0	0.278796	1
SMAC_01972	0	-1	-1	0	164	40	151	27	0	0	0	0	2.22664	0	1.67285	1	0	4	0.0059709	1	0	4	0	1	n.d.	n.d.	0	1
SMAC_01973	0	1	1	0	515	181	450	101	2125	2777	2018	1883	2.10944	0	1.85972	1	14.857	4	13.6037	1	11.8232	4	11.0786	1	0.81013	0	0.814381	1
SMAC_01974	0	-1	0	0	86	76	87	78	8	7	35	11	0.984748	0	1.01437	0.5825	0.0911804	4	0.0761806	1	0.27962	2	0.237908	1	3.08036	0	3.12295	1
SMAC_01975	0	0	0	0	292	208	488	141	139	230	266	271	1.14267	0	1.31	1	0.843292	0	0.794799	1	1.22723	0	1.17002	1	1.54952	0	1.47209	1
SMAC_01976	0	-1	0	0	27	53	35	75	3	7	5	7	0.838095	0	0.691139	1	0.104762	4	0.0593222	1	0.125714	4	0.0626597	1	1.42857	0	1.05626	0.583
SMAC_01977	0	-1	-1	0	187	48	71	67	7	4	5	9	1.70433	0	1.11172	0.917	0.0797772	4	0.0611868	1	0.101535	4	0.0714668	1	1.375	0	1.16801	0.729
SMAC_01978	0	0	0	0	159	194	370	432	578	761	1792	1540	0.442796	1	0.447774	1	1.67961	0	1.16776	1	4.17959	3	2.98132	1	2.53579	2	2.55302	1
SMAC_01979	0	0	0	0	10	2	10	0	2	0	0	0	n.d.	n.d.	2.79375	0.997	n.d.	n.d.	0.442523	0.892	n.d.	n.d.	0	1	n.d.	n.d.	0	1
SMAC_01980	0	0	0	0	6077	1432	3143	1034	1658	1754	1290	910	2.4128	0	1.90412	1	1.09635	0	1.02045	0.876667	0.706907	0	0.685688	1	0.645294	0	0.671948	1
SMAC_01981	0	0	0	0	304	115	326	117	148	148	229	332	1.21662	0	1.12648	0.9825	0.859472	0	0.799635	1	1.62893	0	1.52984	1	1.89527	0	1.91317	1
SMAC_01982	0	0	0	0	2973	183	1780	228	583	408	1297	1523	3.90378	0	1.92976	1	1.22581	0	0.964581	0.877667	3.48817	0	2.82158	1	2.9372	2	2.92519	1
SMAC_01983	0	0	0	0	368	101	277	54	144	192	141	189	2.59458	0	2.05018	1	1.8588	0	1.66296	1	1.82561	0	1.64708	1	1.0026	0	0.990451	0.5555
SMAC_01984	0	0	-1	-1	293	6376	1229	4228	2018	1456	117	145	1.75093	0	1.34582	1	0.912088	0	0.323438	1	0.0687873	4	0.0250405	1	0.0774441	4	0.0774198	1
SMAC_01985	0	0	0	0	138	125	87	10	4	3	4	1	7.33075	0	7.27483	1	0.195115	2	0.158079	1	0.139368	2	0.10507	1	0.729167	0	0.664668	0.8375
SMAC_01986	0	0	-1	-1	114	10	157	5	18	14	0	1	6.39745	0	1.54621	0.999	1.65096	0	0.610184	0.998	0.0515924	4	0.0255946	1	0.031746	4	0.0419458	1
SMAC_01987	0	0	0	0	433	395	616	504	2854	2892	1960	2384	0.746753	0	0.794957	1	5.18218	4	4.1332	1	3.91775	2	3.1703	1	0.756037	0	0.767031	1
SMAC_01988	0	0	0	0	731	3192	1027	8243	438	396	353	208	1.07395	0	0.366997	1	0.228313	2	0.0406929	1	0.153577	2	0.0288713	1	0.674372	0	0.709492	1
SMAC_01989	0	0	0	0	177	126	216	243	527	540	596	861	0.662423	0	0.573796	1	2.33269	2	1.63596	1	3.18531	2	2.24772	1	1.36571	0	1.37394	1
SMAC_01990	0	0	0	0	403	116	358	167	338	290	524	631	1.13938	0	0.928686	0.9105	1.37867	0	1.24738	1	2.53561	1	2.33348	1	1.84998	0	1.8707	1
SMAC_01991	0	0	0	0	23	45	16	88	21	39	35	50	1.25568	0	0.51911	1	1.10795	0	0.277095	1	1.5696	0	0.390848	1	1.55678	0	1.41052	0.999
SMAC_01992	0	0	0	0	4286	16008	10404	8211	12523	6862	36918	36103	1.10554	0	1.66652	1	1.05602	0	0.837156	1	3.97791	2	3.28824	1	4.11808	3	3.92787	1
SMAC_01993	0	0	0	0	1538	333	1090	545	661	414	336	350	1.28739	0	0.958914	0.964667	0.739679	0	0.658313	1	0.472018	1	0.435093	1	0.673707	0	0.660921	1
SMAC_01994	0	0	0	0	192	571	466	688	134	130	102	121	0.686588	0	0.76084	1	0.237561	3	0.146055	1	0.200667	3	0.126164	1	0.844891	0	0.863811	0.988667
SMAC_01995	0	0	0	-1	732	32	682	26	750	157	18	8	7.62621	0	1.89933	1	9.05363	0	3.6647	1	0.259531	0	0.115849	1	0.0500679	4	0.0316122	1
SMAC_01996	0	0	0	0	68	336	151	299	2649	2078	1032	1012	1.00667	0	1.01832	0.679333	11.7785	4	6.08499	1	5.09314	3	2.72285	1	0.438813	2	0.44747	1
SMAC_01997	0	-1	0	0	330	36	273	16	0	0	4	9	6.05391	0	2.31414	1	0	4	0	1	0.21503	0	0.117006	1	n.d.	n.d.	#DIV/0!	1
SMAC_01998	0	0	0	0	300	63	189	43	20	44	10	9	2.59062	0	1.90641	1	0.456749	0	0.420835	1	0.135597	4	0.129323	1	0.345455	2	0.307302	1
SMAC_01999	0	0	0	0	3698	363	2291	550	342	352	581	863	2.28906	0	1.4154	1	0.391186	0	0.358017	1	0.813937	0	0.74884	1	2.08112	1	2.09163	1
SMAC_02000	0	0	0	0	2853	389	2061	721	608	453	550	652	1.51739	0	1.02757	0.894	0.496591	0	0.458241	1	0.562585	0	0.531884	1	1.1576	0	1.16071	1
SMAC_02001	0	0	0	0	17735	1138	3808	132	76	76	98	124	36.9834	0	9.06023	1	0.297858	0	0.116853	1	0.435029	0	0.173248	1	1.46053	0	1.48262	1
SMAC_02002	0	0	0	0	471	121	358	117	363	299	152	140	1.67837	0	1.36183	1	1.87682	0	1.72253	1	0.827842	0	0.790239	1	0.445249	1	0.458766	1
SMAC_02003	0	0	0	0	1182	222	1058	291	283	204	272	244	1.53794	0	1.13384	1	0.53346	0	0.491889	1	0.565227	0	0.541092	1	1.08818	0	1.10003	0.9735
SMAC_02004	0	0	-1	-1	388	2204	1701	1958	928	517	160	149	0.711902	0	0.982793	0.908667	0.396875	1	0.272641	1	0.084868	4	0.061018	1	0.232663	3	0.223804	1
SMAC_02005	0	-1	-1	0	189	734	698	547	22	13	47	36	0.752434	0	1.14472	1	0.0285322	4	0.022876	1	0.067662	4	0.0566448	1	2.53934	1	2.47617	1
SMAC_02006	0	-1	-1	0	28	1	16	4	0	0	0	0	2.26562	0	1.19942	0.715	0	4	0	1	0	4	0.0260077	1	n.d.	n.d.	#DIV/0!	1
SMAC_02007	0	0	0	0	23	8	10	10	9	7	6	7	1.55	0	1.15471	0.768	0.8	0	0.596973	0.994	0.65	0	0.49749	0.999	0.825397	0	0.833354	0.745
SMAC_02008	0	0	0	0	1833	135	1040	343	786	533	793	1022	1.90748	0	1.13726	1	1.27844	0	1.17809	1	1.75918	0	1.65848	1	1.4286	0	1.40777	1
SMAC_02009	0	0	0	0	1270	719	824	790	512	553	1890	1991	1.23289	0	1.05673	0.993667	0.660144	0	0.496889	1	2.40565	2	1.85038	1	3.64954	2	3.72392	1
SMAC_02010	0	0	0	0	28	14	49	14	105	112	141	161	0.964286	0	0.946952	0.628	4.98214	2	4.56594	1	6.93367	2	6.43759	1	1.39315	0	1.40992	1
SMAC_02011	0	0	0	0	175	882	214	653	536	609	1190	1276	1.63948	0	1.24383	1	1.77598	0	0.694411	1	3.82495	0	1.5222	1	2.1625	1	2.19208	1
SMAC_02012	0	-1	-1	0	328	105	169	252	20	15	22	20	1.0701	0	0.613865	1	0.0864974	4	0.0537545	1	0.103797	4	0.0675205	1	1.225	0	1.25609	0.913667
SMAC_02013	0	0	0	0	930	3572	1139	2925	3579	2971	3133	3622	1.37293	0	1.13477	1	1.99749	0	0.873347	1	2.06001	0	0.922097	1	1.04026	0	1.05582	1
SMAC_02015	0	0	0	0	199	67	167	111	140	114	129	78	0.997303	0	0.80679	1	0.952312	0	0.802891	1	0.776096	0	0.694975	1	0.82359	0	0.865591	0.9895
SMAC_02016	0	0	0	0	52	555	181	328	173	158	176	212	1.30105	0	1.4911	1	0.709469	0	0.388059	1	0.831643	0	0.463699	1	1.17462	0	1.19492	1
[truncated: 8,112 more rows]
