# Supplementary material for: Combining laser microdissection and RNA-seq to chart the transcriptional landscape of fungal development
Source: BMC Genomics. 2012 Sep 27;13:511. doi: 10.1186/1471-2164-13-511 (PMC3472292; doi:10.1186/1471-2164-13-511)
Supplement: Additional file 3 — Contains an analysis of the top500 genes with respect to read counts for each of the four conditions. [file 1471-2164-13-511-S3.xlsx]

## Sheet: read counts all genes
Additional file 3, sheet 1
mean normalized read counts all genes, for analyzing the top500 genes for each of the four conditions
locus_tag	veg mean	veg std	sex mean	sex std	wt proto mean	wt proto std	pro1 proto mean	pro1 proto std
SMAC_00000	125.947	81.3202	75.3535	17.4705	83.8444	14.6956	47.3506	16.0433
SMAC_00001	74.0429	39.8533	120.876	90.6853	36.9888	7.2035	29.8492	15.2358
SMAC_00002	84.1045	83.7431	36.5573	0.626022	2.59748	0.427201	0.366843	0.518795
SMAC_00003	219.695	200.071	174.185	45.5161	1429.68	190.953	543.153	47.4112
SMAC_00004	62.2169	74.1599	45.6943	44.8225	3.3425	0.398743	11.2439	7.60056
SMAC_00005	291.329	390.631	70.6497	97.0854	1.12758	0.56949	1.19531	0.384761
SMAC_00006	575.011	265.095	240.334	148.965	298.309	148.11	349.694	52.5287
SMAC_00007	46.5321	17.1619	40.8185	28.541	0.362445	0.512575	1.19531	0.384761
SMAC_00008	3.7553	2.7966	7.73886	10.9444	0.362445	0.512575	0.92324	1.30566
SMAC_00009	615.621	651.721	868.092	1081.74	31.411	26.9944	1.56215	0.903556
SMAC_00010	113.489	136.176	128.672	28.7481	41.7811	4.75446	3.59818	4.05101
SMAC_00011	5.73279	8.10739	5.07962	0.112599	0	0	0	0
SMAC_00012	13.9776	11.66	43.0796	53.6275	9.92688	6.46427	19.5285	8.94091
SMAC_00013	305.957	224.011	72.7293	101.441	1.44978	2.0503	6.69796	8.16668
SMAC_00014	196.01	120.063	348.503	171.822	2176.68	245.808	4001.98	471.711
SMAC_00015	48.2198	12.8809	44.8981	27.0142	0.765136	1.08207	11.4792	9.70573
SMAC_00017	161.175	90.1095	204.366	26.352	17.7596	5.63865	31.7659	8.60817
SMAC_00018	412.773	259.419	263.573	137.99	322.267	92.8521	602.638	126.984
SMAC_00019	6538.22	8776.29	2163.5	2667.92	13.0075	1.0824	13.9768	4.09833
SMAC_00020	55.4405	43.2061	71.4331	30.3111	105.47	6.66081	34.7832	0.424143
SMAC_00021	503.414	338.995	178.057	200.737	11.4569	15.1774	3.6807	0.0173417
SMAC_00022	3570.13	1481.67	5324.92	4741.74	27197	20635.4	543.167	271.149
SMAC_00023	5426.9	7380.63	1879.54	2339.87	3.36262	0.654864	0.46162	0.652829
SMAC_00024	1513.37	2010.75	613.857	722.461	106.236	70.1672	193.671	29.0207
SMAC_00025	2.8664	4.0537	5.15924	7.29627	0	0	0.92324	1.30566
SMAC_00026	115.435	120.509	325.631	101.301	89.22	32.8875	43.0678	1.76448
SMAC_00027	646.188	780.597	407.045	482.31	319.108	72.5643	683.222	117.474
SMAC_00028	2924.17	3412.58	1469.23	1884.06	0.765136	1.08207	4.97078	0.804205
SMAC_00029	193.272	229.33	76.3312	59.8654	455.911	296.331	832.775	323.785
SMAC_00030	31.5304	44.5907	7.65924	3.76073	0.745013	0.0284579	1.19531	0.384761
SMAC_00031	21.8426	25.8617	23.2166	32.8332	0.382568	0.541033	0	0
SMAC_00032	9.93254	10.2754	18.0573	25.5369	1.91284	2.70516	0	0
SMAC_00033	183.539	226.88	149.879	189.334	6.02047	3.38848	4.04754	0.501453
SMAC_00034	46.996	55.1485	29.2962	31.5316	6.34267	0.768695	26.309	3.25945
SMAC_00035	13.6878	13.0721	18.0573	25.5369	1.51015	1.11052	30.0967	3.13481
SMAC_00036	35.2857	47.3873	97.4682	88.3434	40.3315	12.6727	376.367	8.2798
SMAC_00037	5.08865	0.910962	6.15924	5.88205	0.72489	1.02515	0.366843	0.518795
SMAC_00038	476.028	518.582	212.131	261.814	15.3027	21.6413	11.2896	12.049
SMAC_00039	252.21	48.6908	265.389	156.428	142.942	38.7591	473.058	0.797381
SMAC_00040	182.122	99.1657	165.185	58.2441	17.1554	1.70814	17.0309	3.33351
SMAC_00041	566.313	671.169	1196.09	745.422	7.06756	0.256454	85.4109	30.6989
SMAC_00042	75.3762	41.739	154.694	109.327	327.786	27.4872	822.985	152.227
SMAC_00043	231.089	321.782	52.7739	42.1067	262.744	367.475	254.447	225.359
SMAC_00044	445.85	545.045	192.392	267.841	0	0	0.733687	1.03759
SMAC_00045	132.344	169.563	51.7739	43.5209	1.1477	1.6231	6.43815	1.27097
SMAC_00046	9.73284	2.45047	4	5.65685	18.7461	7.03309	158.294	11.1563
SMAC_00047	63.9301	14.9852	61.9554	0.0630275	158.647	3.95431	764.352	168.302
SMAC_00048	379.503	196.188	509.408	279.177	59.8023	12.8127	42.7467	17.3663
SMAC_00049	152.131	101.642	262.675	102.778	393.247	30.2509	529.462	116.88
SMAC_00050	84.9934	82.486	54.8981	41.1563	0	0	0.366843	0.518795
SMAC_00051	88.8583	125.665	49.4331	61.4237	1.83235	1.50927	2.3081	3.26415
SMAC_00052	133.632	183.956	25.7962	36.4813	0.765136	1.08207	1.38486	1.95849
SMAC_00053	331.014	448.011	100.866	120.019	0	0	0	0
SMAC_00054	9.28839	3.07902	0.5	0.707107	0	0	1.83422	2.59397
SMAC_00055	8.59919	12.1611	0	0	0	0	0.46162	0.652829
SMAC_00056	720.689	975.21	425.739	565.316	1.12758	0.56949	1.7517	1.43969
SMAC_00057	26.6865	35.2262	9.57962	6.25136	0	0	1.84648	2.61132
SMAC_00058	14.332	20.2685	10.3185	14.5925	78.951	21.4404	0	0
SMAC_00059	87.8147	102.818	18.0573	25.5369	0	0	0	0
SMAC_00060	18.7765	13.983	6	8.48528	0	0	0	0
SMAC_00061	613.009	851.841	139.22	189.816	0	0	1.83422	2.59397
SMAC_00063	1045.28	1424.2	304.156	408.929	0.765136	1.08207	3.21908	0.635487
SMAC_00064	152.363	214.217	51.0128	66.4861	0.382568	0.541033	0.366843	0.518795
SMAC_00065	270.845	273.666	309.201	314.239	126.894	17.4811	310.634	5.82377
SMAC_00066	93.3478	103.101	75.7516	53.3889	164.023	32.0599	190.641	31.9995
SMAC_00067	747.18	278.362	4191.15	2.61495	5126.6	263.213	2199.13	144.885
SMAC_00068	2.8664	4.0537	10.3185	14.5925	11.1752	0.426868	2.58017	1.57373
SMAC_00069	201.774	123.204	319.866	189.694	2180.47	179.394	2270.31	2.70686
SMAC_00070	69.4438	57.6713	101.535	48.7408	1588.89	243.052	237.989	24.5145
SMAC_00071	1385.02	1438.28	172.242	99.3373	0.765136	1.08207	2.48539	0.402102
SMAC_00072	9.73284	2.45047	18.7389	4.61195	0	0	0.366843	0.518795
SMAC_00073	156.84	43.4421	393.733	31.4909	68.682	9.99337	310.618	51.4998
SMAC_00074	24.754	13.6369	47.637	8.9987	0	0	0.733687	1.03759
SMAC_00075	26.1775	20.8058	120.911	4.11659	2982.75	251.4	1862.2	107.023
SMAC_00076	383.902	186.195	437.882	103.071	1804.09	500.05	1320.96	142.601
SMAC_00077	263.56	186.68	183.185	32.7882	224.531	15.6387	158.802	7.84044
SMAC_00078	804.191	642.747	1234.18	195.414	88.4752	13.3815	144.965	22.22
SMAC_00079	36.9989	11.7874	43.4777	17.7092	16.632	6.20815	57.1272	6.36752
SMAC_00080	6.17724	7.47885	3.57962	2.23392	0	0	0.733687	1.03759
SMAC_00081	118.012	149.294	73.1497	93.5498	0.362445	0.512575	1.84648	2.61132
SMAC_00082	19.4657	4.90094	41.9554	28.2212	0	0	0	0
SMAC_00083	98.9065	14.1655	221.242	30.0409	318.945	74.8269	419.083	56.2391
SMAC_00084	74.9062	48.1071	58.9554	4.17961	11.2154	2.53408	13.717	2.79738
SMAC_00085	0	0	2.57962	3.64813	0	0	0.366843	0.518795
SMAC_00086	183.217	56.4229	462.233	128.364	711.365	157.198	627.308	52.9258
SMAC_00087	138.888	115.343	222.933	183.942	556.724	187.614	631.331	42.0138
SMAC_00088	64.5548	50.7573	68.4777	53.0645	179.407	19.9944	201.799	3.163
SMAC_00089	35.4659	17.7267	41.1592	43.6154	5.55741	1.36698	15.9181	0.315394
SMAC_00090	37.2887	36.5194	59.2389	61.8876	31.1296	7.23363	0.46162	0.652829
SMAC_00091	1001.25	1016.23	451.621	105.53	177.374	29.0212	634.51	14.7083
SMAC_00092	112.923	148.384	49.1147	32.6891	52.7148	7.46196	71.3638	17.3616
SMAC_00093	50.5321	22.8188	212.379	100.945	4397.73	85.8623	2072.42	104.1
SMAC_00094	66.0623	44.3995	94.2516	27.2259	20.2361	7.09001	21.326	9.26894
SMAC_00095	339.444	358.435	750.105	776.255	648.404	40.5084	648.169	2.53334
SMAC_00096	87.8208	59.3383	245.844	41.2328	1650.11	662.902	523.591	31.4972
SMAC_00097	143.835	96.5603	174.264	52.6998	248.312	76.3214	1044.18	107.072
SMAC_00098	328.837	434.875	193.892	265.719	91.3137	64.5526	48.1089	6.67027
SMAC_00099	1082.22	1355.75	377.78	224.549	1548.36	65.6174	500.177	88.4747
SMAC_00100	779.55	1062.22	442.978	562.826	0	0	0	0
SMAC_00101	452.897	478.328	182.764	40.679	380.58	105.608	125.477	24.9257
SMAC_00102	145.664	84.3889	360.755	28.6309	210.457	70.3975	590.131	12.8005
SMAC_00103	299.56	135.768	140.968	26.8251	493.38	30.1109	99.6843	26.077
SMAC_00104	32.0199	27.6836	56.172	73.7824	1.1477	1.6231	0	0
SMAC_00105	47.4855	38.2415	46.8758	13.9665	582.197	40.1369	244.311	3.10304
SMAC_00106	191.532	181.686	568.118	380.257	879.683	326.469	295.17	85.797
SMAC_00107	92.5101	74.0773	73.1592	88.8703	2.61761	0.626406	2.02377	0.250727
SMAC_00108	468.253	448.503	266.366	114.033	0.362445	0.512575	1.65693	0.268068
SMAC_00109	660.757	164.249	1316.29	460.628	966.037	316.429	2160.46	36.6681
SMAC_00110	83.6211	61.5063	101.809	67.6121	1090.32	2.16627	1515.26	12.7348
SMAC_00111	232.964	124.554	184.627	20.3259	284.796	40.8845	318.136	24.267
SMAC_00112	35.3112	41.8302	117.229	38.5081	106.496	21.4398	103.839	20.2016
SMAC_00113	299.708	237.381	309.777	0.315138	6632.17	172.012	2388.03	68.6491
SMAC_00114	3564.58	2114.3	2761.86	1169.76	17248.7	1107.27	20627.3	1202.95
SMAC_00115	1347.64	1110.1	607.405	180.447	2611.17	295.073	4492.18	795.574
SMAC_00116	1328.49	1011.28	577.162	480.603	1374.04	454.67	693.218	92.5102
SMAC_00117	795.665	358.413	284.233	123.366	8.4771	4.41397	1.65693	0.268068
SMAC_00118	1388.58	711.687	621.373	25.9831	646.61	60.4956	521.681	56.0718
SMAC_00119	640.189	410.813	670.306	88.1139	37.4519	11.959	40.9738	11.2542
SMAC_00120	261.473	140.987	655.096	459.484	1210.79	472.273	643.606	57.2969
SMAC_00121	366.022	195.817	341.879	82.1954	352.409	170.334	235.271	32.8604
SMAC_00122	301.487	319.514	163.65	34.4365	40.3716	8.91198	132.27	17.9306
SMAC_00123	90.2878	70.9345	117.774	49.8172	252.58	67.2092	129.06	16.6993
SMAC_00124	135.506	13.2718	136.15	4.45438	348.323	73.317	329.469	60.2413
SMAC_00125	115.989	160.262	20.3981	7.63406	1.08734	1.53772	2.75746	1.28832
SMAC_00126	506.92	393.82	420.497	229.805	132.673	8.22632	192.011	11.718
SMAC_00127	11.4656	16.2148	498.787	695.492	464.197	566.26	0.46162	0.652829
SMAC_00128	36.4193	37.6766	3886.09	5463.23	19690.8	24691.6	1.29008	0.786863
SMAC_00129	116.71	100.194	125.955	90.5727	18.9274	2.96195	6.72248	2.2439
SMAC_00130	183.925	7.43404	380.153	19.5826	1048.78	301.585	567.118	87.1269
SMAC_00131	592.841	620.927	291.379	10.7776	1.1477	1.6231	0.828463	0.134034
SMAC_00132	931.762	588.044	1404.18	366.033	524.307	107.939	619.284	44.6898
SMAC_00133	833.731	838.563	455.268	23.6631	55.5135	2.64691	151.584	14.1177
SMAC_00134	827.779	927.434	1298.36	1070.05	1240.97	405.894	329.89	4.80755
SMAC_00135	370.255	506.02	121.185	120.469	0	0	0	0
SMAC_00136	210.007	181.342	147.946	60.7347	4417.1	28.1697	2923.53	72.3331
SMAC_00137	507.105	392.859	976.714	491.137	43.1504	1.51027	13.9891	1.10696
SMAC_00138	113.863	31.3085	209.729	92.3066	8.23539	2.42025	27.4218	0.38946
SMAC_00139	15.311	13.5456	29.5796	34.5356	40.855	4.75646	10.4857	1.77243
SMAC_00140	340.347	434.811	152.401	141.989	0	0	0	0
SMAC_00141	359.433	497.001	290.78	347.586	264.395	337.006	120.552	4.47191
SMAC_00142	1506.62	1890.58	424.032	319.658	3.40286	2.76208	9.38516	0.216043
SMAC_00143	382.042	246.129	310.666	217.316	162.333	56.4431	241.776	18.1202
SMAC_00144	75.3312	25.4605	59.5	84.1457	7.06756	0.256454	1.10053	1.55638
SMAC_00145	148.176	112.264	89.1147	23.8795	10.7323	3.27499	10.2014	5.2873
SMAC_00146	120.195	0.273786	194.322	75.4083	557.612	19.2347	501.138	85.1243
SMAC_00147	33.3532	25.798	30.137	15.75	4.83252	0.341828	48.0877	23.3899
SMAC_00148	247.45	168.926	140.627	41.8995	319.208	28.3412	254.723	29.9011
SMAC_00149	215.481	37.1928	168.968	12.7729	327.768	223.316	100.278	8.6367
SMAC_00150	91.5761	56.5417	152.65	18.8801	11693.1	2530.25	7878.37	477.352
SMAC_00151	60.2199	4.08987	62.9331	42.3319	95.1398	31.0079	58.2154	13.1292
SMAC_00152	236.486	188.509	394.971	11.3541	98.3817	25.3412	241.141	24.5597
SMAC_00153	1249.67	924.135	1753.68	285.213	444.289	30.6578	1315.43	256.179
SMAC_00154	209.729	118.239	253.857	86.0645	1667.11	675.379	1450.42	172.356
SMAC_00155	756.619	1029.79	393.363	530.844	13.6922	4.21476	71.9693	5.28406
SMAC_00156	655.812	742.665	396.987	445.46	1826.08	676.714	1698.61	151.667
SMAC_00157	1235.2	1666.38	229.799	69.0128	15.021	6.8908	5.81151	6.14353
SMAC_00158	44.1101	21.8442	150.287	42.8318	449.22	269.314	3375.13	611.381
SMAC_00159	308.101	70.8881	771.363	3.72887	268.446	42.3656	214.462	12.1328
SMAC_00160	328.616	205.297	480.79	103.535	990.08	152.578	388.2	7.15002
SMAC_00161	373.094	39.8825	183.185	32.7882	313.59	28.2974	247.426	36.5613
SMAC_00162	705.459	559.87	559.71	222.441	210.174	12.2395	158.637	0.226896
SMAC_00163	251.417	144.766	1392.52	1188.62	668.092	308.207	183.252	18.9165
SMAC_00164	1992.15	2655.16	544.898	411.392	313.691	14.088	712.679	33.8596
SMAC_00165	73.7336	88.0603	124.978	132.968	204.675	153.11	29.7299	3.65361
SMAC_00166	79.9754	23.921	97.8981	101.967	1.49003	0.0569157	0.828463	0.134034
SMAC_00167	304.023	356.987	1005.77	481.157	2756.78	467.441	561.154	94.256
SMAC_00168	48.0846	61.7164	11.3185	13.1783	9.32272	0.882527	9.45541	9.455
SMAC_00169	155.442	98.2169	183.955	172.597	22.0083	17.0576	11.0544	5.25732
SMAC_00170	222.941	146.835	116.924	148.384	69.0246	11.0503	124.945	33.5118
SMAC_00172	68.6389	73.1852	34.2166	17.2768	206.831	51.5933	61.2572	10.9026
SMAC_00173	106.791	124.626	39.5351	38.9404	76.6958	20.3015	102.149	4.3852
SMAC_00174	162.907	76.3452	265.503	54.4426	114.45	10.368	194.355	7.16199
SMAC_00175	257.512	292.522	147.242	134.693	0	0	0.828463	0.134034
SMAC_00176	651.862	10.4785	774.147	73.3316	921.88	265.259	351.137	40.043
SMAC_00177	10.8214	9.01835	16.9777	19.7675	2.61761	0.626406	1.10053	1.55638
SMAC_00178	33.643	1.06594	42.3758	20.3305	113.021	46.2191	196.565	31.2162
SMAC_00179	597.15	663.477	280.538	19.1461	8023.77	1117.47	2113.94	96.2269
SMAC_00180	152.499	165.382	197.22	107.791	300.465	249.627	67.3408	6.44953
SMAC_00181	50.1522	34.4702	67.8535	28.0771	106.356	63.8455	74.2283	12.273
SMAC_00182	179.9	102.308	169.468	13.48	993.433	646.398	314.957	32.4551
SMAC_00183	238.747	45.7737	305.583	103.827	146.023	13.8998	197.003	40.9739
SMAC_00184	343.903	429.783	178.959	155.505	16.1083	5.35308	18.4035	0.0867083
SMAC_00185	198.103	3.59905	277.14	12.5296	254.815	28.1688	128.21	13.2268
SMAC_00186	3549.2	2716.83	8234.7	2051.03	4450.2	591.65	3923.03	1.04588
SMAC_00187	479.286	141.034	331.264	169.332	147.27	109.856	134.697	32.7769
SMAC_00188	810.983	742.119	441.405	54.3123	6.70512	0.256121	51.1997	16.3775
SMAC_00189	50.2874	14.3653	54.9554	9.83647	1035.06	52.1713	274.713	20.3074
SMAC_00190	1460.9	1776.89	611.503	601.753	25.2698	17.2843	70.3826	4.22297
SMAC_00191	95.2218	94.1271	262.092	224.729	203.65	1.98839	297.403	2.44226
SMAC_00192	31.4208	4.20868	22.9777	11.2822	212.449	14.4321	145.785	13.1794
SMAC_00193	2326.41	2706.3	1120.11	978.482	41.5595	12.6423	11.1246	3.98164
SMAC_00194	5041.94	5630.66	869.322	266.327	1082.37	433.486	542.242	43.5115
SMAC_00195	297.686	332.995	93.5924	13.5657	9.32272	0.882527	9.9293	3.59688
SMAC_00196	198.592	13.308	103.433	14.9438	185.087	112.427	117.877	1.72656
SMAC_00198	328.193	427.679	86.9109	52.1998	21.6456	2.93249	24.8294	6.38956
SMAC_00199	150.682	22.0181	122.115	70.5485	17.1353	0.654531	23.7288	4.83317
SMAC_00200	46.8413	31.045	33.8981	11.4578	111.631	2.05296	90.9414	12.4005
SMAC_00201	84.1496	67.4646	75.1147	4.08047	208.323	65.2148	141.322	6.62149
SMAC_00202	327.161	80.5194	749.812	527.767	745.578	58.9062	662.366	64.5473
SMAC_00203	143.667	162.639	399.911	390.449	27.7871	6.83488	67.6497	7.47593
SMAC_00204	12.3545	14.9577	15.9777	21.1817	0.362445	0.512575	0	0
SMAC_00205	37.4434	12.416	73.8758	24.2173	382.734	82.0013	393.523	104.137
SMAC_00206	263.212	7.40484	229.07	134.251	882.897	309.568	406.103	92.8748
SMAC_00207	44.3293	58.9198	14.8981	15.4122	0.382568	0.541033	0	0
SMAC_00208	12.6443	9.77434	28.5573	10.6877	175.199	25.9458	256.09	42.5882
SMAC_00209	78.2621	35.2537	94.3758	53.2086	75.4279	26.5983	378.387	32.4416
SMAC_00210	85.2382	74.0325	30.3758	37.301	281.633	167.631	16.4377	14.1068
SMAC_00211	22816.8	25895.4	7713.89	8078.14	40.5124	16.2872	4.04754	0.501453
SMAC_00212	16604.6	16753.3	6163.58	3806.24	10637.9	3398.51	13979.5	1215.27
SMAC_00213	68.2395	57.5353	34.8758	30.9371	20.5786	13.9537	0.366843	0.518795
SMAC_00214	570.919	256.099	956.777	230.202	1203.95	849.977	115.508	27.564
SMAC_00215	356.894	54.6852	425.427	33.1306	533.367	134.08	503.357	11.4807
SMAC_00216	1573.17	2080.23	275.382	332.881	219.216	40.5834	1322.84	4.15047
SMAC_00217	321.081	437.735	85.1274	120.388	0.362445	0.512575	0.366843	0.518795
SMAC_00218	686.814	658.285	626.28	126.883	0	0	0	0
SMAC_00219	830.494	730.742	462.771	286.761	33.0625	3.47486	15.539	5.00189
SMAC_00220	559.533	578.85	552.545	276.542	13538.7	675.719	6549.27	857.546
SMAC_00221	406.641	235.662	158.889	5.81442	18.3836	7.54567	3.1243	1.80711
SMAC_00222	45.0185	49.8377	25.137	22.8211	354.969	26.9752	202.414	9.45679
SMAC_00223	1670.27	213.663	659.354	337.083	1593.41	928.93	1261.09	39.2551
SMAC_00224	48.9735	60.4593	41.6943	50.4794	2.21492	0.968234	0.46162	0.652829
SMAC_00225	270.961	151.891	2241.22	2120.22	4281.46	994.758	2191.94	438.458
SMAC_00226	192.609	149.195	87.4905	58.6764	726.109	279.167	1018.03	54.413
SMAC_00227	274.027	163.77	116.672	11.7776	18.6052	0.342161	93.8148	17.7763
SMAC_00228	221.034	36.0286	294.003	94.7477	1856.44	501.306	1787.44	516.973
SMAC_00229	6167.28	4838.42	10032.5	3280.22	256.827	77.1919	66.8089	2.1366
SMAC_00230	373.791	428.052	92.6943	21.6455	18.001	7.00463	12.1549	3.70093
SMAC_00231	734.023	956.354	161.787	26.5684	388.714	141.715	454.49	8.77801
SMAC_00232	116.91	92.3689	194.468	48.8353	377.923	24.9642	887.072	14.5899
SMAC_00233	920.358	1292.78	251.007	287.095	65.3997	33.0304	38.6289	7.62585
SMAC_00234	6227.92	5872.73	7228.64	4115.87	5475.96	3743.02	3659.95	38.8456
SMAC_00235	127.641	50.7935	302.548	194.387	325.047	23.9973	346.539	37.0161
SMAC_00236	6255.92	2965.26	3217.8	1041.15	773.666	8.49558	1620.69	199.188
SMAC_00237	216.094	221.378	24.5573	16.3445	0.362445	0.512575	0.366843	0.518795
SMAC_00238	6.66675	9.4282	36.8981	15.7005	1679.32	30.0827	2644.95	676.519
SMAC_00239	1140.94	908.194	1426.43	1382.5	93.2471	29.3564	88.2542	4.44987
SMAC_00240	41.3984	1.79438	89.6147	24.5866	104.886	15.0612	350.486	37.0469
SMAC_00241	324.597	272.579	582.838	14.3716	909.882	65.8142	940.659	10.2729
SMAC_00242	505.037	365.613	559.908	207.759	203.57	2.22604	55.2316	29.8
SMAC_00243	34.622	32.7482	67.8758	15.732	130.196	34.4527	19.3267	1.39237
SMAC_00244	120.085	40.1082	132.933	56.6631	2.17467	3.07545	2.20106	3.11277
SMAC_00245	87.8208	59.3383	136.354	68.7965	8.89991	1.76572	19.7761	3.1601
SMAC_00246	2369.43	2175.31	2838.63	1161.59	427.697	97.4057	242.263	7.05682
SMAC_00247	54.5967	28.1847	59.137	25.2622	1.83235	1.50927	2.48539	0.402102
SMAC_00248	19850.7	12417.8	21231.3	1063.85	8218.65	861.937	8994.09	1037.84
SMAC_00249	388.747	382.578	342.701	266.863	5.61778	1.79384	5.70447	0.233385
SMAC_00250	1496.2	1061.99	1062.8	36.4863	9.72541	2.47717	21.4453	2.31326
SMAC_00251	638.037	513.166	743.551	497.024	78.3876	8.06057	15.7285	2.65864
SMAC_00252	69.8626	30.9176	3359.22	4684.98	3474.12	1113.95	949.445	108.871
SMAC_00253	58.7063	62.9098	74.7293	98.6122	0	0	4.876	0.367419
SMAC_00254	270.703	74.7506	364.061	142.75	85.6163	19.3657	176.356	22.1724
SMAC_00255	86.5715	72.1468	61.4554	0.644079	947.377	153.85	1304.33	78.6283
SMAC_00256	9725.59	8046.46	15750	2927.43	5353.01	1105.7	11636.2	94.3841
SMAC_00257	454.442	159.954	321.414	41.5978	162.896	12.0129	92.8459	0.567575
SMAC_00258	442.28	244.431	741.44	275.15	155.426	8.80281	228.946	35.2278
SMAC_00259	940.176	210.796	1938.55	1362.53	1187.17	130.477	431.558	77.6068
SMAC_00261	166.682	0.609631	268.083	50.7945	303.684	81.0497	161.333	27.0879
SMAC_00262	17.1984	24.3222	8.23886	10.2373	178.338	177.372	5.14807	2.05784
SMAC_00263	8.59919	12.1611	19.9777	15.5248	50.762	31.7518	1.65693	0.268068
SMAC_00264	57.1733	56.9704	34.7962	23.7534	31.9151	24.5755	3.02952	2.97874
SMAC_00265	355.794	372.43	166.061	137.264	1242.98	989.567	69.5419	9.5623
SMAC_00267	119.706	17.1808	57.9331	49.4029	132.633	52.3134	952.258	8.39638
SMAC_00268	10.6217	1.19338	27.3185	9.4491	6.2823	2.39213	1.65693	0.268068
SMAC_00269	15.0662	5.09209	234.548	98.2202	1381.37	507.065	20.0359	10.0558
SMAC_00270	275.799	323.412	232.822	20.9611	585.857	446.146	483.272	0.715372
SMAC_00271	89.3027	125.036	20.0573	22.7085	0	0	0	0
SMAC_00272	2909.86	3012.56	2121.72	1147.32	128.444	1.22136	229.89	63.9823
SMAC_00273	27.1309	34.5976	7.57962	3.42294	0.765136	1.08207	0.366843	0.518795
SMAC_00274	48.3293	53.2629	61.9109	87.5552	0	0	0	0
SMAC_00275	485.812	342.598	641.061	611.026	386.762	20.0377	218.744	29.9405
SMAC_00276	635.997	15.7293	840.255	706.746	2793.52	161.241	1765.79	79.1284
SMAC_00277	3573.59	4626.41	619.596	736.234	144.814	0.793822	193.771	45.5437
SMAC_00278	1104.36	1205.07	1197.93	1059.35	6.68499	0.797486	4.68645	2.71067
SMAC_00279	962.885	956.356	1542.2	283.973	2214.42	39.1225	1437.75	34.8822
SMAC_00280	532.137	79.6413	502.561	338.618	296.153	7.6387	324.112	26.1908
SMAC_00281	490.983	86.3004	619.586	226.859	248.212	120.544	559.197	44.7971
SMAC_00282	119.841	31.6547	425.344	295.084	134.144	90.1579	103.142	3.5481
SMAC_00283	12.3545	14.9577	23.2166	32.8332	0	0	0	0
SMAC_00284	136.176	95.2929	111.296	84.4339	177.616	35.8554	111.451	8.20282
SMAC_00285	328.405	111.191	241.026	63.6035	54.6078	25.2879	17.0309	3.33351
SMAC_00286	133.863	59.5932	571.21	238.705	4416.3	1787.48	3715.71	273.344
SMAC_00287	436.244	462.902	1126.52	812.438	508.101	155.889	645.772	351.923
SMAC_00288	11.3109	7.8887	26.4777	6.33245	7.36964	3.92985	8.46192	1.5217
SMAC_00289	86.7322	65.9062	238.787	82.3261	1878.69	525.198	2487.66	116.866
SMAC_00290	310.975	330.418	185.605	22.069	236.068	23.2306	68.0745	7.48712
SMAC_00291	78.5519	10.5217	154.774	102.143	43.4527	24.6612	12.7113	5.52538
SMAC_00292	632.79	742.792	469.249	321.378	0	0	0	0
SMAC_00293	1427.05	89.77	955.972	340.785	121.076	92.2363	46.0394	13.23
SMAC_00294	5508.27	4425.31	1951.49	1110.87	165.795	66.3448	62.8718	49.4857
SMAC_00295	38.152	51.441	18.8185	2.57172	0.362445	0.512575	0	0
SMAC_00296	4477	5724.26	1363.62	1610.25	119.626	70.7085	27.8589	9.36829
SMAC_00297	2163.63	2842.35	701.144	854.388	3.36262	0.654864	7.27888	4.06835
SMAC_00298	151.719	207.021	39.1147	46.8312	150.454	113.224	344.046	118.36
SMAC_00299	103.036	121.83	20.5573	22.0014	0.382568	0.541033	3.6807	0.0173417
SMAC_00300	14.7764	19.6399	7.73886	10.9444	2.89956	4.1006	0.828463	0.134034
SMAC_00301	34.8412	48.0158	24.3981	1.97721	6.52401	9.22634	0	0
SMAC_00302	261.428	157.266	181.844	49.2769	36.727	12.9841	50.417	3.40612
SMAC_00303	297.802	211.221	211.175	175.61	1.51015	1.11052	9.40969	10.1945
SMAC_00304	65.7725	69.1315	122.229	31.437	2.61761	0.626406	10.6875	5.77611
SMAC_00305	312.933	262.789	242.755	138.246	613.21	304.536	1540.23	52.6034
SMAC_00306	381.617	319.696	195.866	14.3312	20.7195	6.57843	59.4598	7.30721
SMAC_00307	1674.25	2107.53	597.567	169.093	847.261	16.5935	1818.61	194.306
SMAC_00308	1922.53	2056.38	464.112	270.273	147.21	48.2631	86.3129	0.666926
SMAC_00309	1666.91	1801.73	500.306	328.53	2.98005	0.113831	0.828463	0.134034
SMAC_00310	19.9101	4.27239	21.9777	12.6964	463.24	263.413	136.816	33.6978
SMAC_00311	8322.06	7196.6	5523.15	2207.38	2718.87	315.476	2342.91	474.87
SMAC_00312	65.9271	93.235	15.3981	14.7051	2.27528	2.19259	0	0
SMAC_00313	1216.9	439.988	1854.49	973.695	2176.53	132.693	2260.59	89.38
SMAC_00314	6377.74	8135.75	2716.27	1681.88	23185	13797.3	10562.1	79.977
SMAC_00315	1559.8	112.826	2182.64	737.318	3375.26	1024.37	601.133	43.2341
SMAC_00316	16.5993	0.847244	31.8185	15.8131	29.2366	10.5923	31.2798	2.45524
SMAC_00317	10.2223	14.4566	14.5796	13.3224	147.594	29.1059	0.733687	1.03759
SMAC_00318	13.2434	13.7006	13.2389	3.16622	6.06072	5.4957	1.7517	1.43969
SMAC_00319	31.5304	44.5907	15.4777	21.8888	0	0	0	0
SMAC_00320	0	0	0	0	0	0	0	0
SMAC_00321	51.5951	72.9665	5.15924	7.29627	0	0	1.10053	1.55638
SMAC_00323	34.4869	16.0874	12.2389	4.58044	2.63773	1.68001	1.83422	2.59397
SMAC_00324	9.04364	11.5325	5.15924	7.29627	0	0	0.366843	0.518795
SMAC_00325	575.392	767.215	275.064	304.146	166.22	86.827	108.764	0.252181
SMAC_00326	62.5773	56.0681	108.796	80.8984	34.3911	27.1082	1.29008	0.786863
SMAC_00327	5.3334	7.54256	66.172	59.6402	1492.68	37.7382	2957.69	433.998
SMAC_00328	192.531	142.561	400.003	244.654	201.576	29.8094	678.193	25.5636
SMAC_00329	115.242	49.4727	286.627	164.576	532.422	65.083	1121.39	70.9995
SMAC_00330	218.516	226.06	138.424	117.979	0.765136	1.08207	0.46162	0.652829
SMAC_00331	152.144	133.453	61.2962	13.7233	0.382568	0.541033	0	0
SMAC_00332	116.769	118.623	77.9331	21.1187	27.4445	14.2088	45.7305	0.695456
SMAC_00333	214.058	2.75014	520.647	285.172	1429.65	813.18	464.358	20.8453
SMAC_00334	137.065	96.55	181.433	125.252	80.5019	14.2968	648.744	66.173
SMAC_00335	408.443	415.478	829.863	86.4604	973.054	563.476	262.13	49.516
SMAC_00336	84.7036	107.218	16.0796	15.4438	2.61761	0.626406	0	0
SMAC_00337	0	0	18.4777	17.6462	10.5107	4.61284	0	0
SMAC_00338	88.6002	100.977	369.264	223.072	589.469	241.746	0	0
SMAC_00339	41.0184	55.4947	7.73886	10.9444	0	0	0	0
SMAC_00340	455.048	580.681	171.038	174.002	1.49003	0.0569157	1.56215	0.903556
SMAC_00341	31.3112	36.1733	69.1943	11.5885	777.812	186.584	110.644	21.9913
SMAC_00342	208.055	86.8135	135.15	5.8686	146.083	30.2164	115.367	9.08613
SMAC_00343	37.2437	20.2409	91.7516	30.7614	66.9508	22.1843	87.4625	19.9317
SMAC_00344	82.7711	85.6287	56.7739	36.4498	12.6853	1.53739	22.6986	12.5157
SMAC_00345	946.181	1240.05	250.233	171.449	2.19479	2.02184	0.733687	1.03759
SMAC_00346	635.443	55.4827	558.608	184.402	389.744	96.7135	379.087	8.62439
SMAC_00347	26.6865	35.2262	31.3185	15.106	0	0	0	0
SMAC_00348	3.5556	5.02838	28.8185	11.5704	70.374	37.8462	15.0194	8.78953
SMAC_00349	293.093	153.021	240.287	84.4474	81.1056	17.3114	117.614	31.8484
SMAC_00350	184.319	185.24	88.7739	8.80502	181.139	7.29421	63.4371	16.0447
SMAC_00351	554.101	337.711	520.357	290.823	28.8543	9.42622	18.8071	15.1838
SMAC_00352	474.821	485.028	989.965	349.36	626.234	12.4022	248.936	25.6341
SMAC_00353	22.1324	1.12966	114.752	1.76547	20.9006	2.90403	0.46162	0.652829
SMAC_00354	54.6417	11.9062	27.8981	2.97254	2.23504	0.0853736	0.828463	0.134034
SMAC_00355	141.503	59.321	100.49	40.2916	72.3872	10.3954	83.2344	17.1755
SMAC_00356	7438.03	5297.8	14698.5	6216.18	10093.3	3225.05	16622.2	55.8033
SMAC_00357	191.34	207.741	106.252	10.2553	47.7414	14.4954	20.6168	2.17923
SMAC_00358	99.5251	110.579	68.3312	71.1791	110.786	26.827	236.641	10.8571
SMAC_00360	184.139	250.354	43.2166	4.54892	7.69184	6.54964	16.7343	5.38665
SMAC_00361	158.785	213.243	88.1943	15.2816	1.49003	0.0569157	1.7517	1.43969
SMAC_00362	387.988	497.156	195.596	190.347	343.249	61.0155	300.151	36.4194
SMAC_00363	57.3279	81.0739	16.4777	20.4746	0	0	0	0
SMAC_00364	1243.92	673.044	1273.42	161.811	2633.31	656.404	2479.16	210.583
SMAC_00365	78.8868	30.4888	91.4554	41.7823	1.4699	0.996692	6.805	1.78977
SMAC_00366	363.767	109.074	664.347	312.05	1018.43	116.812	958.406	62.5539
SMAC_00367	1271.19	1019.42	3553.41	2055.69	22510.3	1470.49	9165.5	1006.06
SMAC_00368	139.39	102.846	145.605	78.6376	21.7261	7.14692	9.66949	3.29883
SMAC_00369	303.605	113.832	455.755	162.981	57.5876	5.69657	70.6914	9.70248
SMAC_00370	124.73	38.5687	213.185	9.63818	156.494	50.3492	313.033	41.8587
SMAC_00372	358.118	12.4176	381.471	7.73781	2205.62	32.0887	2461.31	220.717
SMAC_00373	585.285	631.612	530.94	22.5421	94.7975	32.5741	91.412	22.2121
SMAC_00374	169.298	174.054	91.3312	38.6522	83.0186	0.539034	390.677	28.5175
SMAC_00375	30.2871	13.9193	11.5796	9.07979	2.95993	0.939776	0	0
SMAC_00376	120.215	73.2128	113.513	21.9023	42.9089	14.1536	106.056	22.3617
SMAC_00377	171.056	98.6009	123.115	71.9627	21.9678	0.312703	19.446	12.9746
SMAC_00378	146.521	165.728	36.8758	28.1086	0	0	0	0
SMAC_00379	8885.16	5106.71	9398.84	3317.97	3355.47	2385.46	2476.95	212.675
SMAC_00380	293.73	237.035	793.315	268.254	251.411	85.9341	330.715	35.5291
SMAC_00381	87.3058	46.7863	69.9554	11.3767	142.62	55.6169	420.257	85.9144
SMAC_00382	117.058	93.8911	77.3312	58.4512	1.51015	1.11052	8.77078	12.4038
SMAC_00383	16.3545	9.30077	79.6943	3.26076	0	0	0	0
SMAC_00384	1794.06	1191.36	5664.35	1334.52	1002.61	204.908	720.955	2.74613
SMAC_00385	317.499	27.4271	441.236	222.365	296.656	18.7015	215.36	21.2377
SMAC_00386	28.0198	33.3405	30.2166	22.9337	0	0	0	0
SMAC_00387	127.989	143.291	33.9777	4.27415	26.4578	21.0146	11.3019	6.84368
SMAC_00388	42.0876	10.8765	74.6943	3.8103	33.0223	5.58207	23.2795	0.280711
SMAC_00389	15.0662	5.09209	26.0796	29.5859	0	0	0	0
SMAC_00390	31.0214	11.4413	67.9554	8.54831	1.87259	0.597948	4.78123	1.53904
SMAC_00391	1285.09	1636.36	322.357	10.8091	3.72506	0.142289	3.49114	2.32591
SMAC_00392	190.733	212.986	403.354	446.392	18.706	14.5516	12.8886	2.66334
SMAC_00393	17.8876	15.2401	12.2389	4.58044	265.145	110.948	1132.6	27.7188
SMAC_00394	84.1946	51.1861	39.3758	24.5731	9.36297	2.98974	0.828463	0.134034
SMAC_00395	30.0424	22.3728	23.5573	17.7588	2.23504	0.0853736	7.38592	10.4453
SMAC_00396	304.5	49.5812	1711.16	114.325	2863.57	332.81	5718.27	37.473
SMAC_00397	16.844	7.60628	33.3185	17.9344	65.0176	6.4656	14.2734	4.62183
SMAC_00398	3.5556	5.02838	13	18.3848	0.382568	0.541033	0	0
SMAC_00399	137.967	137.288	204.344	17.4571	4.06739	1.42389	1.29008	0.786863
SMAC_00400	200.074	171.066	174.252	85.9112	160.942	46.1555	153.852	38.7048
SMAC_00401	53.3985	18.7651	101.637	85.3662	33.425	3.98743	20.25	2.69802
SMAC_00402	70.1074	22.4641	46.8185	37.0263	76.6965	38.1311	144.648	0.88006
SMAC_00403	232.525	36.9741	585.994	325.278	155.426	8.80281	462.548	7.84077
SMAC_00404	2998.37	4118.39	1019.97	1395.79	0	0	0.46162	0.652829
SMAC_00405	42.3323	19.33	85.3535	3.32839	81.5887	23.1204	49.7078	8.04205
SMAC_00406	84.04	27.0826	55.9554	8.42225	1.08734	1.53772	0.733687	1.03759
SMAC_00407	378.833	114.167	262.026	93.302	142.862	42.9736	210.451	3.98455
SMAC_00408	254.123	2.65888	108.535	58.6403	13.6117	8.42919	23.6341	6.0048
SMAC_00409	50.5321	22.8188	174.796	174.236	496.123	373.758	132.673	33.0277
SMAC_00410	378.665	373.366	704.357	551.039	1239.62	530.077	804.737	22.6605
SMAC_00411	15.6653	18.3828	18	25.4558	2.95993	0.939776	5.24285	0.886214
SMAC_00412	549.775	665.617	277.188	220.883	159.695	38.6456	94.6377	58.0938
SMAC_00413	668.487	77.8917	857.249	227.337	1632.01	305.102	2738.66	125.816
SMAC_00414	813.219	974.072	289.768	210.389	161.809	13.5506	391.187	49.9915
SMAC_00415	76.7936	85.9749	43.5573	10.5255	64.1114	4.55459	33.1965	9.08288
SMAC_00416	397.108	241.036	631.841	237.363	1106.25	255.171	192.818	18.4761
SMAC_00417	74.9707	104.768	61.672	66.0042	3.3425	0.398743	2.58017	1.57373
SMAC_00418	64.0848	39.0887	91.8535	5.86399	4292.36	1241.05	6091.72	374.459
SMAC_00419	169.008	198.786	93.7293	71.7421	33.727	7.66083	19.8006	7.25049
SMAC_00420	14435.6	13637.2	19402.5	7644.52	2474.51	169.799	5042.94	517.324
SMAC_00421	343.463	291.153	653.768	304.385	176.468	18.001	195.663	62.582
SMAC_00422	1016.46	1359.56	161.322	122.077	32.9214	8.6274	3.1243	1.80711
SMAC_00423	1785.55	2444.69	552.946	633.492	3.72506	0.142289	0	0
SMAC_00424	130.353	70.8433	265.799	18.1012	647.097	245.335	977.821	15.8235
SMAC_00425	48.6447	60.6866	284.446	132.305	3730.32	3285.55	1307.95	144.529
SMAC_00426	33.3983	9.51947	42.4554	27.5141	1187.76	275.22	421.688	68.2234
SMAC_00427	657.988	196.392	341.414	13.3136	298.91	136.705	558.335	69.5178
SMAC_00428	351.663	294.642	188.331	98.5265	33.3445	8.20186	30.002	1.96319
SMAC_00429	265.066	277.572	448.503	313.244	421.777	79.8077	304.718	22.1265
SMAC_00430	337.023	196.291	804.032	927.77	175.561	6.98084	76.2398	17.729
SMAC_00431	106.546	133.08	60.0351	9.94907	3.04042	3.27465	2.85223	0.116692
SMAC_00432	1421.5	542.86	1534.45	754.559	77.723	3.8746	18.7826	4.7732
SMAC_00433	405.63	520.85	152.866	46.48	43.6937	26.9371	52.1564	7.17172
SMAC_00434	74.7711	96.9426	6.15924	5.88205	1.10746	0.484117	0	0
SMAC_00435	38.4419	26.7089	2.57962	3.64813	4.18812	4.89775	0	0
SMAC_00436	77.1285	44.9643	151.309	2.39149	334.814	107.761	446.624	68.2107
SMAC_00437	3331.28	2919.41	4030.94	2636.18	5516.04	1241.96	3731.58	258.296
SMAC_00438	48.1552	43.7796	97.7389	116.335	67.2325	7.43383	96.1597	1.10371
SMAC_00439	155.686	106.67	695.128	403.231	16121.6	2038.92	10740	907.421
SMAC_00440	139.712	173.26	373.481	163.369	437.443	81.4589	412.164	29.2895
SMAC_00441	137.168	105.988	150.026	65.0899	114.812	28.0744	40.8668	4.87725
SMAC_00442	97.8179	7.59765	183.264	39.9719	186.858	39.1873	72.975	2.55605
SMAC_00443	769.164	463.492	1015.09	144.119	500.262	330.223	221.444	16.7846
SMAC_00444	51.8849	48.2345	23.637	24.9424	11.6385	14.2952	0	0
SMAC_00445	27.221	2.04062	16.6592	8.96719	8.19514	0.313037	29.1033	11.0681
SMAC_00446	313.879	79.0592	577.742	474.126	1114.07	291.025	1025.1	17.8429
SMAC_00447	49.7979	2.54173	42.4777	16.295	1.87259	0.597948	0.828463	0.134034
SMAC_00448	814.372	1037.3	266.312	156.005	0.362445	0.512575	0.366843	0.518795
SMAC_00450	409.386	523.647	336.077	356.49	113.504	1.45502	203.848	13.3229
SMAC_00451	1460.72	1117.2	563.242	453.62	130.88	31.3203	99.0945	3.04665
SMAC_00452	531.415	378.594	804.102	28.1398	341.899	107.289	122.585	31.0442
SMAC_00453	392.064	223.847	189.729	64.0224	39.5259	3.61548	232.709	39.2441
SMAC_00454	126.102	105.424	54.7166	11.7145	27.9682	2.64758	44.63	0.860929
SMAC_00455	169.852	213.808	60.3758	5.12537	0	0	0	0
SMAC_00456	6687.08	9376.51	2177.3	3042.4	1.91284	2.70516	2.02377	0.250727
SMAC_00457	204.421	199.914	546.653	255.049	744.569	63.711	445.563	30.8238
SMAC_00458	453.623	503.693	365.526	239.673	281.998	8.1794	330.211	23.9383
SMAC_00459	312.482	425.574	54.5924	68.72	41.1372	28.961	110.846	14.4428
SMAC_00460	288.533	281.081	168.99	56.582	138.914	23.2045	263.2	14.2532
SMAC_00461	108.35	41.348	104.831	19.5603	520.499	259.403	258.208	43.5091
SMAC_00462	368.747	410.863	68.7516	63.2884	0	0	8.16533	10.2419
SMAC_00463	98.1272	55.8046	173.389	26.3205	3215.12	1078.79	3537.01	5.32746
SMAC_00464	79.8853	8.63605	163.924	81.9164	973.165	260.901	1697.88	193.176
SMAC_00465	470.306	373.247	857.363	125.351	1894.84	710.399	1282.63	149.203
SMAC_00466	13.6878	13.0721	13.3185	10.3499	0.382568	0.541033	0.46162	0.652829
SMAC_00467	1023.13	628.562	688.647	47.5836	2128.86	665.117	1092.6	1.87927
SMAC_00468	182.966	114.187	114.513	23.3165	2.57736	1.48081	0.366843	0.518795
SMAC_00469	424.418	348.888	402.401	211.564	93.9722	8.85373	31.4816	5.0933
SMAC_00470	93.6632	10.8489	165.57	44.4486	165.151	52.1069	95.484	12.3029
SMAC_00471	182.142	172.105	152.026	62.2615	91.3953	28.6205	324.373	123.591
SMAC_00472	168.64	68.2378	386.347	81.1013	317.777	150.06	248.313	22.2511
SMAC_00473	50.9315	7.16889	366.538	102.476	201.336	99.6989	13.5977	8.78483
SMAC_00474	50.5966	33.8416	151.787	40.7105	674.9	157.911	162.856	72.5995
SMAC_00475	133.278	152.027	75.5924	39.0215	10.3698	2.76241	4.31961	2.19187
SMAC_00476	2856.69	3799.87	512.048	654.849	1.87259	0.597948	0	0
SMAC_00477	40.7542	8.99081	120.057	118.713	90.2268	27.1353	86.5605	11.4341
SMAC_00478	5.08865	0.910962	3.5	4.94975	221.248	85.3084	326.167	64.9105
SMAC_00479	95.6858	21.8166	197.777	158.077	2159.82	941.617	1297.17	242.82
SMAC_00480	190.373	82.7581	372.551	27.6494	755.745	64.1379	686.249	74.0244
SMAC_00481	11.5106	0.0637175	9.07962	5.54426	1.91284	2.70516	2.29584	1.94115
SMAC_00482	303.934	234.978	211.844	6.85047	157.199	71.9054	336.558	61.9664
SMAC_00483	370.157	141.325	450.94	135.679	31.1899	4.07281	23.0197	6.615
SMAC_00484	1166.75	1365.92	456.293	252.145	356.962	18.8994	117.614	31.8484
SMAC_00485	736.11	1002.05	328.214	425.98	18.867	6.12277	12.4972	7.22845
SMAC_00486	13.7329	3.20645	6	8.48528	5.19497	0.854402	6.63997	6.27756
SMAC_00487	115.886	42.2763	213.879	98.8239	69.9301	36.362	61.2818	0.492055
SMAC_00488	33.2436	14.584	50.2389	49.1597	1.87259	0.597948	2.67494	2.74535
SMAC_00489	89.5731	27.365	199.787	27.1717	205.421	75.2283	228.145	15.5194
SMAC_00490	288.481	99.8925	525.233	217.46	1329.34	180.277	2274.01	432.078
SMAC_00491	255.308	190.804	466.15	462.236	31.9148	5.09796	6.98229	4.65181
SMAC_00493	119.306	1.53088	231.118	96.3333	522.294	61.0112	413.035	89.2757
SMAC_00494	162.978	181.841	206.57	102.431	247.083	43.2039	367.687	43.423
SMAC_00495	157.722	117.457	126.672	25.9197	137.243	33.1426	226.381	8.87445
SMAC_00496	682.87	236.058	644.303	196.148	34.8544	12.3862	99.7334	5.25586
SMAC_00497	1036.17	958.751	337.096	9.76424	10.8932	5.15387	1.56215	0.903556
SMAC_00498	591.99	208.653	675.927	321.13	47.2985	18.1972	169.086	17.1614
SMAC_00499	640.867	463.826	467.417	156.154	35.7204	0.741237	34.7587	9.98644
SMAC_00500	482.9	354.822	466.236	187.01	308.379	303.019	133.795	1.41116
SMAC_00501	1393.38	1103.05	1762.33	469.979	4197.33	428.208	2916.34	51.9757
SMAC_00502	114.507	24.1121	224.083	11.4309	39.5264	35.3395	2.93475	4.15036
SMAC_00503	323.631	3.66973	373.936	76.4575	42.6672	7.31933	138.613	15.488
SMAC_00504	743.373	102.724	1083.01	255.982	3270.56	793.674	2751.91	47.9355
SMAC_00505	368.154	225.232	296.131	143.02	17.3969	14.3514	33.6001	6.01419
SMAC_00506	4706.47	5910.5	820.29	561.853	6940.48	2054.94	12590.7	508.57
SMAC_00507	126.153	73.0113	164.809	21.4834	260.594	37.4236	381.035	76.1
SMAC_00508	40.6641	23.5662	42.1147	42.5886	7000.01	9732.4	52.1319	17.5823
SMAC_00509	177.678	105.451	140.615	96.7115	27.5856	2.10655	34.6304	13.6968
SMAC_00510	93.0191	18.0453	115.411	11.8948	17.1755	2.76175	2.85223	0.116692
SMAC_00511	6194.68	8216.28	1927.21	2425.68	73.0309	42.7975	70.3826	4.22297
SMAC_00512	150.798	99.7564	161.866	33.752	272.251	66.1998	645.128	0.30678
SMAC_00513	254.593	92.5049	498.36	61.3204	48.2646	12.8984	96.9425	20.8873
SMAC_00514	38.6221	38.4051	64.2389	68.9587	63.7087	2.95995	10.0118	7.63055
SMAC_00515	164.84	54.7559	198.424	33.126	700.272	5.16567	2993.17	598.033
SMAC_00516	32.0649	11.4051	49.137	11.12	0.362445	0.512575	0	0
SMAC_00517	19.0212	5.52949	306.166	223.68	152.506	5.75582	221.147	25.5047
SMAC_00518	643.496	873.585	67769.1	31093.1	373.166	380.116	23.1847	1.45233
SMAC_00519	9.28839	3.07902	2614.07	1216.12	10.3094	5.92323	11.6933	3.0481
SMAC_00520	460.002	630.427	1204.88	157.148	1.89272	1.65156	0.366843	0.518795
SMAC_00521	101.213	140.622	1015.22	96.4778	7.77233	2.33521	0.92324	1.30566
SMAC_00522	59.1057	78.5597	2284.77	1146.6	1.4699	0.996692	0.46162	0.652829
SMAC_00523	0	0	353.701	251.307	0	0	0	0
SMAC_00524	418.505	291.882	7721.25	7751.65	15.726	14.6655	0.46162	0.652829
SMAC_00525	629.744	803.853	350.121	249.073	4.8124	1.39543	3.6807	0.0173417
SMAC_00526	141.999	119.743	25311.2	25573.5	15.0816	9.42588	6.805	1.78977
SMAC_00527	2826.25	3761.85	1071.64	833.873	13.249	11.5609	2.94701	1.05493
SMAC_00528	40.02	16.3698	21.637	27.7708	0	0	0	0
SMAC_00529	51.376	7.79743	153.535	122.28	3.6647	3.01853	2.02377	0.250727
SMAC_00530	434.59	374.498	290.038	5.71103	1067.75	633.557	2842.76	739.153
SMAC_00531	924.158	1279.3	527.242	742.805	1.12758	0.56949	0.733687	1.03759
SMAC_00532	51.6207	16.251	1150.97	1401.53	35274.5	15024.8	5172.9	148.832
SMAC_00533	414.157	480.31	15348.4	20202.9	12176.2	1697.98	1723.84	425.864
SMAC_00534	460.407	483.921	380.78	220.307	421.515	85.5883	325.332	16.165
SMAC_00535	484.445	36.4488	386.449	44.4758	39.7676	3.21874	30.8304	2.09722
SMAC_00536	139.809	191.435	40.0351	38.2333	0	0	0	0
SMAC_00537	665.879	704.105	12864.3	12896.6	36.1834	4.01422	33.909	19.9396
SMAC_00538	604.642	596.131	327.879	62.3964	6.70512	0.256121	2.85223	0.116692
SMAC_00539	702.721	450.603	893.73	85.8846	194.187	45.2244	44.5229	5.51599
SMAC_00540	68.2395	57.5353	43.637	3.34185	0	0	1.46737	2.07518
SMAC_00541	1846	202.74	1497.55	96.7965	38.8013	14.8369	42.2271	3.57484
SMAC_00542	1648.94	905.058	3330.66	1352.93	188.407	61.4179	820.296	169.079
SMAC_00543	1.33335	1.88564	2	2.82843	1.53027	2.16413	4.68645	2.71067
SMAC_00544	52.7738	46.9774	71.7166	35.7562	13.6117	8.42919	20.7696	11.0934
SMAC_00545	33565.9	36515.1	6328.57	6634.88	20.1961	14.4947	12.864	7.74724
SMAC_00546	124.82	71.1257	193.796	201.107	146.687	1.39177	53.0216	8.57819
SMAC_00547	27.0213	5.78436	32.7389	24.4109	48.245	27.1102	97.7464	10.6107
SMAC_00548	29.2436	8.92709	12.5796	10.494	0	0	0	0
SMAC_00549	871.458	713.554	1038.93	192.427	623.573	277.027	989.701	105.775
SMAC_00550	180.795	61.1051	292.038	2.8826	311.134	41.8101	517.615	29.5734
SMAC_00551	66.7515	35.3174	66.2739	23.0148	425.117	332.617	42.5817	9.29893
SMAC_00552	494.674	140.164	674.268	333.376	26.6192	9.51159	4.95852	4.40109
SMAC_00553	585.06	713.005	257.984	321.004	3.3425	0.398743	0	0
SMAC_00554	142.566	155.106	327.554	412.32	64.4939	5.09562	63.4706	8.81012
SMAC_00555	682.406	308.369	850.099	414.225	816.048	259.111	373.37	13.5963
SMAC_00556	4.19975	2.16806	166.436	216.992	2.25516	1.13898	2.75746	1.28832
SMAC_00557	2118.23	2687.65	1136.04	1100.31	334.471	8.80714	172.944	20.0061
SMAC_00558	14.7764	19.6399	0.5	0.707107	0	0	0.366843	0.518795
SMAC_00559	281.242	356.252	101.605	140.863	0	0	0	0
SMAC_00560	610.451	336.586	456.72	259.197	65.9446	74.8647	94.7169	13.5895
SMAC_00561	172.229	234.768	58.7516	77.4305	159.152	86.5705	147.375	63.1572
SMAC_00562	3775.91	1051.13	3557.82	741.308	14368.8	8391.85	33997.4	233.727
SMAC_00563	319.175	326.929	242.812	189.239	509.507	151.593	365.321	32.2429
SMAC_00564	8.39949	4.33611	18.0573	25.5369	0.382568	0.541033	0	0
SMAC_00565	567.327	721.868	89.7071	121.208	115.315	93.3696	4.52142	5.35667
SMAC_00566	40.1101	16.1872	78.1147	8.32311	510.508	593.824	75.4481	2.24714
SMAC_00567	527.906	728.973	43.6943	47.6509	0	0	0	0
SMAC_00568	230.445	314.585	95.0478	99.0626	1.87259	0.597948	1.46737	2.07518
SMAC_00569	0	0	0	0	0	0	0	0
SMAC_00570	230.998	205.07	313.494	60.0952	25.1896	6.40768	6.72248	2.2439
SMAC_00571	52.2003	65.715	89.8758	46.8447	26.9814	9.45334	17.2082	0.471469
SMAC_00572	30.0424	22.3728	13.8981	16.8265	0.362445	0.512575	0	0
SMAC_00573	50.0426	5.91179	58.2962	9.48061	60.9102	26.6264	162.419	82.3573
SMAC_00574	332.547	453.95	68.0701	93.4372	0	0	0	0
SMAC_00575	252.932	347.643	29.9777	1.3827	0	0	0	0
SMAC_00576	149.941	209.535	56.7516	80.2589	0.382568	0.541033	0	0
SMAC_00577	190.373	82.7581	490.675	219.662	106.275	9.85009	392.453	40.3678
SMAC_00578	260.842	368.886	90.7867	126.978	0	0	0	0
SMAC_00579	206.226	267.763	97.4459	132.152	0	0	0.46162	0.652829
SMAC_00580	248.333	329.825	56.672	73.0753	3.3425	0.398743	0.46162	0.652829
SMAC_00581	24.5093	22.0904	10.3185	14.5925	0.362445	0.512575	0.46162	0.652829
SMAC_00582	419.962	541.119	125.503	143.547	0	0	0	0
SMAC_00583	644.585	880.153	189.312	264.899	0	0	0.92324	1.30566
SMAC_00584	1132.01	1520.45	1015.63	1416.52	0	0	0	0
SMAC_00585	175.385	214.09	147.038	207.944	0.362445	0.512575	0	0
SMAC_00586	9.73284	2.45047	1	1.41421	0	0	1.56215	0.903556
SMAC_00587	6.42199	0.974679	0	0	0	0	0.46162	0.652829
SMAC_00588	69.0383	88.8352	62.4109	86.8481	0.765136	1.08207	0.733687	1.03759
SMAC_00589	20.0648	28.3759	2.57962	3.64813	0	0	0	0
SMAC_00590	31.9748	43.9621	20.637	29.1851	0	0	0	0
SMAC_00591	122.611	167.113	56.7516	80.2589	0.382568	0.541033	1.19531	0.384761
SMAC_00592	159.23	212.614	85.1274	120.388	0.745013	0.0284579	0	0
SMAC_00593	45.8623	64.8591	14.3981	16.1193	0.382568	0.541033	1.19531	0.384761
SMAC_00594	85.7922	113.786	10.8185	13.8854	0	0	0	0
SMAC_00595	33.1535	17.973	31.2166	21.5195	9.50406	9.11251	0	0
SMAC_00597	128.82	76.7826	191.637	212.645	73.1121	11.4206	116.801	13.6935
SMAC_00598	176.035	59.1299	431.72	223.842	9.64492	1.73726	3.1243	1.80711
SMAC_00599	7.51059	5.5932	21.1592	15.3312	0	0	0.46162	0.652829
SMAC_00600	60.1943	85.1276	7.73886	10.9444	0.72489	1.02515	0	0
SMAC_00601	49.3985	13.1082	32.3981	9.3365	12.1418	7.4325	51.1752	5.96687
SMAC_00602	390.614	211.901	476.201	78.0657	2382.62	704.409	5112.58	727.705
SMAC_00603	348.818	333.652	90.7867	126.978	233.855	131.621	465.232	40.3608
SMAC_00604	739.54	397.276	999.615	166.008	1059.02	156.791	677.129	8.39134
SMAC_00605	196.421	188.6	541.583	437.582	495.332	130.521	287.049	21.0022
SMAC_00606	4918.95	5918.09	1681.11	840.201	3.3425	0.398743	4.40212	6.22554
SMAC_00607	635.5	396.074	1441.4	856.45	8867.81	373.475	5138.47	390.789
SMAC_00608	420.116	5.81356	403.755	89.4421	1858.85	4.80043	798.402	10.1623
SMAC_00609	2.6667	3.77128	8	11.3137	0	0	0.828463	0.134034
SMAC_00610	893.517	1233.45	271.803	330.647	954.383	40.4019	1279.74	108.182
SMAC_00611	2440.05	2258.97	3279.18	405.626	631.933	25.8714	423.775	22.2077
SMAC_00612	38.5965	50.8124	64.4905	91.2033	2277.2	2234.25	2.67494	2.74535
SMAC_00613	52.9991	34.4151	112.092	12.5973	325.35	18.6311	741.385	43.0528
SMAC_00614	30.4223	34.9162	46.5573	14.7682	6.98707	4.47088	11.5862	3.32881
SMAC_00615	509.07	63.2353	584.542	89.7438	101	12.9874	74.8215	5.16736
SMAC_00616	37.8878	13.0445	131.229	18.7091	7668.01	934.08	5995.32	855.489
SMAC_00617	313.262	383.935	89.6497	70.2153	2.98005	0.113831	1.29008	0.786863
SMAC_00618	90.9259	98.4184	30.8758	36.5939	0.382568	0.541033	0	0
SMAC_00619	147.641	79.0781	242.331	174.894	542.813	34.0133	565.656	13.466
SMAC_00620	3414.53	2923.63	2992.42	1167.32	1444.13	865.018	1219.79	241.284
SMAC_00621	78.3973	13.5818	90.3981	91.3609	474.355	285.625	538.335	61.488
SMAC_00622	404.709	214.073	191.003	50.9163	149.909	24.8061	92.0051	4.77175
SMAC_00623	531.46	394.872	374.14	149.708	38.1365	8.8266	36.9017	1.34504
SMAC_00624	969.267	1296.58	191.516	188.82	1.08734	1.53772	0.828463	0.134034
SMAC_00625	10101.8	8156.85	12461.1	6707.46	3528.12	1368.69	7903.78	1069.44
SMAC_00626	9483.52	7120.39	9303.88	2638.75	1058.94	444.739	954.282	8.6471
SMAC_00627	289.44	206.646	998.927	777.921	457.901	41.7061	407.903	41.5419
SMAC_00628	704.816	7.65805	1042.03	50.8752	103.798	75.0314	58.8421	20.5437
SMAC_00629	86.1076	0.163608	115.229	41.3365	22.7128	0.341161	49.8115	26.0517
SMAC_00630	52.7093	9.68307	121.911	2.70237	722.461	36.5456	1465.62	146.926
SMAC_00631	10981.4	11767.6	2311.4	525.242	3017.51	711.742	1069.49	44.9313
SMAC_00632	631.643	517.408	359.424	194.562	2.93981	1.99338	0.828463	0.134034
SMAC_00633	3576.25	4784.79	518.354	536.487	1179.74	168.663	983.67	162.613
SMAC_00634	178.823	228.572	256.207	114.258	1328.69	594.544	1867.2	315.386
SMAC_00635	1057.55	1309.55	493.987	308.281	394.676	52.8323	637.06	52.191
SMAC_00636	17.1984	24.3222	36.6147	50.3668	0	0	0	0
SMAC_00637	6958.21	7967.59	7257.19	4747.24	6815.53	1223.16	2571.13	1.44317
SMAC_00638	280.913	235.106	480.997	144.246	3680.1	1647.18	2939.13	103.791
SMAC_00639	31.4208	4.20868	88.637	66.9815	3.36262	0.654864	0.92324	1.30566
SMAC_00640	4246.65	3103.23	9655.74	6760.31	2594.93	608.695	1758.32	126.011
SMAC_00641	3094.74	9.47765	4695.31	1525.49	3575.7	1597.44	1959.06	24.734
SMAC_00642	33.7526	41.4479	21.637	27.7708	288.098	18.901	506.149	142.015
SMAC_00643	339.13	314.923	339.516	20.4834	350.421	226.135	114.79	19.1495
SMAC_00644	132.15	0.418478	201.627	44.3675	9.22211	4.38551	42.5605	20.7612
SMAC_00645	140.176	100.95	106.274	33.5538	238.564	134.4	55.3175	6.63704
SMAC_00646	527.847	49.2523	962.417	543.882	542.51	86.5251	209.577	23.5001
SMAC_00647	39.5755	16.9983	24.5573	16.3445	0	0	0	0
SMAC_00648	1161.36	1551.9	788.169	1008.57	14.0745	15.8038	0.366843	0.518795
SMAC_00649	31.0214	11.4413	22.7389	10.2688	20.4979	1.30939	32.038	6.91775
SMAC_00650	45.8623	64.8591	15.8981	13.998	2.61761	0.626406	0	0
SMAC_00651	600.472	216.819	522.675	264.917	65.5005	18.821	34.297	10.6393
SMAC_00652	711.786	193.277	955.398	169.142	669	180.322	263.206	61.483
SMAC_00653	403.484	303.068	765.707	310.713	665.113	191.228	72.7977	5.41809
SMAC_00654	99.95	37.0119	100.694	32.9592	13.8129	2.10688	28.3328	3.51017
SMAC_00655	647.462	0.485514	728.666	373.825	87.1663	22.8071	105.462	4.92134
SMAC_00656	3269.19	2718.1	2479.69	1427.38	386.139	90.5342	424.542	48.1001
SMAC_00657	88.6391	44.9006	55.4554	9.12936	0.362445	0.512575	0	0
SMAC_00658	99.3059	29.8155	45.3981	27.7213	45.325	4.58571	63.5776	2.4332
SMAC_00659	162.521	143.1	130.65	12.2326	15.6251	0.455992	16.9484	7.36718
SMAC_00660	161.793	6.30439	203.207	39.3052	781.96	111.464	517.214	4.19981
SMAC_00661	6399.04	7238.14	1838.2	442.934	260.934	136.308	815.034	175.222
SMAC_00662	749.753	1031.4	86.4682	103.9	18.9274	2.96195	126.495	27.4029
SMAC_00663	14.7764	19.6399	8.73886	9.53018	0	0	0	0
SMAC_00664	100.813	124.972	39.2962	17.3894	0.745013	0.0284579	2.11855	0.920897
SMAC_00665	154.231	179.146	41.0351	36.8191	3.26201	4.61317	0.92324	1.30566
SMAC_00666	208.248	256.795	120.264	129.067	37.8347	6.97751	143.229	22.0163
SMAC_00667	181.787	140.176	82.3535	7.57103	82.7362	44.221	44.5107	10.7213
SMAC_00668	55.3504	75.7631	16.9777	19.7675	0	0	0	0
SMAC_00669	2.8664	4.0537	7.5	10.6066	3.64457	4.07214	15.2914	7.09911
SMAC_00670	30.3322	2.35921	23.1592	18.1596	1.12758	0.56949	0	0
SMAC_00671	3561.91	3391.51	3940.85	3479.18	503.99	77.1575	710.453	197.835
SMAC_00672	1003.13	1378.41	265.303	339.839	4.42983	1.93647	0	0
SMAC_00673	23.3756	31.801	7.73886	10.9444	0	0	0	0
SMAC_00674	28.664	40.537	31.4554	43.0705	0.362445	0.512575	0	0
SMAC_00675	104.594	38.5514	173.309	33.5042	437.868	91.1904	812.621	49.3745
SMAC_00676	61.7529	1.84947	78.6592	96.6484	4.36946	5.09729	3.66843	5.18795
SMAC_00677	557.246	525.332	332.777	32.842	426.488	131.577	364.347	61.8371
SMAC_00678	1114.52	157.369	571.812	276.037	797.987	209.99	352.115	13.5663
SMAC_00679	65.6629	28.7496	204.207	40.7194	284.052	17.5765	238.087	17.1278
SMAC_00680	69.5533	17.2894	156.717	155.964	201.899	70.1979	392.272	2.75911
SMAC_00681	168.067	180.93	478.698	246.501	636.039	91.677	454.874	62.2716
SMAC_00682	0	0	8.73886	9.53018	65.9837	24.63	226.369	3.66916
SMAC_00683	83.5699	116.929	96.9459	132.86	6.2823	2.39213	8.01257	3.03076
SMAC_00684	230.458	9.72788	502.268	90.1312	232.865	147.87	65.8489	14.7849
SMAC_00685	51.2213	31.9009	295.551	136.544	17.3166	9.34051	13.6223	1.62575
SMAC_00686	126.881	63.7846	217.459	101.058	1100.67	21.1273	3000.31	186.396
SMAC_00688	70.5713	94.7745	41.1147	44.0028	0	0	0	0
SMAC_00689	130.417	14.1828	268.198	51.1911	117.31	36.0533	101.889	11.2809
SMAC_00690	69.8176	47.1961	107.035	56.519	4.55057	4.38518	8.74625	1.99317
SMAC_00691	70.9963	21.207	69.9554	11.3767	37.6332	1.96393	36.0855	6.4163
SMAC_00692	349.294	81.649	403.188	42.6923	49.8756	0.200538	90.6693	14.0909
SMAC_00693	269.022	292.459	415.214	302.944	618.723	23.1075	431.723	85.6741
SMAC_00694	5.73279	8.10739	2.57962	3.64813	0	0	0	0
SMAC_00695	3403.83	1538.35	2572.26	1689.62	10666.9	1375.53	973.327	29.7011
SMAC_00696	34.0875	0.437394	49.8981	34.0852	0	0	0	0
SMAC_00697	169.4	182.816	210.013	158.374	58.2921	11.7022	19.4092	2.6413
SMAC_00698	24.709	29.9154	11.2389	5.99465	113.927	1.19323	5.70447	0.233385
SMAC_00699	678.134	764.449	1194.35	1061.58	571.124	110.842	696.27	187.806
SMAC_00700	270.02	227.825	537.685	468.55	92.1401	9.11451	269.737	54.6245
SMAC_00701	18.1323	6.78658	15.2389	0.337797	1.4699	0.996692	4.88827	4.83787
SMAC_00702	11828.1	11441.5	6127.84	158.624	4233.76	894.496	588.492	57.9984
SMAC_00703	2635.1	2032.15	4143.6	4092.17	596.858	108.28	280.093	80.1422
SMAC_00704	757.372	517.964	336.573	34.752	372.465	90.0317	234.629	5.40108
SMAC_00705	22.0873	17.4082	28.8981	4.38675	0	0	0	0
SMAC_00706	238.593	69.8772	485.768	66.7966	3842.86	277.505	4231.76	279.939
SMAC_00707	77.8371	108.821	31.4554	43.0705	0	0	0	0
SMAC_00708	4944.03	4502.95	11011.6	2120.72	6391.31	4621.31	910.817	55.4327
SMAC_00709	2.6667	3.77128	28.8185	11.5704	14.3162	8.96956	2.29584	1.94115
SMAC_00710	994.216	919.59	565.401	442.081	667.391	1.35451	181.241	13.4605
SMAC_00711	68417.7	59820	79153.6	15036.8	5585.31	2958.62	1830.82	184.042
SMAC_00712	1648.71	1900.44	471.93	288.401	77.3199	33.4858	45.0793	3.69153
SMAC_00713	1412.25	1837.57	332.962	258.747	7.81257	0.227996	26.6056	5.46072
SMAC_00714	84.2397	34.9076	120.49	12.0074	51.6474	14.6069	66.7142	0.964979
SMAC_00715	400.877	478.929	233.073	181.123	193.018	30.0089	62.5138	14.7391
SMAC_00716	826.471	1014.77	664.733	414.743	15948.2	2073.97	6379.49	394.169
SMAC_00717	358.39	474.155	190.892	269.962	0	0	0	0
SMAC_00718	2313.12	2493.11	912.727	883.497	90.9922	8.7399	299.265	50.7296
SMAC_00719	59.8205	19.7398	49.1592	54.9291	20.9409	5.01125	30.7479	6.13089
SMAC_00720	413.113	503.156	407.185	283.996	0.745013	0.0284579	3.66843	5.18795
SMAC_00721	649.219	634.376	674.223	245.758	389.865	168.302	744.626	12.3572
SMAC_00722	90.1332	95.038	171.057	190.838	7.14805	3.95798	0.366843	0.518795
SMAC_00723	3.11115	4.39983	23.0573	18.4659	98.6435	19.5605	428.747	135.274
SMAC_00724	217.884	105.45	182.252	97.2249	121.437	14.8389	116.022	34.3807
SMAC_00725	521.387	365.253	332.29	106.476	26.1358	4.15685	11.8706	0.186059
SMAC_00726	67.3506	58.7924	68.7516	63.2884	1.12758	0.56949	2.02377	0.250727
SMAC_00727	581.382	442.555	558.793	107.188	173.85	0.850072	318.943	5.92715
SMAC_00728	419.511	144.495	784.806	73.8135	955.749	148.108	1464.43	36.3093
SMAC_00729	544.312	559.839	264.822	24.2937	30.5858	3.27399	92.3965	5.12004
SMAC_00730	437.553	183.839	437.452	293.382	12.1217	8.48611	424.185	73.8308
SMAC_00731	195.577	203.622	551.194	670.062	12.2022	4.27168	22.0842	0.10405
SMAC_00732	156.795	27.1636	366.707	270.529	1150.28	190.845	4828.11	504.673
SMAC_00733	66.7515	35.3174	83.7739	1.73395	119.222	25.0844	94.3835	10.7466
SMAC_00734	35.3758	14.8303	30.7962	29.4103	239.671	153.394	139.405	0.00615374
SMAC_00735	192.474	198.03	162.64	149.398	0	0	0.366843	0.518795
SMAC_00736	1085.75	158.964	619.191	58.2533	16.6722	4.10093	10.3084	1.08961
SMAC_00737	2084.4	1561.42	3231.33	2935.43	425.986	46.8041	276.184	18.0881
SMAC_00738	443.02	431.948	124.137	117.186	35.3177	2.33588	26.8777	3.7703
SMAC_00740	0.44445	0.628547	0	0	0	0	0	0
SMAC_00741	4509.47	6148.57	1400.64	1835.14	8.87979	2.81933	5.79924	0.938239
SMAC_00742	378.364	535.088	320.373	451.661	1.53027	2.16413	0	0
SMAC_00743	143.062	23.9571	190.955	182.497	264.601	3.05332	252.873	72.9832
SMAC_00744	2956.36	3337.75	2051.62	2157.21	13.3096	4.75579	13.2431	3.06074
SMAC_00745	32.2196	35.5086	30.2962	30.1174	3.40286	2.76208	0	0
SMAC_00746	293.996	386.859	202.494	217.073	800.529	183.148	881.555	133.373
SMAC_00747	2059.98	2337.63	2139.29	1624.53	1709.44	7.39086	766.419	71.995
SMAC_00748	90.4814	99.0469	37.5573	2.04024	0.362445	0.512575	0	0
SMAC_00749	1722.74	2184.9	333.656	367.209	119.202	24.0308	22.4388	5.62004
SMAC_00750	9778.31	11774.5	1830.82	1701.04	627.623	40.8192	225.302	19.6293
SMAC_00751	15.0662	5.09209	11.0796	8.37268	0.382568	0.541033	1.19531	0.384761
SMAC_00752	126.302	113.249	94.0128	5.67491	25.2298	4.30047	41.102	12.429
SMAC_00753	1797.71	2289.67	463.315	198.436	35.6799	16.6291	55.3387	23.4231
SMAC_00754	103.467	113.894	83.5796	110.903	9.04077	5.60953	0.366843	0.518795
SMAC_00755	470.778	655.724	159.357	219.708	173.468	58.1235	387.58	81.2059
SMAC_00758	134.611	150.142	89.5701	63.0316	2.25516	1.13898	4.23709	1.84179
SMAC_00759	4134.74	1696.42	6303.8	322.155	30758.1	526.345	2768.3	163.805
SMAC_00760	1256.67	1425.22	806.147	1026.93	35.1766	9.76638	21.326	9.26894
SMAC_00761	95.5762	62.1986	76.5128	30.4236	88.0723	31.2644	135.04	21.8476
SMAC_00762	149.419	81.5923	393.233	30.7838	1864.8	287.59	2575.16	622.446
SMAC_00763	166.328	32.5381	184.752	100.76	36.1027	19.2773	86.8972	53.3727
SMAC_00764	48.7287	68.9128	50.4331	60.0095	1.1477	1.6231	0.828463	0.134034
SMAC_00766	172.428	242.593	87.6497	73.0437	0	0	5.13581	7.26313
SMAC_00767	92.4139	120.636	48.3535	55.6543	0.362445	0.512575	0	0
SMAC_00768	28.664	40.537	47.4331	64.2522	0	0	1.29008	0.786863
SMAC_00769	35.9749	38.3052	5.65924	6.58916	0	0	0.366843	0.518795
SMAC_00770	211.495	203.56	162.627	10.7868	394.273	4.00556	554.306	0.511522
SMAC_00772	35.2211	9.27322	48.1592	53.5149	38.3179	1.16844	47.8736	10.636
SMAC_00773	226.844	223.516	134.354	65.9681	241.826	110.31	266.095	45.9838
SMAC_00774	1574.37	1391.43	3216.68	2287.23	3084.65	698.467	1386.03	124.381
SMAC_00775	77.193	101.625	36.9554	35.2923	12.3833	5.21079	8.65148	0.821546
SMAC_00776	124.678	139.866	42.2739	56.9559	146.062	85.595	6.88751	5.82344
SMAC_00777	74.9769	57.3889	70.4777	55.8929	59.9838	16.6598	33.5054	4.84257
SMAC_00778	116.034	143.984	1036.7	1035.63	3.62445	5.12575	73.3786	17.6531
SMAC_00779	180.75	44.8266	309.277	0.391969	363.687	18.7459	235.177	31.6888
SMAC_00780	495.223	621.154	372.042	210.777	80.884	25.1992	90.9503	22.8649
SMAC_00781	35.7301	46.7587	13.8981	16.8265	0.765136	1.08207	0	0
SMAC_00782	110.681	78.5873	113.49	21.9069	390.042	230.731	186.643	53.3221
SMAC_00783	536.061	741.763	50.5128	67.1932	1.12758	0.56949	0	0
SMAC_00784	265.802	256.476	252.003	35.3507	720.81	10.8952	707.097	18.4267
SMAC_00785	943.02	976.907	1118.04	844.227	191.247	43.231	357.333	24.8631
SMAC_00786	32.5995	21.7804	47.4777	23.366	4.10763	0.683322	3.6807	0.0173417
SMAC_00787	252.713	266.879	155.764	78.8628	241.123	43.4316	6.69796	8.16668
SMAC_00788	2849.94	1517.13	4278.98	2892.1	1796.25	50.188	7570.14	917.173
SMAC_00789	0	0	0	0	0	0	0	0
SMAC_00790	124.105	27.1739	289.653	108.404	399.469	55.2814	179.412	86.6026
SMAC_00791	17.6428	23.6936	51.4331	58.5953	586.532	415.05	57.1729	26.0171
SMAC_00792	1013.78	549.994	305.857	12.5254	331.652	19.9696	119.889	3.72946
SMAC_00793	276.05	152.802	198.242	62.5678	1139.55	109.66	1207.19	166.399
SMAC_00794	1402.17	1318.16	1404.73	636.779	974.421	374.966	151.828	38.454
SMAC_00795	64.4391	71.0172	23.8185	4.49935	2.19479	2.02184	1.38486	1.95849
SMAC_00796	80.3041	97.225	26.0573	14.2232	15.1017	8.37228	18.428	10.4973
SMAC_00797	165.593	7.17751	505.042	22.6862	1512.91	440.729	1307.04	24.4226
SMAC_00798	323.528	206.208	520.229	531.42	904.543	312.501	1102.87	56.8762
SMAC_00799	373.126	211.491	422.462	132.175	94.999	23.6327	8.44966	6.72699
SMAC_00800	95.95	42.6688	62.2166	22.3211	98.3216	2.70283	91.2257	15.9154
SMAC_00801	536.524	254.665	427.188	8.7512	98.4823	30.6092	40.3349	13.4634
SMAC_00802	1050.68	913.905	1706.13	1585.52	19163.7	8561.4	4390.19	626.977
SMAC_00803	3.31085	3.42515	7.65924	3.76073	612.402	112.95	553.226	29.0153
SMAC_00804	1041.73	1429.22	191.153	247.704	3.78543	3.30311	4.03528	5.70674
SMAC_00805	68.3296	24.9783	49.9554	16.9075	0.362445	0.512575	1.7517	1.43969
SMAC_00806	106.746	140.905	32.5573	5.03083	0.72489	1.02515	0	0
SMAC_00807	41.2632	47.0411	8.65924	2.34652	0	0	0	0
SMAC_00808	9470.09	10984.8	4847.22	908.229	1780.38	195.729	232.238	4.63156
SMAC_00809	140.769	84.6816	226.87	262.859	539.124	318.547	200.393	31.2646
SMAC_00810	796.858	1126.93	244.484	340.096	21.9678	0.312703	0.366843	0.518795
SMAC_00811	168.898	158.404	155.729	15.9391	149.828	9.54305	153.583	3.45636
SMAC_00812	70.1719	79.1246	66.3758	13.6107	494.247	101.671	867.733	7.99226
SMAC_00813	2283.02	1266.69	3097.28	639.618	334.652	38.2797	3676.49	9.35497
SMAC_00814	1549.81	443.143	1703.52	341.556	1055.14	46.5551	1768.35	47.4945
SMAC_00815	973.22	188.387	1031.58	14.9668	1283.53	218.009	921.596	21.9098
SMAC_00816	1015.95	934.11	1192.99	680.254	279.942	157.038	147.038	1.64958
SMAC_00817	389.931	364.976	633.755	414.711	6259	90.6297	8572.72	747.521
SMAC_00818	218.554	187.471	417.137	531.551	16.632	6.20815	2.94701	1.05493
SMAC_00819	282.078	25.9788	456.787	390.625	2527.67	320.899	3454.3	153.416
SMAC_00820	182.451	220.312	62.2516	72.4807	0.382568	0.541033	3.13656	3.39818
SMAC_00821	164.074	221.979	69.2516	62.5813	0	0	0	0
SMAC_00822	1748.12	851.818	2415.02	22.5949	2690.42	14.8563	1100.27	144.597
SMAC_00823	1426.45	1611.93	2918.39	1296.28	411.168	66.4157	113.227	20.0531
SMAC_00824	29.3337	41.4841	72.2389	80.2724	3.62445	5.12575	10.9473	1.1196
SMAC_00825	540.878	280.936	278.344	87.1947	2056.36	123.82	853.011	7.9229
SMAC_00826	77.7982	37.0567	234.796	259.089	193.583	18.4001	312.147	27.5485
SMAC_00827	289.557	230.988	137.911	19.925	1.87259	0.597948	0	0
SMAC_00828	83.3702	109.104	19.5573	23.4156	5.61778	1.79384	9.57472	2.1272
SMAC_00829	628.616	651.407	232.49	146.385	179.749	17.3944	455.297	38.9722
SMAC_00830	129.284	4.47217	295.468	191.671	25.0686	6.74818	22.5581	5.96217
SMAC_00831	199.456	74.6524	396.526	283.514	523.803	178.987	778.19	159.433
SMAC_00832	262.587	58.3377	220.242	31.4551	84.8313	40.9789	26.0247	6.77432
SMAC_00833	130.707	38.9148	124.035	80.5606	2.23504	0.0853736	1.29008	0.786863
SMAC_00834	134.012	126.667	151.583	113.961	367.113	209.705	200.097	22.5445
SMAC_00835	11.7103	7.76126	7.73886	10.9444	0	0	0	0
SMAC_00836	130.044	119.05	340.198	50.6323	619.408	39.4526	198.935	1.92559
SMAC_00837	907.05	1222.42	230.188	287.351	1.85247	0.455659	1.29008	0.786863
SMAC_00838	136.988	171.102	82.7293	87.2985	108.872	28.9004	2.94701	1.05493
SMAC_00839	188.176	168.833	182.398	221.469	86.6232	25.1178	18.3087	1.08492
SMAC_00840	1268.92	1399.79	795.383	743.003	317.213	120.559	196.199	30.6974
SMAC_00841	702.884	530.161	331.21	100.707	260.834	72.6072	88.1472	1.92705
SMAC_00842	26.3772	12.9808	28	39.598	1.83235	1.50927	2.67494	2.74535
SMAC_00843	49.7077	35.0987	37.7166	12.3271	85.2132	17.9947	267.49	77.3868
SMAC_00844	10.8214	9.01835	70.5	99.7021	554.482	732.899	12.7938	1.49172
SMAC_00845	29.4433	1.10211	65.3185	63.1892	0.72489	1.02515	2.58017	1.57373
SMAC_00846	153.967	114.661	202.322	64.0946	1033.35	115.295	293.086	45.1048
SMAC_00847	89.7533	37.749	281.64	18.8936	1713.51	344.628	3596.23	19.286
SMAC_00848	322.176	282.147	991.09	714.305	806.912	180.272	97.4465	38.5801
SMAC_00849	2.6667	3.77128	8	11.3137	26.5383	25.229	1.46737	2.07518
SMAC_00850	249.177	344.847	187.733	259.837	0	0	0	0
SMAC_00851	95.2669	110.406	136.854	69.5036	153.05	16.2634	56.369	15.7405
SMAC_00852	4252.09	4586.46	10817.9	10176.8	9720.21	5050.11	7166.73	845.528
SMAC_00853	105.792	85.5013	101.252	17.3264	2.55724	2.53442	0	0
SMAC_00854	1116.84	1323	514.726	300.84	581.395	196.782	1466.02	45.8163
SMAC_00855	2607.67	39.4783	2717.4	1515.47	417.187	4.59471	316.644	32.6024
SMAC_00856	46.7768	25.6154	17.1592	9.6743	1205.09	1314.7	77.1786	29.2527
SMAC_00857	2540.15	2042.32	1025.24	38.5265	193.16	21.0484	151.709	50.0362
SMAC_00858	4110.24	4597.14	1049.01	304.065	596.455	109.874	997.065	10.3975
SMAC_00859	228.094	204.407	143.844	103.017	93.1872	12.7595	223.187	19.9205
SMAC_00860	105.992	93.3263	110.07	34.0403	2.25516	1.13898	0.828463	0.134034
SMAC_00861	36.9989	11.7874	80.6943	4.67498	207.093	65.2902	209.845	18.6611
SMAC_00862	649.762	289.099	343.755	4.58929	426.171	255.354	85.8179	24.8689
SMAC_00863	153.703	50.1752	575.796	404.177	1772.27	74.9629	1765.61	0.530204
SMAC_00865	182.766	106.362	146.127	34.1214	43.4726	4.13005	37.5407	0.864173
SMAC_00866	65.4632	20.9246	70.1147	2.9906	37.6133	18.5672	55.0332	3.12217
SMAC_00867	1030.79	820.415	652.214	32.2249	548.267	154.127	1104.19	35.2626
SMAC_00868	147.7	139.739	179.959	154.091	33.4451	2.93383	18.4035	0.0867083
SMAC_00869	29.643	6.72286	64.0924	55.285	0.382568	0.541033	0.828463	0.134034
SMAC_00870	2174.44	2454.12	962.692	717.984	134.727	1.17077	179.357	31.6877
SMAC_00871	384.817	276.669	552.723	73.9307	102.651	14.9758	173.173	38.4237
SMAC_00872	66.178	77.375	100.398	105.503	11.88	1.65189	19.9656	0.816847
SMAC_00873	107.815	74.5336	126.672	25.9197	247.183	20.4967	250.859	48.6797
SMAC_00874	16.6443	15.4313	55.5573	27.4961	4.51032	2.27796	3.13656	3.39818
SMAC_00875	92.0401	15.7688	104.455	60.1671	26.0352	1.11119	18.6878	3.60158
SMAC_00876	108.485	7.48747	119.911	5.5308	6.70512	0.256121	31.2798	2.45524
SMAC_00877	1195.8	1212.78	2576.64	3264.51	45.5466	12.4735	93.06	13.3214
SMAC_00878	357.989	100.903	250.07	163.95	63.8093	8.22799	127.109	14.7831
SMAC_00879	459.749	317.78	446.994	128.702	382.533	129.898	284.419	1.3927
SMAC_00880	79.4603	82.2036	56.3535	44.3406	9.34284	1.93613	3.30159	4.66915
SMAC_00881	679.573	555.021	330.994	35.3465	186.616	12.8756	125.437	31.1609
SMAC_00882	666.183	914.468	119.083	159.923	44.8217	11.4484	265.307	9.96876
SMAC_00883	539.262	704.806	91.4109	45.8359	2575.43	1367.7	938.898	133.125
SMAC_00884	1286.08	1116.08	796.274	136.152	249.297	14.2604	144.076	48.3805
SMAC_00885	137.258	73.4315	189.583	60.2213	119.525	56.499	54.0854	8.59407
SMAC_00886	1715.33	2381.84	478.65	665.6	101.14	52.8203	6.34338	2.4426
SMAC_00887	1699.64	2290.52	819.09	957.549	8.09453	4.955	32.4628	8.04529
SMAC_00888	189.748	17.0156	322.003	134.346	629.657	30.3685	777.915	120.653
SMAC_00889	108.729	15.941	120.707	77.3675	235.905	229.054	44.5352	0.310695
SMAC_00890	474.661	212.433	453.198	210.438	32.2167	10.7062	48.818	18.1184
SMAC_00891	143.976	114.432	156.548	12.0884	140.425	24.315	149.145	5.93398
SMAC_00892	4565.37	3570.17	3137.67	801.388	1379.97	999.214	513.9	4.73595
SMAC_00893	693.813	510.971	537.309	548.278	25.0686	6.74818	94.3958	5.54127
SMAC_00894	44.0005	62.2261	91.137	70.517	134.061	61.4477	73.8035	2.69008
SMAC_00895	101.618	5.88425	70.7166	34.3419	310.509	3.43807	358.238	46.9734
SMAC_00896	71.196	29.032	220.309	99.9722	1082.5	625.674	203.432	6.97951
SMAC_00897	146.521	165.728	92.5478	102.598	154.962	83.8293	82.3111	18.4812
SMAC_00898	557.272	436.115	455.936	192.423	456.172	165.769	258.242	18.6542
SMAC_00899	165.207	212.268	87.7071	124.037	0	0	0	0
SMAC_00900	47.466	34.6975	62.7166	23.0282	6.42316	4.98312	13.5275	0.454127
SMAC_00901	262.716	171.659	202.07	96.0674	44.4188	6.43448	18.4035	0.0867083
SMAC_00902	90.6811	106.872	61.172	66.7113	0	0	0	0
SMAC_00903	60.265	20.3684	68.9554	9.96252	2.63773	1.68001	13.7293	8.00267
SMAC_00904	3.7553	2.7966	1	1.41421	4.57069	5.43878	0	0
SMAC_00905	49.1087	11.6238	20	28.2843	17.2359	5.92257	5.88176	3.09543
SMAC_00906	205.704	23.3648	324.857	14.3447	1.4699	0.996692	0.828463	0.134034
SMAC_00907	69.0188	15.8962	121.127	69.4767	29.4584	16.773	71.5444	20.2471
SMAC_00908	239.92	90.3936	424.949	9.97138	168.836	30.6644	193.041	4.03546
SMAC_00909	136.743	179.556	65.8312	74.7147	8.61795	2.96128	22.6283	3.27679
SMAC_00910	947.779	1302.65	448.137	570.122	78.4276	13.5241	81.7458	14.9598
SMAC_00911	11.2659	8.38981	2.57962	3.64813	0	0	0.366843	0.518795
SMAC_00912	186.553	142.215	242.127	101.643	107.604	1.47814	111.625	35.1299
SMAC_00913	17.3335	24.5133	69.9905	83.4251	1.4699	0.996692	3.49114	2.32591
SMAC_00914	760.122	643.792	395.71	9.48982	7.04744	1.31006	9.27812	6.59296
SMAC_00915	450.642	173.436	729.898	149.763	382.956	113.068	97.9482	18.1593
SMAC_00916	979.125	265.872	1136.47	406.551	841.723	83.2147	1635.74	54.4957
SMAC_00917	130.243	111.225	203.411	112.556	254.975	58.1701	257.863	13.9677
SMAC_00918	504.019	477.677	329.57	276.38	200.347	62.9269	157.949	18.3851
SMAC_00919	358.195	255.235	938.134	443.874	900.723	160.369	664.314	20.1771
SMAC_00920	1573.68	1576.85	1008.13	281.614	313.006	56.1754	250.939	4.17531
SMAC_00921	429.978	121.585	585.28	68.8999	773.241	181.145	670.529	41.4177
SMAC_00922	713.333	993.72	278.382	328.638	4.36946	5.09729	3.23134	4.5698
SMAC_00923	2939.93	3957.81	397.965	487.854	17.7394	6.69226	11.681	2.15719
SMAC_00924	6243.91	8503.38	1029.26	1316.99	41.6201	3.6744	49.6743	32.8969
SMAC_00925	140.234	117.867	141.389	18.9343	704.904	25.1897	319.355	14.2412
SMAC_00926	1120.24	384.357	1420.85	405.673	244.002	9.63075	274.79	51.395
SMAC_00927	437.785	499.698	667.666	857.955	63.5477	5.46891	33.8354	11.2921
SMAC_00928	21.6879	1.75821	56.637	21.7266	53.1376	4.81371	148.934	21.7829
SMAC_00929	65.2635	13.0996	150.287	42.8318	1217.01	242.841	390.881	80.1408
SMAC_00930	23.7105	9.20951	65.4777	48.8219	1282.09	44.7616	469.043	180.234
SMAC_00931	50.8865	9.10962	100.968	83.3936	442.173	192.714	821.421	160.225
SMAC_00932	506.616	375.952	337.007	165.472	3.36262	0.654864	15.2669	3.31147
SMAC_00933	187.031	165.191	424.042	137.237	430.153	148.036	771.442	9.89895
SMAC_00934	464.606	73.3196	519.334	245.6	173.246	30.7581	117.424	34.1917
SMAC_00935	4868.24	6565.43	1264.48	1692.08	152.546	35.3064	244.011	46.0878
SMAC_00936	205.948	31.8183	271.911	209.43	220.665	23.1562	224.201	18.0729
SMAC_00937	52.8445	58.5186	127.615	78.3267	327.826	13.5751	196.755	28.8729
SMAC_00938	1994.63	2480.33	1610.5	1453.11	277.465	183.264	89.5075	10.3791
SMAC_00939	202.457	29.8706	126.535	84.0961	129.391	11.7859	74.4636	29.5793
SMAC_00940	513.291	571.28	165.468	7.82314	17.6788	9.62442	16.5693	2.68068
SMAC_00941	90.8808	114.697	45.7739	52.0062	13.7729	19.4778	0	0
SMAC_00942	196.248	273.766	107.366	110.827	349.055	492.556	9.96608	12.019
SMAC_00943	430.861	282.484	619.465	174.606	2895.48	1157.02	733.734	115.239
SMAC_00944	487.382	64.9935	327.729	259.184	16.9139	10.9351	9.19561	2.55929
SMAC_00945	165.607	227.918	40.4554	30.3426	0	0	0	0
SMAC_00946	36.1746	46.1302	25.8981	0.144113	4.8124	1.39543	4.88827	4.83787
SMAC_00947	2150.6	1890.16	752.471	516.935	254.955	37.639	208.51	0.201611
SMAC_00948	323.251	53.6193	155.07	29.5993	112.356	3.07811	89.755	22.4801
SMAC_00949	286.176	333.059	77.8312	57.7441	0.72489	1.02515	0.46162	0.652829
SMAC_00950	2448.27	2447.91	1038.94	128.604	675.322	218.992	865.732	134.86
SMAC_00951	256.525	70.9156	388.322	198.949	142.075	71.7558	119.378	25.2035
SMAC_00952	3200.75	2224.05	2980.74	3048	4.8124	1.39543	11.3142	1.63839
SMAC_00953	76.3747	2.61408	68.7962	24.3299	1.53027	2.16413	0.733687	1.03759
SMAC_00954	257.067	293.151	267.803	336.304	1.44978	2.0503	0.366843	0.518795
SMAC_00955	142.057	99.0745	367.771	421.112	974.833	523.648	357.596	8.71188
SMAC_00956	2.8664	4.0537	0.5	0.707107	0	0	0.366843	0.518795
SMAC_00957	22.1324	1.12966	42.637	1.92764	0.382568	0.541033	3.87025	2.36059
SMAC_00958	3449.4	3126.99	2634.51	792.657	6.00035	2.33488	3.76321	4.01633
SMAC_00959	6.42199	0.974679	10	14.1421	0	0	0	0
SMAC_00960	36.1551	26.8088	76.5351	13.3855	1.4699	0.996692	0.366843	0.518795
SMAC_00961	229.981	242.275	183.026	18.4209	39.9487	6.26373	56.0021	15.2217
SMAC_00962	27.176	18.3191	34.3981	12.1649	17.4776	0.911651	35.5537	15.0024
SMAC_00963	87.3508	30.5078	133.854	65.261	255.297	55.5503	412.213	8.46832
SMAC_00965	34.3773	24.2946	183.844	46.4485	1022.82	443.886	297.225	5.30431
SMAC_00966	133.374	42.6861	250.481	10.5797	497.629	2.57487	408.169	32.5038
SMAC_00967	758.516	375.468	960.637	154.662	1363.42	471.708	770.396	63.2575
SMAC_00968	243.166	37.1583	447.538	217.028	1626.04	434.816	1939.7	74.4646
SMAC_00969	90.8808	114.697	58.2516	78.1376	52.7354	45.3634	28.3205	8.71546
SMAC_00970	49.2633	35.7273	50.5351	23.3841	0	0	0	0
SMAC_00971	31.3307	36.7657	26.9777	5.62534	83.3609	1.02715	7.53868	2.82736
SMAC_00972	162.817	43.7882	270.764	83.7718	1221.83	459.744	2988.88	354.635
SMAC_00973	190.438	26.0976	141.933	69.391	27.2636	14.7512	18.2139	2.25654
SMAC_00974	124.724	123.588	96.2293	68.2066	1341.76	689.946	4018.7	66.8223
SMAC_00975	701.14	840.71	380.78	220.307	1385.61	459.805	1474.75	78.8079
SMAC_00976	10.2223	14.4566	21.5796	23.2219	0	0	0	0
SMAC_00977	284.861	151.525	452.471	92.6714	543.757	171.326	705.688	6.05761
SMAC_00978	83.4859	12.6708	106.252	10.2553	60.3262	18.226	56.9254	13.9161
SMAC_00979	468.547	297.794	1171.15	7.28776	5817.55	83.632	4676.68	408.002
SMAC_00980	117.045	141.204	190.946	0.0764838	14.0949	2.62012	58.7384	13.5501
SMAC_00981	125.767	146.434	37.5573	2.04024	1.51015	1.11052	0	0
SMAC_00982	881.668	403.698	1282.47	441.986	995.262	433.655	1559.68	157.519
SMAC_00983	256.764	82.7873	647.503	594.672	1016.43	441.01	261.43	73.3332
SMAC_00984	9.97759	6.00305	93.2739	15.169	550.061	53.1227	818.552	67.1002
SMAC_00985	2189.37	98.0719	737.975	175.398	32.3978	20.1886	2.02377	0.250727
SMAC_00986	143.532	113.803	223.831	148.731	982.978	297.255	847.652	37.6976
SMAC_00987	53.1988	26.5901	152.411	40.4311	229.504	49.8272	628.881	173.434
SMAC_00989	804.565	537.88	998.765	32.1941	4552.15	92.4859	1438.74	89.2579
SMAC_00990	310.239	203.63	384.49	361.345	13.6117	8.42919	43.4804	18.4038
SMAC_00991	87.1962	6.40428	77.2516	51.2675	0.382568	0.541033	5.33762	0.28541
SMAC_00992	12.5992	6.50417	62.5351	6.41353	1256.4	812.704	5647.11	300.792
SMAC_00993	239.096	148.311	172.003	77.7863	623.254	31.9935	1215.21	98.249
SMAC_00994	606.217	533.025	957.86	588.511	32.5389	8.08636	14.3437	4.61713
SMAC_00995	1932.46	1110	1489.8	899.161	29.4984	4.81171	13.0659	0.198702
SMAC_00996	100.06	77.3939	137.685	97.1349	127.599	23.5526	218.941	53.3441
SMAC_00997	239.321	66.9187	244.048	111.655	37.9154	22.2406	50.0746	7.52325
SMAC_00998	301.215	142.224	595.175	367.448	218.953	23.6297	208.922	19.9667
SMAC_00999	429.856	405.516	316.494	55.8526	618.223	217.485	912.325	266.122
SMAC_01000	366.891	121.621	496.471	154.897	61.0309	20.3048	49.4112	0.678114
SMAC_01001	2356.84	106.333	3954.59	3717.39	613.646	302.969	205.089	6.71144
SMAC_01002	437.56	581.091	284.405	276.344	160.741	35.6194	153.052	12.0425
SMAC_01003	428.044	459.413	1431.55	1470	636.504	39.9101	392.811	75.1144
SMAC_01004	23.4207	15.5225	9.5	13.435	1.51015	1.11052	0	0
SMAC_01005	161.239	33.4491	460.436	198.787	656.438	68.1017	599.376	31.0624
SMAC_01006	282.221	322.438	134.526	87.0102	25.1089	8.85539	79.5905	1.57697
SMAC_01007	3735.76	4302.17	370.446	253.928	302.015	226.932	425.85	117.844
SMAC_01008	29.1084	39.9084	16.3981	13.2909	1.91284	2.70516	2.02377	0.250727
SMAC_01009	25.1534	29.2868	40.5351	37.5262	0	0	0	0
SMAC_01010	105.329	13.1909	149.752	51.2629	845.668	172.857	1284.97	177.827
SMAC_01011	13.5332	11.0314	25.0796	28.1717	4.08751	0.370285	2.58017	1.57373
SMAC_01012	59.8656	36.0183	101.955	56.6316	77.34	34.5394	114.967	16.2875
SMAC_01013	196.293	257.487	41.9554	28.2212	167.486	115.893	2.67494	2.74535
SMAC_01014	1940.89	1981.78	1235.2	974.673	288.701	167.374	53.1254	25.5156
SMAC_01015	227.256	27.229	733.315	183.402	682.833	164.005	911.838	98.3807
SMAC_01016	152.775	94.4456	179.592	108.057	129.955	56.1006	201.683	32.0515
SMAC_01017	116.33	42.9048	242.331	174.894	22.2095	6.52151	20.5343	6.2129
SMAC_01018	227.714	261.696	150.026	65.0899	127.478	10.3968	351.446	53.9684
SMAC_01019	50.5065	66.3986	13.3981	17.5336	0	0	0	0
SMAC_01020	7.55565	10.6853	35.5796	43.0209	0	0	1.29008	0.786863
SMAC_01021	9.53314	5.37451	42.3981	23.4786	0	0	0	0
SMAC_01022	6.17724	7.47885	6.15924	5.88205	0	0	0	0
SMAC_01023	0	0	7.73886	10.9444	0	0	0	0
SMAC_01024	5.73279	8.10739	12.2389	4.58044	0.745013	0.0284579	0	0
SMAC_01025	25.2435	3.27017	110.217	90.2034	45.325	4.58571	19.4092	2.6413
SMAC_01026	17.6428	23.6936	8.65924	2.34652	1.44978	2.0503	0.46162	0.652829
SMAC_01027	39.4209	7.10517	106.854	27.0772	114.188	4.58738	135.638	36.4482
SMAC_01028	97.7022	129.372	47.2739	49.8848	0	0	0.366843	0.518795
SMAC_01029	6.66675	9.4282	6.07962	1.30161	3.70494	0.911318	0	0
SMAC_01030	5.73279	8.10739	0	0	17.4371	16.4586	2.93475	4.15036
SMAC_01031	344.257	461.712	166.596	231.359	33.7869	34.455	6.15382	4.78585
SMAC_01032	394.371	350.304	296.131	143.02	82.8169	28.958	42.6185	6.31695
SMAC_01033	2155.63	1386.51	2029.99	76.3757	2384.59	133.695	749.431	21.2287
SMAC_01034	28.5093	16.4335	45.6943	44.8225	8.61795	2.96128	6.805	1.78977
SMAC_01035	675.379	168.712	1270.2	1246.21	440.664	113.694	198.58	3.79849
SMAC_01036	56.6643	0.938506	46.137	6.87738	11.2154	2.53408	6.43815	1.27097
SMAC_01037	83.1511	28.3397	47.8185	38.4405	31.4719	8.79981	16.392	5.54273
SMAC_01038	769.598	979.009	135.048	42.494	475.921	108.197	294.11	28.154
SMAC_01039	823.486	943.337	237.198	95.0317	10.8127	0.939443	7.46843	6.4116
SMAC_01040	819.486	948.994	321.392	85.407	87.1665	3.32957	55.5773	0.25867
SMAC_01041	116.06	54.7662	96.4331	5.04429	158.104	5.01558	220.304	85.3627
SMAC_01042	1948.49	673.84	2038.03	313.919	276.318	142.686	227.94	32.4998
SMAC_01043	54.7964	36.0097	66.4554	6.42699	24.2833	4.61251	55.1737	15.3557
SMAC_01044	110.057	144.33	53.2739	41.3996	4.73191	5.60986	2.66268	2.45994
SMAC_01045	17.0888	16.0598	43.1147	41.1744	0.382568	0.541033	0	0
SMAC_01046	81.2381	79.6894	95.6274	105.539	27.8676	2.62046	21.6593	15.0671
SMAC_01047	16.1098	17.7543	45.3535	59.8969	305.555	94.8458	9.20787	2.646
SMAC_01048	228.77	39.7707	227.344	15.0698	268.729	40.2714	96.9302	15.682
SMAC_01049	541.084	126.605	451.484	47.3538	165.372	44.2191	44.8195	3.20418
SMAC_01050	2666.84	2701.3	1885.29	623.253	179.386	76.3395	79.9083	22.9169
SMAC_01051	27.176	18.3191	129.092	36.6389	75.1855	38.6684	40.026	0.462071
SMAC_01052	38.8413	42.3589	8.15924	3.05362	0	0	0	0
SMAC_01053	35.2857	47.3873	3.57962	2.23392	0	0	0.733687	1.03759
SMAC_01054	15.9551	6.34919	107.194	42.1516	391.194	98.7638	879.245	183.246
SMAC_01055	47.2407	46.695	149.003	110.313	33.6868	9.76804	14.9703	12.0316
SMAC_01056	0.8889	1.25709	7.15924	4.46784	2.61761	0.626406	0	0
SMAC_01057	322.06	403.921	114.787	93.0364	15.1822	4.15785	8.66374	6.02684
SMAC_01058	232.886	167.202	290.526	133.607	280.388	92.468	1239.58	105.291
SMAC_01059	205.826	252.113	225.927	315.266	7.12793	2.90437	4.68645	2.71067
SMAC_01061	435.06	284.652	1291.81	1500.21	4646.27	1093.45	2098.35	192.988
SMAC_01062	22.7315	24.6046	12.8185	11.057	1.44978	2.0503	3.50341	2.87938
SMAC_01063	52.4195	15.049	73.7962	31.4009	14.7996	4.69888	15.4565	0.968223
SMAC_01064	341.08	149.958	964.698	933.809	29.9011	6.40635	30.5461	1.41765
SMAC_01065	444.987	457.084	344.879	86.4381	0	0	0	0
SMAC_01066	300.849	150.161	55.4554	9.12936	95.2002	34.1688	104.127	23.784
SMAC_01067	390.944	468.653	221.312	219.645	137.928	10.5327	89.4038	23.7146
SMAC_01068	460.002	630.427	157.198	208.169	6.24206	4.49934	0.828463	0.134034
SMAC_01069	89.4635	13.017	88.8535	1.62135	3.40286	2.76208	90.9626	17.6596
SMAC_01070	19.0663	10.749	151.968	11.2687	780.764	828.24	18.7826	4.7732
SMAC_01071	86.2366	113.157	81.1497	82.2361	418.398	253.018	197.792	59.751
SMAC_01072	63.3761	24.7682	145.889	12.5704	2.23504	0.0853736	3.1243	1.80711
SMAC_01073	331.908	274.811	726.433	249.515	10846.5	1343.97	6586.2	1275.35
SMAC_01074	42.4419	21.052	76.672	44.791	302.714	238.45	77.4842	2.70742
SMAC_01075	236.132	220.437	565.147	222.239	116.121	0.828609	35.2448	1.07697
SMAC_01076	2401.65	1378.81	1525.16	996.795	425.423	2.17446	1435.11	457.545
SMAC_01077	42.5771	27.7835	1239.18	1012.83	13.7727	0.000333118	33.1965	9.08288
SMAC_01078	269.144	8.52753	216.662	29.2212	49.9365	35.9947	25.0067	9.2516
SMAC_01079	799.257	619.554	1143.86	27.0722	44.7815	13.5556	48.5002	3.22152
SMAC_01080	50.0877	22.1903	114.194	52.0511	82.7364	24.7435	46.501	13.8828
SMAC_01081	72.9738	26.5178	61.3758	6.53959	386.58	127.42	949.187	211.38
SMAC_01082	152.363	214.217	31.4554	43.0705	1.89272	1.65156	6.54519	5.10594
SMAC_01083	5510.12	6373.7	8055.68	5694.07	869.731	126.924	1838.54	94.5314
SMAC_01084	95.3314	53.7451	134.048	43.9082	3670.66	367.257	16676.6	2607.27
SMAC_01085	750.444	818.067	599.436	395.363	95.905	32.09	116.266	18.1911
SMAC_01086	151.41	158.814	35.4777	6.39547	2.95993	0.939776	2.11855	0.920897
SMAC_01087	0	0	0	0	1.1477	1.6231	35.0062	22.0874
SMAC_01088	16.5542	17.1257	6.07962	1.30161	0	0	0	0
SMAC_01089	117.039	20.9521	112.854	35.5625	575.513	17.4981	330.496	27.4532
SMAC_01090	200.911	211.164	456.293	252.145	36.1832	23.4917	4.95852	4.40109
SMAC_01091	35.2857	47.3873	11.0796	8.37268	0.382568	0.541033	0	0
SMAC_01092	323.136	175.394	217.185	15.295	44.4389	7.48808	32.5699	1.66838
SMAC_01093	942.347	386.088	766.398	98.1441	668.959	178.214	861.436	9.21468
SMAC_01094	617.579	719.349	705.315	143.804	119.625	31.7535	48.6898	5.56477
SMAC_01095	3346.81	4347.18	851.701	692.542	457.922	54.6278	1534.44	224.548
SMAC_01096	2183.52	2773.69	345.233	37.0985	13.8532	4.2141	8.36715	2.69333
SMAC_01097	152.62	118.549	347.15	293.945	41.318	0.000999354	114.6	16.8063
SMAC_01098	202.508	148.564	167.57	47.277	0	0	0	0
SMAC_01099	18.9762	21.808	24.2166	31.419	0	0	0.366843	0.518795
SMAC_01100	3362.11	4657.94	560.118	776.57	237.112	253.316	32.203	1.14958
SMAC_01101	37.553	27.966	28.8981	4.38675	6.66487	1.85109	29.7299	3.65361
SMAC_01102	280.932	308.045	182.879	142.665	81.9516	16.3471	55.516	26.2851
SMAC_01103	104.175	50.0375	261.048	135.697	298.591	133.36	273.465	81.2145
SMAC_01104	334.814	434.529	81.0128	24.0597	7.75221	3.38882	24.0009	6.52359
SMAC_01105	763.438	74.3477	3366.35	1090.86	2965.79	887.123	1536.95	118.465
SMAC_01106	85.489	96.5775	109.535	60.0545	72.508	4.07381	38.5709	6.8184
SMAC_01107	175.816	21.6341	240.309	128.256	204.496	7.28488	52.5846	18.3359
SMAC_01108	3486.84	2020.59	7475.72	4385.08	452.122	31.4834	193.646	18.6102
SMAC_01109	45.1537	1.00222	30.8185	14.3988	7.5105	3.4454	1.46737	2.07518
SMAC_01110	292.52	40.3286	155.946	49.421	146.708	36.5096	102.301	8.88743
SMAC_01111	83.8147	108.475	43.5351	33.2836	0	0	0	0
SMAC_01112	206.381	291.866	175.175	226.522	1209.89	1006.62	376.865	24.5485
SMAC_01113	919.121	1099.96	1039.34	806.584	749.188	571.501	1598.47	211.999
SMAC_01114	61.7724	74.7885	92.4554	43.1965	14.2963	11.5616	10.1311	3.95166
SMAC_01116	288.9	11.3036	1329.99	231.94	306.584	85.1503	202.839	24.4198
SMAC_01118	650.953	61.2033	4976.29	3206.43	441.109	96.8572	171.666	15.5877
SMAC_01119	15.311	13.5456	39.2389	33.6033	131.686	4.44542	118.14	35.3015
SMAC_01120	134.566	166.42	57.7516	78.8447	6.50365	9.19755	25.407	34.6252
SMAC_01121	31.9103	12.6984	40.5573	6.28288	2.23504	0.0853736	0.46162	0.652829
SMAC_01122	11.7103	7.76126	17.2389	2.49063	0.745013	0.0284579	0.366843	0.518795
SMAC_01123	1210.91	1562.9	404.452	340.051	0	0	0	0
SMAC_01124	1426.32	1631.2	714.414	631.325	920.553	117.811	1372.18	128.918
SMAC_01125	737.545	643.291	730.558	163.423	3.36262	0.654864	1.92899	1.42235
SMAC_01126	3266.94	2625.74	3071.88	3118.52	346.029	46.7942	129.332	18.3898
SMAC_01127	32.664	34.88	38.2389	32.1891	10.3698	2.76241	4.23709	1.84179
SMAC_01128	84.9033	115.043	36.3758	28.8158	56.0171	9.96791	4.31961	2.19187
SMAC_01129	259.109	355.122	59.0924	62.3561	1.10746	0.484117	0	0
SMAC_01130	127.525	70.981	127.401	177.344	606.638	345.341	39.6715	5.26201
SMAC_01131	338.08	454.233	149.401	146.232	1993.73	2784.93	1.29008	0.786863
SMAC_01132	12.5992	6.50417	63.7962	17.2588	261.923	65.2731	177.456	20.616
SMAC_01133	735.137	873.704	234.299	62.6489	199.623	24.997	77.3649	8.87478
SMAC_01134	282.775	362.191	543.854	500.425	1117.29	479.08	615.261	55.6018
SMAC_01135	20.0648	28.3759	15.8981	13.998	0	0	0.828463	0.134034
SMAC_01136	91.5761	56.5417	189.048	33.8735	251.773	104.899	151.086	2.15104
SMAC_01137	244.21	60.0047	236.64	44.746	946.768	204.092	551.511	14.8391
SMAC_01138	305.132	281.928	229.924	11.4217	164.669	70.5672	307.894	75.0663
SMAC_01139	69.283	80.3817	242.631	218.681	139.398	29.419	11.8706	0.186059
SMAC_01140	40.8187	47.6697	17.8185	3.98593	0	0	0	0
SMAC_01141	158.077	149.386	44.3535	61.3111	1.1477	1.6231	0	0
SMAC_01142	65.1734	45.6566	62.637	30.2119	71.8233	0.941441	219.659	6.63055
SMAC_01143	1193.57	1047.48	1215.06	521.763	2216.78	188.536	676.178	60.5783
SMAC_01144	83.615	100.65	6.15924	5.88205	2.57736	1.48081	13.7538	18.4132
SMAC_01145	1897.21	2489.46	470	480.833	126.531	1.48381	533.393	145.267
SMAC_01146	735.043	771.964	1165.29	750.533	156.13	8.59594	70.5599	7.08501
SMAC_01147	344.056	105.522	446.866	369.299	9.74554	3.53077	1.83422	2.59397
SMAC_01148	315.69	226.461	280.64	17.4794	162.291	97.2697	71.7217	17.3851
SMAC_01149	55.2664	53.8363	108.013	14.1241	365.419	6.04573	357.036	33.5833
SMAC_01150	56.3745	25.6705	44.2962	10.3184	1.10746	0.484117	0.828463	0.134034
SMAC_01151	77.3537	36.4282	160.229	22.3031	2703.33	49.9267	4034.02	908.19
SMAC_01152	39.6656	15.5587	57.0573	29.6174	0	0	0	0
SMAC_01153	358.035	442.227	87.2293	80.9345	157.157	42.8524	187.954	24.0488
SMAC_01154	563.041	528.716	665.567	72.9269	325.048	34.4352	272.418	138.311
SMAC_01155	0	0	0	0	0	0	0	0
SMAC_01156	131.21	179.274	82.5478	116.74	0	0	0	0
SMAC_01157	122.778	133.097	70.2166	33.6348	7.77233	2.33521	0	0
SMAC_01158	107.95	25.6981	93.0128	7.08913	1183.43	248.538	496.527	2.85992
SMAC_01159	408.707	350.993	950.86	578.611	472.377	137.015	186.85	14.8655
SMAC_01160	28.3997	23.9485	81.9777	72.1564	78.0052	28.0791	42.4412	9.17899
SMAC_01161	268.14	131.559	172.229	39.2736	211.966	47.5781	205.398	7.21401
SMAC_01162	72.8386	75.3533	5.15924	7.29627	17.377	6.17969	6.72248	2.2439
SMAC_01163	38.1971	35.1625	32.2166	20.1053	96.9523	8.96756	431.106	43.1525
SMAC_01164	1126.73	1187.4	463.421	482.842	1.49003	0.0569157	0.366843	0.518795
SMAC_01165	558.514	92.6221	689.045	83.502	1322.19	565.869	768.351	32.9467
SMAC_01166	1019.07	541.258	968.293	471.933	718.916	143.273	174.06	24.1135
SMAC_01167	28.1099	0.783527	106.65	46.1737	1870.96	473.651	999.882	130.547
SMAC_01168	76.1945	62.4999	60.637	27.3835	87.0453	35.9629	92.1367	12.0157
SMAC_01169	237.402	280.425	30.2962	30.1174	9.24223	3.3319	4.22483	3.3635
SMAC_01170	1410.09	1897.38	817.739	1156.46	6.70512	0.256121	8.02483	8.23605
SMAC_01171	305.64	221.448	497.825	32.7744	43.9558	1.67901	51.377	13.5154
SMAC_01172	102.546	138.737	49.8535	53.533	0.745013	0.0284579	1.38486	1.95849
SMAC_01173	72.5488	100.085	47.9331	63.5451	1.4699	0.996692	0.366843	0.518795
SMAC_01174	106.217	11.9338	185.933	131.616	1015.53	393.598	787.759	237.296
SMAC_01175	20.1098	12.0974	4.5	6.36396	1.12758	0.56949	2.11855	0.920897
SMAC_01176	233.06	70.1596	690.564	283.46	5956.98	5958.41	9554.01	2088.59
SMAC_01178	11.7103	7.76126	15.4777	21.8888	0	0	0.366843	0.518795
SMAC_01179	10.8214	9.01835	111.924	155.455	3754.43	3063.46	38.3201	21.5513
SMAC_01180	656.685	612.504	1749.17	2320.48	13.1082	4.18564	72.0273	9.16019
SMAC_01181	89.7277	51.4685	143.048	31.1803	991.454	243.237	919.459	91.5197
SMAC_01182	85.0385	66.2075	56.8758	0.175626	4.87277	1.76539	2.58017	1.57373
SMAC_01183	96.6843	17.3083	126.548	54.5149	390.851	116.675	471.124	77.9558
SMAC_01184	371.639	325.699	209.981	67.8553	227.471	56.5871	1220.38	415.402
SMAC_01185	7.51059	5.5932	2.5	3.53553	0.382568	0.541033	0	0
SMAC_01186	257.305	112.555	526.233	218.874	113.665	12.5037	132.826	19.755
SMAC_01187	3054.86	900.933	2481.64	518.106	82.8775	12.6413	151.226	20.629
SMAC_01188	360.683	365.516	148.627	30.5858	51.4861	25.6555	90.4397	44.3389
SMAC_01189	14.377	3.98998	14.2389	1.75201	2.59748	0.427201	17.1257	4.50514
SMAC_01190	637.963	873.303	202.596	180.447	0	0	2.76972	3.91697
SMAC_01191	2215.68	1649.79	3516.42	398.212	140.646	74.8597	306.235	40.8725
SMAC_01192	135.796	38.0039	514.105	442.5	6.38292	2.87591	21.1487	6.4069
SMAC_01193	94.3975	36.2095	254.424	46.0699	3.30225	2.50596	6.91204	4.58715
SMAC_01194	81.0835	55.5859	168.207	10.1923	4.42983	1.93647	20.0604	0.354777
SMAC_01195	9741.7	9726.49	2550.82	2149.35	4.12775	1.73693	248.994	40.0783
SMAC_01196	69.9722	71.2996	71.8535	22.4203	52.7953	3.24753	154.182	54.8394
SMAC_01197	103.106	16.3336	195.513	137.868	0.382568	0.541033	4.69871	2.49462
SMAC_01198	147.622	152.017	76.2166	42.1201	10.7323	3.27499	21.2557	0.0299842
SMAC_01201	3266.81	3900.91	1088.31	1284.55	80.5622	11.136	138.555	29.9322
SMAC_01202	106.907	2.85169	177.433	119.596	137.385	17.9147	210.702	32.3543
SMAC_01203	1344.77	1293.74	1200.79	800.737	885.999	257.571	1184.36	45.9207
SMAC_01204	173.838	26.9449	91.4331	2.02678	1557.71	433.754	331.841	130.003
SMAC_01205	2206.55	1628.77	3974	1253	302.696	62.0986	237.625	16.475
SMAC_01206	506.281	334.942	2983.63	1748.86	3495.63	274.45	2098.36	85.1021
SMAC_01207	897.163	1195.87	326.873	442.469	31.7737	7.0043	31.1114	34.8586
SMAC_01208	284.907	391.605	44.8535	60.604	3.42299	3.81569	37.1983	10.0652
SMAC_01209	52.2843	63.8845	53.0924	70.8413	2.27528	2.19259	37.3756	7.20316
SMAC_01210	3292.84	4253.25	1730.2	1741.18	182.407	0.650534	370.335	65.1186
SMAC_01211	662.353	661.057	1177.11	1059.09	108.409	43.6224	61.3765	0.679569
SMAC_01212	125.509	80.2078	136.446	76.9982	9.70529	1.42356	4.31961	2.19187
SMAC_01213	375.53	279.66	354.994	1.40536	533.531	71.7437	743.715	16.2568
SMAC_01214	1127.79	885.931	1907.97	684.515	101.201	17.0261	78.3494	18.4573
SMAC_01215	945.986	510.659	903.01	313.942	2905.83	127.471	3687.15	723.722
SMAC_01216	0	0	11.3185	13.1783	7.02732	2.36367	0	0
SMAC_01217	315.838	412.721	211.153	219.419	94.4968	80.6175	73.2259	30.9257
SMAC_01218	111.19	134.619	63.172	63.8829	0	0	0.733687	1.03759
SMAC_01219	342.775	277.337	186.662	71.6476	123.29	34.772	123.013	5.53657
SMAC_01220	56.4841	66.0525	26.2962	35.7742	0	0	1.46737	2.07518
SMAC_01221	16.1098	17.7543	7.73886	10.9444	0	0	0	0
SMAC_01222	96.8584	114.351	41.0351	36.8191	0	0	0.733687	1.03759
SMAC_01223	871.941	568.305	1100.41	588.89	124.316	38.4394	86.0409	2.35735
SMAC_01224	37.9974	27.3375	58.3758	2.29695	183.152	39.634	157.689	11.4893
SMAC_01226	0	0	0	0	0	0	4.14232	0.670171
SMAC_01227	29.9973	38.6513	10.3185	14.5925	0	0	1.83422	2.59397
SMAC_01228	131.925	80.974	212.105	15.4076	185.429	94.5159	739.431	122.613
SMAC_01229	33.643	1.06594	44.637	4.75606	5.98023	1.28127	1.83422	2.59397
SMAC_01230	283.566	3.76099	319.764	153.068	385.554	34.7313	202.842	16.0509
SMAC_01231	9.53314	5.37451	97.0128	1.43227	1257.48	62.2463	277	13.0169
SMAC_01232	28.2	31.7735	20.3981	7.63406	229.242	55.6079	861.248	127.765
SMAC_01233	177.799	178.48	315.637	388.008	4.44995	0.88286	2.58017	1.57373
SMAC_01234	156.234	95.2395	104.854	24.2488	126.069	64.6718	96.0649	0.0679119
SMAC_01235	6.42199	0.974679	249.398	316.221	168.757	129.37	2.11855	0.920897
SMAC_01236	0	0	0	0	0	0	0	0
SMAC_01237	5.73279	8.10739	0	0	1.49003	0.0569157	0	0
SMAC_01238	78.4423	29.8603	114.49	20.4926	102.449	4.43976	11.1123	9.18693
SMAC_01239	887.139	658.741	608.873	43.6607	78.7903	6.46593	28.7944	2.85734
SMAC_01240	301.776	294.782	603.605	576.441	213.336	75.5517	88.3122	9.99438
SMAC_01241	714.228	830.307	270.312	150.348	0.745013	0.0284579	1.10053	1.55638
SMAC_01242	328.547	459.607	256.064	331.016	87.5289	2.817	219.225	56.859
SMAC_01243	135.59	116.328	91.5128	9.21045	116.323	9.77004	129.619	25.5958
SMAC_01244	88.6391	44.9006	88.6147	23.1724	815.166	20.978	1716.42	407.198
SMAC_01245	227.611	59.1574	312.22	54.8434	383.681	53.6108	380.175	15.3861
SMAC_01246	1456.66	347.867	597.962	116.019	203.609	97.2687	139.998	17.4465
SMAC_01247	27.8652	9.23705	16.2389	1.07642	5.55741	1.36698	11.5862	3.32881
SMAC_01248	81.3733	30.8539	92.7739	14.4619	2335.48	327.187	597.814	31.9659
SMAC_01249	174.541	199.069	141.685	91.4781	305.256	154.688	480.089	16.9667
SMAC_01250	744.045	934.072	369.271	418.99	4146.51	2543.2	758.852	120.049
SMAC_01251	261.537	197.648	212.981	63.6127	769.805	388.572	229.365	25.5453
SMAC_01252	32.8637	42.705	16.3981	13.2909	6.24206	4.49934	22.393	14.0295
SMAC_01253	280.913	235.106	203.764	10.9805	72.1053	5.66845	106.068	27.567
SMAC_01254	28.4643	32.712	37.8758	26.6944	62.3387	67.6572	68.8204	3.31941
SMAC_01255	1448.14	68.0533	1163.87	83.2545	421.051	158.743	305.849	44.7554
SMAC_01256	636.91	665.612	308.774	319.932	47.0165	13.4702	19.6568	14.7423
SMAC_01257	2734.64	2408.04	6650.75	422.493	11596.6	2670.25	4172.53	447.12
SMAC_01258	885.798	263.375	1053.57	166.274	234.779	33.7098	217.702	42.8284
SMAC_01259	45.5531	16.6522	75.2166	40.7059	0	0	0	0
SMAC_01260	1347.75	1547.74	815.602	44.4033	252.66	34.3928	748.199	5.99764
SMAC_01261	242.593	75.5342	262.742	28.649	3704.21	999.556	2941.72	175.873
SMAC_01262	1570.35	2059.9	568.105	626.646	95.8851	11.5589	196.651	5.22084
SMAC_01263	244.3	27.4477	318.64	71.2195	75.9714	17.6284	72.6082	3.07484
SMAC_01264	165.22	112.045	238.946	67.9587	155.486	52.7905	225.92	8.22162
SMAC_01265	248.061	131.912	365.79	59.0999	1604.11	514.52	2380.19	39.2765
SMAC_01266	362.55	330.445	313.29	133.346	125.444	19.5314	90.1308	58.2643
SMAC_01267	1184.2	1180.15	1798.38	1820.97	294.019	80.3661	105.462	4.92134
SMAC_01268	441.946	355.988	179.968	28.3292	585.84	211.362	725.657	45.7115
SMAC_01269	2356.02	348.836	1115.12	1137.2	197.811	27.5599	197.443	10.261
SMAC_01270	420.477	434.994	351.714	392.746	37.0291	9.31072	4.31961	2.19187
SMAC_01271	14.6218	4.46355	33.137	11.5074	2.27528	2.19259	2.11855	0.920897
SMAC_01272	301.706	400.278	152.379	185.798	176.508	3.58369	258.444	26.2028
SMAC_01274	968.322	761.36	1303.98	12.7499	954.462	61.2001	2183.95	24.1949
SMAC_01275	1149.04	726.161	676.51	6.37776	4.87277	1.76539	2.21332	2.09252
SMAC_01276	593.599	612.468	653.936	472.437	99.1876	10.4246	129.005	38.2156
SMAC_01277	163.467	198.748	172.627	3.35531	184.261	116.67	362.384	88.1142
SMAC_01278	128.91	109.34	97.8758	58.1584	319.026	20.6088	251.284	33.7166
SMAC_01279	197.954	182.661	212.207	52.0331	170.305	68.6228	171.299	15.0689
SMAC_01280	339.348	163.722	384.357	98.4904	2729.04	9.46305	924.621	178.217
SMAC_01281	275.289	292.028	673.277	514.382	41.2574	16.3157	41.4109	1.49642
SMAC_01282	199.932	177.35	341.672	329.976	293.192	110.166	188.492	60.2734
SMAC_01283	1096.5	832.886	405.357	128.189	13.8129	2.10688	11.9531	3.84761
SMAC_01284	223.031	114.278	341.277	44.8629	1988.04	113.314	636.232	52.0569
SMAC_01285	286.374	218.524	628.679	93.7927	634.769	181.12	298.98	47.2147
SMAC_01286	335.574	319.951	297.596	46.0972	237.74	45.14	305.496	117.646
SMAC_01287	2454.82	1603.59	1330.22	349	12.5847	3.73065	10.3909	2.94405
SMAC_01288	1114.09	83.8018	1324.77	107.808	633.059	33.1306	238.915	17.2619
SMAC_01289	156.17	38.579	109.809	56.2984	24.7263	8.31436	29.9195	5.99685
SMAC_01290	293.442	347.106	257.233	161.549	3467.23	318.701	2535.32	230.955
SMAC_01291	285.209	42.5603	325.831	292.981	142.157	1.9398	93.4937	36.907
SMAC_01292	410.846	483.735	261.911	195.288	509.728	143.705	353.472	62.4891
SMAC_01293	113.599	95.794	209.707	48.4975	293.536	86.1751	208.934	14.7614
SMAC_01294	183.835	39.991	581.191	111.993	429.253	386.314	12.9131	13.0739
SMAC_01295	10240.2	366.911	43075.5	54501.7	4599.92	2350.35	1073.2	110.239
SMAC_01296	100.729	4.62715	179.264	45.6287	118.779	40.86	181.446	34.5588
SMAC_01297	126.572	15.5776	133.296	115.547	249.499	5.31896	93.7234	21.5228
SMAC_01298	494.203	609.727	699.089	18.2584	4372.64	2182.68	424.689	14.3634
SMAC_01299	512.692	547.805	680.131	745.476	390.95	63.8904	271.638	2.32087
SMAC_01300	39.7752	24.8233	75.637	48.5967	22.2498	4.4143	5.05329	3.22946
SMAC_01301	1292.13	1227.4	527.834	257.621	79.8972	32.005	19.2442	5.42603
SMAC_01302	7367.47	5716.88	5746.18	1603.46	11133.4	2135.08	20656.6	291.089
SMAC_01303	390.543	106.405	400.264	266.912	2525.17	237.294	1275.62	309.866
SMAC_01304	210.316	229.549	108.048	80.6778	12.8667	8.45765	20.8186	9.72777
SMAC_01305	142.991	81.5389	156.14	158.59	180.193	37.3362	307.531	34.0768
SMAC_01306	25.688	3.89872	132.57	2.22046	1408.28	44.8439	1725.3	269.301
SMAC_01307	246.638	97.4696	179.707	6.07113	345.024	196.862	228.916	30.0977
SMAC_01308	519.891	613.625	822.038	746.651	323.255	11.3412	250.086	6.36931
SMAC_01309	273.505	127.357	395.026	281.392	414.206	112.156	136.544	35.3883
SMAC_01310	351.214	427.551	85.3312	47.1375	30.7266	10.6492	47.6472	7.3231
SMAC_01311	0	0	18.8185	2.57172	276.016	107.404	414.067	75.0844
SMAC_01312	3470.72	2832.85	2887.29	894.782	7279.89	2870.16	11207.3	53.6437
SMAC_01313	52.7544	25.9616	106.911	23.9156	430.054	52.0074	477.962	51.3112
SMAC_01314	469.232	414.689	300.561	52.9473	292.225	137.503	165.451	36.8283
SMAC_01315	64.1298	22.8102	161.013	89.0774	347.337	2.21272	201.705	1.99138
SMAC_01316	104.594	38.5514	282.573	111.12	2704.31	624.98	692.6	120.361
SMAC_01317	90.7323	71.5631	282.424	85.6679	144.411	57.6317	104.952	16.5527
SMAC_01318	164.524	59.1936	165.787	20.9115	1094.69	158.751	655.413	147.663
SMAC_01319	12042.4	8258.38	11673	1660.25	4507.16	845.454	21704.4	978.041
SMAC_01320	3564.14	2997.4	5515.47	765.759	371.579	102.106	441.221	155.249
SMAC_01321	3933.26	3041.08	4429.99	1936.05	801.188	241.171	520.5	54.545
SMAC_01322	13.4881	5.24707	7.57962	3.42294	0.745013	0.0284579	0	0
SMAC_01323	149.689	179.263	302.172	274.114	282.138	38.1509	301.64	4.28406
SMAC_01324	80.3553	81.21	103.876	66.6437	851.309	38.5485	1157.68	282.113
SMAC_01325	49.6627	51.3772	45.3758	16.0878	2.19479	2.02184	1.65693	0.268068
SMAC_01326	751.717	801.612	440.994	120.217	296.474	67.6515	60.3463	7.003
SMAC_01327	1093.01	783.65	1176.15	1145.3	376.109	124.915	522.409	130.77
SMAC_01329	1284.26	1694.28	310.395	421.994	7.00719	3.41728	17.8716	8.67284
SMAC_01330	423.408	495.708	369.656	316.298	184.744	32.9511	166.2	7.81012
SMAC_01331	27.0664	22.0629	82.0573	64.9727	88.2536	21.2694	55.2104	0.260125
SMAC_01332	182.463	104.001	219.013	171.102	7.79245	1.2816	14.2612	0.583462
SMAC_01333	460.047	614.149	656.484	902.953	17.4977	0.141956	464.206	149.105
SMAC_01334	45.2182	57.6627	9.65924	0.932304	3.78543	3.30311	14.9246	7.61791
SMAC_01335	16.6443	15.4313	21	29.6985	0	0	0.46162	0.652829
SMAC_01336	2277.08	2560.3	616.296	346.902	80.4415	17.4577	57.9646	41.4989
SMAC_01337	2945.39	4063.59	417.943	503.379	212.793	65.0441	73.6842	8.89212
SMAC_01338	1073.99	1448.45	402.089	401.763	86.4819	6.46193	158.386	28.1428
SMAC_01339	71.0158	94.146	33.4554	40.2421	46.6539	6.51985	1455.26	8.80844
SMAC_01340	238.799	224.209	286.334	83.9117	202.784	34.5933	437.948	56.9786
SMAC_01341	76.0204	34.5425	118.455	79.9661	57.1248	29.9295	149.408	27.641
SMAC_01342	1394.32	1117.05	2680.12	2681.52	10031.5	4881.44	27932.1	2816.98
SMAC_01343	46.8219	41.8939	62.7166	23.0282	30.3041	11.4765	23.9429	7.92066
SMAC_01344	145.065	107.864	337.264	177.817	1604.23	696.14	859.128	12.4788
SMAC_01345	42.5771	27.7835	108.013	14.1241	3829.55	1286.5	2060.83	131.642
SMAC_01346	1074.51	1057.46	1677.19	292.471	397.313	65.7127	247.242	41.518
SMAC_01347	77.8883	69.6137	165.854	110.516	380.301	142.873	674.064	135.649
SMAC_01348	373.396	309.162	1516.95	1233.26	960.242	25.9648	772.47	113.99
SMAC_01349	1183.77	1106.59	1491.7	212.555	122.988	31.0986	140.325	39.1589
SMAC_01350	166.611	104.886	137.99	12.7414	1809.76	508.879	3448.56	168.798
SMAC_01351	3437.64	718.681	6165.72	635.38	9451.53	695.496	4937.28	95.0268
SMAC_01352	590.903	761.494	310.236	407.627	6.78561	4.47055	0.366843	0.518795
SMAC_01353	27.7556	31.1449	87.6147	21.7581	150.192	107.443	913.535	154.735
SMAC_01354	129.947	75.6632	108.092	6.94041	183.012	65.1288	440.287	151.595
SMAC_01355	10.8214	9.01835	15.7389	0.36931	10.0074	2.24984	2.48539	0.402102
SMAC_01356	245.743	65.944	447.462	96.8198	573.399	11.2618	247.181	67.5445
SMAC_01357	77.4828	76.8928	45.2166	1.7205	15.4239	10.9921	74.9285	11.5443
SMAC_01358	35.7301	46.7587	10.2389	7.40886	40.8947	36.3058	1.29008	0.786863
SMAC_01359	1569.52	679.227	2225.23	2118.17	31.9146	14.3796	48.3229	6.08356
SMAC_01360	346.795	344.619	192.503	48.795	1530.81	361.083	3330.14	459.566
SMAC_01361	169.548	3.44407	154.433	87.0687	200.953	80.7625	236.953	43.5391
SMAC_01362	183.088	169.744	232.968	103.283	91.6773	33.3475	606.78	29.0232
SMAC_01363	505.063	454.83	851.901	847.253	1.49003	0.0569157	0.366843	0.518795
SMAC_01364	255.108	198.629	758.319	102.274	5372.1	2047.14	6446.95	353.88
SMAC_01365	41.2632	47.0411	18.0573	25.5369	0	0	0	0
SMAC_01366	49.1732	68.2843	5.65924	6.58916	0	0	0.366843	0.518795
SMAC_01367	595.932	15.8205	1014.44	163.252	511.425	274.207	1087.38	206.566
SMAC_01368	659.093	842.918	478.061	303.97	1163.81	69.1967	2464.85	158.271
SMAC_01369	23.5108	17.0345	58.6592	68.3642	0	0	0	0
SMAC_01370	124.15	10.8954	190.048	35.2877	64.2723	12.9834	165.512	10.8018
SMAC_01371	167.43	209.125	90.809	83.1684	0	0	0	0
SMAC_01372	4059.09	5480.21	963.969	1153.95	2.63773	1.68001	56.7637	34.622
SMAC_01373	86.082	89.0539	36.7389	30.0678	1.51015	1.11052	0	0
SMAC_01374	377.177	395.583	532.484	67.1975	1204.55	311.954	507.79	96.6072
SMAC_01375	239.933	325.489	81.6497	81.529	48.1638	27.1079	51.6	8.99617
SMAC_01376	32.4193	43.3336	125.526	99.7382	335.536	144.422	4856.3	96.5346
SMAC_01377	124.144	173.052	33.8758	32.3513	8.17502	0.740571	2.93475	4.15036
SMAC_01378	55.6853	34.7526	81.4905	67.1617	10.9737	9.3683	12.1304	6.70965
SMAC_01379	37.4884	28.6945	71.6943	8.05294	113.061	14.3206	26.0124	11.9796
SMAC_01380	121.599	107.108	726.857	582.859	26.5586	6.80509	9.38516	0.216043
SMAC_01381	184.357	228.29	282.048	165.395	431.45	563.634	35.3273	2.95669
SMAC_01382	1118.05	73.1803	1369.26	812.803	13.5913	9.99471	3.13656	3.39818
SMAC_01383	20.0648	28.3759	24.7166	30.7119	4.59081	6.49239	0.366843	0.518795
SMAC_01384	0	0	0.5	0.707107	6.84597	7.63137	0.46162	0.652829
SMAC_01385	2.8664	4.0537	18.8981	9.75538	6.74536	2.36334	4.14232	0.670171
SMAC_01386	7899.8	1548.53	6825.6	525.233	9713.4	113.612	15011	1060.11
SMAC_01387	461.825	611.635	160.799	166.594	20.5784	5.52382	63.9567	2.2533
SMAC_01388	63.1058	72.9028	31.4554	43.0705	89.3807	60.7939	17.9296	5.77141
SMAC_01389	349.056	487.355	60.3312	82.4928	0	0	0	0
SMAC_01390	319.239	383.589	160.083	101.941	0.745013	0.0284579	0.366843	0.518795
SMAC_01391	104.13	33.759	163.787	23.7399	31.9953	0.883526	103.925	16.2355
SMAC_01392	659.973	598.955	387.449	43.0616	15.2426	0.997025	19.9779	4.38844
SMAC_01393	87.5761	50.8848	39.3758	24.5731	682.134	320.854	1844.57	267.577
SMAC_01394	228.635	9.06481	217.392	232.485	3184.38	998.584	7697.91	272.977
SMAC_01395	120.639	0.354761	120.296	97.1619	0	0	0.92324	1.30566
SMAC_01396	253.453	79.3622	344.971	59.3566	697.008	165.599	459.833	66.6727
SMAC_01397	45669.4	12763.9	186100	193503	6864.36	2376.83	4597.54	521.234
SMAC_01398	99.5957	5.08346	105.831	18.1461	4.51032	2.27796	2.94701	1.05493
SMAC_01399	333.505	212.211	3643.49	3551.78	276.622	16.8075	564.104	135.782
SMAC_01400	1831.36	2525.83	559.742	696.843	1.08734	1.53772	14.4752	12.1704
SMAC_01401	2772.93	1683.87	8051.98	1257.21	1607.43	929.321	7743.47	1609.5
SMAC_01402	13.0437	5.87562	13	18.3848	10.269	11.4471	11.2562	12.8059
SMAC_01403	563.604	467.697	171.99	60.8246	74.8237	19.2515	26.2142	4.43107
SMAC_01404	8863.38	5075.91	19040.1	10291.4	6257.32	2263.62	5094.54	526.32
SMAC_01405	191.984	214.937	137.026	83.4747	753.052	408.163	577.459	93.3158
SMAC_01406	146.431	198.285	31.7166	20.8124	1.53027	2.16413	0.828463	0.134034
SMAC_01407	202.271	257.141	26.137	21.4069	0	0	0	0
SMAC_01408	2443.92	2981.04	535.128	629.506	47.9024	6.06652	37.5986	15.3084
SMAC_01409	189.118	210.883	236.675	139.548	11.7391	9.02714	27.1497	2.07988
SMAC_01410	347.89	189.031	401.844	261.85	35.2168	11.8736	38.0848	4.24501
SMAC_01411	209.968	35.4638	241.729	137.561	70.494	26.908	35.1868	15.5212
SMAC_01412	807.76	412.68	766.631	522.367	1380.35	364.724	423.115	10.0616
SMAC_01413	219.405	224.803	105.194	39.3232	1246.42	886.196	140.637	15.2373
SMAC_01414	18.8215	2.29549	9.23886	8.82308	5.27546	3.36003	3.50341	2.87938
SMAC_01415	41.7076	46.4126	29.4777	2.08981	1.85247	0.455659	0	0
SMAC_01416	102.133	112.009	25.0796	28.1717	147.473	15.9501	642.132	21.5693
SMAC_01417	9.97759	6.00305	28.6592	25.9378	0.362445	0.512575	2.20106	3.11277
SMAC_01418	1576.27	1840.73	515.048	650.606	12.9673	3.18961	56.5953	2.21861
SMAC_01419	2236.84	2860.42	579.809	537.131	326.559	91.7572	188.718	42.3143
SMAC_01420	636.834	161.449	311.513	301.917	11.8598	2.7055	16.4377	14.1068
SMAC_01421	237.582	215.311	80.2516	47.0249	36.3645	13.4967	23.6341	6.0048
SMAC_01422	43.6657	21.2156	34.8981	12.872	8.21526	1.36664	5.52718	2.62866
SMAC_01423	130.823	160.689	312.889	223.603	477.715	31.7622	457.327	119.663
SMAC_01424	16.799	8.67222	9.65924	0.932304	2.27528	2.19259	3.69296	5.22263
SMAC_01425	157.388	158.468	239.608	266.733	254.008	104.984	61.8749	16.9483
SMAC_01426	130.263	38.2863	180.672	102.287	16.6119	7.26175	46.666	5.81549
SMAC_01427	245.524	14.82	365.583	188.68	4044.45	532.458	3006.88	415.36
SMAC_01428	514.552	115.482	559.863	295.377	1246.9	658.275	1877.37	448.434
SMAC_01429	570.805	425.084	335.812	57.7172	38.0761	5.66578	43.1258	12.6798
SMAC_01430	45.2182	57.6627	72.2293	102.148	93.4699	75.919	19.0089	22.7323
SMAC_01431	43.8848	59.5484	40.6943	51.8936	2.17467	3.07545	0.733687	1.03759
SMAC_01432	59.2409	29.7242	22.6592	17.4525	3.3425	0.398743	9.46768	4.24971
SMAC_01433	694.8	411.875	702.341	137.661	3603.06	1236.85	2952.55	6.4935
SMAC_01434	672.004	330.61	456.414	149.321	1.10746	0.484117	2.85223	0.116692
SMAC_01435	91.441	7.70617	154.07	28.1851	213.032	103.419	103.047	4.71972
SMAC_01436	189.807	201.801	153.513	78.4708	629.272	205.125	1453.01	31.5707
SMAC_01437	1690.1	2060.8	695.965	66.4188	199.985	82.9169	214.77	1.79268
SMAC_01438	161.967	103.347	97.1147	35.1932	3.72506	0.142289	0.46162	0.652829
SMAC_01439	202.728	67.8004	651.542	184.496	1748.21	457.536	780.562	72.5168
SMAC_01440	151.996	52.8066	3282	765.087	57.4877	69.3971	31.5061	15.5039
SMAC_01441	251.018	160.416	113.376	80.0787	498.636	27.8045	318.325	21.9238
SMAC_01442	117.123	150.552	99.2071	107.773	55.9569	32.6062	8.18986	0.168717
SMAC_01443	756.469	284.125	438.481	255.292	142.54	40.3538	234.232	60.4432
SMAC_01444	23.3756	31.801	59.7516	76.0163	281.533	123.408	352.262	48.8972
SMAC_01445	6511.42	7611.38	4610.89	4010.87	22.6522	16.6578	24.545	9.90443
SMAC_01446	417.631	503.879	158.401	133.504	34.5928	1.31073	1906.36	102.025
SMAC_01447	180.428	231.279	64.4905	91.2033	0	0	0	0
SMAC_01448	23.3756	31.801	23.7166	32.1261	0	0	0	0
SMAC_01449	873.252	1197.25	72.2293	102.148	96.6696	72.1271	0	0
SMAC_01450	355.683	227.36	122.809	37.9136	57.2651	16.4007	35.5046	5.81874
SMAC_01451	383.008	536.627	56.172	73.7824	2.27528	2.19259	2.02377	0.250727
SMAC_01452	2120.01	2847.29	341.851	465.065	0	0	0	0
SMAC_01453	795.686	990.76	176.698	180.592	5242.21	2242.75	8001.46	154.426
SMAC_01454	89.5731	27.365	123.866	87.4922	458.705	103.328	844.36	163.779
SMAC_01455	596.448	437.463	259.901	10.039	818.871	41.3668	1423.57	31.432
SMAC_01456	23.0663	16.4059	70.7166	34.3419	110.725	29.9878	223.991	9.64397
SMAC_01457	1021.83	1100.64	523.497	84.1415	374.641	10.4312	672.914	116.384
SMAC_01458	1257.31	805.22	2029.84	1739.71	156.19	70.1893	100.916	10.8459
SMAC_01459	57.7529	7.50639	1377.05	898.099	3532.25	52.4811	113.566	31.347
SMAC_01460	50.9766	23.4474	80.0351	18.3352	5.21509	0.199205	10.663	4.63447
SMAC_01461	79.2217	71.4994	108.433	22.0149	56.1174	14.7776	39.5064	13.3293
SMAC_01462	24.5543	5.8119	37.2389	30.7749	14.6585	7.40338	16.1199	7.23314
SMAC_01463	162.676	167.204	46.1943	44.1154	174.091	32.9709	220.906	67.5377
SMAC_01464	503.917	120.807	502.838	98.7655	3469.77	1568.08	1368.48	123.696
SMAC_01465	468.401	634.763	141.242	143.178	27.5049	17.3696	1.46737	2.07518
SMAC_01466	193.272	229.33	78.0701	79.2951	2578.03	1621.34	1971.9	189.522
SMAC_01467	4.88895	6.91402	12.6592	3.31034	27.3844	8.42952	8.65148	0.821546
SMAC_01468	23.3756	31.801	13.7389	2.45912	1.10746	0.484117	11.681	2.15719
SMAC_01469	16.5542	17.1257	8.15924	3.05362	12.9472	4.24322	0	0
SMAC_01470	314.466	268.729	296.507	222.748	522.556	35.7531	673.58	8.37881
SMAC_01471	280.41	16.9173	161.685	63.1938	155.707	25.4252	230.108	10.7577
SMAC_01472	2499.94	2222.05	3062.21	1470.48	2699.69	968.029	247.539	32.7979
SMAC_01473	138.508	58.0536	296.774	302.961	250.927	99.6026	709.182	44.2024
SMAC_01474	441.397	405.33	1107.19	310.852	6818.93	2184.75	3000.31	243.166
SMAC_01475	524.557	579.67	173.118	178.358	0	0	1.83422	2.59397
SMAC_01476	111.75	12.2162	84.0351	23.9921	147.452	21.9513	111.674	14.3088
SMAC_01477	134.167	150.77	109.65	41.931	162.837	69.058	66.6495	65.5322
SMAC_01478	469.998	137.955	514.073	216.271	13.088	3.13203	46.0026	2.38587
SMAC_01479	527.004	495.135	285.188	209.57	5.93998	0.825944	8.09508	1.00291
SMAC_01480	1154.18	732.336	2560.95	1060.74	24.0618	12.5003	37.0545	11.9276
SMAC_01481	11.4656	16.2148	1	1.41421	229.967	3.84981	68.2306	19.711
SMAC_01482	12.7989	14.3291	7.15924	4.46784	0	0	0	0
SMAC_01483	447.029	519.056	121.264	127.653	9.34284	1.93613	0.828463	0.134034
SMAC_01484	3.5556	5.02838	3.5	4.94975	0	0	0	0
SMAC_01485	156.659	21.6719	210.968	72.1699	303.142	187.407	10.5805	0.600804
SMAC_01486	332.088	339.925	522.685	447.337	3683.6	898.446	882.814	42.8082
SMAC_01487	295.683	416.902	93.7867	122.735	0	0	0	0
SMAC_01488	13.2434	13.7006	15.4777	21.8888	0	0	0.46162	0.652829
SMAC_01489	39.3758	9.17333	28.1592	25.2306	8.53746	1.25315	18.9354	8.49942
SMAC_01490	386.744	466.485	309.277	0.391969	42.345	4.69955	33.6091	29.2512
SMAC_01491	970.021	1344.16	559.003	675.999	43.7342	9.56684	64.0392	1.78037
SMAC_01492	3597.52	3620.23	6762.1	5659.55	3093.89	812	1421.72	244.064
SMAC_01493	253.157	266.251	134.15	7.28281	5.23521	1.25281	10.0486	7.98532
SMAC_01494	639.726	76.2848	899.962	543.112	1514.13	32.5683	984.565	43.6397
SMAC_01495	158.218	61.6062	221.876	233.521	124.457	26.3372	77.5455	28.7339
SMAC_01496	13.5332	11.0314	28.8185	11.5704	68.1588	17.4004	38.843	5.12798
SMAC_01497	218.091	299.627	45.2739	52.7133	0	0	0.366843	0.518795
SMAC_01498	480.311	650.35	269.688	231.49	1164.87	300.335	423.301	28.0658
SMAC_01499	139.191	95.0208	55.3758	1.94569	0.362445	0.512575	0	0
SMAC_01500	88.8583	125.665	27.7962	33.6529	0.382568	0.541033	0	0
SMAC_01501	145.877	158.532	57.5924	64.4774	20.4375	1.85143	10.6752	0.57082
SMAC_01502	635.841	599.241	799.78	372.249	120.188	36.7025	75.2341	15.001
SMAC_01503	950.135	691.262	667.217	267.593	143.425	44.96	90.0762	3.3494
SMAC_01504	70.6614	62.2175	79.5128	26.181	265.207	166.22	154.605	46.4043
SMAC_01505	43.466	29.0406	155.455	132.292	17.7193	7.74587	55.9441	0.777465
SMAC_01506	13.6878	13.0721	16.9777	19.7675	0	0	0.366843	0.518795
SMAC_01507	315.218	243.101	629.086	240.295	3945.06	1935.78	1156.94	202.209
SMAC_01508	151.861	3.97106	224.787	62.5271	343.731	164.212	61.2572	10.9026
SMAC_01509	127.48	87.2595	977.692	696.771	27.5252	1.05427	76.8731	55.7979
SMAC_01510	819.272	146.665	4891.35	3698.66	108.389	3.61382	198.626	15.851
SMAC_01511	198.612	59.631	278.548	160.446	3904.36	1930.22	786.137	60.7109
SMAC_01512	128.015	54.074	260.468	142.173	767.407	280.221	104.836	12.3358
SMAC_01513	2588.45	3465.77	355.771	438.082	1259.54	180.881	1429.23	105.829
SMAC_01514	371.066	213.007	639.736	58.3563	714.751	113.778	342.082	24.1244
SMAC_01515	395.852	534.678	2437.25	2944.74	621.505	260	1033.85	409.726
SMAC_01516	472.562	491.053	305.803	282.564	29.8209	17.2856	27.2657	26.8086
SMAC_01517	242.612	2.59516	237.526	58.6537	1020.11	185.289	791.224	88.7952
SMAC_01518	20.754	19.2938	89.6943	17.4029	13.5712	8.9411	34.6762	5.95277
SMAC_01519	56.2393	74.506	39.2389	33.6033	4.51032	2.27796	2.58017	1.57373
SMAC_01520	12.7989	14.3291	2.5	3.53553	0	0	0	0
SMAC_01521	218.535	298.999	134.14	189.703	19.3299	18.1102	6.72248	2.2439
SMAC_01522	20.0648	28.3759	92.8663	131.333	0	0	1.29008	0.786863
SMAC_01523	11.7103	7.76126	10.5796	7.66558	1.85247	0.455659	2.75746	1.28832
SMAC_01524	488.419	439.399	404.424	258.202	66.7896	11.1357	80.4769	15.8872
SMAC_01525	7.06614	6.22175	28.5796	33.1214	0.382568	0.541033	0	0
SMAC_01526	68.4842	49.0818	104.455	60.1671	147.211	49.1245	241.146	51.1764
SMAC_01527	175.61	132.697	257.268	256.351	12.9874	2.13601	6.15382	4.78585
SMAC_01528	480.317	488.193	224.857	127.077	3.28213	3.55957	1.65693	0.268068
SMAC_01529	8.0001	11.3138	110.978	113.169	531.524	605.61	54.1924	2.21716
SMAC_01530	687.452	827.638	292.14	33.7428	0.745013	0.0284579	0	0
SMAC_01531	98.4876	74.4234	242.137	284.063	70.294	81.0156	9.9293	3.59688
SMAC_01532	115.145	145.241	90.7867	126.978	118.157	128.144	20.1552	1.5264
SMAC_01534	185.027	249.097	38.3758	25.9873	0.382568	0.541033	2.66268	2.45994
SMAC_01535	102.102	139.365	30.9554	43.7776	0.745013	0.0284579	0	0
SMAC_01537	77.6825	84.7178	51.0128	66.4861	73.8564	47.0404	108.987	22.2594
SMAC_01538	34.8412	48.0158	25.137	22.8211	20.478	19.2217	19.0424	2.12251
SMAC_01539	85.9274	64.9504	173.764	53.4069	167.246	13.6155	19.4917	6.67497
SMAC_01540	691.129	538.678	496.389	662.402	2.21492	0.968234	1.65693	0.268068
SMAC_01541	85.9919	121.611	18.9777	16.939	0	0	0	0
SMAC_01542	801.199	918.104	484.405	6.49887	2.17467	3.07545	1.19531	0.384761
SMAC_01543	2153.94	2661.47	436.602	491.584	2.57736	1.48081	7.1841	2.89673
SMAC_01544	598.22	597.106	687.086	322.319	506.166	15.6495	655.971	33.281
SMAC_01545	144.279	95.9317	2204.65	2485.69	37.4725	25.9424	20.8064	4.52248
SMAC_01546	186.354	150.04	274.446	118.163	306.783	120.161	316.888	85.1741
SMAC_01547	2.8664	4.0537	45.8535	59.1898	12425	17299	1.56215	0.903556
SMAC_01548	8937.94	9859.32	25064.7	6039.7	4471.85	1334.74	8841.36	2330.01
SMAC_01549	72.3942	75.9818	47.137	8.2916	0.765136	1.08207	0.828463	0.134034
SMAC_01550	902.94	1187.7	143.207	45.5477	37.2506	1.42289	21.2802	10.3806
SMAC_01551	420.272	589.325	193.653	244.168	4.83252	0.341828	47.7175	16.5621
SMAC_01552	478.559	563.646	223.812	216.109	23.3371	5.95202	11.3264	3.5669
SMAC_01553	366.345	479.12	108.309	58.4197	330.929	155.287	44.9634	25.197
SMAC_01554	371.903	390.185	179.446	16.187	16.2494	6.74918	1.92899	1.42235
SMAC_01555	168.789	118.022	378.112	391.895	180.899	117.325	198.791	23.9184
SMAC_01556	1000.7	701.748	1025.11	1165.16	172.622	43.9425	59.6739	20.061
SMAC_01557	9849.87	9762.62	5144.55	2138.92	1699.03	475.506	944.207	183.721
SMAC_01558	973.953	396.382	1024.74	542.685	171.917	16.5688	58.9614	8.96149
SMAC_01559	74.1074	16.8072	211.526	21.8842	621.828	321.052	671.877	27.7603
SMAC_01560	90.4364	115.325	97.2516	22.9833	76.7164	17.6	123.251	17.6278
SMAC_01561	339.059	420.419	66.9109	80.4841	0.745013	0.0284579	0.366843	0.518795
SMAC_01562	298.826	161.128	151.389	4.79218	517.04	97.1153	448.115	80.1314
SMAC_01563	85.1286	33.6505	78.2739	6.04422	40.7139	7.34579	13.9066	5.14062
SMAC_01564	138.547	87.8243	81.172	38.427	2248.99	1561.79	2615.81	93.0816
SMAC_01565	962.047	1133.53	375.675	57.0278	17.1554	1.70814	3.40863	1.70776
SMAC_01566	268.97	88.5149	281.662	62.7027	448.055	13.4298	704.389	40.5362
SMAC_01567	420.56	5.18501	264.946	104.728	245.711	157.836	139.701	8.72632
SMAC_01568	1631.48	272.301	1393.19	532.897	1335.99	36.8801	1176.3	22.0688
SMAC_01569	102.153	39.0698	253.707	110.723	271.527	30.1625	258.135	12.2773
SMAC_01570	110.392	103.319	79.5701	77.1738	96.6507	26.3141	264.261	43.3898
SMAC_01571	436.227	582.976	151.118	209.47	0.745013	0.0284579	0	0
SMAC_01572	572.062	690.85	242.799	50.6281	193.02	86.8561	107.783	13.3908
SMAC_01573	166.611	104.886	171.309	30.6758	126.129	16.3991	69.3188	12.9493
SMAC_01574	1242.69	877.468	738.707	348.897	551.932	170.586	161.7	27.6067
SMAC_01575	515.171	211.896	198.07	90.4105	175.078	32.2674	191.338	15.346
SMAC_01576	541.431	238.719	1730.74	455.75	88.9984	40.7753	152.416	54.7224
SMAC_01577	89.953	29.924	396.255	78.8355	109.919	64.2105	21.0784	2.83206
SMAC_01578	940.094	1200.01	158.003	97.5853	31.5725	3.53177	7.52642	8.03265
SMAC_01579	1467.95	1548.01	775.895	909.191	212.451	121.91	100.03	3.4643
SMAC_01580	717.081	599.265	569.357	785.393	0	0	0	0
SMAC_01581	662.677	181.653	882.78	489.628	250.223	43.2488	134.978	4.17889
SMAC_01582	1476.59	134.33	1197.62	628.442	1163.2	310.274	669.978	36.1429
SMAC_01583	105.019	35.0161	214.433	171.921	579.76	87.948	212.792	17.6061
SMAC_01584	194.651	211.166	153.742	125.5	2010.23	1531.42	500.868	29.3921
SMAC_01585	319.374	334.754	456.182	471.19	9.74554	3.53077	2.02377	0.250727
SMAC_01586	194.663	113.147	452.449	48.8623	1682.06	101.045	1560.81	247.315
SMAC_01587	1425.87	1234.58	922.612	767.369	82.3136	22.0953	27.5991	2.47258
SMAC_01588	317.556	368.019	548.959	367.754	497.588	4.68208	717.987	31.7513
SMAC_01589	216.531	176.503	218.478	265.197	1.89272	1.65156	0.733687	1.03759
SMAC_01590	88.7487	85.2826	102.287	110.714	3.30225	2.50596	0.828463	0.134034
SMAC_01591	10.422	6.6316	39.8758	23.866	607.873	233.147	167.011	78.475
SMAC_01592	233.304	78.6132	242.752	182.785	26.2568	8.99901	25.9299	7.94594
SMAC_01593	16.0002	22.6277	37.2389	30.7749	6.38292	2.87591	4.59167	3.88229
SMAC_01594	9.08869	4.74596	6.65924	5.17495	155.787	68.5946	22.2247	18.3739
SMAC_01595	1384.57	798.725	441.494	120.924	1353.42	817.111	208.687	2.66043
SMAC_01596	391.697	43.1769	510.834	233.579	2218.07	873.302	1781.77	416.615
SMAC_01597	241.112	299.5	114.252	1.05836	0.382568	0.541033	0.733687	1.03759
SMAC_01598	121.902	103.256	133.889	29.5409	121.72	116.953	18.4035	0.0867083
SMAC_01599	203.133	214.307	442.07	435.479	343.974	21.0354	496.332	76.2528
SMAC_01600	599.708	619.323	337.007	165.472	704.339	81.6518	508.979	15.281
SMAC_01601	14337.5	10117.7	27764.5	3717.31	2379.62	432.891	1138.83	13.694
SMAC_01602	400.373	298.668	1362.38	379.887	2267.95	841.973	978.378	142.678
SMAC_01603	239.552	176.63	278.446	123.82	616.629	8.55768	802.373	82.3662
SMAC_01604	1509.48	1659.54	467.191	273.214	708.71	79.2655	1331.45	146.034
SMAC_01605	664.614	518.322	1093.5	721.96	2182.94	752.044	2147.19	200.695
SMAC_01606	11.4656	16.2148	178.096	215.096	4363.93	1937.41	2624.1	324.155
SMAC_01607	74.8161	80.6641	54.5573	26.0819	110.966	41.088	35.4098	6.99036
SMAC_01608	1424.59	1179.61	1982.42	519.835	309.906	67.1252	356.514	60.2626
SMAC_01609	8820.84	8980.27	11589.7	7532.59	1451.14	9.10566	645.974	70.09
SMAC_01610	89.3989	69.6774	163.446	38.8144	884.256	515.805	875.533	154.947
SMAC_01611	175.346	68.2119	191.685	20.7674	83.7234	1.53972	38.6412	2.42056
SMAC_01612	371.013	167.967	325.64	81.119	2936.98	1381.27	616.446	66.1951
SMAC_01613	11345.9	8935.39	11623.4	5033.97	6830.21	2635.05	13008.3	933.816
SMAC_01614	1217.73	1180.32	454.586	6.48576	129.854	16.5413	66.974	5.93073
SMAC_01615	5056.59	6655.8	910.66	1017.75	148.62	33.8045	222.792	30.442
SMAC_01616	614.419	582.303	155.105	65.2025	2025.42	794.384	581.338	126.221
SMAC_01617	681.808	227.565	651.159	239.228	1618.16	1088.42	313.015	28.6721
SMAC_01618	917.188	1078.37	91.7867	125.563	0.362445	0.512575	0	0
SMAC_01619	1186.87	1450.96	486.73	661.47	4.40971	2.99007	4.88827	4.83787
SMAC_01620	24.3546	2.01308	69.4554	10.6696	94.4556	4.81471	33.4931	0.36272
SMAC_01621	158.921	164.407	24.5573	16.3445	3.3425	0.398743	18.3912	5.11858
SMAC_01622	618.683	81.723	1725.62	915.88	141.049	1.45568	75.0657	47.4043
SMAC_01623	1263.86	1147.51	909.752	19.4481	51.6476	4.87063	16.8413	0.990264
SMAC_01624	526.12	225.173	662.917	120.325	662.657	160.075	415.169	42.6788
SMAC_01625	625.699	825.788	150.322	137.634	0.382568	0.541033	0.366843	0.518795
SMAC_01626	2341.77	3020.11	376.449	58.618	203.872	5.89944	361.038	14.4352
SMAC_01627	1134.12	363.46	1532.87	759.621	50.963	1.73826	100.186	30.6624
SMAC_01628	857.688	262.591	1347.87	497.992	919.368	119.649	274.331	65.4646
SMAC_01629	259.321	38.6341	267.538	37.5308	2573.45	925.585	1311.71	8.13212
SMAC_01630	206.747	0.518369	461.351	296.066	324.685	5.03238	121.451	4.63302
SMAC_01631	8.44455	11.9424	3	4.24264	2.89956	4.1006	0.733687	1.03759
SMAC_01632	206.232	105.606	130.968	40.9672	81.6898	10.5665	20.2622	7.90332
SMAC_01633	124.389	164.598	44.0351	32.5765	38.9826	24.8319	14.7105	5.13592
SMAC_01634	40.1551	32.4657	185.955	175.426	600.721	74.5353	222.453	20.9581
SMAC_01635	12.6443	9.77434	29.3981	5.09386	432.57	60.216	283.945	7.25082
SMAC_01636	697.769	59.0592	556.077	45.3632	328.832	27.3004	926.813	283.497
SMAC_01637	413.017	308.443	423.653	81.1009	4.08751	0.370285	0.46162	0.652829
SMAC_01638	226.606	182.189	211.844	6.85047	192.455	0.507911	132.481	9.78628
SMAC_01639	88.5746	11.7599	84.0573	67.8012	13.3096	4.75579	9.39743	4.98925
SMAC_01640	358.33	304.07	449.822	285.923	179.649	12.1264	216.947	11.7307
SMAC_01641	26.3321	3.29771	69.6147	3.6977	15.1216	12.1588	16.7466	0.18136
SMAC_01642	673.909	677.4	398.242	220.275	102.53	28.1317	62.04	8.88094
SMAC_01643	21.5333	22.3453	48.3981	31.9639	1.85247	0.455659	6.81726	3.41552
SMAC_01644	149.658	72.1107	75.9109	67.7562	11.9605	2.56254	6.54519	5.10594
SMAC_01645	15.0212	11.1864	26.8981	1.55833	2.95993	0.939776	0.366843	0.518795
SMAC_01646	112.62	61.9799	200.026	5.62074	560.33	25.6147	505.968	104.406
SMAC_01647	79.1705	106.936	18.8981	9.75538	4.42983	1.93647	5.70447	0.233385
SMAC_01649	576.152	652.636	300.675	49.0382	1116.69	39.4661	390.939	94.585
SMAC_01650	91.3509	24.8508	174.809	35.6255	314.314	105.182	228.665	1.72801
SMAC_01651	53.2889	59.1471	99.3535	16.4706	225.96	59.1674	105.985	31.6006
SMAC_01652	31.5304	44.5907	9.23886	8.82308	0	0	0	0
SMAC_01653	127.01	177.106	17.4777	19.0604	0	0	0	0
SMAC_01654	686.672	869.277	96.3886	82.5739	249.295	228.513	613.104	117.612
SMAC_01655	990.452	1080.15	539.14	762.46	0.362445	0.512575	16.2147	8.40477
SMAC_01656	20.1999	20.4596	72.3981	65.905	75.8097	32.3752	19.8586	7.19376
SMAC_01657	281.886	363.448	136.344	113.624	3373.32	1727.83	1734.13	191.525
SMAC_01658	2.8664	4.0537	2.57962	3.64813	0	0	0	0
SMAC_01659	0	0	0	0	0	0	0	0
SMAC_01660	216.313	302.142	67.9905	86.2536	0	0	0	0
SMAC_01661	2258.31	575.04	3118.61	1834.79	692.135	202.789	247.218	51.9286
SMAC_01662	77.6825	84.7178	40.7962	15.2681	26.0352	1.11119	62.3243	12.3958
SMAC_01663	1171.22	1129.37	1662.3	1635.82	969.54	304.982	205.41	12.4193
SMAC_01664	7.95504	4.96466	48.8981	32.671	2.23504	0.0853736	0	0
SMAC_01665	132.344	169.563	45.7962	8.19706	0	0	1.46737	2.07518
SMAC_01666	71.9753	12.6071	197.264	20.1729	1665.87	208	269.739	61.5823
SMAC_01667	76.1495	78.7784	104.889	70.5531	16.1891	9.91	7.33687	10.3759
SMAC_01668	125.812	130.156	53.9331	55.0598	15.9071	5.183	6.05905	5.95747
SMAC_01669	40.4194	32.0197	36.6147	50.3668	0	0	0.92324	1.30566
SMAC_01670	18.5317	22.4365	10.3185	14.5925	0	0	0.46162	0.652829
SMAC_01671	797.714	817.636	949.112	729.892	184.341	54.0232	560.181	84.5484
SMAC_01672	32.8637	42.705	7.73886	10.9444	0	0	0	0
SMAC_01673	37.2631	52.6981	41.7739	57.663	4.168	3.84414	3.31385	0.536137
SMAC_01674	175.197	118.048	431.344	303.569	639.463	17.5826	542.964	49.7544
SMAC_01675	235.991	9.44546	291.981	48.1102	747.208	26.436	3593.13	658.214
SMAC_01676	25.8877	3.92626	62.1943	21.488	616.106	35.9515	779.838	194.967
SMAC_01677	926.416	256.189	753.956	166.815	144.492	61.8461	33.0192	6.22084
SMAC_01678	522.289	599.091	161.264	71.0846	31.3914	13.0142	24.6643	1.67778
SMAC_01679	254.213	35.2159	508.927	84.9562	57.9098	8.31636	33.1508	10.5667
SMAC_01680	233.833	50.3578	199.331	114.083	1.49003	0.0569157	4.69871	2.49462
SMAC_01681	100.349	52.6619	95.9682	90.4647	946.729	124.075	1270.65	152.384
SMAC_01682	133.509	91.5216	184.366	1.93224	154.58	44.3332	248	32.145
SMAC_01683	677.004	923.487	194.834	213.312	34.0492	10.2806	105.038	19.8844
SMAC_01684	177.619	113.366	366.755	37.1162	471.736	130.431	629.408	32.3
SMAC_01685	831.016	1021.87	504.984	28.3066	519.475	10.8937	663.043	105.537
SMAC_01686	1176.67	699.278	1389.03	541.607	54.8492	12.6446	20.1307	8.88418
SMAC_01687	307.676	2.67946	328.118	40.8454	520.883	143.079	296.68	147.992
SMAC_01688	250.826	229.011	230.503	4.94515	83.4616	4.24089	115.401	33.941
SMAC_01689	103.435	137.48	41.1943	51.1865	0.362445	0.512575	0	0
SMAC_01690	219.27	273.638	47.2739	49.8848	42.9084	24.8015	25.4226	11.0508
SMAC_01691	978.37	872.859	1805.18	612.102	650.779	13.5703	1207.13	92.0408
SMAC_01692	301.377	279.132	122.376	92.8066	1.4699	0.996692	13.668	18.0238
SMAC_01693	7596.58	10514.4	1626.31	2172.67	16.7729	1.16711	42.0621	4.49249
SMAC_01694	1290.23	737.275	1558.19	196.851	1448.97	168.001	442.988	108.134
SMAC_01695	847.557	803.899	605.067	158.487	258.823	149.619	586.415	153.845
SMAC_01696	330.705	399.804	136.296	119.789	0	0	0	0
SMAC_01697	48.3549	35.9546	155.115	117.218	762.392	172.497	464.529	52.0287
SMAC_01698	302.51	289.987	605.077	23.9333	443.624	132.231	439.886	20.2908
SMAC_01699	1162.41	853.182	1177.15	823.285	3295.38	234.721	1082.98	56.1138
SMAC_01700	94.9771	85.6735	244.694	236.606	494.648	55.7438	2150.13	619.013
SMAC_01701	731.52	458.901	1777.77	748.447	445.034	50.1637	269.149	38.5519
SMAC_01702	644.833	409.274	866.494	721.965	16.5917	8.31536	34.9605	2.4379
SMAC_01703	162.238	5.67584	260.379	33.063	118.336	17.6807	333.955	66.2247
SMAC_01704	156.575	107.928	275.137	330.732	3.74519	1.1959	2.5679	3.63156
SMAC_01705	119.97	81.6663	136.876	113.313	0	0	0.733687	1.03759
SMAC_01706	113.857	130.848	56.137	21.0195	2.21492	0.968234	3.76321	4.01633
SMAC_01707	412.703	364.915	206.277	146.056	107.664	24.1165	57.1182	28.8979
SMAC_01708	62.5067	49.4279	52.2962	0.995332	5.89973	2.93316	0.828463	0.134034
SMAC_01709	258.284	146.369	113.092	14.0115	7.04744	1.31006	17.0431	8.5388
SMAC_01710	2044.96	2450.77	1319.02	1206.35	158.265	22.8908	126.574	17.1014
SMAC_01711	19.7104	3.55258	54.7962	4.53087	0.362445	0.512575	0	0
SMAC_01712	325.074	34.8266	524.188	128.428	1570.53	269.021	765.787	11.1556
SMAC_01713	24.6444	26.7451	32.6592	31.5946	16.6924	3.04732	5.60969	1.40501
SMAC_01714	7532.12	3892.63	4037.16	353.785	22214.4	5271.52	28841.9	2551.38
SMAC_01715	165.768	89.865	158.15	26.6583	179.669	32.6575	108.009	31.3499
SMAC_01716	30.3772	18.6377	33.5796	40.1925	0	0	0.366843	0.518795
SMAC_01717	54.7319	20.6508	146.911	32.653	631.408	63.5999	252.827	53.3336
SMAC_01718	140.33	76.8463	397.268	58.3613	544.504	23.4203	748.184	39.6784
SMAC_01719	69.9783	90.8569	303.879	28.4553	915.198	12.849	190.736	33.1711
SMAC_01720	699.227	892.059	479.513	606.009	277.469	147.854	98.3273	22.8458
SMAC_01721	232.061	109.285	593.653	321.517	167.184	41.6562	235.436	24.7931
SMAC_01722	194.895	202.712	155.118	203.814	1203.59	1044.24	131.952	39.2705
SMAC_01723	151.835	85.2464	126.627	61.6985	0.382568	0.541033	0.366843	0.518795
SMAC_01724	230.238	90.4918	374.051	25.5281	125.323	13.2098	8.37941	2.51197
SMAC_01725	128.569	93.8274	185.322	88.1362	189.333	51.4513	319.387	77.1108
SMAC_01726	60.0653	28.1933	66.6592	79.6779	2.57736	1.48081	0.92324	1.30566
SMAC_01727	103.66	56.087	63.2962	16.5517	0.745013	0.0284579	1.65693	0.268068
SMAC_01728	1025	1315.06	261.051	185.334	22.9744	14.0381	3.95276	1.67308
SMAC_01729	69.5278	71.9281	106.592	4.81909	1.53027	2.16413	3.02952	2.97874
SMAC_01730	59.2665	59.4933	73.9554	17.0336	75.2061	0.76703	48.1089	6.67027
SMAC_01732	160.286	88.8524	178.503	68.594	3628.38	1414.11	1422.14	49.1231
SMAC_01733	3073.61	2352.32	2501.78	809.245	330.724	106.862	116.929	9.98968
SMAC_01734	17.6879	7.41513	77.0924	36.9002	639.645	109.277	1241.89	170.857
SMAC_01735	69.199	49.2178	85.7739	4.56238	2.19479	2.02184	0	0
SMAC_01736	125.528	7.26878	313.22	56.2577	638.312	288.645	1442.34	147.207
SMAC_01737	301.332	295.41	232.548	95.3918	1.08734	1.53772	2.20106	3.11277
SMAC_01738	555.817	721.932	201.392	255.113	26.3574	3.73098	44.7248	2.03255
SMAC_01739	132.859	63.4384	256.185	70.4494	527.729	170.188	306.95	46.3118
SMAC_01740	47.7302	29.7879	71.7962	28.5725	1.89272	1.65156	4.50916	0.151376
SMAC_01741	430.494	574.869	102.889	73.3815	0	0	0.733687	1.03759
SMAC_01742	1855.11	2265.24	659.682	183.398	2700.74	419.572	891.492	62.1664
SMAC_01743	156.769	62.0539	335.87	108.71	393.834	330.814	276.814	51.1443
SMAC_01744	155.287	122.32	230.729	122.005	484.018	72.0557	440.237	25.9039
SMAC_01745	8.19979	3.48887	7.73886	10.9444	216.515	129.873	130.989	18.1217
SMAC_01746	383.279	438.956	1322.62	1668.23	200.147	25.5192	437.465	86.3859
SMAC_01747	895.241	290.557	614.312	336.141	96.6706	5.78294	103.072	5.69086
SMAC_01748	288.842	329.288	132.707	60.3969	72.4277	27.7657	102.112	11.2307
SMAC_01749	825.624	810.595	804.188	621.106	2483.93	312.292	2225.2	101.576
SMAC_01750	16.3996	6.97773	54.3185	47.6329	0	0	0	0
SMAC_01751	42.9765	12.1335	71.5573	50.1235	1.51015	1.11052	0.46162	0.652829
SMAC_01752	195.675	161.073	133.309	23.0644	392.783	23.4262	769.773	15.3723
SMAC_01753	218.716	233.885	239.834	149.673	4856.11	2420.28	311.722	12.5854
SMAC_01754	26.3772	12.9808	92.8535	7.27821	8283.66	3471.7	3079.78	740.51
SMAC_01755	105.953	52.5517	165.026	43.8767	2773.92	1070.59	1567.55	18.1201
SMAC_01756	2016.55	1441.14	2728.33	254.089	2713.22	409.093	3490.54	228.819
SMAC_01757	1062.18	1161.64	1018.14	739.431	21.8267	12.415	6.53293	0.0993508
SMAC_01758	2626.67	3573.88	486.239	479.757	215.571	17.0338	153.287	5.2638
SMAC_01759	69.0383	88.8352	66.4905	88.3749	209.167	76.4242	39.861	7.60526
SMAC_01760	187.481	2.40567	139.968	28.2393	572.329	205.582	365.783	31.5901
SMAC_01761	17.2434	8.04368	15.7389	0.36931	352.914	99.2869	430.137	61.4964
SMAC_01762	193.227	245.609	99.7293	63.2568	710.062	339.791	294.566	48.2349
SMAC_01763	103.879	136.851	53.5924	70.1342	6.62462	3.95831	0	0
SMAC_01764	62.8866	7.86115	354.745	162.274	11477.2	65.701	16180.7	1186.9
SMAC_01765	533.958	657.842	891.379	859.306	222.899	54.8392	138.983	55.4399
SMAC_01766	4.19975	2.16806	23.3185	3.79225	23.2564	9.31105	12.1549	3.70093
SMAC_01767	89.1542	61.2239	149.035	115.916	96.7302	55.8104	86.4478	57.9251
SMAC_01768	29.1084	39.9084	27.137	19.9927	0	0	4.31961	2.19187
SMAC_01769	196.17	17.9902	126.615	76.9125	148.781	5.89811	139.112	31.7567
SMAC_01770	223.115	243.878	84.809	91.6537	307.045	55.9477	107.281	43.3486
SMAC_01771	25.2435	3.27017	25.8185	7.32778	22.0687	13.8968	63.6969	9.149
SMAC_01772	137.065	96.55	256.366	99.8911	1180.59	319.186	2309.52	38.5684
SMAC_01774	898.099	662.049	805.987	132.954	172.621	33.9676	156.531	4.51129
SMAC_01775	442.892	14.1397	2081.64	1696.54	2283.65	643.439	2685.59	193.405
SMAC_01776	445.765	143.963	1415.85	91.7128	1629.65	58.3011	1647.83	352.741
SMAC_01777	37.2631	52.6981	12.8981	18.2407	0	0	0	0
SMAC_01778	3407.15	4618.56	1523.52	2062.66	21.6456	2.93249	20.7941	0.682813
SMAC_01779	253.872	167.951	92.0924	15.687	18.5245	14.9209	17.6821	6.32959
SMAC_01780	39.086	33.9054	35.3758	30.23	104.744	46.641	334.229	88.7624
SMAC_01781	42.3774	35.6085	104.854	24.2488	62.118	2.365	164.424	4.04016
SMAC_01782	13.9776	11.66	36.0796	43.728	197.71	2.81433	640.255	41.1449
SMAC_01783	3534.73	4366.49	1771.09	1213.26	5594.33	2690.49	11183.2	32.6496
SMAC_01784	24.1099	6.44045	44.4777	19.1234	0	0	1.56215	0.903556
SMAC_01785	294.839	401.881	46.7739	50.5919	9.36297	2.98974	8.65148	0.821546
SMAC_01786	736.361	831.437	355.987	503.442	0	0	0	0
SMAC_01787	647.122	763.061	265.621	368.574	0	0	0.733687	1.03759
SMAC_01788	237.698	93.5363	177.127	9.71927	144.654	27.1125	350.84	31.3228
SMAC_01789	0	0	10.3185	14.5925	0	0	0	0
SMAC_01790	90.5265	82.7684	75.6943	2.39609	402.93	86.9841	221.254	19.1278
SMAC_01791	33.3532	25.798	39.2962	17.3894	0.72489	1.02515	0	0
SMAC_01792	0	0	3.07962	2.94103	0	0	0.366843	0.518795
SMAC_01793	76.3492	86.6034	47.4331	64.2522	1.53027	2.16413	1.46737	2.07518
SMAC_01794	252.995	155.105	148.627	30.5858	30.465	3.04766	118.33	37.6448
SMAC_01795	148.71	145.449	61.2389	64.716	73.5148	9.82596	152.618	62.2709
SMAC_01796	37.3082	36.4195	11.3185	13.1783	4.08751	0.370285	45.6235	7.07237
SMAC_01797	134.018	35.4897	191.526	6.40008	221.288	48.4606	4391.02	0.132572
SMAC_01798	313.215	159.195	215.889	86.4246	143.968	34.4523	290.943	33.7734
SMAC_01799	344.327	203.193	598.475	21.8845	8968.17	3785.09	7388.74	466.192
SMAC_01800	6.17724	7.47885	48.0351	26.9196	1444.73	852.888	1559.63	136.698
SMAC_01801	27.0664	22.0629	63.6592	75.4352	2.19479	2.02184	3.39637	3.49753
SMAC_01802	77.0639	11.6962	163.013	91.9058	0.362445	0.512575	0.46162	0.652829
SMAC_01803	46.3969	31.6736	67.5924	50.3352	516.619	216.629	407.958	60.2207
SMAC_01804	43.6657	21.2156	163.287	24.4471	262.364	133.204	1581.62	135.631
SMAC_01805	19.5107	11.3776	131.446	84.0692	1203.49	529.224	374.55	59.6571
SMAC_01806	152.614	43.6074	170.344	65.5403	582.981	120.183	403.366	92.5745
SMAC_01807	410.511	442.724	354.15	303.844	198.133	5.46258	261.449	12.8135
SMAC_01808	118.127	27.52	704.481	514.04	8497.69	4037.32	2910.99	330.351
SMAC_01809	1117.36	64.0982	1222.73	766.122	58.151	23.8044	61.7434	0.160774
SMAC_01810	127.016	14.9491	145.49	23.348	191.548	50.4831	510.381	53.2913
SMAC_01811	919.724	157.543	774.284	15.1552	110.664	25.2839	140.921	18.7521
SMAC_01812	3652.86	260.951	2761.4	753.216	2469.52	558.956	912.227	205.083
SMAC_01813	51.6402	56.688	28.0573	11.3948	0	0	0	0
SMAC_01814	317.84	230.594	484.471	137.926	1447.21	738.573	4612.3	966.481
SMAC_01815	23.221	7.69754	38.637	3.72922	5329.77	3463.45	267.12	37.4349
SMAC_01816	714.653	756.739	291.914	83.3171	55.1916	14.2108	93.5093	8.76894
SMAC_01817	656.198	523.22	142.809	9.62933	30.6061	15.1499	32.6524	5.70204
SMAC_01818	448.077	179.663	182.354	133.85	17990.3	6500.54	2259.06	15.5127
SMAC_01819	1728.24	2436.55	95.4459	134.981	1238.7	1066.99	5.33762	0.28541
SMAC_01820	1959.77	2757.71	291.997	411.532	54.3864	36.8776	60.4288	11.0367
SMAC_01821	538.728	737.991	144.901	152.596	0	0	1.46737	2.07518
SMAC_01822	89.019	12.3884	155.831	52.5646	575.672	107.796	176.933	6.06331
SMAC_01823	464.007	96.7946	784.803	394.845	1952.88	318.854	1115.08	89.058
SMAC_01824	373.197	316.987	513.401	368.542	552.718	94.8113	1034.78	177.819
SMAC_01825	406.556	453.346	484.15	487.692	145.942	40.3183	77.0928	7.18436
SMAC_01826	184.376	155.351	311.287	184.857	132.693	10.1976	120.956	19.569
SMAC_01827	38.8413	42.3589	36.4554	35.9994	0.765136	1.08207	0	0
SMAC_01828	606.624	120.123	500.917	108.778	357.887	106.32	120.759	63.7157
SMAC_01829	231.437	43.542	201.911	110.435	807.735	38.2236	1774.47	245.459
SMAC_01830	212.067	243.156	175.274	131.134	5.1346	4.01522	2.39061	0.769522
SMAC_01831	1733.27	181.142	1027.5	307.591	1048.27	42.1474	1033.13	246.805
SMAC_01832	627.032	823.903	157.538	193.094	0.745013	0.0284579	0.733687	1.03759
SMAC_01833	176.673	228.483	25.7962	36.4813	0	0	0	0
SMAC_01834	445.27	594.509	131.503	135.062	1.1477	1.6231	0	0
SMAC_01835	293.577	298.27	193.481	91.1899	268.95	10.2733	713.308	272.081
SMAC_01836	105.199	100.13	350.494	7.76932	724.898	50.2205	1398.16	66.0572
SMAC_01837	137.554	113.457	448.764	335.502	417.509	12.263	316.907	0.972587
SMAC_01838	177.208	195.297	126.787	76.0659	19.7931	3.38815	39.9067	12.0443
SMAC_01839	3829.32	3794	8230.05	8793.51	6330.63	2395.54	2784.77	226.795
SMAC_01840	319.947	111.962	185.831	94.991	351.585	107.659	327.466	30.4319
SMAC_01841	70.1074	22.4641	178.446	17.6012	1767.73	1267.48	2381.58	240.772
SMAC_01842	1157.75	1338.11	331.258	334.119	2.57736	1.48081	2.02377	0.250727
SMAC_01843	2567.07	553.024	1392.75	160.166	593.855	124.283	305.561	88.741
SMAC_01844	176.215	5.98414	504.449	122.401	1158.03	97.929	732.669	24.2659
SMAC_01845	347.457	134.654	350.127	254.378	365.558	137.672	411.502	119.187
SMAC_01846	52.1747	23.5025	38.5573	3.45445	74.7428	15.4891	167.967	54.9258
SMAC_01847	273.003	213.863	175.026	29.7346	453.289	92.5926	1195.35	181.829
SMAC_01848	98.0821	72.0831	175.503	72.8366	8.21526	1.36664	5.9888	3.28149
SMAC_01849	120.079	122.048	140.787	56.2669	2264.56	64.5811	1848.63	166.689
SMAC_01850	165.703	33.2045	257.003	42.4218	587.09	42.9559	367.968	80.3789
SMAC_01851	12.6443	9.77434	61.0128	52.344	25.4109	5.182	45.0091	5.54742
SMAC_01852	428.29	91.5422	1286.5	150.61	1971.65	452.159	653.281	15.1404
SMAC_01853	14.1323	12.4435	2.5	3.53553	1.1477	1.6231	0.366843	0.518795
SMAC_01854	58.822	58.8647	111.955	70.7737	11.1551	0.626739	23.8939	12.9005
SMAC_01855	51.0411	33.2131	79.2516	48.4391	0.382568	0.541033	0.92324	1.30566
SMAC_01856	6.86644	1.60323	2	2.82843	1.49003	0.0569157	1.84648	2.61132
SMAC_01857	5.3334	7.54256	16.5796	16.1509	10.5512	12.7575	0	0
SMAC_01858	533.605	130.362	909.93	331.025	320.195	54.6245	340.985	66.1514
SMAC_01859	171.075	171.54	56.1147	22.7896	120.692	4.61017	305.78	121.161
SMAC_01860	318.439	207.119	871.054	356.305	1644.04	461.298	1431.66	146.636
SMAC_01861	97.8435	81.6198	191.933	140.102	27.2433	3.67273	13.4204	5.92279
SMAC_01862	178.741	201.237	341.532	436.33	158.446	12.8957	196.168	34.6281
SMAC_01863	22.5318	16.7796	23.4777	10.5751	1710.4	2221.02	1262.75	152.42
SMAC_01864	232.409	84.8004	232.003	7.06647	462.894	69.2706	28.7821	8.06263
SMAC_01865	130.308	54.5648	576.484	129.423	450.731	153.56	98.3976	13.6068
SMAC_01866	11.4656	16.2148	20.6592	14.624	0.362445	0.512575	0	0
SMAC_01867	34.5319	0.191153	57.8981	45.3989	11.9202	0.455326	10.8525	2.29122
SMAC_01868	277.821	312.445	199.879	118.623	23.7599	3.30378	34.2513	9.01027
SMAC_01869	272.474	84.8917	347.494	12.012	98.2612	0.457991	152.883	20.3609
SMAC_01870	198.418	110.35	378.481	170.44	136.921	16.2849	233.351	0.982656
SMAC_01871	38.7767	14.3016	93.5351	37.4271	94.4559	24.2922	82.5464	35.7875
SMAC_01872	255.887	240.269	385.073	33.8374	600.824	76.0167	407.276	34.1274
SMAC_01873	593.78	118.174	735.073	528.812	1276.67	209.324	1208.96	18.8987
SMAC_01874	330.415	424.536	139.605	87.1228	1.83235	1.50927	8.18986	0.168717
SMAC_01875	602.967	801.184	155.344	86.7535	12.0007	4.66975	13.4082	11.1281
SMAC_01876	245.639	136.594	425.083	272.826	1108.44	179.283	1137.43	47.0009
SMAC_01877	1395.74	36.2131	932.984	633.59	150.834	62.6148	92.537	13.3579
SMAC_01878	240.539	186.808	503.793	184.969	515.005	49.678	647.763	103.643
SMAC_01879	1239.72	1007.35	2720.55	1322.93	6527.24	3727.91	4945.97	153.824
SMAC_01880	332.243	315.822	554.768	164.377	96.0861	41.5725	50.1817	13.9002
SMAC_01881	94.9515	3.54396	205.503	30.4102	716.762	88.9698	679.563	87.3964
SMAC_01882	29.0439	16.7521	48.137	9.70581	264.905	182.024	235.733	33.5132
SMAC_01883	5407.37	6038.1	2797.06	2968.52	509.669	23.6796	501.504	72.072
SMAC_01884	11.1112	15.7137	53.8981	39.7421	0.745013	0.0284579	2.39061	0.769522
SMAC_01885	52.484	71.7094	16.9777	19.7675	2.93981	1.99338	4.41438	1.02025
SMAC_01886	412.547	218.597	806.137	63.8336	5689.44	2212.98	1623.06	9.13983
SMAC_01887	25.0889	27.3737	144.446	65.6844	645.563	64.1406	583.489	122.73
SMAC_01888	609.936	442.71	536.895	101.675	601.185	20.8583	115.071	17.8063
SMAC_01889	1093.75	1266.47	844.249	936.561	240.236	66.0298	266.261	102.626
SMAC_01890	34.4223	40.5731	54.5796	69.891	5.59766	0.740238	1.10053	1.55638
SMAC_01891	2190.7	258.343	4045.39	2837.47	383.239	47.4786	295.363	42.983
SMAC_01892	938.321	480.962	782.249	121.271	289.628	40.5427	195.419	10.0103
SMAC_01894	502.906	164.381	534.443	338.623	1198.7	317.42	259.88	67.2244
SMAC_01895	33.643	1.06594	69.3535	25.9558	218.873	19.4153	261.354	11.6418
SMAC_01896	362.82	326.634	694.054	105.989	2579.78	282.789	1743.94	682.778
SMAC_01897	373.198	242.421	360.153	8.70162	88.3542	26.5374	18.2017	7.46183
SMAC_01898	17310.5	11160.3	20494.4	9057.41	7958.73	1889.58	33241.4	4722.39
SMAC_01899	641.125	690.468	405.71	4.65232	176.286	11.4715	102.157	30.8802
SMAC_01900	33.9328	23.6661	51.2389	50.5739	43.1101	3.61748	120.549	35.9988
SMAC_01901	113.709	55.412	287.503	85.5553	866.709	280.523	284.254	6.67463
SMAC_01902	2957.15	3892.92	700.72	541.248	146.406	32.8362	345.469	55.8922
SMAC_01903	239.675	98.8471	264.344	67.3957	138.815	40.4961	82.7303	42.2919
SMAC_01904	58.9316	18.4827	105.535	54.3977	20.1153	0.768362	8.82877	2.0405
SMAC_01905	109.792	79.8444	124.15	21.4249	78.1459	1.22635	34.9605	2.4379
SMAC_01906	508.779	597.912	779.064	408.617	912.64	73.8159	1060.11	111.962
SMAC_01907	785.371	81.0431	645.44	139.385	132.995	13.871	133.618	4.27321
SMAC_01908	5.73279	8.10739	1	1.41421	1.49003	0.0569157	0	0
SMAC_01909	37096.9	36240.1	45368.9	18486.7	7330.68	4223.42	6382.58	1346.45
SMAC_01910	309.364	32.7223	306.627	192.86	48.6072	8.14528	13.3502	3.31617
SMAC_01911	2078.8	1221.11	3469.99	2433.87	5897.31	2416.83	5135.87	1121.72
SMAC_01912	267.799	334.726	194.118	148.659	1.1477	1.6231	0	0
SMAC_01913	2288.6	2795.33	910.577	689.538	0	0	0	0
SMAC_01914	48.4645	4.42737	93.9554	45.3179	602.112	67.0183	712.335	93.2766
SMAC_01915	1420.08	1229.98	1248.14	240.218	86.2806	4.07414	38.8062	10.4879
SMAC_01916	2347.19	3142.17	697.443	108.107	9.78578	5.63799	12.592	6.05682
SMAC_01917	162.798	116.727	628.029	289.873	321.684	42.82	396.616	10.9778
SMAC_01918	61.373	59.1385	54.7962	4.53087	0	0	0.366843	0.518795
SMAC_01919	650.353	644.087	1818.38	1849.25	669.865	225.627	162.458	18.2337
SMAC_01920	109.573	0.91959	130.07	5.756	510.595	91.623	281.369	31.6462
SMAC_01921	3012.28	2589.89	4598	1920.5	3962.85	1113.14	8476.58	415.65
SMAC_01922	105.399	92.3051	302.252	266.931	439.194	75.7352	385.046	59.9826
SMAC_01923	453.786	477.07	199.366	19.281	1.85247	0.455659	0	0
SMAC_01924	834.878	613.178	1847.26	343.284	878.854	19.8834	301.967	52.3213
SMAC_01925	12.3995	1.32081	32.2389	23.7038	2.25516	1.13898	0.366843	0.518795
SMAC_01926	171.23	195.643	105.411	26.0369	66.2458	0.628072	176.545	24.5156
SMAC_01927	141.284	21.4429	114.774	45.5746	11.9001	0.598281	105.768	21.6239
SMAC_01928	864.305	991.006	267.971	168.251	34.8949	4.98412	6.52067	5.30464
SMAC_01929	387.189	465.856	154.322	131.977	74.4819	56.6403	237.35	22.3053
SMAC_01930	1331.41	1185.67	2297.55	724.716	605.897	5.28269	345.038	10.0861
SMAC_01931	816.046	832.248	299.561	51.5331	1613.63	935.927	1287.93	67.8802
SMAC_01932	240.821	235.176	532.914	257.508	147.25	89.3253	38.8553	10.3333
SMAC_01933	478.469	596.203	159.707	22.2131	1.49003	0.0569157	12.5217	3.18214
SMAC_01934	175.829	213.461	46.1943	44.1154	60.2253	4.01656	301.349	80.1722
SMAC_01935	192.26	44.8903	199.07	91.8247	1715.39	480.373	1691.98	69.6538
SMAC_01936	402.075	525.878	93.9331	1.50875	87.2065	24.9143	86.7991	11.7303
SMAC_01937	229.047	259.81	155.207	28.5771	42.1634	24.773	4.50916	0.151376
SMAC_01938	85.1091	39.2885	131.296	112.718	120.37	12.2475	65.898	6.03624
SMAC_01939	535.054	254.023	890.328	266.822	1209.62	284.673	836.487	14.4073
SMAC_01940	455.794	328.401	754.596	600.198	8.13477	2.84779	1.92899	1.42235
SMAC_01941	937.901	167.035	3186.93	3000.86	6161.65	2297.24	5309	947.381
SMAC_01942	581.863	531.012	987.749	411.892	88.7576	30.3005	129.904	29.1107
SMAC_01943	335.882	191.251	536.038	342.186	445.498	22.9908	135.235	51.5453
SMAC_01944	4151.47	3982.04	5477.87	1176.45	2455.39	961.856	1610.44	102.713
SMAC_01945	173.484	58.8733	276.596	75.7957	235.545	34.7918	92.8581	5.77287
SMAC_01946	185.594	35.4621	198.809	69.5666	30.8476	2.50662	45.1618	7.7252
SMAC_01947	146.508	69.3675	208.854	171.327	334.149	6.18735	356.679	68.3299
SMAC_01948	81.2186	6.75041	208.981	69.2696	20.7195	6.57843	57.5888	5.71469
SMAC_01949	542.462	108.441	232.446	58.7663	32.5992	11.2472	33.1263	0.156075
SMAC_01950	221.144	76.4106	151.513	75.6424	251.271	18.8286	40.8545	0.328037
SMAC_01951	877.323	1086.1	415.784	491.84	18.6454	1.76505	5.52718	2.62866
SMAC_01952	602.27	146.395	786.325	440.775	6639.01	3265.77	5728.29	424.929
SMAC_01953	1349.78	863.019	1369.6	324.426	791.804	353.993	456.954	39.2402
SMAC_01954	912.843	950.444	718.755	534.919	138.492	20.5562	31.185	3.62687
SMAC_01955	80.6646	33.003	152.99	33.9546	1792.29	603.304	717.895	71.0504
SMAC_01956	14.377	3.98998	18.7389	4.61195	266.051	63.5361	219.878	56.3517
SMAC_01957	2576.82	1447.06	3023.38	1028.68	518.728	225.118	473.89	41.4021
SMAC_01958	32.3097	2.95158	79.9331	18.2902	69.0644	30.0119	185.551	19.6131
SMAC_01959	1818.89	2004.78	1045.67	501.1	200.509	6.5543	126.391	61.4967
SMAC_01960	61.8175	58.51	157.924	90.4017	1804.02	30.0572	945.191	116.496
SMAC_01961	31.9103	12.6984	66.6147	7.94034	502.865	98.7096	484.711	52.2411
SMAC_01962	4.88895	6.91402	14	19.799	1.10746	0.484117	1.19531	0.384761
SMAC_01963	138.456	120.381	121.889	46.5115	4.89289	2.81899	3.59818	4.05101
SMAC_01964	249.717	149.505	367.924	206.583	16.7125	1.99372	5.97653	1.9238
SMAC_01965	111.196	27.5373	233.707	82.4387	1704.49	1.41104	784.664	17.1004
SMAC_01966	230.046	298.935	125.331	9.43104	0	0	0	0
SMAC_01967	212.241	146.114	335.847	152.519	311.696	143.511	22.1667	3.92962
SMAC_01968	34.0875	0.437394	48.3981	31.9639	9.28248	1.22469	4.876	0.367419
SMAC_01969	99.3254	102.754	23.3981	3.39142	16.0884	15.178	6.62771	1.07227
SMAC_01970	102.443	63.8018	188.889	48.2408	148.055	73.0371	308.31	54.7639
SMAC_01971	142.662	39.6071	262.175	103.485	55.7957	21.5576	14.7105	5.13592
SMAC_01972	149.877	152.875	63.4331	41.6248	0	0	0	0
SMAC_01973	77.3537	36.4282	96.8312	30.874	2508.47	507.985	2098.52	120.113
SMAC_01974	127.081	71.6095	74.5351	10.557	2.25516	1.13898	12.757	14.1242
SMAC_01975	434.745	398.602	311.803	274.078	111.612	42.0616	159.218	12.4619
SMAC_01976	42.2873	3.05147	33.3981	10.7507	1.4699	0.996692	1.65693	0.268068
SMAC_01977	38.3968	42.9874	14.2389	1.75201	0	0	0.46162	0.652829
SMAC_01978	164.479	75.4721	369.223	185.577	648.888	132.087	1850.23	131.954
SMAC_01979	33.1085	34.2515	13.8981	16.8265	1.1477	1.6231	0	0
SMAC_01980	497.438	220.759	373.799	134.634	1435	76.2647	1078.53	271.837
SMAC_01981	179.72	167.422	147.583	119.618	100.979	5.43645	204.218	53.2748
SMAC_01982	1072.1	1410.59	392.895	305.322	379.332	79.2392	950.95	61.3476
SMAC_01983	20.5543	11.4688	44.2739	54.1275	116.645	31.8673	91.9226	0.738083
SMAC_01984	896.114	1064.61	802.497	310.424	1128.29	255.772	75.5552	4.12977
SMAC_01985	27.3757	26.1441	5.15924	7.29627	2.21492	0.968234	1.83422	2.59397
SMAC_01986	213.736	273.356	82.309	95.1892	11.9202	0.455326	0.92324	1.30566
SMAC_01987	460.027	541.21	221.653	204.57	2012.91	124.204	2098.08	359.677
SMAC_01988	852.469	411.049	2072.71	2041.12	259.486	2.01551	148.169	68.5315
SMAC_01989	105.483	37.2943	215.401	52.8935	456.411	16.7833	463.716	97.5707
SMAC_01990	1.33335	1.88564	9.23886	8.82308	217.745	0.631736	410.835	70.5146
SMAC_01991	15.9551	6.34919	29.0796	33.8285	6.22193	5.55295	13.1606	0.972922
SMAC_01992	20617.2	6780.7	17289.3	2611.07	8240.21	3335.35	28580.7	520.941
SMAC_01993	71.1509	45.3105	89.4331	4.85521	74.8834	42.3418	79.4254	6.49036
SMAC_01994	449.346	238.209	490.968	468.15	74.8637	2.33321	76.7505	3.74501
SMAC_01995	168.473	231.972	114.424	151.92	488.542	437.691	13.8821	5.26996
SMAC_01996	126.153	73.0113	126.955	91.9869	2785.56	357.504	1205.47	16.5728
SMAC_01997	546.464	662.192	201.153	233.562	0	0	0.46162	0.652829
SMAC_01998	41.0184	55.4947	5.15924	7.29627	0	0	2.66268	2.45994
SMAC_01999	48.1747	29.1594	98.4905	43.1201	396.87	3.57836	967.496	210.295
SMAC_02000	101.464	29.9877	199.389	63.0901	349.209	61.2432	336.818	55.0707
SMAC_02001	14042.1	19284	1852.03	2561.18	51.6878	2.76341	70.1473	13.0833
SMAC_02002	119.036	99.2019	105.07	41.1113	349.068	53.8679	130.172	13.0504
SMAC_02003	112.594	27.2376	166.194	125.59	137.928	30.0102	155.084	23.4737
SMAC_02004	1096.36	796.503	1736.01	25.4371	389.277	171.216	72.0395	3.9549
SMAC_02005	793.029	448.598	963.354	92.8378	8.94015	0.341494	14.0716	2.92671
SMAC_02006	59.1057	78.5597	26.0573	14.2232	0	0	0.366843	0.518795
SMAC_02007	64.2394	63.1922	16.5796	16.1509	4.44995	0.88286	6.07131	0.75218
SMAC_02008	96.7744	15.2487	274.162	52.0961	567.175	150.111	875.591	140.502
SMAC_02009	253.324	33.9588	251.061	17.0562	428.605	49.9571	1555.27	1.86216
SMAC_02010	35.8202	14.2017	40.8758	22.4518	16.4104	1.67968	29.4456	0.138733
SMAC_02011	134.598	84.9537	139.115	94.5901	271.406	2.47084	571.282	57.7369
SMAC_02012	204.029	181.688	91.3185	99.9588	7.06756	0.256454	8.28463	1.34034
SMAC_02013	2701.69	739.964	2336.82	1305.58	2559	364.116	3286.56	355.386
SMAC_02015	36.2647	13.5732	30.7389	21.5825	1.12758	0.56949	2.94701	1.05493
SMAC_02016	250.934	290.015	255.844	55.3749	130.8	7.62837	93.5796	0.470014
SMAC_02017	13.2434	13.7006	18.9777	16.939	0	0	0	0
SMAC_02018	21.4432	10.2117	20.4777	14.8177	1.12758	0.56949	0	0
SMAC_02019	31.3757	20.4872	48.4554	19.0289	799.114	249.515	650.014	121.351
SMAC_02020	102.881	97.7261	123.15	22.8392	242.33	39.2624	146.919	13.2318
SMAC_02021	666.496	318.298	244.252	184.906	43.8549	15.8885	35.3519	7.45389
SMAC_02022	8.59919	12.1611	10.8185	13.8854	1147.84	1215.35	70.823	26.49
SMAC_02023	248.288	346.104	135.64	187.582	0	0	0	0
SMAC_02024	773.618	1046.29	83.4682	108.142	0	0	0	0
SMAC_02025	2940.18	3787.2	1186.98	1480.65	0	0	0	0
SMAC_02026	52.5291	55.4309	12.8185	11.057	0	0	0.366843	0.518795
SMAC_02027	3.31085	3.42515	0	0	0	0	0	0
SMAC_02028	603.721	848.762	500.446	707.738	0	0	0	0
SMAC_02030	15.2209	19.0114	2	2.82843	0	0	0.46162	0.652829
SMAC_02031	11.4656	16.2148	2.57962	3.64813	0	0	0	0
SMAC_02032	14.7764	19.6399	0	0	0	0	0	0
SMAC_02033	6.62169	6.8503	2.57962	3.64813	0.382568	0.541033	0	0
SMAC_02034	11.4656	16.2148	12.8981	18.2407	0	0	0.366843	0.518795
[truncated: 8,095 more rows]

## Sheet: top500 all
Additional file 3, sheet 2
genes that are in the top500 for one or more of the four conditions
list1: veg
list2: sex
list3: wt proto
list4: pro1 proto
in list 1, 2, 3, 4:	104 genes	SMAC_05446,SMAC_05514,SMAC_05573,SMAC_09142,SMAC_06203,SMAC_01397,SMAC_04364,SMAC_01909,SMAC_06705,SMAC_12752,SMAC_02312,SMAC_05964,SMAC_08848,SMAC_01992,SMAC_06672,SMAC_00248,SMAC_06911,SMAC_03089,SMAC_08176,SMAC_04198,SMAC_02458,SMAC_01898,SMAC_04146,SMAC_12705,SMAC_00212,SMAC_04164,SMAC_02194,SMAC_07925,SMAC_05410,SMAC_07107,SMAC_06072,SMAC_02131,SMAC_06262,SMAC_07639,SMAC_01319,SMAC_02562,SMA…
in list 1, 2, 3:	24 genes	SMAC_00711,SMAC_05425,SMAC_00702,SMAC_02109,SMAC_04446,SMAC_01295,SMAC_02094,SMAC_05557,SMAC_06493,SMAC_05650,SMAC_08796,SMAC_00708,SMAC_02601,SMAC_06521,SMAC_08248,SMAC_12118,SMAC_07387,SMAC_01492,SMAC_00022,SMAC_03712,SMAC_00695,SMAC_07536,SMAC_00641,SMAC_05376
in list 1, 2, 4:	24 genes	SMAC_06579,SMAC_12750,SMAC_05267,SMAC_04642,SMAC_00420,SMAC_07803,SMAC_08178,SMAC_05393,SMAC_07020,SMAC_07852,SMAC_04605,SMAC_04671,SMAC_00311,SMAC_02671,SMAC_02108,SMAC_05345,SMAC_08490,SMAC_02509,SMAC_03237,SMAC_06165,SMAC_04280,SMAC_06549,SMAC_06540,SMAC_00788
in list 1, 3, 4:	9 genes	SMAC_06284,SMAC_05783,SMAC_07565,SMAC_03677,SMAC_00506,SMAC_09428,SMAC_01783,SMAC_04916,SMAC_02547
in list 2, 3, 4:	35 genes	SMAC_04606,SMAC_01941,SMAC_06774,SMAC_09034,SMAC_04619,SMAC_02474,SMAC_00367,SMAC_08771,SMAC_08510,SMAC_12792,SMAC_01879,SMAC_05554,SMAC_02848,SMAC_04937,SMAC_03032,SMAC_07127,SMAC_06158,SMAC_04477,SMAC_06772,SMAC_09545,SMAC_07844,SMAC_03119,SMAC_02305,SMAC_08294,SMAC_01342,SMAC_02877,SMAC_01257,SMAC_08662,SMAC_02454,SMAC_07165,SMAC_12697,SMAC_07370,SMAC_01911,SMAC_07478,SMAC_12770
in list 1, 2:	162 genes	SMAC_07851,SMAC_04808,SMAC_00545,SMAC_10536,SMAC_08587,SMAC_05696,SMAC_02105,SMAC_00211,SMAC_09232,SMAC_07091,SMAC_03005,SMAC_09293,SMAC_12083,SMAC_02356,SMAC_07832,SMAC_09689,SMAC_09640,SMAC_06916,SMAC_07431,SMAC_05358,SMAC_01601,SMAC_03692,SMAC_09745,SMAC_09687,SMAC_04007,SMAC_04615,SMAC_07796,SMAC_07419,SMAC_04172,SMAC_07374,SMAC_04716,SMAC_09625,SMAC_02046,SMAC_02306,SMAC_01557,SMAC_01195,SMA…
in list 1, 3:	2 genes	SMAC_00631,SMAC_07261
in list 1, 4:	0 genes
in list 2, 3:	26 genes	SMAC_07008,SMAC_00774,SMAC_12585,SMAC_05197,SMAC_06775,SMAC_05939,SMAC_00128,SMAC_03762,SMAC_00252,SMAC_12718,SMAC_05880,SMAC_02101,SMAC_01206,SMAC_04577,SMAC_04743,SMAC_06320,SMAC_02308,SMAC_12754,SMAC_03922,SMAC_00533,SMAC_00067,SMAC_01105,SMAC_06095,SMAC_04862,SMAC_08869,SMAC_05066
in list 2, 4:	7 genes	SMAC_01401,SMAC_08161,SMAC_12715,SMAC_00813,SMAC_06573,SMAC_06730,SMAC_01756
in list 3, 4:	159 genes	SMAC_08677,SMAC_07007,SMAC_04294,SMAC_02272,SMAC_01394,SMAC_05542,SMAC_07846,SMAC_03124,SMAC_08106,SMAC_03394,SMAC_00638,SMAC_07653,SMAC_03939,SMAC_06648,SMAC_02400,SMAC_00286,SMAC_03962,SMAC_08068,SMAC_09141,SMAC_05504,SMAC_08367,SMAC_00463,SMAC_05970,SMAC_00716,SMAC_02795,SMAC_02621,SMAC_06168,SMAC_02525,SMAC_09535,SMAC_00817,SMAC_06516,SMAC_06235,SMAC_00607,SMAC_06586,SMAC_02643,SMAC_03703,SMA…
in list 1:	175 genes	SMAC_02001,SMAC_05610,SMAC_04865,SMAC_00750,SMAC_08627,SMAC_09203,SMAC_04358,SMAC_01693,SMAC_03548,SMAC_06944,SMAC_06613,SMAC_04800,SMAC_09671,SMAC_07953,SMAC_03790,SMAC_05693,SMAC_05700,SMAC_05862,SMAC_07975,SMAC_00456,SMAC_00019,SMAC_00661,SMAC_00924,SMAC_06096,SMAC_00511,SMAC_09122,SMAC_04710,SMAC_07282,SMAC_12721,SMAC_08524,SMAC_02772,SMAC_04357,SMAC_09046,SMAC_04551,SMAC_00294,SMAC_05101,SMA…
in list 2:	118 genes	SMAC_00703,SMAC_01661,SMAC_04679,SMAC_07253,SMAC_03147,SMAC_04503,SMAC_04221,SMAC_12753,SMAC_02530,SMAC_00524,SMAC_01399,SMAC_01001,SMAC_06301,SMAC_08484,SMAC_04445,SMAC_02595,SMAC_02832,SMAC_05149,SMAC_02342,SMAC_00877,SMAC_08216,SMAC_03915,SMAC_12716,SMAC_12728,SMAC_09686,SMAC_03561,SMAC_08776,SMAC_09635,SMAC_05724,SMAC_00518,SMAC_00611,SMAC_04926,SMAC_05192,SMAC_00542,SMAC_01205,SMAC_05532,SMA…
in list 3:	141 genes	SMAC_02415,SMAC_07128,SMAC_06637,SMAC_04516,SMAC_09008,SMAC_07843,SMAC_01732,SMAC_09006,SMAC_03952,SMAC_00093,SMAC_07995,SMAC_09152,SMAC_08513,SMAC_08858,SMAC_01179,SMAC_02854,SMAC_02987,SMAC_02397,SMAC_07332,SMAC_04258,SMAC_05967,SMAC_03130,SMAC_00989,SMAC_00425,SMAC_02359,SMAC_06814,SMAC_00225,SMAC_01753,SMAC_07351,SMAC_05474,SMAC_05978,SMAC_09311,SMAC_07474,SMAC_02760,SMAC_08818,SMAC_01464,SMA…
in list 4:	162 genes	SMAC_08404,SMAC_04782,SMAC_04368,SMAC_01675,SMAC_02013,SMAC_07996,SMAC_04596,SMAC_01797,SMAC_03444,SMAC_09215,SMAC_04918,SMAC_00847,SMAC_03526,SMAC_00602,SMAC_06836,SMAC_01564,SMAC_03931,SMAC_06419,SMAC_03862,SMAC_04160,SMAC_05050,SMAC_02564,SMAC_04569,SMAC_05966,SMAC_00732,SMAC_05057,SMAC_06656,SMAC_00238,SMAC_02812,SMAC_05740,SMAC_02531,SMAC_02737,SMAC_03831,SMAC_03984,SMAC_08597,SMAC_08907,SMA…
locus_tag	top500_counts_3end_veg.txt	top500_counts_3end_sex.txt	top500_counts_3end_wtproto.txt	top500_counts_3end_pro1proto.txt
SMAC_00367	0	1	1	1
SMAC_01257	0	1	1	1
SMAC_01342	0	1	1	1
SMAC_01879	0	1	1	1
SMAC_01911	0	1	1	1
SMAC_01941	0	1	1	1
SMAC_02305	0	1	1	1
SMAC_02454	0	1	1	1
SMAC_02474	0	1	1	1
SMAC_02848	0	1	1	1
SMAC_02877	0	1	1	1
SMAC_03032	0	1	1	1
SMAC_03119	0	1	1	1
SMAC_04477	0	1	1	1
SMAC_04606	0	1	1	1
SMAC_04619	0	1	1	1
SMAC_04937	0	1	1	1
SMAC_05554	0	1	1	1
SMAC_06158	0	1	1	1
SMAC_06772	0	1	1	1
SMAC_06774	0	1	1	1
SMAC_07127	0	1	1	1
SMAC_07165	0	1	1	1
SMAC_07370	0	1	1	1
SMAC_07478	0	1	1	1
SMAC_07844	0	1	1	1
SMAC_08294	0	1	1	1
SMAC_08510	0	1	1	1
SMAC_08662	0	1	1	1
SMAC_08771	0	1	1	1
SMAC_09034	0	1	1	1
SMAC_09545	0	1	1	1
SMAC_12697	0	1	1	1
SMAC_12770	0	1	1	1
SMAC_12792	0	1	1	1
SMAC_00114	1	1	1	1
SMAC_00186	1	1	1	1
SMAC_00212	1	1	1	1
SMAC_00234	1	1	1	1
SMAC_00248	1	1	1	1
SMAC_00256	1	1	1	1
SMAC_00314	1	1	1	1
SMAC_00356	1	1	1	1
SMAC_00379	1	1	1	1
SMAC_00437	1	1	1	1
SMAC_00562	1	1	1	1
SMAC_00625	1	1	1	1
SMAC_00637	1	1	1	1
SMAC_00759	1	1	1	1
SMAC_00852	1	1	1	1
SMAC_01302	1	1	1	1
SMAC_01312	1	1	1	1
SMAC_01319	1	1	1	1
SMAC_01351	1	1	1	1
SMAC_01386	1	1	1	1
SMAC_01397	1	1	1	1
SMAC_01404	1	1	1	1
SMAC_01548	1	1	1	1
SMAC_01613	1	1	1	1
SMAC_01714	1	1	1	1
SMAC_01839	1	1	1	1
SMAC_01898	1	1	1	1
SMAC_01909	1	1	1	1
SMAC_01921	1	1	1	1
SMAC_01992	1	1	1	1
SMAC_02131	1	1	1	1
SMAC_02194	1	1	1	1
SMAC_02249	1	1	1	1
SMAC_02312	1	1	1	1
SMAC_02363	1	1	1	1
SMAC_02364	1	1	1	1
SMAC_02401	1	1	1	1
SMAC_02458	1	1	1	1
SMAC_02562	1	1	1	1
SMAC_02651	1	1	1	1
SMAC_02834	1	1	1	1
SMAC_02879	1	1	1	1
SMAC_03063	1	1	1	1
SMAC_03089	1	1	1	1
SMAC_03280	1	1	1	1
SMAC_03617	1	1	1	1
SMAC_04146	1	1	1	1
SMAC_04164	1	1	1	1
SMAC_04198	1	1	1	1
SMAC_04223	1	1	1	1
SMAC_04274	1	1	1	1
SMAC_04364	1	1	1	1
SMAC_04365	1	1	1	1
SMAC_04416	1	1	1	1
SMAC_04844	1	1	1	1
SMAC_04850	1	1	1	1
SMAC_04909	1	1	1	1
SMAC_04917	1	1	1	1
SMAC_04977	1	1	1	1
SMAC_05286	1	1	1	1
SMAC_05394	1	1	1	1
SMAC_05410	1	1	1	1
SMAC_05446	1	1	1	1
SMAC_05514	1	1	1	1
SMAC_05520	1	1	1	1
SMAC_05529	1	1	1	1
SMAC_05573	1	1	1	1
SMAC_05599	1	1	1	1
SMAC_05699	1	1	1	1
SMAC_05926	1	1	1	1
SMAC_05959	1	1	1	1
SMAC_05964	1	1	1	1
SMAC_06003	1	1	1	1
SMAC_06072	1	1	1	1
SMAC_06073	1	1	1	1
SMAC_06123	1	1	1	1
SMAC_06203	1	1	1	1
SMAC_06239	1	1	1	1
SMAC_06262	1	1	1	1
SMAC_06672	1	1	1	1
SMAC_06705	1	1	1	1
SMAC_06854	1	1	1	1
SMAC_06911	1	1	1	1
SMAC_07107	1	1	1	1
SMAC_07639	1	1	1	1
SMAC_07925	1	1	1	1
SMAC_08176	1	1	1	1
SMAC_08177	1	1	1	1
SMAC_08213	1	1	1	1
SMAC_08233	1	1	1	1
SMAC_08263	1	1	1	1
SMAC_08740	1	1	1	1
SMAC_08848	1	1	1	1
SMAC_08900	1	1	1	1
SMAC_08936	1	1	1	1
SMAC_09041	1	1	1	1
SMAC_09142	1	1	1	1
SMAC_09323	1	1	1	1
SMAC_12601	1	1	1	1
SMAC_12701	1	1	1	1
SMAC_12705	1	1	1	1
SMAC_12706	1	1	1	1
SMAC_12752	1	1	1	1
SMAC_12790	1	1	1	1
SMAC_00067	0	1	1	0
SMAC_00128	0	1	1	0
SMAC_00252	0	1	1	0
SMAC_00533	0	1	1	0
SMAC_00774	0	1	1	0
SMAC_01105	0	1	1	0
SMAC_01206	0	1	1	0
SMAC_02101	0	1	1	0
SMAC_02308	0	1	1	0
SMAC_03762	0	1	1	0
SMAC_03922	0	1	1	0
SMAC_04577	0	1	1	0
SMAC_04743	0	1	1	0
SMAC_04862	0	1	1	0
SMAC_05066	0	1	1	0
SMAC_05197	0	1	1	0
SMAC_05880	0	1	1	0
SMAC_05939	0	1	1	0
SMAC_06095	0	1	1	0
SMAC_06320	0	1	1	0
SMAC_06775	0	1	1	0
SMAC_07008	0	1	1	0
SMAC_08869	0	1	1	0
SMAC_12585	0	1	1	0
SMAC_12718	0	1	1	0
SMAC_12754	0	1	1	0
SMAC_00022	1	1	1	0
SMAC_00641	1	1	1	0
SMAC_00695	1	1	1	0
SMAC_00702	1	1	1	0
SMAC_00708	1	1	1	0
SMAC_00711	1	1	1	0
SMAC_01295	1	1	1	0
SMAC_01492	1	1	1	0
SMAC_02094	1	1	1	0
SMAC_02109	1	1	1	0
SMAC_02601	1	1	1	0
SMAC_03712	1	1	1	0
SMAC_04446	1	1	1	0
SMAC_05376	1	1	1	0
SMAC_05425	1	1	1	0
SMAC_05557	1	1	1	0
SMAC_05650	1	1	1	0
SMAC_06493	1	1	1	0
SMAC_06521	1	1	1	0
SMAC_07387	1	1	1	0
SMAC_07536	1	1	1	0
SMAC_08248	1	1	1	0
SMAC_08796	1	1	1	0
SMAC_12118	1	1	1	0
SMAC_00813	0	1	0	1
SMAC_01401	0	1	0	1
SMAC_01756	0	1	0	1
SMAC_06573	0	1	0	1
SMAC_06730	0	1	0	1
SMAC_08161	0	1	0	1
SMAC_12715	0	1	0	1
SMAC_00311	1	1	0	1
SMAC_00420	1	1	0	1
SMAC_00788	1	1	0	1
SMAC_02108	1	1	0	1
SMAC_02509	1	1	0	1
SMAC_02671	1	1	0	1
SMAC_03237	1	1	0	1
SMAC_04280	1	1	0	1
SMAC_04605	1	1	0	1
SMAC_04642	1	1	0	1
SMAC_04671	1	1	0	1
SMAC_05267	1	1	0	1
SMAC_05345	1	1	0	1
SMAC_05393	1	1	0	1
SMAC_06165	1	1	0	1
SMAC_06540	1	1	0	1
SMAC_06549	1	1	0	1
SMAC_06579	1	1	0	1
SMAC_07020	1	1	0	1
SMAC_07803	1	1	0	1
SMAC_07852	1	1	0	1
SMAC_08178	1	1	0	1
SMAC_08490	1	1	0	1
SMAC_12750	1	1	0	1
SMAC_00246	0	1	0	0
SMAC_00384	0	1	0	0
SMAC_00518	0	1	0	0
SMAC_00519	0	1	0	0
SMAC_00524	0	1	0	0
SMAC_00526	0	1	0	0
SMAC_00537	0	1	0	0
SMAC_00542	0	1	0	0
SMAC_00611	0	1	0	0
SMAC_00703	0	1	0	0
SMAC_00737	0	1	0	0
SMAC_00823	0	1	0	0
SMAC_00855	0	1	0	0
SMAC_00877	0	1	0	0
SMAC_01001	0	1	0	0
SMAC_01118	0	1	0	0
SMAC_01191	0	1	0	0
SMAC_01205	0	1	0	0
SMAC_01399	0	1	0	0
SMAC_01440	0	1	0	0
SMAC_01472	0	1	0	0
SMAC_01480	0	1	0	0
SMAC_01510	0	1	0	0
SMAC_01661	0	1	0	0
SMAC_01891	0	1	0	0
SMAC_01957	0	1	0	0
SMAC_02342	0	1	0	0
SMAC_02399	0	1	0	0
SMAC_02504	0	1	0	0
SMAC_02530	0	1	0	0
SMAC_02595	0	1	0	0
SMAC_02832	0	1	0	0
SMAC_02885	0	1	0	0
SMAC_03039	0	1	0	0
SMAC_03043	0	1	0	0
SMAC_03111	0	1	0	0
SMAC_03146	0	1	0	0
SMAC_03147	0	1	0	0
SMAC_03213	0	1	0	0
SMAC_03438	0	1	0	0
SMAC_03511	0	1	0	0
SMAC_03520	0	1	0	0
SMAC_03561	0	1	0	0
SMAC_03614	0	1	0	0
SMAC_03700	0	1	0	0
SMAC_03764	0	1	0	0
SMAC_03915	0	1	0	0
SMAC_04031	0	1	0	0
SMAC_04120	0	1	0	0
SMAC_04221	0	1	0	0
SMAC_04445	0	1	0	0
SMAC_04503	0	1	0	0
SMAC_04506	0	1	0	0
SMAC_04629	0	1	0	0
SMAC_04664	0	1	0	0
SMAC_04679	0	1	0	0
SMAC_04685	0	1	0	0
SMAC_04810	0	1	0	0
SMAC_04851	0	1	0	0
SMAC_04926	0	1	0	0
SMAC_04940	0	1	0	0
SMAC_04972	0	1	0	0
SMAC_05062	0	1	0	0
SMAC_05149	0	1	0	0
SMAC_05192	0	1	0	0
SMAC_05208	0	1	0	0
SMAC_05471	0	1	0	0
SMAC_05532	0	1	0	0
SMAC_05620	0	1	0	0
SMAC_05724	0	1	0	0
SMAC_05782	0	1	0	0
SMAC_06207	0	1	0	0
SMAC_06282	0	1	0	0
SMAC_06295	0	1	0	0
SMAC_06301	0	1	0	0
SMAC_06559	0	1	0	0
SMAC_06609	0	1	0	0
SMAC_06633	0	1	0	0
SMAC_06677	0	1	0	0
SMAC_06801	0	1	0	0
SMAC_06945	0	1	0	0
SMAC_07005	0	1	0	0
SMAC_07253	0	1	0	0
SMAC_07268	0	1	0	0
SMAC_07559	0	1	0	0
SMAC_07682	0	1	0	0
SMAC_07928	0	1	0	0
SMAC_08038	0	1	0	0
SMAC_08199	0	1	0	0
SMAC_08212	0	1	0	0
SMAC_08216	0	1	0	0
SMAC_08250	0	1	0	0
SMAC_08484	0	1	0	0
SMAC_08503	0	1	0	0
SMAC_08751	0	1	0	0
SMAC_08776	0	1	0	0
SMAC_08797	0	1	0	0
SMAC_08853	0	1	0	0
SMAC_09010	0	1	0	0
SMAC_09155	0	1	0	0
SMAC_09292	0	1	0	0
SMAC_09299	0	1	0	0
SMAC_09497	0	1	0	0
SMAC_09585	0	1	0	0
SMAC_09635	0	1	0	0
SMAC_09685	0	1	0	0
SMAC_09686	0	1	0	0
SMAC_09737	0	1	0	0
SMAC_12125	0	1	0	0
SMAC_12126	0	1	0	0
SMAC_12716	0	1	0	0
SMAC_12724	0	1	0	0
SMAC_12728	0	1	0	0
SMAC_12748	0	1	0	0
SMAC_12753	0	1	0	0
SMAC_12757	0	1	0	0
SMAC_12763	0	1	0	0
SMAC_12809	0	1	0	0
SMAC_00211	1	1	0	0
SMAC_00229	1	1	0	0
SMAC_00236	1	1	0	0
SMAC_00545	1	1	0	0
SMAC_00620	1	1	0	0
SMAC_00626	1	1	0	0
SMAC_00640	1	1	0	0
SMAC_00656	1	1	0	0
SMAC_00671	1	1	0	0
SMAC_00808	1	1	0	0
SMAC_00892	1	1	0	0
SMAC_00952	1	1	0	0
SMAC_00958	1	1	0	0
SMAC_01083	1	1	0	0
SMAC_01108	1	1	0	0
SMAC_01126	1	1	0	0
SMAC_01187	1	1	0	0
SMAC_01195	1	1	0	0
SMAC_01320	1	1	0	0
SMAC_01321	1	1	0	0
SMAC_01445	1	1	0	0
SMAC_01557	1	1	0	0
SMAC_01601	1	1	0	0
SMAC_01609	1	1	0	0
SMAC_01733	1	1	0	0
SMAC_01812	1	1	0	0
SMAC_01883	1	1	0	0
SMAC_01944	1	1	0	0
SMAC_02046	1	1	0	0
SMAC_02105	1	1	0	0
SMAC_02193	1	1	0	0
SMAC_02203	1	1	0	0
SMAC_02280	1	1	0	0
SMAC_02284	1	1	0	0
SMAC_02306	1	1	0	0
SMAC_02307	1	1	0	0
SMAC_02316	1	1	0	0
SMAC_02347	1	1	0	0
SMAC_02356	1	1	0	0
SMAC_02442	1	1	0	0
SMAC_02491	1	1	0	0
SMAC_02590	1	1	0	0
SMAC_02606	1	1	0	0
SMAC_02646	1	1	0	0
SMAC_02805	1	1	0	0
SMAC_02920	1	1	0	0
SMAC_02940	1	1	0	0
SMAC_02953	1	1	0	0
SMAC_03005	1	1	0	0
SMAC_03254	1	1	0	0
SMAC_03312	1	1	0	0
SMAC_03419	1	1	0	0
SMAC_03518	1	1	0	0
SMAC_03577	1	1	0	0
SMAC_03622	1	1	0	0
SMAC_03692	1	1	0	0
SMAC_03924	1	1	0	0
SMAC_04007	1	1	0	0
SMAC_04093	1	1	0	0
SMAC_04143	1	1	0	0
SMAC_04172	1	1	0	0
SMAC_04230	1	1	0	0
SMAC_04392	1	1	0	0
SMAC_04472	1	1	0	0
SMAC_04517	1	1	0	0
SMAC_04580	1	1	0	0
SMAC_04589	1	1	0	0
SMAC_04615	1	1	0	0
SMAC_04656	1	1	0	0
SMAC_04684	1	1	0	0
SMAC_04716	1	1	0	0
SMAC_04732	1	1	0	0
SMAC_04808	1	1	0	0
SMAC_05032	1	1	0	0
SMAC_05035	1	1	0	0
SMAC_05106	1	1	0	0
SMAC_05179	1	1	0	0
SMAC_05358	1	1	0	0
SMAC_05406	1	1	0	0
SMAC_05515	1	1	0	0
SMAC_05531	1	1	0	0
SMAC_05539	1	1	0	0
SMAC_05582	1	1	0	0
SMAC_05696	1	1	0	0
SMAC_05739	1	1	0	0
SMAC_05811	1	1	0	0
SMAC_05897	1	1	0	0
SMAC_05997	1	1	0	0
SMAC_06087	1	1	0	0
SMAC_06264	1	1	0	0
SMAC_06356	1	1	0	0
SMAC_06396	1	1	0	0
SMAC_06409	1	1	0	0
SMAC_06428	1	1	0	0
SMAC_06445	1	1	0	0
SMAC_06501	1	1	0	0
SMAC_06575	1	1	0	0
SMAC_06594	1	1	0	0
SMAC_06640	1	1	0	0
SMAC_06738	1	1	0	0
SMAC_06893	1	1	0	0
SMAC_06916	1	1	0	0
SMAC_06932	1	1	0	0
SMAC_06996	1	1	0	0
SMAC_07091	1	1	0	0
SMAC_07106	1	1	0	0
SMAC_07181	1	1	0	0
SMAC_07374	1	1	0	0
SMAC_07386	1	1	0	0
SMAC_07419	1	1	0	0
SMAC_07431	1	1	0	0
SMAC_07435	1	1	0	0
SMAC_07567	1	1	0	0
SMAC_07681	1	1	0	0
SMAC_07796	1	1	0	0
SMAC_07832	1	1	0	0
SMAC_07851	1	1	0	0
SMAC_08232	1	1	0	0
SMAC_08234	1	1	0	0
SMAC_08246	1	1	0	0
SMAC_08275	1	1	0	0
SMAC_08297	1	1	0	0
SMAC_08323	1	1	0	0
SMAC_08324	1	1	0	0
SMAC_08400	1	1	0	0
SMAC_08462	1	1	0	0
SMAC_08476	1	1	0	0
SMAC_08577	1	1	0	0
SMAC_08581	1	1	0	0
SMAC_08587	1	1	0	0
SMAC_08634	1	1	0	0
SMAC_08774	1	1	0	0
SMAC_08885	1	1	0	0
SMAC_08970	1	1	0	0
SMAC_09083	1	1	0	0
SMAC_09126	1	1	0	0
SMAC_09232	1	1	0	0
SMAC_09283	1	1	0	0
SMAC_09290	1	1	0	0
SMAC_09293	1	1	0	0
SMAC_09295	1	1	0	0
SMAC_09373	1	1	0	0
SMAC_09519	1	1	0	0
SMAC_09586	1	1	0	0
SMAC_09625	1	1	0	0
SMAC_09640	1	1	0	0
SMAC_09687	1	1	0	0
SMAC_09689	1	1	0	0
SMAC_09745	1	1	0	0
SMAC_09788	1	1	0	0
SMAC_09840	1	1	0	0
SMAC_09848	1	1	0	0
SMAC_10536	1	1	0	0
SMAC_12083	1	1	0	0
SMAC_12590	1	1	0	0
SMAC_12650	1	1	0	0
SMAC_12675	1	1	0	0
SMAC_12698	1	1	0	0
SMAC_12699	1	1	0	0
SMAC_12747	1	1	0	0
SMAC_12814	1	1	0	0
SMAC_12818	1	1	0	0
SMAC_00113	0	0	1	1
SMAC_00136	0	0	1	1
SMAC_00150	0	0	1	1
SMAC_00220	0	0	1	1
SMAC_00286	0	0	1	1
SMAC_00418	0	0	1	1
SMAC_00439	0	0	1	1
SMAC_00463	0	0	1	1
SMAC_00501	0	0	1	1
SMAC_00504	0	0	1	1
SMAC_00532	0	0	1	1
SMAC_00607	0	0	1	1
SMAC_00616	0	0	1	1
SMAC_00638	0	0	1	1
SMAC_00706	0	0	1	1
SMAC_00716	0	0	1	1
SMAC_00802	0	0	1	1
SMAC_00817	0	0	1	1
SMAC_00979	0	0	1	1
SMAC_01073	0	0	1	1
SMAC_01084	0	0	1	1
SMAC_01176	0	0	1	1
SMAC_01261	0	0	1	1
SMAC_01290	0	0	1	1
SMAC_01364	0	0	1	1
SMAC_01394	0	0	1	1
SMAC_01427	0	0	1	1
SMAC_01433	0	0	1	1
SMAC_01453	0	0	1	1
SMAC_01474	0	0	1	1
SMAC_01606	0	0	1	1
SMAC_01754	0	0	1	1
SMAC_01764	0	0	1	1
SMAC_01799	0	0	1	1
SMAC_01808	0	0	1	1
SMAC_01818	0	0	1	1
SMAC_01952	0	0	1	1
SMAC_02076	0	0	1	1
SMAC_02110	0	0	1	1
SMAC_02156	0	0	1	1
SMAC_02163	0	0	1	1
SMAC_02183	0	0	1	1
SMAC_02272	0	0	1	1
SMAC_02315	0	0	1	1
SMAC_02335	0	0	1	1
SMAC_02378	0	0	1	1
SMAC_02400	0	0	1	1
SMAC_02417	0	0	1	1
SMAC_02477	0	0	1	1
SMAC_02496	0	0	1	1
SMAC_02505	0	0	1	1
SMAC_02525	0	0	1	1
SMAC_02621	0	0	1	1
SMAC_02642	0	0	1	1
SMAC_02643	0	0	1	1
SMAC_02795	0	0	1	1
SMAC_02830	0	0	1	1
SMAC_02896	0	0	1	1
SMAC_02934	0	0	1	1
SMAC_02969	0	0	1	1
SMAC_03040	0	0	1	1
SMAC_03109	0	0	1	1
SMAC_03124	0	0	1	1
SMAC_03394	0	0	1	1
SMAC_03406	0	0	1	1
SMAC_03594	0	0	1	1
SMAC_03602	0	0	1	1
SMAC_03701	0	0	1	1
SMAC_03703	0	0	1	1
SMAC_03889	0	0	1	1
SMAC_03939	0	0	1	1
SMAC_03962	0	0	1	1
SMAC_04006	0	0	1	1
SMAC_04022	0	0	1	1
SMAC_04128	0	0	1	1
SMAC_04294	0	0	1	1
SMAC_04297	0	0	1	1
SMAC_04299	0	0	1	1
SMAC_04316	0	0	1	1
SMAC_04326	0	0	1	1
SMAC_04543	0	0	1	1
SMAC_04785	0	0	1	1
SMAC_04867	0	0	1	1
SMAC_05099	0	0	1	1
SMAC_05142	0	0	1	1
SMAC_05219	0	0	1	1
SMAC_05231	0	0	1	1
SMAC_05375	0	0	1	1
SMAC_05435	0	0	1	1
SMAC_05467	0	0	1	1
SMAC_05504	0	0	1	1
SMAC_05522	0	0	1	1
SMAC_05542	0	0	1	1
SMAC_05705	0	0	1	1
SMAC_05710	0	0	1	1
SMAC_05725	0	0	1	1
SMAC_05781	0	0	1	1
SMAC_05876	0	0	1	1
SMAC_05918	0	0	1	1
SMAC_05970	0	0	1	1
SMAC_06143	0	0	1	1
SMAC_06168	0	0	1	1
SMAC_06235	0	0	1	1
SMAC_06292	0	0	1	1
SMAC_06331	0	0	1	1
SMAC_06421	0	0	1	1
SMAC_06516	0	0	1	1
SMAC_06519	0	0	1	1
SMAC_06586	0	0	1	1
SMAC_06646	0	0	1	1
SMAC_06648	0	0	1	1
SMAC_06650	0	0	1	1
SMAC_06694	0	0	1	1
SMAC_06706	0	0	1	1
SMAC_06718	0	0	1	1
SMAC_06733	0	0	1	1
SMAC_06834	0	0	1	1
SMAC_07007	0	0	1	1
SMAC_07040	0	0	1	1
SMAC_07088	0	0	1	1
SMAC_07244	0	0	1	1
SMAC_07310	0	0	1	1
SMAC_07391	0	0	1	1
SMAC_07456	0	0	1	1
SMAC_07502	0	0	1	1
SMAC_07504	0	0	1	1
SMAC_07544	0	0	1	1
SMAC_07575	0	0	1	1
SMAC_07599	0	0	1	1
SMAC_07606	0	0	1	1
SMAC_07653	0	0	1	1
SMAC_07774	0	0	1	1
SMAC_07828	0	0	1	1
SMAC_07831	0	0	1	1
SMAC_07846	0	0	1	1
SMAC_08066	0	0	1	1
SMAC_08068	0	0	1	1
SMAC_08084	0	0	1	1
SMAC_08106	0	0	1	1
SMAC_08204	0	0	1	1
SMAC_08269	0	0	1	1
SMAC_08367	0	0	1	1
SMAC_08445	0	0	1	1
SMAC_08565	0	0	1	1
SMAC_08578	0	0	1	1
SMAC_08583	0	0	1	1
SMAC_08677	0	0	1	1
SMAC_08873	0	0	1	1
SMAC_08893	0	0	1	1
SMAC_09022	0	0	1	1
SMAC_09069	0	0	1	1
SMAC_09141	0	0	1	1
SMAC_09250	0	0	1	1
SMAC_09408	0	0	1	1
SMAC_09436	0	0	1	1
SMAC_09459	0	0	1	1
SMAC_09535	0	0	1	1
SMAC_12708	0	0	1	1
SMAC_12821	0	0	1	1
SMAC_00506	1	0	1	1
SMAC_01783	1	0	1	1
SMAC_02547	1	0	1	1
SMAC_03677	1	0	1	1
SMAC_04916	1	0	1	1
SMAC_05783	1	0	1	1
SMAC_06284	1	0	1	1
SMAC_07565	1	0	1	1
SMAC_09428	1	0	1	1
SMAC_00075	0	0	1	0
SMAC_00093	0	0	1	0
SMAC_00179	0	0	1	0
SMAC_00225	0	0	1	0
SMAC_00315	0	0	1	0
SMAC_00425	0	0	1	0
SMAC_00508	0	0	1	0
SMAC_00989	0	0	1	0
SMAC_01061	0	0	1	0
SMAC_01179	0	0	1	0
SMAC_01250	0	0	1	0
SMAC_01298	0	0	1	0
SMAC_01345	0	0	1	0
SMAC_01459	0	0	1	0
SMAC_01464	0	0	1	0
SMAC_01486	0	0	1	0
SMAC_01507	0	0	1	0
SMAC_01511	0	0	1	0
SMAC_01547	0	0	1	0
SMAC_01612	0	0	1	0
SMAC_01657	0	0	1	0
SMAC_01699	0	0	1	0
SMAC_01732	0	0	1	0
SMAC_01753	0	0	1	0
SMAC_01815	0	0	1	0
SMAC_01886	0	0	1	0
SMAC_02149	0	0	1	0
SMAC_02359	0	0	1	0
SMAC_02397	0	0	1	0
SMAC_02415	0	0	1	0
SMAC_02431	0	0	1	0
SMAC_02441	0	0	1	0
SMAC_02528	0	0	1	0
SMAC_02666	0	0	1	0
SMAC_02692	0	0	1	0
SMAC_02760	0	0	1	0
SMAC_02854	0	0	1	0
SMAC_02987	0	0	1	0
SMAC_03079	0	0	1	0
SMAC_03108	0	0	1	0
SMAC_03130	0	0	1	0
SMAC_03162	0	0	1	0
SMAC_03183	0	0	1	0
SMAC_03223	0	0	1	0
SMAC_03233	0	0	1	0
SMAC_03294	0	0	1	0
SMAC_03348	0	0	1	0
SMAC_03372	0	0	1	0
SMAC_03420	0	0	1	0
SMAC_03440	0	0	1	0
SMAC_03480	0	0	1	0
SMAC_03647	0	0	1	0
SMAC_03843	0	0	1	0
SMAC_03913	0	0	1	0
SMAC_03949	0	0	1	0
SMAC_03952	0	0	1	0
SMAC_04014	0	0	1	0
SMAC_04101	0	0	1	0
SMAC_04134	0	0	1	0
SMAC_04139	0	0	1	0
SMAC_04148	0	0	1	0
SMAC_04199	0	0	1	0
SMAC_04227	0	0	1	0
SMAC_04255	0	0	1	0
SMAC_04258	0	0	1	0
SMAC_04314	0	0	1	0
SMAC_04359	0	0	1	0
SMAC_04430	0	0	1	0
SMAC_04466	0	0	1	0
SMAC_04516	0	0	1	0
SMAC_04610	0	0	1	0
SMAC_04614	0	0	1	0
SMAC_04739	0	0	1	0
SMAC_04847	0	0	1	0
SMAC_04927	0	0	1	0
SMAC_04984	0	0	1	0
SMAC_05252	0	0	1	0
SMAC_05387	0	0	1	0
SMAC_05408	0	0	1	0
SMAC_05474	0	0	1	0
SMAC_05495	0	0	1	0
SMAC_05584	0	0	1	0
SMAC_05628	0	0	1	0
SMAC_05638	0	0	1	0
SMAC_05656	0	0	1	0
SMAC_05674	0	0	1	0
SMAC_05727	0	0	1	0
SMAC_05766	0	0	1	0
SMAC_05855	0	0	1	0
SMAC_05967	0	0	1	0
SMAC_05978	0	0	1	0
SMAC_05979	0	0	1	0
SMAC_05998	0	0	1	0
SMAC_06024	0	0	1	0
SMAC_06025	0	0	1	0
SMAC_06077	0	0	1	0
SMAC_06098	0	0	1	0
SMAC_06113	0	0	1	0
SMAC_06218	0	0	1	0
SMAC_06232	0	0	1	0
SMAC_06393	0	0	1	0
SMAC_06637	0	0	1	0
SMAC_06814	0	0	1	0
SMAC_07009	0	0	1	0
SMAC_07128	0	0	1	0
SMAC_07304	0	0	1	0
SMAC_07309	0	0	1	0
SMAC_07332	0	0	1	0
SMAC_07351	0	0	1	0
SMAC_07363	0	0	1	0
SMAC_07474	0	0	1	0
SMAC_07526	0	0	1	0
SMAC_07592	0	0	1	0
SMAC_07731	0	0	1	0
SMAC_07843	0	0	1	0
SMAC_07853	0	0	1	0
SMAC_07978	0	0	1	0
SMAC_07995	0	0	1	0
SMAC_08229	0	0	1	0
SMAC_08257	0	0	1	0
SMAC_08338	0	0	1	0
SMAC_08339	0	0	1	0
SMAC_08357	0	0	1	0
SMAC_08371	0	0	1	0
SMAC_08411	0	0	1	0
SMAC_08513	0	0	1	0
SMAC_08818	0	0	1	0
SMAC_08856	0	0	1	0
SMAC_08858	0	0	1	0
SMAC_08932	0	0	1	0
SMAC_09004	0	0	1	0
SMAC_09006	0	0	1	0
SMAC_09008	0	0	1	0
SMAC_09009	0	0	1	0
SMAC_09152	0	0	1	0
SMAC_09193	0	0	1	0
SMAC_09311	0	0	1	0
SMAC_09397	0	0	1	0
SMAC_10331	0	0	1	0
SMAC_12091	0	0	1	0
SMAC_12709	0	0	1	0
SMAC_00631	1	0	1	0
SMAC_07261	1	0	1	0
SMAC_00014	0	0	0	1
SMAC_00069	0	0	0	1
SMAC_00115	0	0	0	1
SMAC_00158	0	0	0	1
SMAC_00238	0	0	0	1
SMAC_00289	0	0	0	1
SMAC_00313	0	0	0	1
SMAC_00327	0	0	0	1
SMAC_00364	0	0	0	1
SMAC_00372	0	0	0	1
SMAC_00396	0	0	0	1
SMAC_00413	0	0	0	1
SMAC_00490	0	0	0	1
SMAC_00515	0	0	0	1
SMAC_00530	0	0	0	1
SMAC_00602	0	0	0	1
SMAC_00686	0	0	0	1
SMAC_00732	0	0	0	1
SMAC_00762	0	0	0	1
SMAC_00819	0	0	0	1
SMAC_00847	0	0	0	1
SMAC_00972	0	0	0	1
SMAC_00974	0	0	0	1
SMAC_00992	0	0	0	1
SMAC_01151	0	0	0	1
SMAC_01215	0	0	0	1
SMAC_01265	0	0	0	1
SMAC_01350	0	0	0	1
SMAC_01360	0	0	0	1
SMAC_01368	0	0	0	1
SMAC_01376	0	0	0	1
SMAC_01564	0	0	0	1
SMAC_01675	0	0	0	1
SMAC_01749	0	0	0	1
SMAC_01772	0	0	0	1
SMAC_01775	0	0	0	1
SMAC_01797	0	0	0	1
SMAC_01814	0	0	0	1
SMAC_01841	0	0	0	1
SMAC_02013	0	0	0	1
SMAC_02080	0	0	0	1
SMAC_02130	0	0	0	1
SMAC_02246	0	0	0	1
SMAC_02444	0	0	0	1
SMAC_02463	0	0	0	1
SMAC_02531	0	0	0	1
SMAC_02551	0	0	0	1
SMAC_02564	0	0	0	1
SMAC_02571	0	0	0	1
SMAC_02737	0	0	0	1
SMAC_02767	0	0	0	1
SMAC_02804	0	0	0	1
SMAC_02812	0	0	0	1
SMAC_02845	0	0	0	1
SMAC_02851	0	0	0	1
SMAC_02856	0	0	0	1
SMAC_02857	0	0	0	1
SMAC_02871	0	0	0	1
SMAC_02891	0	0	0	1
SMAC_02914	0	0	0	1
SMAC_03383	0	0	0	1
SMAC_03444	0	0	0	1
SMAC_03526	0	0	0	1
SMAC_03527	0	0	0	1
SMAC_03578	0	0	0	1
SMAC_03636	0	0	0	1
SMAC_03693	0	0	0	1
SMAC_03781	0	0	0	1
SMAC_03800	0	0	0	1
SMAC_03831	0	0	0	1
SMAC_03862	0	0	0	1
SMAC_03931	0	0	0	1
SMAC_03955	0	0	0	1
SMAC_03980	0	0	0	1
SMAC_03984	0	0	0	1
SMAC_04003	0	0	0	1
SMAC_04066	0	0	0	1
SMAC_04160	0	0	0	1
SMAC_04241	0	0	0	1
SMAC_04260	0	0	0	1
SMAC_04267	0	0	0	1
SMAC_04288	0	0	0	1
SMAC_04368	0	0	0	1
SMAC_04408	0	0	0	1
SMAC_04444	0	0	0	1
SMAC_04569	0	0	0	1
SMAC_04596	0	0	0	1
SMAC_04600	0	0	0	1
SMAC_04645	0	0	0	1
SMAC_04706	0	0	0	1
SMAC_04782	0	0	0	1
SMAC_04852	0	0	0	1
SMAC_04858	0	0	0	1
SMAC_04876	0	0	0	1
SMAC_04887	0	0	0	1
SMAC_04918	0	0	0	1
SMAC_04939	0	0	0	1
SMAC_04975	0	0	0	1
SMAC_05050	0	0	0	1
SMAC_05057	0	0	0	1
SMAC_05141	0	0	0	1
SMAC_05143	0	0	0	1
SMAC_05176	0	0	0	1
SMAC_05240	0	0	0	1
SMAC_05256	0	0	0	1
SMAC_05282	0	0	0	1
SMAC_05304	0	0	0	1
SMAC_05368	0	0	0	1
SMAC_05464	0	0	0	1
SMAC_05496	0	0	0	1
SMAC_05502	0	0	0	1
SMAC_05740	0	0	0	1
SMAC_05931	0	0	0	1
SMAC_05966	0	0	0	1
SMAC_06074	0	0	0	1
SMAC_06208	0	0	0	1
SMAC_06238	0	0	0	1
SMAC_06299	0	0	0	1
SMAC_06395	0	0	0	1
SMAC_06419	0	0	0	1
SMAC_06441	0	0	0	1
SMAC_06526	0	0	0	1
SMAC_06570	0	0	0	1
SMAC_06645	0	0	0	1
SMAC_06656	0	0	0	1
SMAC_06752	0	0	0	1
SMAC_06768	0	0	0	1
SMAC_06836	0	0	0	1
SMAC_07073	0	0	0	1
SMAC_07113	0	0	0	1
SMAC_07137	0	0	0	1
SMAC_07162	0	0	0	1
SMAC_07163	0	0	0	1
SMAC_07239	0	0	0	1
SMAC_07376	0	0	0	1
SMAC_07415	0	0	0	1
SMAC_07512	0	0	0	1
SMAC_07533	0	0	0	1
SMAC_07736	0	0	0	1
SMAC_07770	0	0	0	1
SMAC_07771	0	0	0	1
SMAC_07996	0	0	0	1
SMAC_08079	0	0	0	1
SMAC_08404	0	0	0	1
SMAC_08482	0	0	0	1
SMAC_08499	0	0	0	1
SMAC_08509	0	0	0	1
SMAC_08567	0	0	0	1
SMAC_08591	0	0	0	1
SMAC_08595	0	0	0	1
SMAC_08597	0	0	0	1
SMAC_08606	0	0	0	1
SMAC_08623	0	0	0	1
SMAC_08749	0	0	0	1
SMAC_08773	0	0	0	1
SMAC_08907	0	0	0	1
SMAC_09140	0	0	0	1
SMAC_09215	0	0	0	1
SMAC_09331	0	0	0	1
SMAC_09515	0	0	0	1
SMAC_09568	0	0	0	1
SMAC_12794	0	0	0	1
SMAC_00019	1	0	0	0
SMAC_00023	1	0	0	0
SMAC_00028	1	0	0	0
SMAC_00194	1	0	0	0
SMAC_00272	1	0	0	0
SMAC_00277	1	0	0	0
SMAC_00294	1	0	0	0
SMAC_00296	1	0	0	0
SMAC_00404	1	0	0	0
SMAC_00456	1	0	0	0
SMAC_00476	1	0	0	0
SMAC_00511	1	0	0	0
SMAC_00606	1	0	0	0
SMAC_00633	1	0	0	0
SMAC_00661	1	0	0	0
SMAC_00741	1	0	0	0
SMAC_00744	1	0	0	0
SMAC_00750	1	0	0	0
SMAC_00858	1	0	0	0
SMAC_00923	1	0	0	0
SMAC_00924	1	0	0	0
SMAC_00935	1	0	0	0
SMAC_01007	1	0	0	0
SMAC_01095	1	0	0	0
SMAC_01100	1	0	0	0
SMAC_01201	1	0	0	0
SMAC_01210	1	0	0	0
SMAC_01337	1	0	0	0
SMAC_01372	1	0	0	0
SMAC_01615	1	0	0	0
SMAC_01693	1	0	0	0
SMAC_01778	1	0	0	0
SMAC_01902	1	0	0	0
SMAC_02001	1	0	0	0
SMAC_02025	1	0	0	0
SMAC_02053	1	0	0	0
SMAC_02211	1	0	0	0
SMAC_02392	1	0	0	0
SMAC_02411	1	0	0	0
SMAC_02424	1	0	0	0
SMAC_02461	1	0	0	0
SMAC_02694	1	0	0	0
SMAC_02695	1	0	0	0
SMAC_02698	1	0	0	0
SMAC_02772	1	0	0	0
SMAC_03027	1	0	0	0
SMAC_03030	1	0	0	0
SMAC_03081	1	0	0	0
SMAC_03150	1	0	0	0
SMAC_03166	1	0	0	0
SMAC_03504	1	0	0	0
SMAC_03548	1	0	0	0
SMAC_03581	1	0	0	0
SMAC_03633	1	0	0	0
SMAC_03713	1	0	0	0
SMAC_03746	1	0	0	0
SMAC_03749	1	0	0	0
SMAC_03750	1	0	0	0
SMAC_03790	1	0	0	0
SMAC_03994	1	0	0	0
SMAC_04110	1	0	0	0
SMAC_04303	1	0	0	0
SMAC_04329	1	0	0	0
SMAC_04357	1	0	0	0
SMAC_04358	1	0	0	0
SMAC_04428	1	0	0	0
SMAC_04488	1	0	0	0
SMAC_04532	1	0	0	0
SMAC_04533	1	0	0	0
SMAC_04539	1	0	0	0
SMAC_04546	1	0	0	0
SMAC_04551	1	0	0	0
SMAC_04710	1	0	0	0
SMAC_04799	1	0	0	0
SMAC_04800	1	0	0	0
SMAC_04809	1	0	0	0
SMAC_04865	1	0	0	0
SMAC_05010	1	0	0	0
SMAC_05054	1	0	0	0
SMAC_05101	1	0	0	0
SMAC_05135	1	0	0	0
SMAC_05150	1	0	0	0
SMAC_05288	1	0	0	0
SMAC_05322	1	0	0	0
SMAC_05342	1	0	0	0
SMAC_05450	1	0	0	0
SMAC_05576	1	0	0	0
SMAC_05580	1	0	0	0
SMAC_05610	1	0	0	0
SMAC_05693	1	0	0	0
SMAC_05698	1	0	0	0
SMAC_05700	1	0	0	0
SMAC_05862	1	0	0	0
SMAC_05988	1	0	0	0
SMAC_06078	1	0	0	0
SMAC_06096	1	0	0	0
SMAC_06221	1	0	0	0
SMAC_06248	1	0	0	0
SMAC_06308	1	0	0	0
SMAC_06355	1	0	0	0
SMAC_06377	1	0	0	0
SMAC_06388	1	0	0	0
SMAC_06450	1	0	0	0
SMAC_06512	1	0	0	0
SMAC_06565	1	0	0	0
SMAC_06613	1	0	0	0
SMAC_06679	1	0	0	0
SMAC_06746	1	0	0	0
SMAC_06844	1	0	0	0
SMAC_06937	1	0	0	0
SMAC_06944	1	0	0	0
SMAC_07030	1	0	0	0
SMAC_07209	1	0	0	0
SMAC_07214	1	0	0	0
SMAC_07248	1	0	0	0
SMAC_07282	1	0	0	0
SMAC_07352	1	0	0	0
SMAC_07353	1	0	0	0
SMAC_07416	1	0	0	0
SMAC_07425	1	0	0	0
SMAC_07434	1	0	0	0
SMAC_07509	1	0	0	0
SMAC_07595	1	0	0	0
SMAC_07833	1	0	0	0
SMAC_07874	1	0	0	0
SMAC_07885	1	0	0	0
SMAC_07895	1	0	0	0
SMAC_07896	1	0	0	0
SMAC_07953	1	0	0	0
SMAC_07975	1	0	0	0
SMAC_07976	1	0	0	0
SMAC_08002	1	0	0	0
SMAC_08097	1	0	0	0
SMAC_08137	1	0	0	0
SMAC_08202	1	0	0	0
SMAC_08247	1	0	0	0
SMAC_08273	1	0	0	0
SMAC_08327	1	0	0	0
SMAC_08520	1	0	0	0
SMAC_08524	1	0	0	0
SMAC_08561	1	0	0	0
SMAC_08627	1	0	0	0
SMAC_08668	1	0	0	0
SMAC_08707	1	0	0	0
SMAC_08713	1	0	0	0
SMAC_08801	1	0	0	0
SMAC_08833	1	0	0	0
SMAC_08912	1	0	0	0
SMAC_08953	1	0	0	0
SMAC_08982	1	0	0	0
SMAC_08984	1	0	0	0
SMAC_08985	1	0	0	0
SMAC_09001	1	0	0	0
SMAC_09018	1	0	0	0
SMAC_09046	1	0	0	0
SMAC_09082	1	0	0	0
SMAC_09122	1	0	0	0
SMAC_09153	1	0	0	0
SMAC_09162	1	0	0	0
SMAC_09176	1	0	0	0
SMAC_09203	1	0	0	0
SMAC_09252	1	0	0	0
SMAC_09370	1	0	0	0
SMAC_09468	1	0	0	0
SMAC_09527	1	0	0	0
SMAC_09550	1	0	0	0
SMAC_09671	1	0	0	0
SMAC_09786	1	0	0	0
SMAC_09811	1	0	0	0
SMAC_12096	1	0	0	0
SMAC_12105	1	0	0	0
SMAC_12703	1	0	0	0
SMAC_12721	1	0	0	0
SMAC_12755	1	0	0	0
SMAC_12762	1	0	0	0

## Sheet: top500 wt and pro1 proto
Additional file 3, sheet 3
genes that are in the top500 for wild type and pro1 protoperithecia
locus_tag	scaffold	gene	product	note	position	length of gene	length of 5'UTR	length of 3'UTR	length of cds	length of peptide	best hit blastp vs. Neurospora, e-value<e-05	e-value blastp vs. Neurospora	best hit blastp vs. nr (not self), e-value<e-05	organism blastp vs. nr (not self), e-value<e-05	e-value blastp vs. nr (not self), e-value<e-05	best hit blastp vs. swissprot (not self), e-value<e-05	e-value blastp vs. swissprot	HMMER3 analysis: Pfam domain model name for all domains found in the protein (sorted by e-value)	Seq. Description Blast2GO	GOs Blast2GO F:molecular_function; P:biological_process; C:cellular_component	Enzyme Codes Blast2GO	InterProScan Blast2GO	WolfPsort predictions
SMAC_00113	contig_2.1				490574..492780	2207	0	325	1821	607	NCU00023	Expect = 0.0	>ref|XP_957010.1| hypothetical protein NCU00023 [Neurospora crassa OR74A]	[Neurospora crassa OR74A]	Expect = 0.0	>sp|Q08905.1|FRE3_YEAST RecName: Full=Ferric reductase transmembrane component 3; AltName:	Expect = 5e-042	Ferric_reduct,NAD_binding_6,FAD_binding_8	ferric-chelate reductase	F:FAD binding; C:integral to membrane; P:oxidation reduction; F:oxidoreductase activity; F:iron ion binding; F:electron carrier activity	-	IPR013112; IPR013121; IPR013130; IPR017927; G3DSA:3.40.50.80 (GENE3D), PTHR11972 (PANTHER), PTHR11972:SF18 (PANTHER), SSF52343 (SUPERFAMILY)	plas 24, vacu 2
SMAC_00136	contig_2.1				complement(557404..560929)	3526	0	879	2562	854	NCU00046	Expect = 0.0	>ref|XP_956157.1| hypothetical protein NCU00046 [Neurospora crassa OR74A]	[Neurospora crassa OR74A]	Expect = 0.0	>sp|Q9UUG2.1|YFT6_SCHPO RecName: Full=Uncharacterized leucine-rich repeat-containing	Expect = 1e-080	LRR_1	leucine rich repeat domain-containing protein	F:protein binding	-	IPR001611; G3DSA:3.80.10.10 (GENE3D), PTHR15454 (PANTHER), PTHR15454:SF7 (PANTHER), SSF52058 (SUPERFAMILY)	nucl 20, cyto 6
SMAC_00150	contig_2.1				623981..629114	5134	1468	1044	2391	797	NCU00064	Expect = 0.0	>ref|XP_956374.1| hypothetical protein NCU00064 [Neurospora crassa OR74A]	[Neurospora crassa OR74A]	Expect = 0.0	>sp|P53858.1|BNI4_YEAST RecName: Full=Protein BNI4	Expect = 3e-015	no hits above threshold	unnamed protein product [Sordaria macrospora]	P:oxidation reduction; P:tRNA processing; F:tRNA dihydrouridine synthase activity; P:metabolic process; F:catalytic activity; F:FAD binding		PTHR12751 (PANTHER), PTHR12751:SF13 (PANTHER)	nucl 16, cyto_nucl 10.833, mito 7.5, cyto_mito 6.166
SMAC_00220	contig_2.1				complement(954727..957237)	2511	129	191	2061	687	NCU00943	Expect = 0.0	>ref|XP_965136.1| hypothetical protein NCU00943 [Neurospora crassa OR74A]	[Neurospora crassa OR74A]	Expect = 0.0	>sp|Q54QZ5.1|TREA_DICDI RecName: Full=Trehalase; AltName: Full=Alpha,alpha-trehalase;	Expect = 7e-105	Trehalase	trehalase precursor	P:trehalose metabolic process; F:alpha,alpha-trehalase activity	EC:3.2.1.28	IPR001661; IPR008928; IPR018232	extr 21, vacu 4
SMAC_00286	contig_2.1				complement(1174155..1176023)	1869	611	175	1017	339	NCU09887	Expect = 0.0	>ref|XP_958654.1| hypothetical protein NCU09887 [Neurospora crassa OR74A]	[Neurospora crassa OR74A]	Expect = 0.0	>sp|Q9C521.1|UGAL1_ARATH RecName: Full=UDP-galactose transporter 1; Short=At-UDP-GalT1	Expect = 1e-022	TPT,UAA	drug metabolite transporter superfamily	C:integral to membrane	-	IPR004853; PTHR11132 (PANTHER)	plas 22, E.R. 2, mito 1, golg 1, vacu 1
SMAC_00418	contig_2.1				1699461..1701742	2282	247	1093	942	314	NCU03033	Expect = 2e-171	>ref|XP_965419.1| hypothetical protein NCU03033 [Neurospora crassa OR74A]	[Neurospora crassa OR74A]	Expect = 5e-168	>sp|P24488.1|HAP2_SCHPO RecName: Full=Transcriptional activator hap2	Expect = 3e-024	CBFB_NFYA	ccaat-binding transcription factor subunit hapb	P:mycelium development; F:transcription factor activity; C:nucleus; P:regulation of transcription, DNA-dependent	-	IPR001289; PTHR12632:SF4 (PANTHER)	nucl 24, cyto_nucl 14
SMAC_00439	contig_2.1				1794595..1797897	3303	38	1322	1878	626	NCU00499	Expect = 0.0	>ref|XP_964303.1| hypothetical protein NCU00499 [Neurospora crassa OR74A]	[Neurospora crassa OR74A]	Expect = 0.0	No hits found		bZIP_1	bzip transcription factor	F:sequence-specific DNA binding; F:protein dimerization activity; F:transcription factor activity; C:nucleus; P:regulation of transcription, DNA-dependent	-	IPR004827; IPR011616; G3DSA:1.20.5.170 (GENE3D), PTHR13301 (PANTHER), PTHR13301:SF19 (PANTHER)	nucl 18, mito 4, cyto 3
SMAC_00463	contig_2.1				complement(1903904..1910984)	7081	1836	634	4041	1347	NCU02994	Expect = 0.0	>ref|XP_965380.1| hypothetical protein NCU02994 [Neurospora crassa OR74A]	[Neurospora crassa OR74A]	Expect = 0.0	No hits found		no hits above threshold	zinc finger protein	F:zinc ion binding; C:intracellular	-	PTHR10032 (PANTHER), PTHR10032:SF115 (PANTHER)	nucl 19, cyto 5, mito 3
SMAC_00501	contig_2.1				2037029..2038245	1217	96	380	618	206	NCU02948	Expect = 7e-109	>ref|XP_965630.2| minor allergen Alt a 7 [Neurospora crassa OR74A]	[Neurospora crassa OR74A]	Expect = 2e-105	>sp|P42058.1|ALTA7_ALTAL RecName: Full=Minor allergen Alt a 7; AltName: Full=Allergen	Expect = 9e-076	Flavodoxin_1,FMN_red,Flavodoxin_2	minor allergen alt a 7	F:oxidoreductase activity; F:FMN binding; P:negative regulation of transcription	-	IPR008254; IPR010089; G3DSA:3.40.50.360 (GENE3D), SSF52218 (SUPERFAMILY)	mito 12.5, cyto_mito 11.5, cyto 9.5, extr 4
SMAC_00504	contig_2.1				complement(2045695..2047522)	1828	75	234	1143	381	NCU02946	Expect = 0.0	>ref|XP_965628.2| hypothetical protein NCU02946 [Neurospora crassa OR74A]	[Neurospora crassa OR74A]	Expect = 1e-176	No hits found		Mito_carr	mitochondrial carrier protein	P:transmembrane transport; C:integral to membrane; F:binding	-	IPR018108; IPR023395; PTHR24089 (PANTHER), PTHR24089:SF156 (PANTHER)	plas 26
SMAC_00532	contig_2.1				complement(2140529..2142810)	2282	220	316	1572	524	NCU02879	Expect = 0.0	>ref|XP_965561.2| hypothetical protein NCU02879 [Neurospora crassa OR74A]	[Neurospora crassa OR74A]	Expect = 0.0	>sp|O94639.1|ZRT1_SCHPO RecName: Full=Zinc-regulated transporter 1; AltName: Full=High-affinity	Expect = 4e-017	Zip	zinc iron transporter	P:metal ion transport; C:membrane; F:metal ion transmembrane transporter activity; P:transmembrane transport	-	IPR003689; PTHR11040 (PANTHER), PTHR11040:SF1 (PANTHER)	plas 17, E.R. 7, mito 2
SMAC_00607	contig_2.1				2420258..2422206	1949	164	1016	348	116	NCU02837	Expect = 1e-064	>ref|XP_964127.2| hypothetical protein NCU02837 [Neurospora crassa OR74A]	[Neurospora crassa OR74A]	Expect = 3e-060	>sp|O59670.2|PM14_SCHPO RecName: Full=Pre-mRNA branch site p14-like protein	Expect = 1e-029	RRM_1	pre-mrna branch site protein p14	F:nucleic acid binding; F:nucleotide binding	-	IPR000504; IPR012677; coil (COIL), PTHR22630 (PANTHER), SSF54928 (SUPERFAMILY)	nucl 13.5, cyto_nucl 9.5, mito 8, cyto 4.5
SMAC_00616	contig_2.1		putative histidine kinase group protein		complement(2473025..2478786)	5762	840	807	3897	1299	NCU02815	Expect = 0.0	>ref|XP_964471.1| hypothetical protein NCU02815 [Neurospora crassa OR74A]	[Neurospora crassa OR74A]	Expect = 0.0	>sp|Q54YZ9.2|DHKJ_DICDI RecName: Full=Hybrid signal transduction histidine kinase J	Expect = 0.0	HAMP,HATPase_c,Response_reg,HisKA	histidine kinase 1	F:two-component response regulator activity; P:two-component signal transduction system (phosphorelay); C:integral to membrane; P:peptidyl-histidine phosphorylation; P:regulation of transcription, DNA-dependent; F:ATP binding; P:signal transduction; F:two-component sensor activity	-	IPR001789; IPR003594; IPR003660; IPR003661; IPR004358; IPR005467; IPR009082; IPR011006; G3DSA:1.10.287.240 (GENE3D), G3DSA:3.40.50.2300 (GENE3D), PTHR24423 (PANTHER), PTHR24423:SF373 (PANTHER)	cyto 17, cyto_nucl 12.5, nucl 6, mito 2, pero 2
SMAC_00638	contig_2.2				complement(11174..13640)	2467	5	212	2250	750	NCU04051	Expect = 0.0	>ref|XP_957666.1| protein GCN20 [Neurospora crassa OR74A]	[Neurospora crassa OR74A]	Expect = 0.0	>sp|P43535.1|GCN20_YEAST RecName: Full=Protein GCN20	Expect = 0.0	ABC_tran,SMC_N,Miro,DUF258	translation initiation regulator	F:ATPase activity; F:ATP binding; P:auxin biosynthetic process	-	IPR003439; IPR003593; IPR017871; G3DSA:3.40.50.300 (GENE3D), PTHR19211 (PANTHER), PTHR19211:SF17 (PANTHER), SSF52540 (SUPERFAMILY)	cyto 14, nucl 10, pero 3
SMAC_00706	contig_2.2				284793..287474	2682	235	317	1818	606	NCU05493	Expect = 0.0	>ref|XP_960455.1| hypothetical protein NCU05493 [Neurospora crassa OR74A]	[Neurospora crassa OR74A]	Expect = 0.0	No hits found		no hits above threshold	unnamed protein product [Sordaria macrospora]	F:protein binding		IPR015943; SSF82171 (SUPERFAMILY)	nucl 15, cyto_nucl 12.5, cyto 8, mito 2, pero 2
SMAC_00716	contig_2.2				324917..327451	2535	395	868	1272	424	NCU05508	Expect = 0.0	>ref|XP_960470.2| hypothetical protein NCU05508 [Neurospora crassa OR74A]	[Neurospora crassa OR74A]	Expect = 0.0	No hits found		no hits above threshold	vegetative cell wall protein gp1	F:molecular_function; P:biological_process; C:cellular_component		no IPS match	nucl 20, cyto 6
SMAC_00802	contig_2.2	putative bli3	putative BLI-3 blue-light-inducible Bli-3 protein		complement(632715..633751)	1037	139	201	630	210	NCU07267	Expect = 6e-116	>ref|XP_962121.2| protein bli-3 [Neurospora crassa OR74A]	[Neurospora crassa OR74A]	Expect = 3e-113	>sp|Q01358.1|BLI3_NEUCR RecName: Full=Protein bli-3	Expect = 5e-114	Pyridox_oxidase	protein bli-3	F:FMN binding	-	IPR009002; IPR011576; IPR012349	cyto 11.5, cyto_nucl 10.5, nucl 8.5, pero 6
SMAC_00817	contig_2.2				complement(680282..684286)	4005	0	772	2967	989	NCU07282	Expect = 0.0	>ref|XP_962136.1| hypothetical protein NCU07282 [Neurospora crassa OR74A]	[Neurospora crassa OR74A]	Expect = 0.0	>sp|O43024.1|YGVA_SCHPO RecName: Full=CUE domain-containing protein C354.10	Expect = 3e-011	CUE	rnapii degradation factor def1	P:ascospore formation; P:pathogenesis; P:spore germination; F:protein binding	-	IPR003892; IPR009060	mito 13, nucl 10.5, cyto_nucl 8, cyto 2.5
SMAC_00979	contig_2.2				complement(1348248..1349496)	1249	173	256	729	243	NCU06370	Expect = 5e-121	>ref|XP_962404.1| hypothetical protein NCU06370 [Neurospora crassa OR74A]	[Neurospora crassa OR74A]	Expect = 1e-117	>sp|Q86AQ7.1|VAM7B_DICDI RecName: Full=Vesicle-associated membrane protein 7B	Expect = 4e-025	Synaptobrevin	vesicle-associated membrane protein 712	C:integral to membrane; P:vesicle-mediated transport	-	IPR001388; IPR010908; IPR011012; G3DSA:1.20.5.110 (GENE3D), PTHR21136 (PANTHER), PTHR21136:SF15 (PANTHER)	mito 12, extr 6, mito_nucl 6, cyto 3
SMAC_01073	contig_2.2				complement(1698721..1700699)	1979	253	676	1050	350	NCU04521	Expect = 2e-165	>ref|XP_956932.1| hypothetical protein NCU04521 [Neurospora crassa OR74A]	[Neurospora crassa OR74A]	Expect = 4e-163	No hits found		BTB	btb poz-like protein	F:protein binding	-	IPR000210; IPR011333; IPR013069; PTHR23110 (PANTHER), PTHR23110:SF30 (PANTHER)	mito 11, nucl 9.5, cyto_nucl 8.5, cyto 6.5
SMAC_01084	contig_2.2				1734354..1740553	6200	585	572	4782	1594	NCU04021	Expect = 0.0	>ref|XP_001906111.1| hypothetical protein [Podospora anserina S mat+]	[Podospora anserina S mat+]	Expect = 0.0	>sp|O35600.1|ABCA4_MOUSE RecName: Full=Retinal-specific ATP-binding cassette transporter;	Expect = 1e-056	ABC_tran,SMC_N	abc transporter	F:ATPase activity; F:ATP binding; P:auxin biosynthetic process	-	IPR003439; IPR003593; IPR017871; G3DSA:3.40.50.300 (GENE3D), PTHR19229 (PANTHER), PTHR19229:SF14 (PANTHER), SSF52540 (SUPERFAMILY)	plas 16, E.R. 6, mito 2, vacu 2
SMAC_01176	contig_2.2				2024098..2027184	3087	71	264	2442	814	NCU04433	Expect = 0.0	>sp|P23622.3|CYS14_NEUCR RecName: Full=Sulfate permease 2; AltName: Full=Sulfate permease	not specified	Expect = 0.0	>sp|P23622.3|CYS14_NEUCR RecName: Full=Sulfate permease 2; AltName: Full=Sulfate permease	Expect = 0.0	Sulfate_transp,STAS	sulfate permease ii	C:integral to membrane; F:secondary active sulfate transmembrane transporter activity; P:sulfate transport; P:transmembrane transport	-	IPR001902; IPR002645; IPR011547; IPR018045; PTHR11814 (PANTHER), PTHR11814:SF9 (PANTHER)	plas 27
SMAC_01261	contig_2.4				218599..223175	4577	155	373	3618	1206	NCU00579	Expect = 0.0	>ref|XP_965719.1| hypothetical protein NCU00579 [Neurospora crassa OR74A]	[Neurospora crassa OR74A]	Expect = 0.0	>sp|O14340.2|YB35_SCHPO RecName: Full=Oxysterol-binding protein homolog C2F12.05c	Expect = 7e-138	Oxysterol_BP,Ank,PH	oxysterol-binding protein	P:steroid metabolic process; F:protein binding	-	IPR000648; IPR001849; IPR002110; IPR011993; IPR018494; IPR020683; PR01415 (PRINTS), PTHR10972:SF8 (PANTHER), SSF144000 (SUPERFAMILY), SSF50729 (SUPERFAMILY)	nucl 13.5, cyto_nucl 11, cyto 7.5, mito 3
SMAC_01290	contig_2.4	putative rho3	putative RHO3 protein		320123..322648	2526	657	920	627	209	NCU00600	Expect = 2e-119	>ref|XP_965740.1| protein RHO3 [Neurospora crassa OR74A]	[Neurospora crassa OR74A]	Expect = 7e-116	>sp|Q00245.2|RHO3_YEAST RecName: Full=GTP-binding protein RHO3; Flags: Precursor	Expect = 1e-073	Ras,Miro,Arf	rho3 protein	C:membrane; C:intracellular; F:GTP binding; P:small GTPase mediated signal transduction	-	IPR001806; IPR003578; IPR005225; IPR013753; G3DSA:3.40.50.300 (GENE3D), PTHR24072 (PANTHER), PTHR24072:SF44 (PANTHER), SSF52540 (SUPERFAMILY)	cyto 15, nucl 5, mito 5, mito_nucl 5
SMAC_01364	contig_2.4				648896..651199	2304	199	642	1293	431	NCU00687	Expect = 0.0	>ref|XP_965827.1| hypothetical protein NCU00687 [Neurospora crassa OR74A]	[Neurospora crassa OR74A]	Expect = 0.0	>sp|Q05518.1|PAL1_YEAST RecName: Full=Uncharacterized protein YDR348C	Expect = 3e-021	Pal1	pal1 cell morphology protein	-		IPR013226	nucl 23, cyto_nucl 14
SMAC_01394	contig_2.4				complement(740376..743068)	2693	152	674	1731	577	NCU00714	Expect = 0.0	>ref|XP_964548.1| hypothetical protein NCU00714 [Neurospora crassa OR74A]	[Neurospora crassa OR74A]	Expect = 0.0	>sp|Q9USI5.1|STI1_SCHPO RecName: Full=Heat shock protein sti1 homolog	Expect = 7e-173	TPR_1,TPR_2	heat shock protein sti1	P:response to stress; F:protein binding	-	IPR001440; IPR006636; IPR011990; IPR013026; IPR013105; IPR019734; PTHR22904 (PANTHER), PTHR22904:SF14 (PANTHER), SSF48452 (SUPERFAMILY)	nucl 12, cyto 10, pero 3
SMAC_01427	contig_2.4				complement(846961..848723)	1763	220	325	1218	406	NCU00742	Expect = 0.0	>ref|XP_964395.2| glycerol-3-phosphate dehydrogenase [Neurospora crassa OR74A]	[Neurospora crassa OR74A]	Expect = 0.0	>sp|Q6UGN0.1|GPD_TRIAT RecName: Full=Glycerol-3-phosphate dehydrogenase [NAD+]	Expect = 3e-137	NAD_Gly3P_dh_N,NAD_Gly3P_dh_C	glycerol-3-phosphate dehydrogenase	F:NAD or NADH binding; P:mycelium development; F:glycerol-3-phosphate dehydrogenase (NAD+) activity; P:oxidation reduction; P:glycerol-3-phosphate catabolic process; C:glycerol-3-phosphate dehydrogenase complex; F:protein homodimerization activity	EC:1.1.1.8	IPR006109; IPR006168; IPR008927; IPR011128; IPR013328; IPR016040; IPR017751; SSF51735 (SUPERFAMILY)	cyto 8.5, cyto_mito 8.166, cyto_nucl 7.333, mito 6.5, nucl 4, plas 4
SMAC_01433	contig_2.4				876573..877929	1357	90	304	963	321	NCU00748	Expect = 2e-119	>ref|XP_964401.1| hypothetical protein NCU00748 [Neurospora crassa OR74A]	[Neurospora crassa OR74A]	Expect = 2e-116	No hits found		no hits above threshold	unnamed protein product [Sordaria macrospora]	-		no IPS match	mito 9, nucl 8.5, cyto_nucl 7, cyto 4.5, extr 4
SMAC_01453	contig_2.4				complement(978061..981044)	2984	458	660	1554	518	NCU00768	Expect = 0.0	>ref|XP_964924.1| hypothetical protein NCU00768 [Neurospora crassa OR74A]	[Neurospora crassa OR74A]	Expect = 0.0	>sp|O60176.2|YG41_SCHPO RecName: Full=Uncharacterized RNA-binding protein C23E6.01c	Expect = 2e-099	RRM_1,RRM_3	mrna binding post-transcriptional regulator	F:nucleic acid binding; F:nucleotide binding	-	IPR000504; IPR012677; PTHR24012 (PANTHER), PTHR24012:SF268 (PANTHER), SSF54928 (SUPERFAMILY)	nucl 15, cyto_nucl 11, mito 5, cyto 5
SMAC_01474	contig_2.4				complement(1070930..1074857)	3928	353	605	2736	912	NCU00793	Expect = 0.0	>ref|XP_964949.2| hypothetical protein NCU00793 [Neurospora crassa OR74A]	[Neurospora crassa OR74A]	Expect = 0.0	>sp|Q9UUI7.1|TPSY_SCHPO RecName: Full=Putative alpha,alpha-trehalose-phosphate synthase	Expect = 3e-178	Glyco_transf_20,Trehalose_PPase	glycosyltransferase family 20	P:pathogenesis; F:transferase activity; P:trehalose biosynthetic process	-	IPR001830; IPR003337; IPR006379; IPR023214; G3DSA:3.40.50.2000 (GENE3D), PTHR10788 (PANTHER), PTHR10788:SF6 (PANTHER), SSF53756 (SUPERFAMILY)	mito 14, cyto_nucl 6.5, cyto 6, nucl 5
SMAC_01606	contig_2.4				complement(1501874..1504871)	2998	1446	314	927	309	NCU08337	Expect = 5e-125	>ref|XP_965240.1| hypothetical protein NCU08337 [Neurospora crassa OR74A]	[Neurospora crassa OR74A]	Expect = 3e-122	No hits found		no hits above threshold	unnamed protein product [Sordaria macrospora]	F:molecular_function; P:biological_process; C:cellular_component		no IPS match	plas 21, E.R. 2, nucl 1, cyto 1, cyto_nucl 1, golg 1, vacu 1
SMAC_01754	contig_2.5				442889..446985	4097	467	752	2550	850	NCU04390	Expect = 0.0	>ref|XP_957467.1| hypothetical protein NCU04390 [Neurospora crassa OR74A]	[Neurospora crassa OR74A]	Expect = 0.0	>sp|Q9UTN0.1|YII3_SCHPO RecName: Full=Uncharacterized transcriptional regulatory protein	Expect = 2e-019	Fungal_trans,Zn_clus	c6 transcription	F:transcription factor activity; C:nucleus; F:zinc ion binding; P:regulation of transcription, DNA-dependent	-	IPR001138; IPR007219	nucl 18.5, cyto_nucl 14.5, cyto 7.5
SMAC_01764	contig_2.5				482159..485259	3101	301	559	2121	707	NCU04380	Expect = 0.0	>ref|XP_957457.1| hypothetical protein NCU04380 [Neurospora crassa OR74A]	[Neurospora crassa OR74A]	Expect = 0.0	>sp|P30624.1|LCF1_YEAST RecName: Full=Long-chain-fatty-acid--CoA ligase 1; AltName: Full=Fatty	Expect = 5e-180	AMP-binding	fatty acid activator faa4	F:ligase activity; P:metabolic process	-	IPR000873; IPR020845; G3DSA:2.30.38.10 (GENE3D), G3DSA:3.40.50.980 (GENE3D), PTHR24096 (PANTHER), SSF56801 (SUPERFAMILY)	cyto 17, mito 6, extr 2
SMAC_01799	contig_2.5		putative chitin synthase 6		complement(617616..623500)	5885	25	269	5466	1822	NCU04350	Expect = 0.0	>ref|XP_956331.2| chitin synthase 6 [Neurospora crassa OR74A]	[Neurospora crassa OR74A]	Expect = 0.0	>sp|O13395.2|CHS6_USTMA RecName: Full=Chitin synthase 6; AltName: Full=Chitin-UDP acetyl-glucosaminyl	Expect = 0.0	Chitin_synth_2,Myosin_head,Cyt-b5,DEK_C	chitin synthase	C:myosin complex; F:heme binding; F:ATP binding; F:motor activity; F:transferase activity, transferring hexosyl groups	EC:2.4.1.0	IPR001199; IPR001609; IPR004835; IPR014876; G3DSA:3.90.550.10 (GENE3D), PTHR22914 (PANTHER), SSF109715 (SUPERFAMILY), SSF52540 (SUPERFAMILY), SSF53448 (SUPERFAMILY)	plas 24, mito 2
SMAC_01808	contig_2.5				complement(666946..670602)	3657	1759	299	1536	512	NCU07974	Expect = 0.0	>ref|XP_962644.1| hypothetical protein NCU07974 [Neurospora crassa OR74A]	[Neurospora crassa OR74A]	Expect = 0.0	>sp|Q4WBU0.1|EGLD_ASPFU RecName: Full=Probable endo-beta-1,4-glucanase D; Short=Endoglucanase	Expect = 4e-031	Glyco_hydro_61	endoglucanase b	P:spore germination	-	IPR005103	extr 25
SMAC_01818	contig_2.5				705842..707613	1772	116	483	747	249	NCU07976	Expect = 9e-040	>ref|XP_962646.1| hypothetical protein NCU07976 [Neurospora crassa OR74A]	[Neurospora crassa OR74A]	Expect = 2e-030	No hits found		no hits above threshold	protein	F:molecular_function; P:biological_process; C:cellular_component		no IPS match	nucl 22, cyto_nucl 13.833, cyto 3.5
SMAC_01952	contig_2.5				1247013..1249117	2105	0	233	1791	597	NCU08997	Expect = 0.0	>ref|XP_959025.1| repressible alkaline phosphatase precursor [Neurospora crassa	[Neurospora crassa	Expect = 0.0	>sp|P11491.2|PPB_YEAST RecName: Full=Repressible alkaline phosphatase; AltName: Full=Membrane-bound	Expect = 4e-133	Alk_phosphatase	alkaline phosphatase	P:metabolic process; F:alkaline phosphatase activity	EC:3.1.3.1	IPR001952; IPR017849; IPR017850; IPR018299; PTHR11596 (PANTHER), PTHR11596:SF5 (PANTHER), PS00142 (PROSITE)	plas 7, mito 6, cyto 4.5, cyto_nucl 4.5, nucl 3.5, pero 3
SMAC_02076	contig_2.18				191434..195046	3613	0	623	2361	787	NCU05715	Expect = 0.0	>ref|XP_962901.2| hypothetical protein NCU05715 [Neurospora crassa OR74A]	[Neurospora crassa OR74A]	Expect = 0.0	>sp|Q7SB97.2|MVP1_NEUCR RecName: Full=Sorting nexin mvp-1	Expect = 0.0	PX	sorting nexin mvp1	P:protein transport; P:cell communication; C:cytoplasm; F:phosphoinositide binding; F:protein binding	-	IPR001683; coil (COIL), PTHR10555 (PANTHER), PTHR10555:SF48 (PANTHER), seg (SEG)	nucl 18.5, cyto_nucl 12.5, cyto 5.5
SMAC_02110	contig_2.18				complement(313409..316641)	3233	0	462	2589	863	NCU07831	Expect = 0.0	>ref|XP_962952.1| eukaryotic translation initiation factor 3 [Neurospora crassa	[Neurospora crassa	Expect = 0.0	>sp|Q7SBD4.1|EIF3C_NEUCR RecName: Full=Eukaryotic translation initiation factor 3 subunit	Expect = 0.0	eIF-3c_N,PCI	eukaryotic translation initiation factor 3	C:eukaryotic translation initiation factor 3 complex; P:translational initiation; P:mycelium development; F:translation initiation factor activity; F:protein binding	-	IPR000717; IPR008905; IPR011991; PTHR13937 (PANTHER), SSF46785 (SUPERFAMILY)	nucl 19.5, cyto_nucl 13.5, cyto 6.5
SMAC_02156	contig_2.18				complement(519152..521463)	2312	621	693	918	306	NCU07881	Expect = 3e-127	>ref|XP_962814.1| hypothetical protein NCU07881 [Neurospora crassa OR74A]	[Neurospora crassa OR74A]	Expect = 2e-124	No hits found		no hits above threshold	unnamed protein product [Sordaria macrospora]	F:molecular_function; P:biological_process; C:cellular_component		no IPS match	extr 26
SMAC_02163	contig_2.18				538960..542248	3289	0	442	2772	924	NCU07889	Expect = 0.0	>ref|XP_962822.2| hypothetical protein NCU07889 [Neurospora crassa OR74A]	[Neurospora crassa OR74A]	Expect = 0.0	>sp|O13828.1|DCP2_SCHPO RecName: Full=mRNA decapping complex subunit 2	Expect = 9e-076	DCP2,NUDIX	decapping enzyme dcp2	F:hydrolase activity; F:manganese ion binding; F:RNA binding	-	IPR000086; IPR007722; IPR015797; IPR020084; PTHR23114 (PANTHER), PTHR23114:SF4 (PANTHER), SSF140586 (SUPERFAMILY)	nucl 21, cyto 4
SMAC_02183	contig_2.23	putative mek1	putative MEK1 protein		37387..40129	2743	610	275	1560	519	NCU06419	Expect = 0.0	>ref|XP_957310.2| MAP kinase kinase [Neurospora crassa OR74A]	[Neurospora crassa OR74A]	Expect = 0.0	>sp|P32490.1|MKK1_YEAST RecName: Full=MAP kinase kinase MKK1/SSP32	Expect = 1e-094	Pkinase,Pkinase_Tyr	map kinase kinase	P:auxin biosynthetic process; P:protein amino acid phosphorylation; F:ATP binding; F:protein serine/threonine kinase activity	EC:2.7.11.0	IPR000719; IPR002290; IPR008271; IPR011009; IPR017441; IPR017442; IPR020635; G3DSA:1.10.510.10 (GENE3D), G3DSA:3.30.200.20 (GENE3D), PTHR24360 (PANTHER), PTHR24360:SF41 (PANTHER), seg (SEG)	cyto_nucl 8.5, cyto 7.5, pero 7, nucl 6.5, mito 6
SMAC_02272	contig_2.23				370516..375826	5311	0	730	4257	1419	NCU00152	Expect = 0.0	>ref|XP_956665.2| hypothetical protein NCU00152 [Neurospora crassa OR74A]	[Neurospora crassa OR74A]	Expect = 0.0	>sp|P53705.2|BUD4_CANAL RecName: Full=Bud site selection protein BUD4; AltName: Full=Alpha-INT1;	Expect = 2e-054	DUF1709,PH	gtp binding protein bud4	F:protein binding		IPR001849; IPR011993; IPR012966; SSF50729 (SUPERFAMILY)	nucl 21, cyto_nucl 14, cyto 5
SMAC_02315	contig_2.3				complement(364158..366776)	2619	407	1538	591	197	NCU01559	Expect = 1e-097	>emb|CAD11342.1| conserved hypothetical protein [Neurospora crassa]	[Neurospora crassa]	Expect = 2e-094	>sp|Q10296.1|YD42_SCHPO RecName: Full=Uncharacterized protein C22H10.02	Expect = 2e-006	no hits above threshold	unnamed protein product [Sordaria macrospora]	F:molecular_function; P:biological_process		no IPS match	nucl 19, cyto_nucl 12, mito 5
SMAC_02335	contig_2.3				438501..442987	4487	524	730	3165	1055	NCU01584	Expect = 0.0	>emb|CAB91382.2| related to cytokinesis inhibitor byr4 [Neurospora crassa]	[Neurospora crassa]	Expect = 0.0	>sp|Q10951.1|BYR4_SCHPO RecName: Full=Protein byr4	Expect = 1e-025	no hits above threshold	cytokinesis regulator	-		no IPS match	nucl 20.5, cyto_nucl 13.5, cyto 5.5
SMAC_02378	contig_2.3				641585..643431	1847	351	306	903	301	NCU01645	Expect = 2e-071	>ref|XP_956267.2| hypothetical protein NCU01645 [Neurospora crassa OR74A]	[Neurospora crassa OR74A]	Expect = 9e-069	No hits found		WW	ww domain	F:protein binding	-	IPR001202	nucl 13, cyto_nucl 11, cyto 7, extr 3, pero 3
SMAC_02400	contig_2.3				complement(742487..744580)	2094	400	483	951	317	NCU01689	Expect = 3e-158	>ref|XP_956895.1| hypothetical protein NCU01689 [Neurospora crassa OR74A]	[Neurospora crassa OR74A]	Expect = 2e-155	>sp|Q04013.1|YHM2_YEAST RecName: Full=Mitochondrial DNA replication protein YHM2	Expect = 3e-129	Mito_carr	mitochondrial dna replication protein	P:transmembrane transport; C:integral to membrane; F:binding	-	IPR018108; IPR023395; PTHR24089 (PANTHER), PTHR24089:SF82 (PANTHER)	mito 16.5, cyto_mito 12, cyto 6.5, nucl 3
SMAC_02417	contig_2.3				complement(806612..808811)	2200	430	656	1041	347	NCU01720	Expect = 1e-144	>ref|XP_956034.1| hypothetical protein NCU01720 [Neurospora crassa OR74A]	[Neurospora crassa OR74A]	Expect = 2e-141	>sp|Q09788.1|YA9A_SCHPO RecName: Full=Uncharacterized serine-rich protein C13G6.10c;	Expect = 4e-011	Glyco_hydro_cc	unnamed protein product [Sordaria macrospora]	F:catalytic activity; P:carbohydrate metabolic process; F:cation binding		IPR013781; IPR017853; PF11790 (PFAM)	extr 24, mito 2
SMAC_02477	contig_2.3				complement(1069523..1072258)	2736	394	644	750	250	NCU01793	Expect = 3e-106	>ref|XP_956471.1| hypothetical protein NCU01793 [Neurospora crassa OR74A]	[Neurospora crassa OR74A]	Expect = 8e-104	>sp|Q09330.1|MLO3_SCHPO RecName: Full=mRNA export protein mlo3; AltName: Full=RNA-annealing	Expect = 1e-028	RRM_1	rna annealing protein	F:nucleic acid binding; F:nucleotide binding	-	IPR000504; IPR012677; PTHR19965 (PANTHER), SSF54928 (SUPERFAMILY)	nucl 22, cyto_nucl 12.5, mito 4
SMAC_02496	contig_2.3				complement(1130539..1132023)	1485	168	391	762	254	NCU01815	Expect = 4e-108	>ref|XP_956493.1| hypothetical protein NCU01815 [Neurospora crassa OR74A]	[Neurospora crassa OR74A]	Expect = 8e-106	>sp|Q91577.1|CY561_XENLA RecName: Full=Cytochrome b561; AltName: Full=Cytochrome b-561	Expect = 7e-008	Cytochrom_B561	cytochrome b561	C:integral to membrane		IPR004877; IPR006593; PTHR10106 (PANTHER)	plas 23, E.R. 3
SMAC_02505	contig_2.3				1182703..1184351	1649	50	759	738	246	NCU01822	Expect = 8e-118	>ref|XP_955919.1| hypothetical protein NCU01822 [Neurospora crassa OR74A]	[Neurospora crassa OR74A]	Expect = 3e-114	>sp|Q9UTI5.1|VPS29_SCHPO RecName: Full=Vacuolar protein sorting-associated protein 29	Expect = 3e-042	no hits above threshold	vacuolar protein sorting-associated protein	P:biological_process; C:cellular_component		IPR000979; G3DSA:3.60.21.10 (GENE3D), PTHR11124 (PANTHER), PTHR11124:SF3 (PANTHER), SSF56300 (SUPERFAMILY)	cyto 23, cyto_nucl 13
SMAC_02525	contig_2.11				complement(29482..33145)	3664	661	175	2619	873	NCU03648	Expect = 0.0	>ref|XP_961375.1| hypothetical protein NCU03648 [Neurospora crassa OR74A]	[Neurospora crassa OR74A]	Expect = 0.0	No hits found		DUF1793	glutaminase a	F:molecular_function; C:cellular_component		IPR014870	extr 17, mito 3, nucl 2, pero 2, cyto_mito 2
SMAC_02621	contig_2.11				complement(454993..457299)	2307	101	669	1041	347	NCU03773	Expect = 4e-083	>ref|XP_961119.1| hypothetical protein NCU03773 [Neurospora crassa OR74A]	[Neurospora crassa OR74A]	Expect = 2e-080	No hits found		no hits above threshold	related to a-agglutinin core protein aga1	F:molecular_function; F:protein anchor; P:biological_process; C:cellular_component		no IPS match	E.R. 9, plas 8, nucl 6, cyto 2
SMAC_02642	contig_2.11				complement(529774..531687)	1914	40	347	1449	483	NCU03796	Expect = 2e-153	>ref|XP_961185.1| hypothetical protein NCU03796 [Neurospora crassa OR74A]	[Neurospora crassa OR74A]	Expect = 2e-180	>sp|P53170.2|PKP2_YEAST RecName: Full=Pyruvate dehydrogenase kinase 2, mitochondrial;	Expect = 9e-043	BCDHK_Adom3,HATPase_c	pyruvate dehydrogenase kinase	F:kinase activity; F:ATP binding	-	IPR003594; IPR018955; G3DSA:1.10.510.10 (GENE3D), PTHR11947 (PANTHER), PTHR11947:SF5 (PANTHER)	cyto_nucl 9.833, cyto 9.5, cyto_mito 9.166, nucl 8, mito 7.5
SMAC_02643	contig_2.11				534481..538831	4351	0	413	3504	1168	NCU03797	Expect = 0.0	>ref|XP_961186.2| hypothetical protein NCU03797 [Neurospora crassa OR74A]	[Neurospora crassa OR74A]	Expect = 0.0	>sp|Q9UTT1.2|UBP21_SCHPO RecName: Full=Ubiquitin carboxyl-terminal hydrolase 21; AltName:	Expect = 0.0	UCH,USP7,MATH	ubiquitin c-terminal hydrolase	P:ubiquitin-dependent protein catabolic process; F:ubiquitin thiolesterase activity; C:membrane; F:cysteine-type peptidase activity; F:protein binding	EC:3.1.2.15	IPR001394; IPR002083; IPR008974; IPR013322; IPR018200; PTHR24006 (PANTHER), PTHR24006:SF120 (PANTHER), PF12436 (PFAM), SSF54001 (SUPERFAMILY)	nucl 15.5, cyto_nucl 12.5, cyto 8.5
SMAC_02795	contig_2.12				complement(140366..143495)	3130	0	1052	1872	624	NCU03064	Expect = 0.0	>ref|XP_963872.1| hypothetical protein NCU03064 [Neurospora crassa OR74A]	[Neurospora crassa OR74A]	Expect = 0.0	>sp|O94522.1|RSC7_SCHPO RecName: Full=Chromatin structure-remodeling complex subunit	Expect = 1e-042	CRC_subunit	nuclear localization protein	F:DNA binding; F:molecular_function; P:biological_process; C:cellular_component		IPR013933; PTHR22597 (PANTHER)	nucl 26.5, cyto_nucl 14
SMAC_02830	contig_2.12				289200..292249	3050	371	374	2052	684	NCU03098	Expect = 0.0	>ref|XP_964957.1| hypothetical protein NCU03098 [Neurospora crassa OR74A]	[Neurospora crassa OR74A]	Expect = 0.0	>sp|Q10211.1|YAY3_SCHPO RecName: Full=Uncharacterized protein C4H3.03c	Expect = 1e-147	Glyco_hydro_15	glycosyl hydrolase	P:polysaccharide metabolic process; F:glucan 1,4-alpha-glucosidase activity	EC:3.2.1.3	IPR008928; IPR011613; IPR012341	plas 12, nucl 5.5, cyto_nucl 5, mito 4, cyto 3.5
SMAC_02896	contig_2.12				complement(531905..535028)	3124	148	385	2406	802	NCU03171	Expect = 0.0	>ref|XP_964577.1| hypothetical protein NCU03171 [Neurospora crassa OR74A]	[Neurospora crassa OR74A]	Expect = 0.0	>sp|P40900.2|ISP4_SCHPO RecName: Full=Sexual differentiation process protein isp4	Expect = 0.0	OPT	small oligopeptide opt family	P:transmembrane transport	-	IPR004648; IPR004813; PTHR22601 (PANTHER)	plas 25
SMAC_02934	contig_2.12				complement(678563..680161)	1599	341	349	822	274	NCU03216	Expect = 3e-150	>ref|XP_965316.1| hypothetical protein NCU03216 [Neurospora crassa OR74A]	[Neurospora crassa OR74A]	Expect = 8e-148	>sp|P26364.1|KAD2_YEAST RecName: Full=Adenylate kinase 2; Short=AK 2; AltName: Full=ATP-AMP	Expect = 2e-046	ADK,ADK_lid	adenylate kinase	C:cytoplasm; F:adenylate kinase activity; P:nucleotide biosynthetic process; F:ATP binding	EC:2.7.4.3	IPR000850; IPR007862; G3DSA:3.40.50.300 (GENE3D), SSF52540 (SUPERFAMILY)	mito 14.5, cyto_mito 11.5, cyto 7.5, nucl 5
SMAC_02969	contig_2.12				complement(809124..813890)	4767	656	909	2466	822	NCU03248	Expect = 0.0	>ref|XP_963763.2| hypothetical protein NCU03248 [Neurospora crassa OR74A]	[Neurospora crassa OR74A]	Expect = 0.0	No hits found		no hits above threshold	unnamed protein product [Sordaria macrospora]	P:biological_process; C:cellular_component; P:regulation of transcription, DNA-dependent; F:molecular_function; F:zinc ion binding; C:nucleus; F:transcription factor activity		no IPS match	nucl 9, cyto 8, plas 6, mito_nucl 6
SMAC_03040	contig_2.7				1142119..1146304	4186	257	301	3171	1057	NCU07922	Expect = 0.0	>ref|XP_962438.1| elongation factor 3 [Neurospora crassa OR74A]	[Neurospora crassa OR74A]	Expect = 0.0	>sp|Q75EV6.1|EF3_ASHGO RecName: Full=Elongation factor 3; Short=EF-3	Expect = 0.0	ABC_tran,SMC_N,DUF258,Dynamin_N,Miro,ArgK	elongation factor 3	F:ATPase activity; F:ATP binding; F:translation elongation factor activity; P:auxin biosynthetic process	-	IPR003439; IPR003593; IPR011989; IPR015688; IPR016024; IPR017871; IPR021133; G3DSA:3.40.50.300 (GENE3D), PTHR19211 (PANTHER), SSF52540 (SUPERFAMILY)	cyto 19.5, cyto_nucl 13, nucl 5.5
SMAC_03109	contig_2.7				complement(890677..894179)	3503	116	506	2754	918	NCU03611	Expect = 0.0	>ref|XP_961338.2| chitin synthase 1 [Neurospora crassa OR74A]	[Neurospora crassa OR74A]	Expect = 0.0	>sp|P29070.2|CHS1_NEUCR RecName: Full=Chitin synthase 1; AltName: Full=Chitin-UDP acetyl-glucosaminyl	Expect = 0.0	Chitin_synth_1,Chitin_synth_1N,Chitin_synth_2	chitin synthase 1	F:chitin synthase activity; C:plasma membrane; P:chitin biosynthetic process; C:integral to membrane; P:cellular cell wall organization	EC:2.4.1.16	IPR004834; IPR013616; PTHR22914 (PANTHER), SSF53448 (SUPERFAMILY)	plas 24, E.R. 2
SMAC_03124	contig_2.7				829120..832953	3834	0	818	1938	646	NCU03593	Expect = 0.0	>ref|XP_961320.1| hypothetical protein NCU03593 [Neurospora crassa OR74A]	[Neurospora crassa OR74A]	Expect = 0.0	>sp|Q99160.2|HOY1_YARLI RecName: Full=Homeobox protein HOY1	Expect = 8e-017	Homeobox	homeobox transcription factor	F:sequence-specific DNA binding; P:mycelium development; F:transcription factor activity; C:nucleus; P:regulation of transcription, DNA-dependent; F:protein binding	-	IPR001356; IPR009057; IPR012287; IPR017970; PTHR24325 (PANTHER), PTHR24325:SF74 (PANTHER)	nucl 25, cyto_nucl 14.5
SMAC_03394	contig_2.10				537972..539711	1740	151	529	375	125	NCU04759	Expect = 4e-065	>sp|P87102.1|NTF2_NEUCR RecName: Full=Nuclear transport factor 2; Short=NTF-2	not specified	Expect = 3e-062	>sp|P87102.1|NTF2_NEUCR RecName: Full=Nuclear transport factor 2; Short=NTF-2	Expect = 4e-063	NTF2	nuclear transport factor 2	P:protein transport; C:cytoplasm	-	IPR002075; IPR018222; G3DSA:3.10.450.50 (GENE3D), PTHR12612 (PANTHER), SSF54427 (SUPERFAMILY)	extr 17, mito 4, cyto 3, cyto_nucl 3
SMAC_03406	contig_2.10				complement(599693..602123)	2431	375	529	1527	509	NCU04771	Expect = 0.0	>ref|XP_960220.1| hypothetical protein NCU04771 [Neurospora crassa OR74A]	[Neurospora crassa OR74A]	Expect = 0.0	>sp|O43029.1|FAP1_SCHPO RecName: Full=L-pipecolate oxidase; AltName: Full=L-pipecolic	Expect = 1e-055	DAO,Pyr_redox_2	fructosyl amino acid oxidasesarcosine oxidase	F:oxidoreductase activity	-	IPR006076; G3DSA:3.50.50.60 (GENE3D), PTHR10961 (PANTHER), SSF51905 (SUPERFAMILY)	cyto 12, cyto_nucl 8.5, mito 8, extr 4
SMAC_03594	contig_2.9				complement(516680..518082)	1403	147	628	552	184	NCU08155	Expect = 1e-049	>ref|XP_959566.1| hypothetical protein NCU08155 [Neurospora crassa OR74A]	[Neurospora crassa OR74A]	Expect = 2e-038	No hits found		no hits above threshold	unnamed protein product [Sordaria macrospora]	F:molecular_function; P:biological_process; C:cellular_component		seg (SEG)	nucl 15.5, mito_nucl 12.166, cyto_nucl 10.333, mito 7.5
SMAC_03602	contig_2.9		putative Na or K P-type ATPase		553291..557065	3775	0	251	3093	1031	NCU08147	Expect = 0.0	>ref|XP_001404752.1| hypothetical protein MGG_13279 [Magnaporthe oryzae 70-15]	[Magnaporthe oryzae 70-15]	Expect = 0.0	>sp|P22189.1|ATC3_SCHPO RecName: Full=Calcium-transporting ATPase 3	Expect = 0.0	E1-E2_ATPase,Cation_ATPase_C,Hydrolase,Cation_ATPase_N,Hydrolase_3	sodium transport atpase	P:auxin biosynthetic process; C:integral to membrane; F:ATPase activity, coupled to transmembrane movement of ions, phosphorylative mechanism; P:ATP biosynthetic process; F:ATP binding; P:cation transport; F:metal ion binding	-	IPR000695; IPR001757; IPR004014; IPR005834; IPR006068; IPR008250; IPR018303; IPR023214; IPR023298; IPR023299; IPR023300; PTHR24093 (PANTHER), PTHR24093:SF83 (PANTHER), SSF81653 (SUPERFAMILY), SSF81665 (SUPERFAMILY)	plas 22, E.R. 3
SMAC_03701	contig_2.9				943496..945036	1541	9	945	396	132	NCU02261	Expect = 1e-018	>ref|XP_959905.1| hypothetical protein NCU02261 [Neurospora crassa OR74A]	[Neurospora crassa OR74A]	Expect = 2e-035	No hits found		no hits above threshold	unnamed protein product [Sordaria macrospora]	F:molecular_function; P:biological_process; C:cellular_component		no IPS match	nucl 20.5, cyto_nucl 14, cyto 6.5
SMAC_03703	contig_2.9				complement(947275..949298)	2024	231	477	1023	341	NCU02263	Expect = 3e-171	>ref|XP_959907.1| Sec14 cytosolic factor [Neurospora crassa OR74A]	[Neurospora crassa OR74A]	Expect = 4e-168	>sp|Q10137.1|SEC14_SCHPO RecName: Full=Sec14 cytosolic factor; AltName: Full=Phosphatidylinositol/phosphatidyl-choline	Expect = 2e-105	CRAL_TRIO,CRAL_TRIO_N	sec14 cytosolic factor	C:intracellular; P:transport; F:transporter activity	-	IPR001071; IPR001251; IPR008273; IPR011074; G3DSA:1.10.8.20 (GENE3D), PTHR23324 (PANTHER), PTHR23324:SF18 (PANTHER)	cyto 15.5, cyto_nucl 10.5, pero 5, nucl 4.5
SMAC_03889	contig_2.16				674029..676017	1989	109	177	1587	529	NCU07063	Expect = 0.0	>ref|XP_960328.1| hypothetical protein NCU07063 [Neurospora crassa OR74A]	[Neurospora crassa OR74A]	Expect = 0.0	>sp|Q8NKB6.1|OPSB_ASPOR RecName: Full=Probable aspartic-type endopeptidase opsB; AltName:	Expect = 6e-040	Asp	secreted aspartic proteinase	P:proteolysis; F:aspartic-type endopeptidase activity	EC:3.4.23.0	IPR001461; IPR001969; IPR009007; IPR021109; PTHR13683:SF94 (PANTHER)	extr 25
SMAC_03939	contig_2.17				125994..128406	2413	0	454	1497	499	NCU01240	Expect = 0.0	>ref|XP_961606.1| hypothetical protein NCU01240 [Neurospora crassa OR74A]	[Neurospora crassa OR74A]	Expect = 0.0	>sp|A5H0J3.1|URC4_SACKL RecName: Full=Uracil catabolism protein 4; AltName: Full=Pyrimidine-degrading	Expect = 3e-087	DUF1688	conserved fungal protein	-		IPR012469	mito 8, nucl 6.5, cyto_nucl 6, cyto 4.5, plas 4, E.R. 2
SMAC_03962	contig_2.17		putative phosphoinositide-specific phospholipase C		234394..242725	8332	3631	1245	3456	1152	NCU01266	Expect = 0.0	>emb|CAE76127.1| probable phosphoinositide-specific phospholipase C [Neurospora	[Neurospora	Expect = 0.0	>sp|P40977.1|PLC1_SCHPO RecName: Full=1-phosphatidylinositol-4,5-bisphosphate phosphodiesterase	Expect = 2e-120	PI-PLC-X,PI-PLC-Y,C2,efhand_like	1-phosphatidylinositol- -bisphosphate phosphodiesterase	P:intracellular signaling pathway; F:signal transducer activity; P:signal transduction; P:lipid metabolic process; F:phosphoinositide phospholipase C activity; F:protein binding; ; F:calcium ion binding	EC:3.1.4.11	IPR000008; IPR000909; IPR001192; IPR001711; IPR001849; IPR008973; IPR011992; IPR011993; IPR015359; IPR017946; IPR018029; G3DSA:2.60.40.150 (GENE3D), PTHR10336 (PANTHER), PTHR10336:SF20 (PANTHER), SSF47473 (SUPERFAMILY), SSF50729 (SUPERFAMILY)	nucl 16.5, mito_nucl 11, mito 4.5, cyto 4
SMAC_04006	contig_2.17				complement(427431..432643)	5213	305	294	4545	1515	NCU01315	Expect = 0.0	>ref|XP_961401.2| hypothetical protein NCU01315 [Neurospora crassa OR74A]	[Neurospora crassa OR74A]	Expect = 0.0	>sp|Q9M8Y0.1|SEC_ARATH RecName: Full=Probable UDP-N-acetylglucosamine--peptide N-acetylglucosaminyltransferase	Expect = 1e-081	TPR_1,TPR_2	udp-n-acetylglucosaminyltransferase	F:transferase activity, transferring glycosyl groups; F:protein binding	-	IPR011990; IPR013026; IPR019734; PTHR23083 (PANTHER), PTHR23083:SF3 (PANTHER), seg (SEG), SSF48452 (SUPERFAMILY)	mito 10, nucl 8.5, cyto_nucl 7.5, cyto 5.5
SMAC_04022	contig_2.17				481884..483732	1849	131	778	486	162	NCU01332	Expect = 7e-085	>ref|XP_961418.2| vacuolar ATP synthase 16 kDa proteolipid subunit [Neurospora	[Neurospora	Expect = 4e-081	>sp|P31413.1|VATL_NEUCR RecName: Full=V-type proton ATPase 16 kDa proteolipid subunit;	Expect = 1e-083	ATP-synt_C	vacuolar atp synthase 16 kda proteolipid subunit	F:hydrogen ion transporting ATP synthase activity, rotational mechanism; C:integral to membrane; P:ATP synthesis coupled proton transport; C:proton-transporting V-type ATPase, V0 domain; C:proton-transporting ATP synthase complex, coupling factor F(o); C:vacuolar membrane; F:hydrolase activity; P:ATP hydrolysis coupled proton transport	EC:3.6.3.14	IPR000245; IPR002379; IPR011555; PTHR10263 (PANTHER)	plas 13, E.R. 4, vacu 4, mito 3, extr 1, pero 1, golg 1
SMAC_04128	contig_2.15				221454..227652	6199	638	404	5085	1695	NCU05375	Expect = 0.0	>ref|XP_963188.1| hypothetical protein NCU05375 [Neurospora crassa OR74A]	[Neurospora crassa OR74A]	Expect = 0.0	No hits found		no hits above threshold	unnamed protein product [Sordaria macrospora]	F:protein binding		IPR011046; IPR015943; coil (COIL), seg (SEG)	cyto_nucl 10.5, cyto 10, nucl 9, mito 4, pero 2
SMAC_04294	contig_2.19				complement(279513..281837)	2325	90	632	1485	495	NCU02724	Expect = 0.0	>ref|XP_965109.2| hypothetical protein NCU02724 [Neurospora crassa OR74A]	[Neurospora crassa OR74A]	Expect = 0.0	>sp|Q05B92.1|TFE3_BOVIN RecName: Full=Transcription factor E3	Expect = 6e-006	HLH	hlh transcription factor ( gamma)	F:transcription regulator activity; P:regulation of transcription; C:nucleus	-	IPR001092; IPR011598; PTHR12565 (PANTHER), PTHR12565:SF21 (PANTHER)	nucl 25, cyto_nucl 14
SMAC_04297	contig_2.19				296797..301771	4975	876	1154	2811	937	NCU02720	Expect = 0.0	>ref|XP_965105.1| hypothetical protein NCU02720 [Neurospora crassa OR74A]	[Neurospora crassa OR74A]	Expect = 0.0	>sp|Q9P6K0.1|YLA3_SCHPO RecName: Full=Uncharacterized HTH La-type RNA-binding protein	Expect = 3e-017	La	la domain family protein	F:nucleic acid binding; C:ribonucleoprotein complex		IPR006630; IPR011991; PTHR13112 (PANTHER), SSF46785 (SUPERFAMILY)	nucl 12, cyto_nucl 9.833, mito 9.5, cyto_mito 8.166, cyto 5.5
SMAC_04299	contig_2.19				310153..313507	3355	116	1176	2010	670	NCU02718	Expect = 0.0	>ref|XP_965103.2| hypothetical protein NCU02718 [Neurospora crassa OR74A]	[Neurospora crassa OR74A]	Expect = 0.0	No hits found		no hits above threshold	unnamed protein product [Sordaria macrospora]	P:mycelium development	-	no IPS match	nucl 24, cyto 3
SMAC_04316	contig_2.19				complement(408083..409990)	1908	16	572	1188	396	NCU02657	Expect = 0.0	>ref|XP_965430.1| S-adenosylmethionine synthetase [Neurospora crassa OR74A]	[Neurospora crassa OR74A]	Expect = 0.0	>sp|P48466.1|METK_NEUCR RecName: Full=S-adenosylmethionine synthase; Short=AdoMet synthase;	Expect = 0.0	S-AdoMet_synt_C,S-AdoMet_synt_M,S-AdoMet_synt_N	s-adenosylmethionine synthetase	C:cytoplasm; P:auxin biosynthetic process; P:ascospore formation; P:mycelium development; F:methionine adenosyltransferase activity; P:one-carbon metabolic process; F:ATP binding; F:magnesium ion binding; P:pathogenesis; P:S-adenosylmethionine biosynthetic process	EC:2.5.1.6	IPR002133; IPR022628; IPR022629; IPR022630; IPR022631; IPR022636; G3DSA:3.30.300.10 (GENE3D)	cyto 24.5, cyto_nucl 14.5
SMAC_04326	contig_2.19				451947..453927	1981	92	486	1344	448	NCU02668	Expect = 0.0	>ref|XP_965441.1| hypothetical protein NCU02668 [Neurospora crassa OR74A]	[Neurospora crassa OR74A]	Expect = 0.0	>sp|P40472.1|SIM1_YEAST RecName: Full=Protein SIM1; Flags: Precursor	Expect = 7e-053	SUN	sun domain-containing protein	P:mycelium development	-	IPR005556	extr 26
SMAC_04543	contig_2.20				complement(97234..101732)	4499	400	1383	2421	807	NCU08779	Expect = 0.0	>ref|XP_956222.2| hypothetical protein NCU08779 [Neurospora crassa OR74A]	[Neurospora crassa OR74A]	Expect = 0.0	No hits found		CBM_21	protein phosphatase regulator	P:mycelium development; F:protein binding	-	IPR005036; PTHR12307 (PANTHER)	nucl 23, cyto_nucl 13.5
SMAC_04785	contig_2.21				457985..460306	2322	241	447	1173	391	NCU07735	Expect = 6e-176	>ref|XP_961985.1| hypothetical protein NCU07735 [Neurospora crassa OR74A]	[Neurospora crassa OR74A]	Expect = 7e-173	>sp|Q9HEQ9.2|TCG1_SCHPO RecName: Full=Single-stranded TG1-3 DNA-binding protein; AltName:	Expect = 2e-027	RRM_1	rnp domain protein	F:nucleic acid binding; P:mycelium development; F:nucleotide binding	-	IPR000504; IPR012677; PTHR24012 (PANTHER), PTHR24012:SF280 (PANTHER), SSF54928 (SUPERFAMILY)	nucl 14.5, cyto_nucl 13, cyto 8.5, mito 2, pero 2
SMAC_04867	contig_2.1				2808340..2814226	5887	1586	653	3648	1216	NCU09252	Expect = 0.0	>ref|XP_964687.1| hypothetical protein NCU09252 [Neurospora crassa OR74A]	[Neurospora crassa OR74A]	Expect = 0.0	No hits found		no hits above threshold	c2h2 finger domain	F:zinc ion binding; C:intracellular; F:nucleic acid binding	-	IPR007087; IPR013087; IPR015880	nucl 25.5, cyto_nucl 14
SMAC_05099	contig_2.22				complement(220953..223376)	2424	0	460	1842	614	NCU08920	Expect = 0.0	>ref|XP_958689.1| ATP-binding cassette sub-family F member 2 [Neurospora crassa	[Neurospora crassa	Expect = 0.0	>sp|P40024.1|ARB1_YEAST RecName: Full=ABC transporter ATP-binding protein ARB1; AltName:	Expect = 0.0	ABC_tran,SMC_N,DUF258,NACHT	atp-binding cassette sub-family f member 2	F:ATPase activity; F:ATP binding; P:auxin biosynthetic process	-	IPR003439; IPR003593; IPR017871; G3DSA:3.40.50.300 (GENE3D), PTHR19211 (PANTHER), PTHR19211:SF15 (PANTHER), SSF52540 (SUPERFAMILY)	nucl 12.5, cyto_nucl 10.5, cyto 7.5, pero 5
SMAC_05142	contig_2.22				complement(427424..428903)	1480	316	533	558	186	NCU07748	Expect = 2e-094	>ref|XP_958541.1| hypothetical protein NCU07748 [Neurospora crassa OR74A]	[Neurospora crassa OR74A]	Expect = 4e-089	No hits found		no hits above threshold	unnamed protein product [Sordaria macrospora]	-		no IPS match	nucl 22.5, cyto_nucl 13, cyto 2.5
SMAC_05219	contig_2.8				complement(887218..889236)	2019	85	1066	681	227	NCU07430	Expect = 3e-114	>emb|CAJ76304.1| MADS box protein [Sordaria macrospora]	[Sordaria macrospora]	Expect = 5e-129	>sp|P11746.2|MCM1_YEAST RecName: Full=Pheromone receptor transcription factor; AltName:	Expect = 1e-035	SRF-TF	mads box transcription factor mcm1	F:sequence-specific DNA binding; F:transcription factor activity; C:nucleus; P:regulation of transcription, DNA-dependent	-	IPR002100; PTHR11945 (PANTHER), PTHR11945:SF32 (PANTHER), seg (SEG)	nucl 19, cyto 5, pero 3
SMAC_05231	contig_2.8				complement(807150..808691)	1542	120	388	954	318	NCU09072	Expect = 3e-082	>ref|XP_964889.1| hypothetical protein NCU09072 [Neurospora crassa OR74A]	[Neurospora crassa OR74A]	Expect = 4e-079	No hits found		no hits above threshold	unnamed protein product [Sordaria macrospora]	F:molecular_function; P:biological_process; C:cellular_component		no IPS match	extr 24, cyto 2
SMAC_05375	contig_2.6				1008652..1010912	2261	94	682	1485	495	NCU01924	Expect = 0.0	>ref|XP_965555.1| hypothetical protein NCU01924 [Neurospora crassa OR74A]	[Neurospora crassa OR74A]	Expect = 0.0	No hits found		no hits above threshold	c6 transcription	P:regulation of transcription, DNA-dependent; F:zinc ion binding; C:nucleus; F:transcription factor activity		seg (SEG)	nucl 24.5, cyto_nucl 14
SMAC_05435	contig_2.6				1273897..1277334	3438	48	333	2751	917	NCU01992	Expect = 0.0	>ref|XP_964857.1| hypothetical protein NCU01992 [Neurospora crassa OR74A]	[Neurospora crassa OR74A]	Expect = 0.0	>sp|P87140.1|COPG_SCHPO RecName: Full=Probable coatomer subunit gamma; AltName: Full=Gamma-coat	Expect = 0.0	Adaptin_N,Gamma-COP	coatomer subunit	F:protein binding; P:vesicle-mediated transport; P:intracellular protein transport; C:COPI vesicle coat; F:structural molecule activity	-	IPR002553; IPR009028; IPR011989; IPR013040; IPR013041; IPR014863; IPR015873; IPR016024; IPR017106; PTHR10261 (PANTHER)	cyto_nucl 12.833, cyto 12, nucl 11.5, mito_nucl 7.166, cyto_pero 7.166
SMAC_05467	contig_2.6				1388659..1391982	3324	768	436	1767	589	NCU02023	Expect = 0.0	>ref|XP_964645.2| hypothetical protein NCU02023 [Neurospora crassa OR74A]	[Neurospora crassa OR74A]	Expect = 0.0	>sp|Q10072.1|YAN6_SCHPO RecName: Full=Uncharacterized transporter C3H1.06c	Expect = 5e-012	TRI12,MFS_1	mfs drug efflux	P:transmembrane transport; C:membrane; F:transporter activity	-	IPR010573; IPR016196; G3DSA:1.20.1250.20 (GENE3D), PTHR24003 (PANTHER), PTHR24003:SF229 (PANTHER)	plas 27
SMAC_05504	contig_2.26	putative mak1	putative MAK1 protein		83068..85669	2602	566	480	1242	414	NCU09842	Expect = 0.0	>ref|XP_958040.1| mitogen-activated protein kinase MKC1 [Neurospora crassa OR74A]	[Neurospora crassa OR74A]	Expect = 0.0	>sp|Q92398.1|SPM1_SCHPO RecName: Full=Mitogen-activated protein kinase spm1; Short=MAP	Expect = 2e-148	Pkinase,Pkinase_Tyr	map kinase	P:auxin biosynthetic process; F:MAP kinase activity; P:protein amino acid phosphorylation; P:entry into host; F:ATP binding; P:pathogenesis	EC:2.7.11.24	IPR000719; IPR002290; IPR003527; IPR008271; IPR008351; IPR011009; IPR017441; IPR017442; IPR020635; G3DSA:1.10.510.10 (GENE3D), G3DSA:3.30.200.20 (GENE3D), PTHR24055 (PANTHER), PTHR24055:SF68 (PANTHER)	cyto 11.5, cyto_nucl 9.5, nucl 6.5, cysk 6
SMAC_05522	contig_2.26				complement(149776..154666)	4891	73	330	4242	1414	NCU08957	Expect = 0.0	>ref|XP_960681.1| hypothetical protein NCU08957 [Neurospora crassa OR74A]	[Neurospora crassa OR74A]	Expect = 0.0	No hits found		no hits above threshold	unnamed protein product [Sordaria macrospora]	F:molecular_function; P:biological_process; C:cellular_component; C:nucleosome; P:spermatogenesis; C:nucleus; F:DNA binding		no IPS match	nucl 21, cyto_nucl 13, cyto 3
SMAC_05542	contig_2.26	putative ccg15	putative clock-controlled gene 15		213167..215403	2237	0	855	1242	414	NCU08936	Expect = 0.0	>ref|XP_960803.1| predicted protein, variant [Neurospora crassa OR74A]	[Neurospora crassa OR74A]	Expect = 0.0	>sp|Q4WNS8.1|ECM33_ASPFU RecName: Full=Protein ecm33; Flags: Precursor	Expect = 3e-039	Ecm33,Recep_L_domain	gpi-anchored cell wall organization protein ecm33	C:cell part; P:mycelium development	-	G3DSA:3.80.20.20 (GENE3D), PF12454 (PFAM), SSF52058 (SUPERFAMILY)	extr 22, cyto 2, nucl 1, pero 1, golg 1, cyto_mito 1
SMAC_05705	contig_2.30				349425..351887	2463	268	258	1782	594	NCU09564	Expect = 0.0	>ref|XP_959489.1| hypothetical protein NCU09564 [Neurospora crassa OR74A]	[Neurospora crassa OR74A]	Expect = 0.0	>sp|P15710.1|PHO4_NEUCR RecName: Full=Phosphate-repressible phosphate permease	Expect = 0.0	PHO4	phosphate-repressible na+ phosphate cotransporter	P:phosphate transport; F:transferase activity, transferring nitrogenous groups; F:inorganic phosphate transmembrane transporter activity; C:integral to membrane; P:metabolic process; F:symporter activity	-	IPR001204; PTHR11101:SF9 (PANTHER)	plas 19, vacu 4, E.R. 3
SMAC_05710	contig_2.30				complement(365808..367479)	1672	97	344	1062	354	NCU09568	Expect = 4e-132	>ref|XP_959493.1| hypothetical protein NCU09568 [Neurospora crassa OR74A]	[Neurospora crassa OR74A]	Expect = 3e-129	No hits found		Fasciclin	beta-ig-h3 fasciclin	F:molecular_function; C:cellular_component		IPR000782; PTHR10900 (PANTHER), PTHR10900:SF37 (PANTHER)	extr 23, cyto 3
SMAC_05725	contig_2.6				15240..19095	3856	601	398	2772	924	NCU02637	Expect = 0.0	>ref|XP_963974.2| hypothetical protein NCU02637 [Neurospora crassa OR74A]	[Neurospora crassa OR74A]	Expect = 0.0	No hits found		no hits above threshold	cell wall proline rich	P:mycelium development	-	seg (SEG)	nucl 18.5, cyto_nucl 13, cyto 6.5
SMAC_05781	contig_2.6	putative rco3	putative glucose transporter		complement(232465..235253)	2789	330	464	1638	546	NCU02582	Expect = 0.0	>ref|XP_965713.1| hypothetical protein NCU02582 [Neurospora crassa OR74A]	[Neurospora crassa OR74A]	Expect = 0.0	>sp|Q92253.2|RCO3_NEUCR RecName: Full=Probable glucose transporter rco-3	Expect = 0.0	Sugar_tr,MFS_1	hexose transporter	F:substrate-specific transmembrane transporter activity; C:integral to membrane; P:transmembrane transport; P:carbohydrate transport	-	IPR003663; IPR005828; IPR005829; IPR016196; IPR020846; G3DSA:1.20.1250.20 (GENE3D), PTHR24063 (PANTHER), PTHR24063:SF115 (PANTHER)	plas 23, E.R. 3
SMAC_05876	contig_2.24				complement(201029..203760)	2732	650	1055	909	303	NCU06910	Expect = 7e-116	>ref|XP_959257.1| hypothetical protein NCU06910 [Neurospora crassa OR74A]	[Neurospora crassa OR74A]	Expect = 2e-113	>sp|P87179.3|WSC1_SCHPO RecName: Full=Cell wall integrity and stress response component	Expect = 3e-007	WSC	wsc domain containing protein	P:metabolic process; F:catalytic activity; C:cellular_component		IPR002889	plas 14, extr 7, E.R. 5
SMAC_05918	contig_2.24				325785..332350	6566	19	532	5814	1938	NCU06871	Expect = 0.0	>ref|XP_957980.1| 1,3-beta-glucan synthase component GLS1 [Neurospora crassa OR74A]	[Neurospora crassa OR74A]	Expect = 0.0	>sp|A2QLK4.1|FKS1_ASPNC RecName: Full=1,3-beta-glucan synthase component FKS1; AltName:	Expect = 0.0	Glucan_synthase	#NAME?	C:1,3-beta-glucan synthase complex; F:1,3-beta-glucan synthase activity; P:1,3-beta-glucan biosynthetic process	EC:2.4.1.34	IPR003440; PTHR12741 (PANTHER), PTHR12741:SF4 (PANTHER)	plas 26
SMAC_05970	contig_2.6	ppg1	pheromone precursor gene 1		511829..513229	1401	82	485	834	278	NCU02500	Expect = 5e-135	>emb|CAB96172.1| pheromone precursor [Sordaria macrospora]	[Sordaria macrospora]	Expect = 2e-159	>sp|Q01301.2|CCG4_NEUCR RecName: Full=Clock-controlled pheromone ccg-4; Contains: RecName:	Expect = 1e-132	no hits above threshold	pheromone precursor	C:extracellular region; F:mating pheromone activity; P:response to pheromone	-	no IPS match	extr 14, mito 6, golg 4, nucl 1, cyto 1, cyto_nucl 1, pero 1, cyto_pero 1
SMAC_06143	contig_2.33				119442..121494	2053	280	146	1479	493	NCU03972	Expect = 0.0	>ref|XP_957611.1| hypothetical protein NCU03972 [Neurospora crassa OR74A]	[Neurospora crassa OR74A]	Expect = 0.0	>sp|Q10335.1|RPN7_SCHPO RecName: Full=Probable 26S proteasome regulatory subunit rpn7	Expect = 8e-090	RPN7,PCI	proteasome regulatory particle subunit	C:proteasome complex; F:protein binding	-	IPR000717; IPR011991; IPR019585; PTHR14145 (PANTHER), PTHR14145:SF1 (PANTHER), SSF46785 (SUPERFAMILY)	cyto 12, cyto_mito 10.833, mito 8.5, cyto_nucl 7.833, pero 3
SMAC_06168	contig_2.33				complement(210398..212885)	2488	254	880	600	200	NCU03990	Expect = 4e-105	>ref|XP_956575.2| hypothetical protein NCU11265 [Neurospora crassa OR74A]	[Neurospora crassa OR74A]	Expect = 2e-101	>sp|Q10193.3|SRP1_SCHPO RecName: Full=Pre-mRNA-splicing factor srp1	Expect = 4e-026	RRM_1	pre-mrna splicing factor	F:nucleic acid binding; F:nucleotide binding	-	IPR000504; IPR012677; PTHR23147 (PANTHER), seg (SEG), SSF54928 (SUPERFAMILY)	nucl 16.5, cyto_nucl 10, mito 7
SMAC_06235	contig_2.3				150029..151410	1382	94	615	480	160	NCU01489	Expect = 9e-088	>ref|XP_955922.1| hypothetical protein NCU01489 [Neurospora crassa OR74A]	[Neurospora crassa OR74A]	Expect = 2e-075	>sp|O94321.1|MPR1_SCHPO RecName: Full=Multistep phosphorelay regulator 1	Expect = 1e-022	Hpt	histidine phosphotransferase hpt1p	P:two-component signal transduction system (phosphorelay); F:signal transducer activity	-	IPR008207	cyto_nucl 13.333, cyto 13, nucl 10.5, cyto_pero 7.499
SMAC_06292	contig_2.34				76319..79425	3107	193	490	2424	808	NCU03870	Expect = 0.0	>ref|XP_956543.1| hypothetical protein NCU03870 [Neurospora crassa OR74A]	[Neurospora crassa OR74A]	Expect = 0.0	No hits found		no hits above threshold	unnamed protein product [Sordaria macrospora]	P:signal transduction	-	no IPS match	cyto 20, cyto_nucl 14.333, cyto_mito 11.499, nucl 5.5
SMAC_06331	contig_2.34				229759..231419	1661	207	722	732	244	NCU03908	Expect = 6e-118	>ref|XP_957547.1| hypothetical protein NCU03908 [Neurospora crassa OR74A]	[Neurospora crassa OR74A]	Expect = 1e-114	>sp|Q9P5L2.1|FMP52_NEUCR RecName: Full=Protein fmp-52, mitochondrial; Flags: Precursor	Expect = 6e-116	HIM1,Epimerase	nad dependent epimerase dehydratase family protein	F:kinase activity; P:cellular metabolic process; F:coenzyme binding; C:mitochondrial outer membrane; F:nucleotide binding	-	IPR014843; IPR016040; PTHR12126 (PANTHER), SSF51735 (SUPERFAMILY)	extr 15, mito 8, cyto 3.5
SMAC_06421	contig_2.35				complement(229824..233915)	4092	613	667	2403	801	NCU06095	Expect = 0.0	>ref|XP_959957.1| hypothetical protein NCU06095 [Neurospora crassa OR74A]	[Neurospora crassa OR74A]	Expect = 0.0	>sp|Q5M7R9.1|GRHL2_XENTR RecName: Full=Grainyhead-like protein 2 homolog; AltName: Full=Transcription	Expect = 1e-017	CP2	cp2 transcription	-		IPR007604; PTHR11037 (PANTHER), PTHR11037:SF3 (PANTHER)	nucl 12, mito 9, cyto 5
SMAC_06516	contig_2.28				complement(22126..25271)	3146	169	591	1350	450	NCU04600	Expect = 0.0	>ref|XP_958843.1| hypothetical protein NCU04600 [Neurospora crassa OR74A]	[Neurospora crassa OR74A]	Expect = 0.0	>sp|Q09172.1|PP2C2_SCHPO RecName: Full=Protein phosphatase 2C homolog 2; Short=PP2C-2	Expect = 1e-126	PP2C	protein phosphatase	P:protein amino acid dephosphorylation; F:metal ion binding; F:protein serine/threonine phosphatase activity; C:protein serine/threonine phosphatase complex	-	IPR000222; IPR001932; IPR015655; PTHR13832:SF103 (PANTHER)	cyto 16.5, cyto_nucl 13, nucl 6.5, pero 3
SMAC_06519	contig_2.28				35519..37277	1759	275	683	801	267	NCU04603	Expect = 5e-118	>ref|XP_958846.1| hypothetical protein NCU04603 [Neurospora crassa OR74A]	[Neurospora crassa OR74A]	Expect = 4e-115	>sp|O42799.2|ALL7_ASPFU RecName: Full=Allergen Asp f 7; AltName: Allergen=Asp f 7; Flags:	Expect = 5e-011	no hits above threshold	riboflavin aldehyde-forming enzyme	P:mycelium development; C:extracellular region		IPR009009; IPR014733	extr 20, mito 4, pero 1, E.R. 1, golg 1
SMAC_06586	contig_2.37				complement(15693..18030)	2338	685	240	1332	444	NCU09541	Expect = 0.0	>ref|XP_958760.1| hypothetical protein NCU09541 [Neurospora crassa OR74A]	[Neurospora crassa OR74A]	Expect = 0.0	No hits found		no hits above threshold	unnamed protein product [Sordaria macrospora]	F:molecular_function; P:biological_process; C:cellular_component		SSF55021 (SUPERFAMILY)	cyto 7.5, extr 7, cyto_nucl 6, mito 5, nucl 3.5, plas 1, pero 1, E.R. 1, vacu 1
SMAC_06646	contig_2.37				complement(257821..260699)	2879	53	460	2124	708	NCU06687	Expect = 0.0	>ref|XP_961002.1| glycogen synthase [Neurospora crassa OR74A]	[Neurospora crassa OR74A]	Expect = 0.0	>sp|O93869.2|GYS_NEUCR RecName: Full=Glycogen [starch] synthase	Expect = 0.0	Glycogen_syn,Glycos_transf_1,Glyco_transf_5	glycogen synthase	P:glycogen biosynthetic process; F:glycogen (starch) synthase activity	EC:2.4.1.11	IPR008631; seg (SEG), SSF53756 (SUPERFAMILY)	cyto 11.5, cyto_nucl 11.5, nucl 8.5, mito 4
SMAC_06648	contig_2.37				complement(272501..276075)	3575	212	1160	1842	614	NCU06684	Expect = 0.0	>ref|XP_960999.1| hypothetical protein NCU06684 [Neurospora crassa OR74A]	[Neurospora crassa OR74A]	Expect = 0.0	>sp|O13801.1|YE04_SCHPO RecName: Full=Uncharacterized RNA-binding protein C17H9.04c	Expect = 8e-107	zf-RanBP,RRM_1,Exonuc_X-T	rna binding protein	F:zinc ion binding; F:nucleic acid binding; C:intracellular; F:nucleotide binding	-	IPR000504; IPR001876; IPR012337; IPR012677; IPR013520; G3DSA:3.30.420.10 (GENE3D), G3DSA:4.10.1060.10 (GENE3D), PTHR23111 (PANTHER), PTHR23111:SF12 (PANTHER), SSF54928 (SUPERFAMILY), SSF90209 (SUPERFAMILY)	mito 10, cyto 8.5, cyto_nucl 6.5, extr 4, nucl 3.5
SMAC_06650	contig_2.37				281399..283398	2000	421	313	1266	422	NCU06681	Expect = 4e-165	>ref|XP_960996.1| hypothetical protein NCU06681 [Neurospora crassa OR74A]	[Neurospora crassa OR74A]	Expect = 4e-163	No hits found		no hits above threshold	unnamed protein product [Sordaria macrospora]	F:molecular_function; P:biological_process; C:cellular_component		no IPS match	nucl 24, mito 1, cyto 1, pero 1, cyto_mito 1, cyto_pero 1
SMAC_06694	contig_2.13				348586..350592	2007	68	940	729	243	No hits found		No hits found			>sp|P21367.1|YCAC_ECOLI RecName: Full=Uncharacterized protein ycaC	Expect = 3e-038	Isochorismatase	protein ycac	F:catalytic activity; P:metabolic process	-	IPR000868; PTHR14119 (PANTHER)	extr 12, mito 6, cyto 3, plas 2, cyto_nucl 2, cyto_pero 2
SMAC_06706	contig_2.13				complement(405234..407635)	2402	92	252	1992	664	NCU00295	Expect = 0.0	>ref|XP_957766.1| hypothetical protein NCU00295 [Neurospora crassa OR74A]	[Neurospora crassa OR74A]	Expect = 0.0	No hits found		Kinetochor_Ybp2	yap-binding protein	F:molecular_function; C:cellular_component		IPR013877	cyto 11, cyto_nucl 9.5, nucl 6, mito 6, E.R. 3
SMAC_06718	contig_2.13				445400..447955	2556	281	506	1713	571	NCU00309	Expect = 0.0	>ref|XP_957780.1| hypothetical protein NCU00309 [Neurospora crassa OR74A]	[Neurospora crassa OR74A]	Expect = 0.0	>sp|A2BGL3.1|WSCD2_DANRE RecName: Full=WSC domain-containing protein 2	Expect = 7e-012	DUF1996,WSC	wsc domain	F:molecular_function; P:biological_process; C:cellular_component; F:hydrolase activity; P:metabolic process; F:hydrolase activity, acting on glycosyl bonds		IPR002889; IPR018535; PTHR19297 (PANTHER), PTHR19297:SF28 (PANTHER)	extr 23, E.R. 2, vacu 2
SMAC_06733	contig_2.3				1333551..1335102	1552	64	455	492	164	NCU06743	Expect = 3e-091	>ref|XP_963515.2| 40S ribosomal protein S10 [Neurospora crassa OR74A]	[Neurospora crassa OR74A]	Expect = 2e-087	>sp|O13614.1|RS10B_SCHPO RecName: Full=40S ribosomal protein S10-B	Expect = 3e-037	S10_plectin	40s ribosomal protein s10	P:mycelium development; F:structural constituent of ribosome; C:cytosolic small ribosomal subunit; P:translation	EC:3.6.5.3	IPR005326; PTHR12146 (PANTHER)	mito 12, cyto 7.5, cyto_nucl 7, nucl 5.5
SMAC_06834	contig_2.6				824358..827737	3380	0	469	2235	745	NCU01881	Expect = 0.0	>emb|CAE81981.1| hypothetical protein [Neurospora crassa]	[Neurospora crassa]	Expect = 0.0	No hits found		no hits above threshold	hypothetical protein [Neurospora crassa]	-		seg (SEG)	nucl 22.5, cyto_nucl 14, cyto 4.5
SMAC_07007	contig_2.29				239931..243167	3237	769	765	1386	462	No hits found		>ref|XP_001228539.1| predicted protein [Chaetomium globosum CBS 148.51]	[Chaetomium globosum CBS 148.51]	Expect = 6e-030	No hits found		no hits above threshold	unnamed protein product [Sordaria macrospora]	-		seg (SEG), tmhmm (TMHMM)	plas 21, mito 4
SMAC_07040	contig_2.36				complement(156211..159510)	3300	677	571	1680	560	NCU01470	Expect = 0.0	>ref|XP_956747.1| vacuolar protein 8 [Neurospora crassa OR74A]	[Neurospora crassa OR74A]	Expect = 0.0	>sp|Q7RXW1.3|VAC8_NEUCR RecName: Full=Vacuolar protein 8	Expect = 0.0	Arm,HEAT,KAP,DUF634,V-ATPase_H_N	vacuolar protein 8	C:vacuolar membrane; F:protein binding	-	IPR000225; IPR011989; IPR016024; PTHR23315 (PANTHER), PTHR23315:SF8 (PANTHER), PF05804 (PFAM)	cyto_nucl 15.833, cyto 13.5, nucl 12, cyto_mito 7.998
SMAC_07088	contig_2.39				complement(75158..78976)	3819	1316	505	1998	666	NCU06230	Expect = 0.0	>ref|XP_963081.1| hypothetical protein NCU06230 [Neurospora crassa OR74A]	[Neurospora crassa OR74A]	Expect = 0.0	>sp|O14328.1|KSP1_SCHPO RecName: Full=Serine/threonine-protein kinase ksp1; AltName:	Expect = 3e-075	Pkinase,Pkinase_Tyr	serine threonine protein	P:protein amino acid phosphorylation; F:ATP binding; F:protein serine/threonine kinase activity	EC:2.7.11.0	IPR000719; IPR008271; IPR011009; IPR017442; G3DSA:1.10.510.10 (GENE3D), G3DSA:3.30.200.20 (GENE3D), PTHR24362 (PANTHER), PTHR24362:SF100 (PANTHER)	nucl 10.5, cyto_nucl 8, mito 6, cyto 4.5, plas 2, golg 2
SMAC_07244	contig_2.42				complement(142407..144666)	2260	38	298	1665	555	NCU03509	Expect = 0.0	No hits found			>sp|P34054.1|INDA1_TRIAT RecName: Full=Amino-acid permease inda1	Expect = 0.0	AA_permease	amino-acid permease inda1	C:integral to membrane; F:amino acid transmembrane transporter activity; P:amino acid transmembrane transport	-	IPR002293; IPR004840; IPR004841; PTHR11785:SF80 (PANTHER)	plas 27
SMAC_07310	contig_2.44				complement(173332..179845)	6514	328	450	5667	1889	NCU07618	Expect = 0.0	>ref|XP_962852.1| hypothetical protein NCU07618 [Neurospora crassa OR74A]	[Neurospora crassa OR74A]	Expect = 0.0	No hits found		no hits above threshold	unnamed protein product [Sordaria macrospora]	-		PTHR23196 (PANTHER), PTHR23196:SF4 (PANTHER)	nucl 14, cyto_nucl 11.833, mito_nucl 10.999, mito 6.5, cyto 6.5
SMAC_07391	contig_2.1				complement(3225111..3227324)	2214	176	430	1398	466	NCU02460	Expect = 0.0	>ref|XP_959515.2| hypothetical protein NCU11387 [Neurospora crassa OR74A]	[Neurospora crassa OR74A]	Expect = 0.0	>sp|Q9USH7.1|PSY1_SCHPO RecName: Full=Syntaxin-like protein psy1	Expect = 1e-030	SNARE,Syntaxin	snare domain containing protein	C:membrane; P:vesicle-mediated transport; P:mycelium development; F:protein binding	-	IPR000727; IPR006011; IPR010989; coil (COIL), G3DSA:1.20.58.70 (GENE3D), PTHR19957 (PANTHER), PTHR19957:SF37 (PANTHER), seg (SEG), tmhmm (TMHMM)	nucl 12.5, cyto_nucl 11, cyto 8.5, plas 3
SMAC_07456	contig_2.46				13962..17849	3888	0	462	3210	1070	NCU06929	Expect = 0.0	>ref|XP_959276.2| hypothetical protein NCU06929 [Neurospora crassa OR74A]	[Neurospora crassa OR74A]	Expect = 0.0	>sp|Q7S3C4.2|SPT5_NEUCR RecName: Full=Transcription elongation factor spt-5; AltName:	Expect = 0.0	Spt5-NGN,Spt5_N	transcription initiation protein spt5	P:positive regulation of RNA elongation from RNA polymerase II promoter; F:transcription elongation regulator activity; P:mRNA processing; C:nucleus	-	IPR005100; IPR005824; IPR008991; IPR017071; IPR022581; PTHR11125 (PANTHER)	nucl 18, cyto_nucl 13, cyto 6
SMAC_07502	contig_2.46				168284..170793	2510	342	332	1710	570	NCU11306	Expect = 0.0	>ref|XP_001728233.1| hypothetical protein NCU11306 [Neurospora crassa OR74A]	[Neurospora crassa OR74A]	Expect = 0.0	>sp|Q95078.2|CP18A_DROME RecName: Full=Cytochrome P450 18a1; AltName: Full=CYPXVIIIA1	Expect = 3e-024	p450	cytochrome p450	F:heme binding; P:oxidation reduction; F:monooxygenase activity; P:mycelium development; F:electron carrier activity	-	IPR001128; IPR002401; IPR017972; PTHR24300 (PANTHER), PTHR24300:SF170 (PANTHER)	plas 13, mito 4, E.R. 4, pero 2, vacu 2, mito_nucl 2
SMAC_07504	contig_2.46				complement(175693..177818)	2126	50	309	1704	568	NCU05899	Expect = 0.0	>ref|XP_959457.1| hypothetical protein NCU05899 [Neurospora crassa OR74A]	[Neurospora crassa OR74A]	Expect = 0.0	>sp|Q8LNW4.1|FLOT2_ORYSJ RecName: Full=Flotillin-like protein 2; AltName: Full=Nodulin-like	Expect = 2e-081	Band_7	flotillin domain-containing protein	-		IPR001107; PTHR13806 (PANTHER), PTHR13806:SF3 (PANTHER), SSF117892 (SUPERFAMILY)	cysk 9, mito 6, cyto 5.5, cyto_nucl 5, nucl 3.5
SMAC_07544	contig_2.7				266995..271798	4804	0	451	4074	1358	NCU01197	Expect = 0.0	>ref|XP_961563.1| hypothetical protein NCU01197 [Neurospora crassa OR74A]	[Neurospora crassa OR74A]	Expect = 0.0	>sp|P24276.1|SSD1_YEAST RecName: Full=Protein SSD1; AltName: Full=Protein SRK1	Expect = 0.0	RNB	cell wall biogenesis protein phosphatase	F:ribonuclease activity; F:RNA binding	-	IPR001900; coil (COIL), PTHR23355 (PANTHER), PTHR23355:SF8 (PANTHER), seg (SEG)	cyto_nucl 11, nucl 10, cyto 10, mito 6
SMAC_07575	contig_2.27				76874..79344	2471	0	357	1926	642	NCU05069	Expect = 0.0	>ref|XP_956058.1| hypothetical protein NCU05069 [Neurospora crassa OR74A]	[Neurospora crassa OR74A]	Expect = 0.0	>sp|O07622.1|YHFW_BACSU RecName: Full=Putative Rieske 2Fe-2S iron-sulfur protein yhfW	Expect = 2e-042	DAO,Rieske,FAD_binding_2,Thi4,FAD_binding_3	fad dependent oxidoreductase	F:2 iron, 2 sulfur cluster binding; P:oxidation reduction; F:metal ion binding; F:oxidoreductase activity	-	IPR006076; IPR017941; G3DSA:3.50.50.60 (GENE3D), PTHR13847 (PANTHER), PTHR13847:SF83 (PANTHER), SSF51905 (SUPERFAMILY)	mito 27
SMAC_07599	contig_2.27				192623..197060	4438	326	624	3366	1122	NCU05046	Expect = 0.0	>ref|XP_956354.1| calcium-transporting ATPase 3 [Neurospora crassa OR74A]	[Neurospora crassa OR74A]	Expect = 0.0	>sp|Q12691.1|ATN5_YEAST RecName: Full=Sodium transport ATPase 5	Expect = 0.0	E1-E2_ATPase,Cation_ATPase_C,Hydrolase,Cation_ATPase_N	sodium p-type atpase	P:auxin biosynthetic process; C:integral to membrane; F:ATPase activity, coupled to transmembrane movement of ions, phosphorylative mechanism; P:ATP biosynthetic process; F:ATP binding; P:cation transport; F:metal ion binding	-	IPR001757; IPR004014; IPR005834; IPR006068; IPR006414; IPR008250; IPR018303; IPR023214; IPR023298; IPR023299; IPR023300; IPR023306; PTHR24093 (PANTHER), PTHR24093:SF83 (PANTHER), SSF81653 (SUPERFAMILY), SSF81665 (SUPERFAMILY)	plas 26
SMAC_07606	contig_2.27				complement(216105..219860)	3756	0	426	3210	1070	NCU05041	Expect = 0.0	>ref|XP_956349.1| hypothetical protein NCU05041 [Neurospora crassa OR74A]	[Neurospora crassa OR74A]	Expect = 0.0	>sp|P31688.3|TPS2_YEAST RecName: Full=Trehalose-phosphatase; AltName: Full=Trehalose	Expect = 0.0	Glyco_transf_20,Trehalose_PPase	#NAME?	F:transferase activity, transferring glycosyl groups; P:trehalose biosynthetic process	-	IPR001830; IPR003337; IPR006379; IPR023214; coil (COIL), G3DSA:3.40.50.2000 (GENE3D), PTHR10788 (PANTHER), PTHR10788:SF6 (PANTHER), seg (SEG), SSF53756 (SUPERFAMILY)	cyto 12.5, cyto_nucl 9, mito 6, nucl 4.5, pero 4
SMAC_07653	contig_2.31				193426..199448	6023	1944	1315	2376	792	NCU05791	Expect = 0.0	>ref|XP_960051.2| hypothetical protein NCU05791 [Neurospora crassa OR74A]	[Neurospora crassa OR74A]	Expect = 0.0	No hits found		no hits above threshold	camp-dependent protein kinase pathway protein	F:protein binding		IPR006594; coil (COIL), seg (SEG)	nucl 20.5, cyto_nucl 13, cyto 2.5, mito 2
SMAC_07774	contig_2.41				19226..22647	3422	892	667	999	333	NCU03536	Expect = 2e-155	No hits found			>sp|P22697.1|CYS3_NEUCR RecName: Full=Regulatory protein cys-3	Expect = 3e-096	bZIP_2	regulatory protein cys-3	F:sequence-specific DNA binding; F:protein dimerization activity; P:response to stress; F:transcription factor activity; C:nucleus; P:regulation of transcription, DNA-dependent	-	IPR004827; IPR011700; G3DSA:1.20.5.170 (GENE3D), PTHR13044 (PANTHER), PTHR13044:SF7 (PANTHER)	nucl 24.5, cyto_nucl 15
SMAC_07828	contig_2.14				complement(633321..636438)	3118	23	304	2622	874	NCU04251	Expect = 0.0	>ref|XP_961242.1| chitin synthase 2 [Neurospora crassa OR74A]	[Neurospora crassa OR74A]	Expect = 0.0	>sp|P30588.2|CHS3_NEUCR RecName: Full=Chitin synthase 3; AltName: Full=Chitin-UDP acetyl-glucosaminyl	Expect = 0.0	Chitin_synth_1,Chitin_synth_1N,Chitin_synth_2	chitin synthase 2	F:chitin synthase activity; C:plasma membrane; P:chitin biosynthetic process; C:integral to membrane; P:cellular cell wall organization	EC:2.4.1.16	IPR004834; IPR013616; PTHR22914 (PANTHER)	plas 26
SMAC_07831	contig_2.14				complement(652895..655839)	2945	172	453	2010	670	NCU04255	Expect = 0.0	>ref|XP_961246.1| hypothetical protein NCU04255 [Neurospora crassa OR74A]	[Neurospora crassa OR74A]	Expect = 0.0	No hits found		FHA	fha domain protein	F:protein binding		IPR000253; IPR008984; PTHR15715 (PANTHER)	cyto 12, cyto_nucl 11, nucl 8, mito 2, extr 1, pero 1, E.R. 1, cysk 1, vacu 1
SMAC_07846	contig_2.14				complement(716592..718306)	1715	104	585	915	305	NCU04274	Expect = 2e-174	>ref|XP_961064.1| hypothetical protein NCU04274 [Neurospora crassa OR74A]	[Neurospora crassa OR74A]	Expect = 5e-171	>sp|P38937.1|CUT8_SCHPO RecName: Full=Protein cut8; AltName: Full=Cell untimely torn	Expect = 1e-022	Cut8	nuclear envelope protein cut8	F:protein anchor; F:polyubiquitin binding; P:mitotic spindle organization in nucleus; C:nuclear membrane; P:proteasome localization; P:chromosome segregation; P:anaphase-promoting complex-dependent proteasomal ubiquitin-dependent protein catabolic process; P:mitotic metaphase/anaphase transition; P:response to DNA damage stimulus	-	IPR013868	nucl 12, cyto 7, mito 6
SMAC_08066	contig_2.50				complement(124811..126566)	1756	289	303	1164	388	NCU07491	Expect = 4e-143	>ref|XP_965038.1| hypothetical protein NCU07491 [Neurospora crassa OR74A]	[Neurospora crassa OR74A]	Expect = 3e-140	No hits found		SUR7	integral membrane protein	F:structural molecule activity; C:tight junction; F:molecular_function; P:biological_process; C:cellular_component		IPR009571; seg (SEG), SignalP-NN(euk) (SIGNALP), tmhmm (TMHMM)	extr 14, plas 11
SMAC_08068	contig_2.50				133683..137249	3567	628	1236	1596	532	NCU07489	Expect = 0.0	>ref|XP_965036.1| serine/threonine-protein phosphatase PP-Z [Neurospora crassa	[Neurospora crassa	Expect = 0.0	>sp|P78968.1|PPZ_SCHPO RecName: Full=Serine/threonine-protein phosphatase PP-Z	Expect = 4e-161	Metallophos	serine threonine-protein phosphatase pp-z	F:cofactor binding; F:magnesium-dependent protein serine/threonine phosphatase activity	-	IPR004843; IPR006186; IPR011159; G3DSA:3.60.21.10 (GENE3D), PTHR11668 (PANTHER), PTHR11668:SF19 (PANTHER), SSF56300 (SUPERFAMILY)	nucl 8, plas 6, golg 4, mito 3, cyto 3, cyto_mito 3
SMAC_08084	contig_2.52				complement(60468..62055)	1588	63	499	816	272	NCU00116	Expect = 8e-159	>ref|XP_957240.2| hypothetical protein NCU00116 [Neurospora crassa OR74A]	[Neurospora crassa OR74A]	Expect = 6e-156	>sp|Q02516.1|HAP5_YEAST RecName: Full=Transcriptional activator HAP5	Expect = 2e-043	CBFD_NFYB_HMF,Histone	ccaat-binding factor complex subunit	C:nucleus; F:sequence-specific DNA binding	-	IPR003958; IPR009072; PTHR10252 (PANTHER)	nucl 15.5, cyto_nucl 12.5, cyto 4.5, pero 4
SMAC_08106	contig_2.52				152949..156039	3091	566	480	1677	559	NCU00090	Expect = 0.0	>ref|XP_957214.2| pH-response transcription factor pacC/RIM101 [Neurospora crassa	[Neurospora crassa	Expect = 0.0	>sp|Q7RVQ8.2|PACC_NEUCR RecName: Full=pH-response transcription factor pacC/RIM101	Expect = 0.0	no hits above threshold	ph-response transcription factor pacc rim101	C:cytoplasm; F:DNA binding; P:regulation of transcription; C:nucleus; F:zinc ion binding	-	IPR007087; IPR013087; IPR015880; PTHR14596 (PANTHER), SSF57667 (SUPERFAMILY)	nucl 26.5, cyto_nucl 14
SMAC_08204	contig_2.43				complement(13668..16510)	2843	0	672	1983	661	NCU08847	Expect = 0.0	>ref|XP_960977.1| hypothetical protein NCU08847 [Neurospora crassa OR74A]	[Neurospora crassa OR74A]	Expect = 0.0	No hits found		no hits above threshold	unnamed protein product [Sordaria macrospora]	F:molecular_function; C:cellular_component		no IPS match	mito_nucl 11.666, mito 11.5, nucl 10.5, cyto_nucl 8.333, cyto 4
SMAC_08269	contig_2.56				92224..94671	2448	272	542	1413	471	NCU03399	Expect = 0.0	>ref|XP_956846.1| hypothetical protein NCU03399 [Neurospora crassa OR74A]	[Neurospora crassa OR74A]	Expect = 0.0	No hits found		no hits above threshold	unnamed protein product [Sordaria macrospora]	F:molecular_function; P:biological_process; C:cellular_component		no IPS match	cyto 14, cyto_nucl 11, nucl 6, mito 6
SMAC_08367	contig_2.28				380337..381565	1229	245	723	261	87	NCU01391	Expect = 1e-036	>ref|XP_960948.1| hypothetical protein NCU01391 [Neurospora crassa OR74A]	[Neurospora crassa OR74A]	Expect = 8e-033	No hits found		no hits above threshold	unnamed protein product [Sordaria macrospora]	-		no IPS match	nucl 25, cyto_nucl 14.5
SMAC_08445	contig_2.51				complement(71472..74456)	2985	0	810	2175	725	NCU03466	Expect = 0.0	>ref|XP_956355.1| hypothetical protein NCU03466 [Neurospora crassa OR74A]	[Neurospora crassa OR74A]	Expect = 0.0	>sp|P40317.2|SOK1_YEAST RecName: Full=Protein SOK1	Expect = 5e-054	Tcp11	camp-mediated signaling protein sok1	-		IPR008862; PTHR12832:SF4 (PANTHER)	nucl 15.5, cyto_nucl 12, cyto 7.5, mito 2
SMAC_08565	contig_2.2				complement(2137929..2140487)	2559	0	357	2136	712	NCU07952	Expect = 0.0	>ref|XP_962085.1| hypothetical protein NCU07952 [Neurospora crassa OR74A]	[Neurospora crassa OR74A]	Expect = 0.0	>sp|P53968.1|CRZ1_YEAST RecName: Full=Transcriptional regulator CRZ1	Expect = 3e-043	zf-C2H2	c2h2 type zinc finger domain-containing protein	F:zinc ion binding; F:nucleic acid binding; C:intracellular	-	IPR007087; IPR013087; IPR015880; PTHR11389 (PANTHER), SSF57667 (SUPERFAMILY)	nucl 26
SMAC_08578	contig_2.2				complement(2169356..2173308)	3953	0	467	3333	1111	NCU07966	Expect = 0.0	>ref|XP_962099.1| hypothetical protein NCU07966 [Neurospora crassa OR74A]	[Neurospora crassa OR74A]	Expect = 0.0	>sp|P22189.1|ATC3_SCHPO RecName: Full=Calcium-transporting ATPase 3	Expect = 0.0	E1-E2_ATPase,Cation_ATPase_C,Hydrolase,Cation_ATPase_N,Hydrolase_3	potassium sodium efflux p-type atpase	P:auxin biosynthetic process; C:integral to membrane; F:ATPase activity, coupled to transmembrane movement of ions, phosphorylative mechanism; P:ATP biosynthetic process; F:ATP binding; P:cation transport; F:metal ion binding	-	IPR001757; IPR004014; IPR005834; IPR006068; IPR006414; IPR008250; IPR018303; IPR023214; IPR023298; IPR023299; IPR023300; IPR023306; PTHR24093 (PANTHER), PTHR24093:SF83 (PANTHER), SSF81653 (SUPERFAMILY), SSF81665 (SUPERFAMILY)	plas 20, cyto 2, E.R. 2, golg 1, cysk 1, vacu 1, cyto_mito 1, cyto_pero 1
SMAC_08583	contig_2.2				2208729..2212000	3272	540	1119	1470	490	NCU04990	Expect = 0.0	>ref|XP_957886.1| hypothetical protein NCU04990 [Neurospora crassa OR74A]	[Neurospora crassa OR74A]	Expect = 0.0	>sp|P08092.2|RAN1_SCHPO RecName: Full=Negative regulator of sexual conjugation and meiosis	Expect = 1e-077	Pkinase,Pkinase_Tyr	negative regulator of sexual conjugation and meiosis	P:auxin biosynthetic process; P:protein amino acid phosphorylation; P:mycelium development; F:ATP binding; F:protein serine/threonine kinase activity	EC:2.7.11.0	IPR000719; IPR002290; IPR008271; IPR011009; IPR017441; IPR017442; G3DSA:1.10.510.10 (GENE3D), G3DSA:3.30.200.20 (GENE3D), PTHR24343 (PANTHER), PTHR24343:SF94 (PANTHER)	nucl 19, cyto_nucl 13.5, cyto 6
SMAC_08677	contig_2.63				complement(33089..35158)	2070	0	397	516	172	NCU05118	Expect = 1e-043	>ref|XP_957104.1| vacuolar ATP synthase subunit G [Neurospora crassa OR74A]	[Neurospora crassa OR74A]	Expect = 5e-040	>sp|P78713.1|VATG_NEUCR RecName: Full=V-type proton ATPase subunit G; Short=V-ATPase	Expect = 2e-041	V-ATPase_G	vacuolar atpase	P:proton transport; C:vacuolar proton-transporting V-type ATPase complex; F:hydrolase activity, acting on acid anhydrides, catalyzing transmembrane movement of substances	EC:3.6.3.0	IPR005124; PTHR12713:SF2 (PANTHER)	nucl 16.5, cyto_nucl 13.5, cyto 7.5
SMAC_08873	contig_2.67				complement(77033..79415)	2383	147	458	1665	555	NCU03425	Expect = 0.0	>ref|XP_956711.1| threonine synthase [Neurospora crassa OR74A]	[Neurospora crassa OR74A]	Expect = 0.0	>sp|Q42598.1|THRC_SCHPO RecName: Full=Threonine synthase; Short=TS	Expect = 3e-155	PALP	threonine synthase	P:threonine biosynthetic process; F:pyridoxal phosphate binding; F:threonine synthase activity	EC:4.2.3.1	IPR000634; IPR001926; IPR004450; G3DSA:3.40.50.1100 (GENE3D), G3DSA:3.90.1380.10 (GENE3D), PTHR10314 (PANTHER), PTHR10314:SF1 (PANTHER)	cyto 10.5, cyto_nucl 8.5, pero 7, nucl 5.5, mito 2
SMAC_08893	contig_2.68				64518..66424	1907	144	247	1437	479	NCU06473	Expect = 0.0	>ref|XP_957364.2| hypothetical protein NCU06473 [Neurospora crassa OR74A]	[Neurospora crassa OR74A]	Expect = 2e-169	>sp|Q6NRM1.1|S399B_XENLA RecName: Full=Zinc transporter ZIP9-B; AltName: Full=Solute carrier	Expect = 1e-034	Zip	zip metal ion	P:metal ion transport; C:membrane; F:metal ion transmembrane transporter activity; P:transmembrane transport	-	IPR003689; PTHR16133 (PANTHER), seg (SEG), SignalP-NN(euk) (SIGNALP), tmhmm (TMHMM)	plas 16, extr 5, E.R. 4
SMAC_09022	contig_2.31				complement(256204..257991)	1788	99	464	567	189	NCU05778	Expect = 7e-101	>ref|XP_960038.1| iron sulfur cluster assembly protein 1, mitochondrial precursor	not specified	Expect = 2e-098	>sp|Q6BGU0.1|ISU1_DEBHA RecName: Full=Iron sulfur cluster assembly protein 1, mitochondrial;	Expect = 3e-059	NifU_N	iron sulfur cluster assembly protein	F:N-acetyltransferase activity; F:iron ion binding; P:iron-sulfur cluster assembly; F:iron-sulfur cluster binding; F:protein binding	-	IPR002871; IPR011339; G3DSA:3.90.1010.10 (GENE3D), PTHR10093 (PANTHER), SSF82649 (SUPERFAMILY)	mito 22, cyto 5
SMAC_09069	contig_2.8				552790..555629	2840	0	320	2247	749	NCU08218	Expect = 1e-013	>ref|XP_003000758.1| B-cell lymphoma 3-encoded protein [Verticillium albo-atrum VaMs.102]	[Verticillium albo-atrum VaMs.102]	Expect = 2e-113	>sp|Q54KA7.1|SECG_DICDI RecName: Full=Ankyrin repeat, PH and SEC7 domain containing protein	Expect = 3e-016	Ank	ankyrin repeat	F:protein binding		IPR002110; IPR020683; PTHR24198 (PANTHER), PTHR24198:SF302 (PANTHER)	cyto 9.5, cyto_nucl 6.5, mito 5, cysk 5, pero 3, nucl 2.5
SMAC_09141	contig_2.43				165269..168978	3710	38	399	3273	1091	NCU07778	Expect = 0.0	>ref|XP_958699.2| hypothetical protein NCU07778 [Neurospora crassa OR74A]	[Neurospora crassa OR74A]	Expect = 0.0	>sp|Q876Q0.1|ACRB_EMENI RecName: Full=Ubiquitination network signaling protein acrB;	Expect = 3e-086	no hits above threshold	ubiquitination network signaling protein	P:mycelium development	-	no IPS match	plas 13, nucl 7.5, cyto_nucl 5.5, mito 4
SMAC_09250	contig_2.79				complement(37890..40760)	2871	457	593	1821	607	NCU07238	Expect = 0.0	>ref|XP_955898.1| hypothetical protein NCU07238 [Neurospora crassa OR74A]	[Neurospora crassa OR74A]	Expect = 0.0	No hits found		no hits above threshold	unnamed protein product [Sordaria macrospora]	P:mycelium development	-	no IPS match	nucl 23, cyto_nucl 14
SMAC_09408	contig_2.55				136261..140673	4413	568	1406	2382	794	NCU09335	Expect = 0.0	>ref|XP_958292.1| hypothetical protein NCU09335 [Neurospora crassa OR74A]	[Neurospora crassa OR74A]	Expect = 0.0	No hits found		no hits above threshold	key lime pathogenicity protein	F:zinc ion binding; C:intracellular	-	IPR015880	nucl 25, cyto_nucl 14.5
SMAC_09436	contig_2.89				7590..10046	2457	0	585	1872	624	NCU11358	Expect = 0.0	>ref|XP_001728124.1| hypothetical protein NCU11358 [Neurospora crassa OR74A]	[Neurospora crassa OR74A]	Expect = 0.0	>sp|Q1MTM9.2|YFN1_SCHPO RecName: Full=Uncharacterized transcriptional regulatory protein	Expect = 1e-007	Fungal_trans	fungal specific transcription factor domain containing protein	F:DNA binding; P:regulation of transcription; C:nucleus; F:zinc ion binding	-	IPR007219	mito 12, nucl 5, cyto 5, cyto_nucl 5
SMAC_09459	contig_2.5				31306..33836	2531	430	729	1194	398	NCU08807	Expect = 0.0	>ref|XP_961994.1| DNA-binding protein cre-1 [Neurospora crassa OR74A]	[Neurospora crassa OR74A]	Expect = 0.0	>sp|O59958.2|CRE1_NEUCR RecName: Full=DNA-binding protein cre-1; AltName: Full=Carbon	Expect = 0.0	zf-C2H2	dna-binding protein cre-1	F:DNA binding; P:regulation of transcription; C:nucleus; F:zinc ion binding	-	IPR007087; IPR013087; IPR015880; PTHR23223 (PANTHER), PTHR23223:SF99 (PANTHER), SSF57667 (SUPERFAMILY)	nucl 24.5, cyto_nucl 14
SMAC_09535	contig_2.97				complement(173..3489)	3317	180	356	2649	883	NCU09906	Expect = 0.0	>ref|XP_958305.1| hypothetical protein NCU09906 [Neurospora crassa OR74A]	[Neurospora crassa OR74A]	Expect = 0.0	No hits found		Glycos_transf_2	glycosyltransferase family 2 protein	F:transferase activity, transferring glycosyl groups; P:mycelium development	-	IPR001173; G3DSA:3.90.550.10 (GENE3D), seg (SEG), tmhmm (TMHMM), SSF53448 (SUPERFAMILY)	plas 24, E.R. 2
SMAC_12708	contig_2.1	putative ypt1	putative GTP-binding protein ypt1		complement(24645..26857)	2213	212	910	612	204	NCU08477	Expect = 3e-119	>ref|XP_963146.2| GTP-binding protein ypt1 [Neurospora crassa OR74A]	[Neurospora crassa OR74A]	Expect = 1e-115	>sp|P33723.1|YPT1_NEUCR RecName: Full=GTP-binding protein ypt1	Expect = 5e-117	Ras,Miro,Arf,GTP_EFTU,Gtr1_RagA	gtp-binding protein ypt1	P:protein transport; C:plasma membrane; F:GTP binding; P:small GTPase mediated signal transduction	-	IPR001806; IPR003579; IPR005225; IPR013753; IPR020851; G3DSA:3.40.50.300 (GENE3D), PTHR24073 (PANTHER), PTHR24073:SF227 (PANTHER), SSF52540 (SUPERFAMILY)	cyto_nucl 11.166, cyto 10, nucl 8, cyto_mito 7.832, extr 4, mito 3
SMAC_12821	contig_2.8				complement(743307..744800)	1494	143	734	189	63	NCU09089	Expect = 1e-029	>ref|XP_964906.1| 40S ribosomal protein S30 [Neurospora crassa OR74A]	[Neurospora crassa OR74A]	Expect = 6e-026	>sp|O42952.2|RS30_SCHPO RecName: Full=40S ribosomal protein S30	Expect = 1e-019	Ribosomal_S30	40s ribosomal protein s30	C:ribosome; F:structural constituent of ribosome; P:translation	EC:3.6.5.3	IPR006846	nucl 10.5, mito 10, cyto_nucl 9, cyto 6.5

## Sheet: top500 wt proto only
Additional file 3, sheet 4
genes that are in the top500 for wild type protoperithecia only
locus_tag	scaffold	gene	product	note	position	length of gene	length of 5'UTR	length of 3'UTR	length of cds	length of peptide	protein id	best hit blastp vs. Neurospora, e-value<e-05	e-value blastp vs. Neurospora	best hit blastp vs. nr (not self), e-value<e-05	organism blastp vs. nr (not self), e-value<e-05	e-value blastp vs. nr (not self), e-value<e-05	best hit blastp vs. swissprot (not self), e-value<e-05	e-value blastp vs. swissprot	HMMER3 analysis: Pfam domain model name for all domains found in the protein (sorted by e-value)	Seq. Description Blast2GO	GOs Blast2GO F:molecular_function; P:biological_process; C:cellular_component	Enzyme Codes Blast2GO	InterProScan Blast2GO	WolfPsort predictions
SMAC_00075	contig_2.1				complement(301624..303398)	1775	121	429	1170	390	CBI51890	NCU06258	Expect = 3e-156	>ref|XP_962862.1| hypothetical protein NCU06258 [Neurospora crassa OR74A]	[Neurospora crassa OR74A]	Expect = 2e-153	No hits found		no hits above threshold	rrna-processing protein efg1	P:biological_process		no IPS match	cyto 17.5, cyto_mito 9.5, nucl 9
SMAC_00093	contig_2.1				complement(381025..384065)	3041	35	501	2382	794	CBI51908	NCU06277	Expect = 0.0	>ref|XP_962881.2| hypothetical protein NCU06277 [Neurospora crassa OR74A]	[Neurospora crassa OR74A]	Expect = 0.0	>sp|Q9HDY1.1|ASE1_SCHPO RecName: Full=Anaphase spindle elongation protein 1	Expect = 5e-061	MAP65_ASE1	microtubule associated protein	-		IPR007145	nucl 19.5, cyto_nucl 12.5, cyto 4.5
SMAC_00179	contig_2.1				complement(739735..742605)	2871	115	339	2223	741	CBI51994	NCU09207	Expect = 0.0	>ref|XP_959151.1| hypothetical protein NCU09207 [Neurospora crassa OR74A]	[Neurospora crassa OR74A]	Expect = 0.0	>sp|O74852.1|YQ92_SCHPO RecName: Full=Uncharacterized MFS-type transporter C18.02	Expect = 8e-006	MFS_1	mfs transporter	P:transmembrane transport; C:integral to membrane	-	IPR011701; IPR016196; seg (SEG), SignalP-NN(euk) (SIGNALP), tmhmm (TMHMM)	plas 16, extr 5, E.R. 4
SMAC_00225	contig_2.1				complement(976590..977641)	1052	255	291	345	115	CBI52040	NCU00947	Expect = 4e-039	>ref|XP_001558692.1| hypothetical protein BC1G_02763 [Botryotinia fuckeliana B05.10]	[Botryotinia fuckeliana B05.10]	Expect = 3e-014	No hits found		no hits above threshold	unnamed protein product [Sordaria macrospora]	F:zinc ion binding; C:intracellular		no IPS match	nucl 15, cyto 6, mito 5
SMAC_00315	contig_2.1				complement(1279441..1281079)	1639	34	219	1107	369	CBI52128	NCU07367	Expect = 0.0	>ref|XP_958860.2| hypothetical protein NCU07367 [Neurospora crassa OR74A]	[Neurospora crassa OR74A]	Expect = 0.0	>sp|O74445.2|PRS10_SCHPO RecName: Full=Probable 26S protease subunit rpt4	Expect = 2e-166	AAA,AAA_5,AAA_2,RuvB_N	26s protease regulatory subunit s10b	C:cytoplasm; P:auxin biosynthetic process; F:peptidase activity; F:RNA binding; P:protein catabolic process; F:ATP binding; C:proteasome complex; F:nucleoside-triphosphatase activity; C:ribonucleoprotein complex	EC:3.6.1.15	IPR003593; IPR003959; IPR003960; IPR005937; G3DSA:3.40.50.300 (GENE3D), PTHR23073 (PANTHER), PTHR23073:SF10 (PANTHER), SSF52540 (SUPERFAMILY)	cyto_nucl 17.5, cyto 17, nucl 8
SMAC_00425	contig_2.1				complement(1728492..1730891)	2400	193	946	1146	382	CBI52235	NCU03043	Expect = 0.0	>ref|XP_964048.1| hypothetical protein NCU03043 [Neurospora crassa OR74A]	[Neurospora crassa OR74A]	Expect = 4e-174	>sp|Q9UTA1.2|YL8J_SCHPO RecName: Full=Zinc finger protein C25B8.19c	Expect = 3e-014	zf-C2H2	c2h2 conidiation transcription factor	F:zinc ion binding; F:nucleic acid binding; C:intracellular	-	IPR007087; IPR013087; IPR015880; PTHR11389 (PANTHER), SSF57667 (SUPERFAMILY)	nucl 27
SMAC_00508	contig_2.1				2059249..2061299	2051	0	467	1446	482	CBI52316	NCU02944	Expect = 2e-124	>ref|XP_965626.1| hypothetical protein NCU02944 [Neurospora crassa OR74A]	[Neurospora crassa OR74A]	Expect = 1e-121	No hits found		no hits above threshold	unnamed protein product [Sordaria macrospora]	-		no IPS match	extr 10, nucl 9, cyto_nucl 6.5, mito 3, cyto 2
SMAC_00989	contig_2.2				complement(1314173..1316209)	2037	118	502	1086	362	CBI53945	NCU06361	Expect = 6e-169	>ref|XP_962395.2| hypothetical protein NCU06361 [Neurospora crassa OR74A]	[Neurospora crassa OR74A]	Expect = 4e-166	>sp|P53694.1|RTN1_SCHPO RecName: Full=Reticulon-like protein 1; AltName: Full=Cell lysis	Expect = 2e-011	Reticulon	cell lysis protein	C:endoplasmic reticulum; P:mycelium development	-	IPR003388; PTHR10994:SF12 (PANTHER)	plas 19, nucl 3, E.R. 2, cyto 1, golg 1, vacu 1
SMAC_01061	contig_2.2				complement(1646516..1650602)	4087	0	183	3585	1195	CBI54016	No hits found		>emb|CBI61174.1| unnamed protein product [Sordaria macrospora]	[Sordaria macrospora]	Expect = 0.0	>sp|Q05654.1|RTF21_SCHPO RecName: Full=Retrotransposable element Tf2 155 kDa protein type	Expect = 3e-145	RVT_1,rve,Chromo	gag-pol polyprotein	F:RNA binding; F:RNA-directed DNA polymerase activity; P:RNA-dependent DNA replication; C:nucleus; F:DNA binding; P:DNA integration	-	IPR000477; IPR000953; IPR001584; IPR012337; IPR016197; IPR021109; IPR023780; G3DSA:2.40.50.40 (GENE3D), G3DSA:3.10.10.10 (GENE3D), G3DSA:3.30.420.10 (GENE3D), G3DSA:3.30.70.270 (GENE3D), PTHR10178 (PANTHER), PTHR10178:SF14 (PANTHER), PS00598 (PROSITE), SSF56672 (SUPERFAMILY)	nucl 17, cyto 9, mito_nucl 9
SMAC_01179	contig_2.2				complement(2031857..2033171)	1315	0	368	861	287	CBI54131	NCU04431	Expect = 9e-146	>ref|XP_957508.1| hypothetical protein NCU04431 [Neurospora crassa OR74A]	[Neurospora crassa OR74A]	Expect = 8e-143	>sp|P23903.1|E13B_BACCI RecName: Full=Glucan endo-1,3-beta-glucosidase A1; AltName: Full=(1->3)-beta-glucan	Expect = 7e-016	Glyco_hydro_16,SKN1	endo- -beta-	P:carbohydrate metabolic process; F:hydrolase activity, hydrolyzing O-glycosyl compounds	EC:3.2.1.0	IPR000757; IPR008985; IPR013320; PTHR10963 (PANTHER), PTHR10963:SF5 (PANTHER)	extr 25
SMAC_01250	contig_2.4				complement(186026..188894)	2869	231	424	2214	738	CBI51171	NCU00559	Expect = 0.0	>ref|XP_964720.1| hypothetical protein NCU00559 [Neurospora crassa OR74A]	[Neurospora crassa OR74A]	Expect = 0.0	No hits found		no hits above threshold	unnamed protein product [Sordaria macrospora]	F:molecular_function; P:biological_process; C:cellular_component		no IPS match	nucl 22, cyto 4
SMAC_01298	contig_2.4				complement(357521..360994)	3474	564	402	2358	786	CBI51219	NCU00611	Expect = 0.0	>ref|XP_965751.2| hypothetical protein NCU00611 [Neurospora crassa OR74A]	[Neurospora crassa OR74A]	Expect = 0.0	>sp|P40456.1|YI151_YEAST RecName: Full=Uncharacterized protein YIL151C	Expect = 8e-008	no hits above threshold	unnamed protein product [Sordaria macrospora]	F:zinc ion binding; C:intracellular		PTHR15696 (PANTHER), seg (SEG), SSF48452 (SUPERFAMILY)	nucl 13, mito 9, cyto 4
SMAC_01345	contig_2.4				562952..566305	3354	1169	715	1335	445	CBI51266	NCU00666	Expect = 1e-132	>ref|XP_965806.1| hypothetical protein NCU00666 [Neurospora crassa OR74A]	[Neurospora crassa OR74A]	Expect = 6e-130	No hits found		no hits above threshold	unnamed protein product [Sordaria macrospora]	F:molecular_function; P:biological_process; C:cellular_component		no IPS match	nucl 22, cyto_nucl 14, cyto 4
SMAC_01459	contig_2.4				1011000..1013413	2414	0	165	2016	672	CBI51380	NCU00776	Expect = 0.0	>sp|P00440.5|TYRO_NEUCR RecName: Full=Tyrosinase; AltName: Full=Monophenol monooxygenase;	not specified	Expect = 0.0	>sp|P00440.5|TYRO_NEUCR RecName: Full=Tyrosinase; AltName: Full=Monophenol monooxygenase;	Expect = 0.0	Tyrosinase	tyrosinase precursor	F:metal ion binding; P:oxidation reduction; P:melanin biosynthetic process; F:monophenol monooxygenase activity	EC:1.14.18.1	IPR002227; IPR008922; IPR016216; PTHR11474 (PANTHER), PTHR11474:SF12 (PANTHER)	cyto 9, cyto_mito 7.833, cyto_nucl 6.833, extr 6, mito 5.5, nucl 3.5
SMAC_01464	contig_2.4				complement(1022518..1023801)	1284	70	128	1086	362	CBI51385	NCU00780	Expect = 0.0	>ref|XP_964936.1| hypothetical protein NCU00780 [Neurospora crassa OR74A]	[Neurospora crassa OR74A]	Expect = 0.0	>sp|P52643.1|LDHD_ECOLI RecName: Full=D-lactate dehydrogenase; Short=D-LDH; AltName:	Expect = 1e-095	2-Hacid_dh_C,2-Hacid_dh,NAD_binding_2	d-lactate dehydrogenase	P:metabolic process; P:mycelium development; F:NAD or NADH binding; F:oxidoreductase activity, acting on the CH-OH group of donors, NAD or NADP as acceptor	EC:1.1.1.0	IPR006139; IPR006140; IPR016040; PTHR10996 (PANTHER), PTHR10996:SF17 (PANTHER), SSF51735 (SUPERFAMILY), SSF52283 (SUPERFAMILY)	cyto 9.5, cyto_nucl 8, mito 7, nucl 3.5, pero 3, extr 2
SMAC_01486	contig_2.4				1134776..1136556	1781	429	792	477	159	CBI51408	NCU00805	Expect = 4e-071	>ref|XP_963805.1| hypothetical protein NCU00805 [Neurospora crassa OR74A]	[Neurospora crassa OR74A]	Expect = 3e-064	No hits found		DUF2205	bzip transcription	F:molecular_function; P:biological_process; C:cellular_component		IPR019357; PTHR21614 (PANTHER)	nucl 21, cyto 5
SMAC_01507	contig_2.4				1207115..1209100	1986	26	580	1380	460	CBI51429	NCU00827	Expect = 4e-137	>ref|XP_964370.1| hypothetical protein NCU00827 [Neurospora crassa OR74A]	[Neurospora crassa OR74A]	Expect = 6e-133	No hits found		no hits above threshold	unnamed protein product [Sordaria macrospora]	-		no IPS match	plas 8, mito 6, golg 4, cyto_mito 4, mito_nucl 4
SMAC_01511	contig_2.4				complement(1218254..1220463)	2210	112	179	1713	571	CBI51433	NCU00831	Expect = 0.0	>ref|XP_964374.1| hypothetical protein NCU00831 [Neurospora crassa OR74A]	[Neurospora crassa OR74A]	Expect = 0.0	>sp|P34528.2|YM67_CAEEL RecName: Full=Putative serine protease K12H4.7; Flags: Precursor	Expect = 1e-023	Peptidase_S28	extracelular serine carboxypeptidase	F:serine-type peptidase activity; P:proteolysis	-	IPR008758; G3DSA:3.40.50.1820 (GENE3D), PTHR11010:SF1 (PANTHER), SSF53474 (SUPERFAMILY)	extr 26
SMAC_01547	contig_2.4				complement(1310142..1313021)	2880	475	572	1833	611	CBI51467	NCU00857	Expect = 0.0	>ref|XP_964773.1| hypothetical protein NCU00857 [Neurospora crassa OR74A]	[Neurospora crassa OR74A]	Expect = 0.0	>sp|Q10072.1|YAN6_SCHPO RecName: Full=Uncharacterized transporter C3H1.06c	Expect = 1e-049	MFS_1,TRI12,Sugar_tr	macrolide phosphotransferase k	P:tetracycline transport; P:transmembrane transport; C:integral to membrane; P:response to antibiotic; F:tetracycline:hydrogen antiporter activity	-	IPR001411; IPR011701; IPR016196; IPR020846; G3DSA:1.20.1250.20 (GENE3D), PTHR24003 (PANTHER), PTHR24003:SF199 (PANTHER)	plas 27
SMAC_01612	contig_2.4				complement(1523116..1524917)	1802	113	483	1089	363	CBI51533	NCU08343	Expect = 0.0	>ref|XP_965246.1| hypothetical protein NCU08343 [Neurospora crassa OR74A]	[Neurospora crassa OR74A]	Expect = 0.0	>sp|Q9P7S8.1|RAX1_SCHPO RecName: Full=Protein rax1	Expect = 3e-042	RGS	rgs domain protein	F:signal transducer activity	-	IPR000342; IPR016137; G3DSA:1.10.167.10 (GENE3D), PTHR13155 (PANTHER)	plas 20, mito 3, nucl 1, cyto 1, cyto_nucl 1, E.R. 1, golg 1
SMAC_01657	contig_2.5				complement(64454..66156)	1703	0	468	984	328	CBI54909	NCU09935	Expect = 4e-116	>ref|XP_957929.1| hypothetical protein NCU09935 [Neurospora crassa OR74A]	[Neurospora crassa OR74A]	Expect = 7e-108	No hits found		no hits above threshold	unnamed protein product [Sordaria macrospora]	-		no IPS match	mito 8, plas 6, extr 6, E.R. 5
SMAC_01699	contig_2.5				complement(222426..223467)	1042	14	326	702	234	CBI54952	NCU05290	Expect = 5e-131	>ref|XP_962061.1| orotate phosphoribosyltransferase [Neurospora crassa OR74A]	[Neurospora crassa OR74A]	Expect = 3e-128	>sp|Q7RVF7.1|PYRE_NEUCR RecName: Full=Orotate phosphoribosyltransferase; Short=OPRT;	Expect = 1e-129	Pribosyltran	orotate phosphoribosyltransferase	F:orotate phosphoribosyltransferase activity; P:nucleoside metabolic process; P:pyrimidine nucleotide biosynthetic process	EC:2.4.2.10	IPR000836; IPR004467; G3DSA:3.40.50.2020 (GENE3D), PTHR19278 (PANTHER), PTHR19278:SF9 (PANTHER), PS00103 (PROSITE), SSF53271 (SUPERFAMILY)	cyto 21.5, cyto_nucl 13.333, cyto_mito 12.166, nucl 3
SMAC_01732	contig_2.5				348625..352698	4074	22	729	3255	1085	CBI54986	NCU05260	Expect = 0.0	>ref|XP_961825.1| hypothetical protein NCU05260 [Neurospora crassa OR74A]	[Neurospora crassa OR74A]	Expect = 0.0	>sp|O49339.1|PTI12_ARATH RecName: Full=PTI1-like tyrosine-protein kinase 2; Short=PTI1-2	Expect = 4e-009	Pkinase,Pkinase_Tyr	protein kinase domain-containing protein	P:protein amino acid phosphorylation; F:ATP binding; F:protein kinase activity	-	IPR000719; IPR011009; IPR017442; G3DSA:1.10.510.10 (GENE3D), G3DSA:3.30.200.20 (GENE3D), PTHR23257 (PANTHER), PTHR23257:SF103 (PANTHER)	nucl 20.5, cyto_nucl 13, cyto 4.5
SMAC_01753	contig_2.5				complement(435863..438480)	2618	32	355	2091	697	CBI55007	NCU04391	Expect = 0.0	>emb|CAF06057.1| probable aflatoxin efflux pump AFLT [Neurospora crassa]	[Neurospora crassa]	Expect = 0.0	>sp|Q00357.1|TOXA_COCCA RecName: Full=Putative HC-toxin efflux carrier TOXA	Expect = 4e-073	MFS_1,TRI12,Sugar_tr	major facilitator superfamily transporter	P:transmembrane transport; C:integral to membrane	-	IPR011701; IPR016196; IPR020846; G3DSA:1.20.1250.20 (GENE3D), PTHR24003 (PANTHER), PTHR24003:SF57 (PANTHER)	plas 22, mito 3
SMAC_01815	contig_2.5				complement(692106..695342)	3237	0	112	2922	974	CBI55068	NCU07981	Expect = 0.0	>ref|XP_962651.1| hypothetical protein NCU07981 [Neurospora crassa OR74A]	[Neurospora crassa OR74A]	Expect = 0.0	No hits found		DUF3659	lea domain protein	F:molecular_function; P:biological_process; C:cellular_component		IPR022124	cyto 12, cyto_nucl 9.5, nucl 5, mito 5, plas 1, extr 1, pero 1, cysk 1, vacu 1
SMAC_01886	contig_2.5				complement(999321..1001925)	2605	77	386	2022	674	CBI55139	NCU00450	Expect = 0.0	>ref|XP_956769.1| hypothetical protein NCU00450 [Neurospora crassa OR74A]	[Neurospora crassa OR74A]	Expect = 0.0	>sp|O14091.1|SUT1_SCHPO RecName: Full=General alpha-glucoside permease	Expect = 1e-074	no hits above threshold	general alpha-glucoside permease	C:integral to plasma membrane; C:Golgi apparatus; C:vacuolar membrane; F:alpha-glucoside transmembrane transporter activity; F:sugar:hydrogen symporter activity; P:maltose transport; P:sucrose transport	-	IPR016196; G3DSA:1.20.1250.20 (GENE3D), PTHR19432 (PANTHER), PTHR19432:SF2 (PANTHER)	plas 26
SMAC_02149	contig_2.18				complement(499265..501383)	2119	102	684	1146	382	CBI53445	NCU07876	Expect = 8e-177	>ref|XP_962809.1| hypothetical protein NCU07876 [Neurospora crassa OR74A]	[Neurospora crassa OR74A]	Expect = 9e-174	>sp|Q96WV2.1|YJO2_SCHPO RecName: Full=Uncharacterized PH domain-containing protein PB16A4.02c	Expect = 6e-008	PH	ph domain protein	F:protein binding		IPR001849; IPR011993; PTHR12752 (PANTHER), seg (SEG), SSF50729 (SUPERFAMILY)	nucl 12, mito 8, cyto 5
SMAC_02359	contig_2.3				546700..548760	2061	0	735	1251	417	CBI53113	NCU01629	Expect = 0.0	>ref|XP_955784.1| hypothetical protein NCU01629 [Neurospora crassa OR74A]	[Neurospora crassa OR74A]	Expect = 0.0	>sp|Q60793.3|KLF4_MOUSE RecName: Full=Krueppel-like factor 4; AltName: Full=Epithelial	Expect = 3e-014	zf-C2H2	related to epithelial zinc-finger ezf protein	F:zinc ion binding; F:nucleic acid binding; C:intracellular	-	IPR007087; IPR013087; IPR015880; PTHR14596 (PANTHER), SSF57667 (SUPERFAMILY)	nucl 24.5, cyto_nucl 13
SMAC_02397	contig_2.3				716783..719545	2763	0	289	1629	543	CBI53152	NCU01678	Expect = 0.0	>ref|XP_956884.2| hypothetical protein NCU01678 [Neurospora crassa OR74A]	[Neurospora crassa OR74A]	Expect = 0.0	>sp|Q40406.1|CRTI_NARPS RecName: Full=Phytoene dehydrogenase, chloroplastic/chromoplastic;	Expect = 7e-007	Amino_oxidase	amine oxidase	C:cellular_component		IPR002937; G3DSA:3.50.50.60 (GENE3D), PTHR10742 (PANTHER), PTHR10742:SF107 (PANTHER), SSF51905 (SUPERFAMILY)	plas 23, cyto 1, extr 1, pero 1, golg 1, cyto_pero 1
SMAC_02415	contig_2.3				798854..801446	2593	336	542	1605	535	CBI53169	NCU01715	Expect = 0.0	>ref|XP_956029.1| hypothetical protein NCU01715 [Neurospora crassa OR74A]	[Neurospora crassa OR74A]	Expect = 0.0	>sp|Q9M2S6.1|SDIR1_ARATH RecName: Full=E3 ubiquitin-protein ligase SDIR1; AltName: Full=Protein	Expect = 6e-012	zf-C3HC4	ring finger domain	F:zinc ion binding; F:protein binding	-	IPR001841; IPR013083; IPR018957; PTHR22765 (PANTHER), PTHR22765:SF16 (PANTHER), SSF57850 (SUPERFAMILY)	plas 11, extr 6, E.R. 5, golg 2, mito 1, cyto 1, vacu 1, cyto_mito 1
SMAC_02431	contig_2.3				880909..887908	7000	142	328	6351	2117	CBI53185	NCU01744	Expect = 0.0	>ref|XP_957167.1| glutamate synthase precursor [Neurospora crassa OR74A]	[Neurospora crassa OR74A]	Expect = 0.0	>sp|Q9C102.1|GLT1_SCHPO RecName: Full=Putative glutamate synthase [NADPH]; AltName: Full=NADPH-GOGAT	Expect = 0.0	Glu_synthase,GATase_2,Glu_syn_central,GXGXG,Pyr_redox_2,Pyr_redox,Amino_oxidase	glutamate synthase	P:glutamate biosynthetic process; F:glutamate synthase (NADH) activity; F:iron-sulfur cluster binding; F:iron ion binding; F:FMN binding; P:oxidation reduction; F:FAD binding; F:glutamate synthase (NADPH) activity	EC:1.4.1.14; EC:1.4.1.13	IPR000583; IPR001327; IPR002489; IPR002932; IPR006005; IPR006982; IPR009051; IPR012220; IPR012285; IPR013785; IPR017932; IPR023753; PR00419 (PRINTS), G3DSA:3.50.50.60 (GENE3D), G3DSA:3.60.20.10 (GENE3D), PTHR11938 (PANTHER), PTHR11938:SF1 (PANTHER), SSF51395 (SUPERFAMILY), SSF51971 (SUPERFAMILY), SSF56235 (SUPERFAMILY)	cyto 11.5, cyto_nucl 9.5, nucl 6.5, pero 5, cysk 4
SMAC_02441	contig_2.3				913726..915600	1875	74	103	1320	440	CBI53195	NCU01756	Expect = 0.0	>ref|XP_957179.2| hypothetical protein NCU01756 [Neurospora crassa OR74A]	[Neurospora crassa OR74A]	Expect = 0.0	>sp|P78712.2|ARP3_NEUCR RecName: Full=Actin-related protein 3; AltName: Full=Actin-like	Expect = 0.0	Actin	arp2 3 complex subunit	C:cytoplasm; C:cytoskeleton; P:regulation of actin filament polymerization; F:actin binding; F:ATP binding	-	IPR004000; IPR015623; IPR020902; G3DSA:3.30.420.40 (GENE3D), G3DSA:3.90.640.10 (GENE3D), SSF53067 (SUPERFAMILY)	cyto 9, cyto_nucl 8.5, nucl 6, mito 5, pero 3, plas 2, E.R. 2
SMAC_02528	contig_2.11				47764..51380	3617	0	440	2580	860	CBI51579	NCU03651	Expect = 0.0	>emb|CAC18164.2| related to malate dehydrogenase (oxaloacetate-decarboxylating)	not specified	Expect = 0.0	>sp|Q6TU48.1|MAOX_DICDI RecName: Full=NADP-dependent malic enzyme; Short=NADP-ME; AltName:	Expect = 3e-141	Malic_M,malic	nadp-dependent malic enzyme	F:malic enzyme activity; F:metal ion binding; P:oxidation reduction; P:malate metabolic process; P:mycelium development; F:NAD or NADH binding; F:oxidoreductase activity, acting on the CH-OH group of donors, NAD or NADP as acceptor	EC:1.1.1.0	IPR001891; IPR012301; IPR012302; IPR016040; PTHR23406 (PANTHER), PTHR23406:SF2 (PANTHER), SSF51735 (SUPERFAMILY), SSF53223 (SUPERFAMILY)	mito 21, cyto 3, nucl 2
SMAC_02666	contig_2.11				complement(611256..612577)	1322	92	486	744	248	CBI51717	NCU03821	Expect = 7e-104	>emb|CAC18261.1| putative protein [Neurospora crassa]	[Neurospora crassa]	Expect = 9e-101	>sp|Q9Y7K6.1|YGI4_SCHPO RecName: Full=Uncharacterized RING finger protein C2A9.04c	Expect = 8e-006	no hits above threshold	cell cycle checkpoint protein	F:zinc ion binding; F:protein binding	-	IPR001841; IPR013083; IPR018957; SSF57850 (SUPERFAMILY)	mito 22, nucl 3
SMAC_02692	contig_2.11				714251..716817	2567	0	186	2325	775	CBI51743	NCU01004	Expect = 0.0	>ref|XP_961616.1| hypothetical protein NCU11273 [Neurospora crassa OR74A]	[Neurospora crassa OR74A]	Expect = 0.0	>sp|O14111.1|YEJF_SCHPO RecName: Full=C2 domain-containing protein C31G5.15	Expect = 3e-149	PS_Dcarbxylase	phosphatidylserine decarboxylase	F:calcium ion binding; F:phosphatidylserine decarboxylase activity; P:phospholipid biosynthetic process	EC:4.1.1.65	IPR003817; IPR005221; IPR011992; IPR018247; IPR018249; SSF47473 (SUPERFAMILY)	cyto 12, cyto_nucl 11, nucl 8, mito 5
SMAC_02760	contig_2.11				926333..928529	2197	0	242	1695	565	CBI51812	NCU04593	Expect = 0.0	>emb|CAD70788.1| related to Conidial Pigment Biosynthesis protein brown1 [Neurospora	[Neurospora	Expect = 0.0	>sp|Q6CII3.1|FET3_KLULA RecName: Full=Iron transport multicopper oxidase FET3; Flags:	Expect = 5e-093	Cu-oxidase_3,Cu-oxidase_2,Cu-oxidase	iron transport multicopper oxidase fet3	P:oxidation reduction; F:oxidoreductase activity; F:copper ion binding	-	IPR001117; IPR002355; IPR008972; IPR011706; IPR011707; PTHR11709 (PANTHER), PTHR11709:SF7 (PANTHER)	extr 24, golg 2
SMAC_02854	contig_2.12				complement(383746..385775)	2030	178	547	984	328	CBI55484	NCU03124	Expect = 8e-180	>ref|XP_964983.2| casein kinase II [Neurospora crassa OR74A]	[Neurospora crassa OR74A]	Expect = 0.0	>sp|Q8TG13.1|CSK2A_NEUCR RecName: Full=Casein kinase II subunit alpha; Short=CK II subunit	Expect = 3e-178	Pkinase,Pkinase_Tyr	casein kinase ii	P:auxin biosynthetic process; P:protein amino acid phosphorylation; F:ATP binding; F:protein serine/threonine kinase activity	EC:2.7.11.0	IPR000719; IPR011009; IPR017441; IPR017442; G3DSA:1.10.510.10 (GENE3D), G3DSA:3.30.200.20 (GENE3D), PTHR24054 (PANTHER)	nucl 20, cyto 6
SMAC_02987	contig_2.12				complement(890658..892715)	2058	527	592	939	313	CBI55620	NCU03270	Expect = 3e-139	>gb|EFQ29231.1| hypothetical protein GLRG_04375 [Glomerella graminicola M1.001]	[Glomerella graminicola M1.001]	Expect = 1e-094	No hits found		no hits above threshold	unnamed protein product [Sordaria macrospora]	F:molecular_function; P:biological_process; C:cellular_component		no IPS match	nucl 23, cyto_nucl 14.5
SMAC_03079	contig_2.7				1006474..1008325	1852	0	71	1674	558	CBI54320	NCU06522	Expect = 0.0	>ref|XP_961779.1| hypothetical protein NCU06522 [Neurospora crassa OR74A]	[Neurospora crassa OR74A]	Expect = 0.0	>sp|P38156.1|MAL31_YEAST RecName: Full=Maltose permease MAL31; AltName: Full=Maltose transport	Expect = 9e-126	Sugar_tr,MFS_1	mfs maltose	F:substrate-specific transmembrane transporter activity; C:integral to membrane; P:transmembrane transport	-	IPR003663; IPR005828; IPR005829; IPR016196; IPR020846; G3DSA:1.20.1250.20 (GENE3D), PTHR24063 (PANTHER), PTHR24063:SF11 (PANTHER)	plas 27
SMAC_03108	contig_2.7				900477..902294	1818	129	555	1134	378	CBI54349	NCU03613	Expect = 2e-163	>emb|CAD21287.1| related to OPY2 protein [Neurospora crassa]	[Neurospora crassa]	Expect = 3e-161	No hits found		no hits above threshold	opy2 protein	P:mycelium development	-	no IPS match	extr 11, cyto 7.5, cyto_nucl 4.5, plas 3, E.R. 3
SMAC_03130	contig_2.7		putative polyketide synthase		complement(779829..787315)	7487	0	745	6618	2206	CBI54371	NCU03584	Expect = 0.0	>emb|CAM35471.1| polyketide synthase [Sordaria macrospora]	[Sordaria macrospora]	Expect = 0.0	>sp|Q03149.2|WA_EMENI RecName: Full=Conidial yellow pigment biosynthesis polyketide	Expect = 0.0	ketoacyl-synt,Acyl_transf_1,Thioesterase,Ketoacyl-synt_C,PP-binding	polyketide synthase	F:hydrolase activity, acting on ester bonds; F:phosphopantetheine binding; P:response to cAMP; F:acyl carrier activity; P:melanin biosynthetic process; F:cofactor binding; F:transferase activity	-	IPR000794; IPR001031; IPR001227; IPR006162; IPR006163; IPR009081; IPR014030; IPR014031; IPR014043; IPR016035; IPR016036; IPR016038; IPR016039; IPR018201; IPR020801; G3DSA:3.30.70.250 (GENE3D), G3DSA:3.40.50.1820 (GENE3D), PTHR11712:SF57 (PANTHER), SSF53474 (SUPERFAMILY)	cyto 11, cyto_nucl 10.5, nucl 8, mito 4, plas 2
SMAC_03162	contig_2.7				complement(640213..642477)	2265	99	198	1440	480	CBI54403	NCU01088	Expect = 7e-116	>ref|XP_961700.1| hypothetical protein NCU01088 [Neurospora crassa OR74A]	[Neurospora crassa OR74A]	Expect = 1e-113	No hits found		no hits above threshold	unnamed protein product [Sordaria macrospora]	-		coil (COIL), seg (SEG)	cyto 11, mito 10, cyto_nucl 8, nucl 3, pero 3
SMAC_03183	contig_2.7				complement(566874..568084)	1211	0	122	1002	334	CBI54424	NCU01107	Expect = 0.0	>ref|XP_961719.1| hypothetical protein NCU01107 [Neurospora crassa OR74A]	[Neurospora crassa OR74A]	Expect = 0.0	>sp|Q92247.1|BLI4_NEUCR RecName: Full=Putative oxidoreductase bli-4, mitochondrial; Flags:	Expect = 2e-031	adh_short,KR	short chain dehydrogenase reductase family protein	F:oxidoreductase activity; P:oxidation reduction; F:binding	-	IPR002198; IPR002347; IPR016040; PTHR24316 (PANTHER), PTHR24316:SF104 (PANTHER), SSF51735 (SUPERFAMILY)	cyto_mito 12.166, mito 11.5, cyto 11.5, cyto_nucl 8.833
SMAC_03223	contig_2.7				complement(430960..433595)	2636	479	520	1401	466	CBI54463	NCU01154	Expect = 0.0	>ref|XP_960576.1| hypothetical protein NCU01154 [Neurospora crassa OR74A]	[Neurospora crassa OR74A]	Expect = 0.0	>sp|Q54TE3.1|GTAJ_DICDI RecName: Full=GATA zinc finger domain-containing protein 10	Expect = 5e-012	GATA	sexual development transcription factor	F:sequence-specific DNA binding; F:transcription factor activity; F:zinc ion binding; P:regulation of transcription, DNA-dependent	-	IPR000679; IPR013088; PTHR10071 (PANTHER), seg (SEG), SSF57716 (SUPERFAMILY)	nucl 22.5, cyto_nucl 14, cyto 4.5
SMAC_03233	contig_2.7		putative reg SU protein		complement(377635..379113)	1479	56	199	1158	386	CBI54473	NCU01166	Expect = 0.0	>ref|XP_961532.1| cAMP-dependent protein kinase regulatory subunit [Neurospora	[Neurospora	Expect = 0.0	>sp|Q01386.1|KAPR_NEUCR RecName: Full=cAMP-dependent protein kinase regulatory subunit;	Expect = 0.0	cNMP_binding	camp-dependent protein kinase regulatory subunit	P:regulation of protein amino acid phosphorylation; F:kinase activity; F:cAMP binding; P:signal transduction; F:cAMP-dependent protein kinase regulator activity; C:cAMP-dependent protein kinase complex	-	IPR000595; IPR002373; IPR012198; IPR014710; IPR018488; IPR018490; PTHR11635 (PANTHER), PTHR11635:SF18 (PANTHER)	cyto 11, cyto_nucl 11, nucl 7, pero 4, mito 2, extr 2
SMAC_03294	contig_2.10				complement(183101..185372)	2272	213	348	1476	492	CBI50824	NCU05581	Expect = 0.0	>ref|XP_960543.2| hypothetical protein NCU05581 [Neurospora crassa OR74A]	[Neurospora crassa OR74A]	Expect = 0.0	No hits found		no hits above threshold	ubiquitin fusion degradation protein	F:molecular_function; P:biological_process; C:cellular_component		seg (SEG)	extr 16, mito 6, cyto 4
SMAC_03348	contig_2.10				complement(355956..356828)	873	88	206	579	193	CBI50878	NCU05630	Expect = 4e-112	>ref|XP_960174.1| hypothetical protein NCU05630 [Neurospora crassa OR74A]	[Neurospora crassa OR74A]	Expect = 6e-109	No hits found		Cupin_2	cupin domain protein	P:biological_process; P:oxidation reduction; F:oxidoreductase activity; P:metabolic process; F:monooxygenase activity		IPR011051; IPR013096; IPR014710	cyto 10.5, cyto_nucl 9.833, cyto_pero 7.666, nucl 7, pero 3.5, mito 3, extr 3
SMAC_03372	contig_2.10	tap1	putative lectin		complement(433378..434040)	663	0	231	432	144	CBI50902	NCU05651	Expect = 3e-068	>emb|CAH03681.2| fruit body lectin homologue [Sordaria macrospora]	[Sordaria macrospora]	Expect = 6e-078	>sp|Q00022.3|ABL_AGABI RecName: Full=Agaricus bisporus lectin; Short=ABL; AltName: Full=Agaricus	Expect = 7e-015	FB_lectin	fungal fruit body	F:sugar binding; P:cation transport; F:channel activity; C:pore complex; P:pore complex assembly; P:hemolysis of cells in other organism during symbiotic interaction	-	IPR009104; IPR009960; IPR015926	cyto_nucl 9.833, nucl 9.5, cyto 9, cyto_mito 7.333, mito 4.5
SMAC_03420	contig_2.10				652551..653859	1309	74	465	705	235	CBI50950	NCU04778	Expect = 2e-124	>emb|CAT00780.1| beta class carbonic anhydrase [Sordaria macrospora]	[Sordaria macrospora]	Expect = 2e-134	>sp|O94255.1|CAN_SCHPO RecName: Full=Carbonic anhydrase; AltName: Full=Carbonate dehydratase	Expect = 2e-045	Pro_CA	carbonic anhydrase	F:zinc ion binding; F:carbonate dehydratase activity; P:carbon utilization	EC:4.2.1.1	IPR001765; IPR015892; PTHR11002:SF1 (PANTHER), seg (SEG)	cyto 21, cyto_nucl 12, pero 3
SMAC_03440	contig_2.10				724473..726416	1944	285	1270	270	90	CBI50971	NCU04805	Expect = 5e-035	>ref|XP_960431.1| hypothetical protein NCU04805 [Neurospora crassa OR74A]	[Neurospora crassa OR74A]	Expect = 9e-031	No hits found		no hits above threshold	unnamed protein product [Sordaria macrospora]	C:intracellular; F:double-stranded RNA binding	-	IPR001159; IPR014720; SSF54768 (SUPERFAMILY)	mito 13.5, mito_nucl 13, nucl 11.5
SMAC_03480	contig_2.10				913728..916751	3024	148	207	2304	768	CBI51011	NCU04850	Expect = 0.0	>ref|XP_960409.1| hypothetical protein NCU04850 [Neurospora crassa OR74A]	[Neurospora crassa OR74A]	Expect = 0.0	>sp|P49426.1|EXG1_COCCA RecName: Full=Glucan 1,3-beta-glucosidase; AltName: Full=1,3-beta-D-glucanohydrolase;	Expect = 0.0	no hits above threshold	beta- -exoglucanase	P:carbohydrate metabolic process; P:developmental maturation; P:response to cAMP; F:hydrolase activity, acting on glycosyl bonds	-	IPR011050; IPR012334; seg (SEG), SignalP-NN(euk) (SIGNALP)	extr 18, cyto 6.5, cyto_nucl 4
SMAC_03647	contig_2.9				745354..746863	1510	14	476	795	265	CBI52648	No hits found		No hits found			No hits found		no hits above threshold	---NA---	-		seg (SEG)	nucl 12.5, cyto_nucl 9.5, mito 8, cyto 5.5
SMAC_03843	contig_2.16				481474..485270	3797	743	1212	1731	577	CBI56054	NCU04718	Expect = 0.0	>ref|XP_960249.1| hypothetical protein NCU04718 [Neurospora crassa OR74A]	[Neurospora crassa OR74A]	Expect = 0.0	>sp|Q9UTM5.2|YIJ1_SCHPO RecName: Full=Uncharacterized protein C1420.01c	Expect = 4e-011	DUF3295,DUF1752	unnamed protein product [Sordaria macrospora]	F:molecular_function; P:biological_process		IPR013860; IPR021711	nucl 23, mito 2, cyto 2, cyto_mito 2
SMAC_03913	contig_2.17				43785..45750	1966	105	628	1233	411	CBI61338	NCU01211	Expect = 0.0	>ref|XP_961577.1| hypothetical protein NCU01211 [Neurospora crassa OR74A]	[Neurospora crassa OR74A]	Expect = 0.0	>sp|Q10180.1|MU113_SCHPO RecName: Full=Meiotically up-regulated gene 113 protein	Expect = 2e-006	T5orf172	unnamed protein product [Sordaria macrospora]	F:molecular_function; P:biological_process		IPR018306	nucl 18.5, cyto_nucl 13, cyto 4.5, mito 2
SMAC_03949	contig_2.17				168049..171002	2954	294	687	1599	533	CBI61374	NCU01249	Expect = 0.0	>ref|XP_960652.1| importin alpha subunit [Neurospora crassa OR74A]	[Neurospora crassa OR74A]	Expect = 0.0	>sp|O14063.1|IMA1_SCHPO RecName: Full=Importin subunit alpha-1; AltName: Full=Cell untimely	Expect = 0.0	Arm,IBB,HEAT,DUF634	karyopherin alpha	C:cytoplasm; C:nuclear pore; P:protein import into nucleus; F:protein transporter activity; F:protein binding	-	IPR000225; IPR002652; IPR011989; IPR016024; PTHR23316 (PANTHER)	nucl 14.5, cyto_nucl 10, cyto 4.5, mito 3, plas 3
SMAC_03952	contig_2.17				complement(175826..178873)	3048	20	1159	1869	623	CBI61377	NCU01252	Expect = 0.0	>ref|XP_960655.1| hypothetical protein NCU01252 [Neurospora crassa OR74A]	[Neurospora crassa OR74A]	Expect = 0.0	>sp|A1DDX0.1|MUB1_NEOFI RecName: Full=MYND-type zinc finger protein samB; AltName: Full=Suppressor	Expect = 3e-180	zf-MYND	mynd domain protein	P:mycelium development; F:zinc ion binding	-	IPR002893; PTHR12197 (PANTHER), PTHR12197:SF20 (PANTHER), SSF144232 (SUPERFAMILY)	nucl 13, mito 7.5, cyto_mito 7.5, cyto 6.5
SMAC_04014	contig_2.17				459637..462020	2384	439	232	1713	571	CBI61440	NCU01324	Expect = 0.0	>ref|XP_961410.1| hypothetical protein NCU01324 [Neurospora crassa OR74A]	[Neurospora crassa OR74A]	Expect = 0.0	>sp|O94673.1|YG75_SCHPO RecName: Full=Uncharacterized membrane protein C776.05	Expect = 8e-090	DUF2838	f-box protein	F:carbohydrate transmembrane transporter activity; C:membrane; C:endoplasmic reticulum; C:Golgi apparatus; P:transport	-	IPR021261	plas 22, golg 2, mito 1, E.R. 1, vacu 1
SMAC_04101	contig_2.15				114542..117068	2527	0	459	1512	504	CBI56989	NCU03331	Expect = 5e-120	>emb|CAD70350.1| hypothetical protein [Neurospora crassa]	[Neurospora crassa]	Expect = 5e-134	No hits found		no hits above threshold	unnamed protein product [Sordaria macrospora]	F:molecular_function; C:cellular_component		no IPS match	nucl 10.5, cyto_nucl 8.5, cyto 5.5, plas 4, pero 3, mito 2, golg 2
SMAC_04134	contig_2.15				complement(240674..242998)	2325	287	390	1413	471	CBI57021	NCU05381	Expect = 2e-155	>emb|CAB91321.2| conserved hypothetical protein [Neurospora crassa]	[Neurospora crassa]	Expect = 8e-153	No hits found		no hits above threshold	unnamed protein product [Sordaria macrospora]	F:zinc ion binding; C:intracellular; P:biological_process; F:molecular_function; C:cellular_component; F:ATP binding; F:protein kinase activity; P:metabolic process; F:N-acetyltransferase activity; P:protein amino acid phosphorylation		PTHR24335 (PANTHER), PTHR24335:SF148 (PANTHER), seg (SEG), tmhmm (TMHMM)	nucl 20.5, cyto_nucl 12.5, cyto 3.5
SMAC_04139	contig_2.15				complement(260898..262852)	1955	0	315	1473	491	CBI57026	NCU05387	Expect = 0.0	>ref|XP_963200.1| hypothetical protein NCU05387 [Neurospora crassa OR74A]	[Neurospora crassa OR74A]	Expect = 0.0	>sp|P46011.1|NRL4_ARATH RecName: Full=Bifunctional nitrilase/nitrile hydratase NIT4;	Expect = 3e-044	CN_hydrolase	hydrolase	P:nitrogen compound metabolic process; F:hydrolase activity, acting on carbon-nitrogen (but not peptide) bonds	-	IPR003010; PTHR23088 (PANTHER)	mito 23, cyto 4
SMAC_04148	contig_2.15				311263..313593	2331	447	543	1341	447	CBI57036	NCU05404	Expect = 0.0	>ref|XP_963492.1| hypothetical protein NCU05404 [Neurospora crassa OR74A]	[Neurospora crassa OR74A]	Expect = 0.0	No hits found		no hits above threshold	related to spore coat protein sp96 precursor	C:viral capsid	-	no IPS match	extr 26
SMAC_04199	contig_2.15	putative rcm1	putative regulator of conidia morphology		complement(541706..545237)	3532	13	476	2661	887	CBI57087	NCU06842	Expect = 0.0	>ref|XP_963316.1| hypothetical protein NCU06842 [Neurospora crassa OR74A]	[Neurospora crassa OR74A]	Expect = 0.0	>sp|O60184.1|CYC8_SCHPO RecName: Full=General transcriptional corepressor ssn6	Expect = 6e-164	TPR_1,TPR_2	transcriptional corepressor	F:protein binding	-	IPR001440; IPR011990; IPR013026; IPR019734; PTHR14017 (PANTHER), PTHR14017:SF1 (PANTHER), SSF48452 (SUPERFAMILY)	nucl 15, cysk 4, pero 3, mito 2, cyto 2, cyto_mito 2
SMAC_04227	contig_2.19				39281..43143	3863	109	682	3072	1024	CBI52852	NCU09362	Expect = 0.0	>ref|XP_963699.1| hypothetical protein NCU09362 [Neurospora crassa OR74A]	[Neurospora crassa OR74A]	Expect = 0.0	No hits found		no hits above threshold	unnamed protein product [Sordaria macrospora]	F:molecular_function; P:biological_process; C:cellular_component		no IPS match	nucl 11.5, cyto_nucl 9, mito 6, cyto 5.5, plas 1, pero 1, golg 1, vacu 1
SMAC_04255	contig_2.19				142559..143574	1016	0	284	732	244	CBI52881	NCU02759	Expect = 4e-116	>ref|XP_963729.1| hypothetical protein NCU02759 [Neurospora crassa OR74A]	[Neurospora crassa OR74A]	Expect = 2e-113	No hits found		no hits above threshold	unnamed protein product [Sordaria macrospora]	-		no IPS match	nucl 10.5, cyto_nucl 9.833, cyto 8, mito 7, cyto_pero 4.833
SMAC_04258	contig_2.19				complement(146731..149469)	2739	45	932	1548	516	CBI52884	NCU02758	Expect = 0.0	>ref|XP_963851.1| G2/mitotic-specific cyclin-B [Neurospora crassa OR74A]	[Neurospora crassa OR74A]	Expect = 0.0	>sp|P30284.1|CG21_EMENI RecName: Full=G2/mitotic-specific cyclin-B	Expect = 6e-154	Cyclin_N,Cyclin_C	g2 mitotic-specific cyclin-b	C:nucleus; P:cell division; P:regulation of cyclin-dependent protein kinase activity; F:protein kinase binding; P:regulation of G2/M transition of mitotic cell cycle	-	IPR004367; IPR006671; IPR013763; IPR014400; IPR015454; PTHR10177 (PANTHER)	cyto_nucl 13, nucl 12.5, cyto 12.5
SMAC_04314	contig_2.19				complement(394037..395878)	1842	0	447	1242	414	CBI52940	NCU02655	Expect = 1e-168	>ref|XP_965428.1| hypothetical protein NCU02655 [Neurospora crassa OR74A]	[Neurospora crassa OR74A]	Expect = 0.0	>sp|O42922.1|YBIH_SCHPO RecName: Full=Uncharacterized MFS-type transporter C16A3.17c	Expect = 7e-025	MFS_1,TRI12	mfs multidrug	P:transmembrane transport; C:integral to membrane	-	IPR011701; IPR016196; G3DSA:1.20.1250.20 (GENE3D), PTHR24003 (PANTHER), PTHR24003:SF237 (PANTHER)	plas 23, vacu 4
SMAC_04359	contig_2.19				573412..574953	1542	247	516	723	241	CBI52985	NCU02702	Expect = 5e-130	>ref|XP_965475.1| hypothetical protein NCU02702 [Neurospora crassa OR74A]	[Neurospora crassa OR74A]	Expect = 1e-127	>sp|Q10242.1|GNTK_SCHPO RecName: Full=Probable gluconokinase; AltName: Full=Gluconate	Expect = 1e-040	SKI	thermoresistant gluconokinase family protein	P:carbohydrate metabolic process; F:ATP binding; F:shikimate kinase activity	EC:2.7.1.71	IPR000623; IPR006001; G3DSA:3.40.50.300 (GENE3D), PTHR11603 (PANTHER), PTHR11603:SF49 (PANTHER), SSF52540 (SUPERFAMILY)	cyto_nucl 11.166, nucl 9, cyto 9, cyto_mito 7.665, cyto_pero 7.165, mito 4.5
SMAC_04430	contig_2.14				310004..312182	2179	109	594	1476	492	CBI59805	NCU04158	Expect = 0.0	>sp|P23762.2|NMR1_NEUCR RecName: Full=Nitrogen metabolic regulation protein 1; Short=Protein	not specified	Expect = 0.0	>sp|P23762.2|NMR1_NEUCR RecName: Full=Nitrogen metabolic regulation protein 1; Short=Protein	Expect = 0.0	NmrA	nitrogen metabolic regulation protein	F:binding; P:regulation of transcription; C:nucleus; F:catalytic activity	-	IPR008030; IPR016040; G3DSA:3.90.25.10 (GENE3D), PTHR14194 (PANTHER), PTHR14194:SF4 (PANTHER), SSF51735 (SUPERFAMILY)	cyto 14, cyto_nucl 10.333, cyto_pero 8.333, nucl 5.5, cysk 3
SMAC_04466	contig_2.14		putative calmodulin protein (CaM)		184488..186011	1524	162	336	450	150	CBI59840	NCU04120	Expect = 2e-082	>ref|XP_382067.1| CALM_NEUCR Calmodulin (CaM) [Gibberella zeae PH-1]	[Gibberella zeae PH-1]	Expect = 1e-078	>sp|P61859.2|CALM_NEUCR RecName: Full=Calmodulin; Short=CaM	Expect = 9e-080	efhand,SPARC_Ca_bdg,UPF0154,efhand_Ca_insen	calmodulin	P:mycelium development; F:calcium ion binding	-	IPR001125; IPR002048; IPR011992; IPR018247; IPR018248; IPR018249; PTHR23050 (PANTHER), PTHR23050:SF20 (PANTHER), SSF47473 (SUPERFAMILY)	nucl 15.5, cyto_nucl 14, cyto 11.5
SMAC_04516	contig_2.20				16113..18016	1904	230	303	1275	425	CBI58319	NCU08756	Expect = 2e-170	>ref|XP_956105.1| hypothetical protein NCU08756 [Neurospora crassa OR74A]	[Neurospora crassa OR74A]	Expect = 2e-166	No hits found		no hits above threshold	unnamed protein product [Sordaria macrospora]	-		PS51257 (PROFILE)	extr 27
SMAC_04610	contig_2.20				376020..378371	2352	183	199	1764	588	CBI58416	NCU10852	Expect = 0.0	>ref|XP_001728191.1| hypothetical protein NCU10852 [Neurospora crassa OR74A]	[Neurospora crassa OR74A]	Expect = 0.0	>sp|P49010.1|HEXC_BOMMO RecName: Full=Chitooligosaccharidolytic beta-N-acetylglucosaminidase;	Expect = 6e-063	Glyco_hydro_20,Glyco_hydro_20b	glycoside hydrolase family 20	P:carbohydrate metabolic process; P:mycelium development; F:beta-N-acetylhexosaminidase activity; F:cation binding	EC:3.2.1.52	IPR001540; IPR013781; IPR015882; IPR015883; IPR017853; G3DSA:3.30.379.10 (GENE3D), PTHR22600 (PANTHER), SSF55545 (SUPERFAMILY)	extr 20, cyto 2, golg 2, mito 1, cyto_nucl 1, pero 1, E.R. 1
SMAC_04614	contig_2.20	putative top1	putative TOP1 protein		complement(392594..396302)	3709	180	598	2760	920	CBI58420	NCU09118	Expect = 0.0	>ref|XP_958033.2| DNA topoisomerase I [Neurospora crassa OR74A]	[Neurospora crassa OR74A]	Expect = 0.0	>sp|Q00313.1|TOP1_CANAL RecName: Full=DNA topoisomerase 1; AltName: Full=DNA topoisomerase	Expect = 0.0	Topoisom_I_N,Topoisom_I	topoisomerase i	P:DNA unwinding involved in replication; F:DNA topoisomerase type I activity; F:DNA topoisomerase (ATP-hydrolyzing) activity; C:chromosome; P:DNA topological change	EC:5.99.1.2; EC:5.99.1.3	IPR001631; IPR008336; IPR011010; IPR013030; IPR013034; IPR013499; IPR013500; IPR014711; IPR014727; coil (COIL), PTHR10290 (PANTHER), seg (SEG)	nucl 18.5, cyto_nucl 12.333, cyto 5, cyto_mito 4.333
SMAC_04739	contig_2.21				303094..304968	1875	52	123	1374	458	CBI57188	NCU06613	Expect = 0.0	>ref|XP_962355.1| hypothetical protein NCU06613 [Neurospora crassa OR74A]	[Neurospora crassa OR74A]	Expect = 0.0	>sp|Q9C0V1.1|AMT1_SCHPO RecName: Full=Ammonium transporter 1	Expect = 1e-055	Ammonium_transp	ammonium transporter	C:integral to membrane; P:transmembrane transport; F:ammonium transmembrane transporter activity;	-	IPR001905; IPR024041; PTHR11730:SF2 (PANTHER)	plas 22, mito 2, E.R. 2
SMAC_04847	contig_2.1				2732005..2733116	1112	448	229	363	121	CBI56150	NCU02765	Expect = 2e-043	>emb|CAL68655.1| hypothetical protein SMU2765 [Sordaria macrospora]	[Sordaria macrospora]	Expect = 1e-063	>sp|Q9P7K6.1|SDO1L_SCHPO RecName: Full=SDO1-like protein C21C3.19	Expect = 7e-010	SBDS	rna binding	P:mycelium development	-	IPR002140; IPR019783; G3DSA:3.30.1250.10 (GENE3D)	cyto 13, nucl 10, mito 2
SMAC_04927	contig_2.1				3039757..3042483	2727	623	241	1584	528	CBI56228	NCU06075	Expect = 0.0	>ref|XP_959838.1| pyruvate kinase [Neurospora crassa OR74A]	[Neurospora crassa OR74A]	Expect = 0.0	>sp|Q7RVA8.1|KPYK_NEUCR RecName: Full=Pyruvate kinase; Short=PK	Expect = 0.0	PK,PK_C	pyruvate kinase	F:pyruvate kinase activity; F:potassium ion binding; F:ATP binding; F:magnesium ion binding; P:glycolysis	EC:2.7.1.40	IPR001697; IPR011037; IPR015793; IPR015794; IPR015795; IPR015806; IPR015813; IPR018209	cyto 19.5, cyto_nucl 10.5, cysk 7
SMAC_04984	contig_2.8				complement(244048..246210)	2163	0	216	1947	649	CBI51069	NCU02087	Expect = 1e-043	>ref|XP_963767.1| hypothetical protein NCU02087 [Neurospora crassa OR74A]	[Neurospora crassa OR74A]	Expect = 2e-041	No hits found		no hits above threshold	unnamed protein product [Sordaria macrospora]	-		no IPS match	extr 24, mito 2
SMAC_05252	contig_2.8				complement(711990..713307)	1318	0	334	984	328	CBI56746	NCU09099	Expect = 2e-031	>ref|XP_964916.1| hypothetical protein NCU09099 [Neurospora crassa OR74A]	[Neurospora crassa OR74A]	Expect = 1e-028	No hits found		no hits above threshold	unnamed protein product [Sordaria macrospora]	-		PR01217 (PRINTS), seg (SEG), SignalP-NN(euk) (SIGNALP)	extr 24, mito 2
SMAC_05387	contig_2.6				1070387..1072869	2483	81	898	1266	422	CBI56568	NCU01938	Expect = 1e-174	>ref|XP_964122.1| hypothetical protein NCU01938 [Neurospora crassa OR74A]	[Neurospora crassa OR74A]	Expect = 0.0	No hits found		no hits above threshold	transcription factor	-		PR01217 (PRINTS)	nucl 13, cyto_nucl 10, mito 8, cyto 5
SMAC_05408	contig_2.6				complement(1174119..1176648)	2530	0	262	2205	735	CBI56589	NCU01964	Expect = 0.0	>ref|XP_964328.2| hypothetical protein NCU01964 [Neurospora crassa OR74A]	[Neurospora crassa OR74A]	Expect = 0.0	>sp|O54965.1|RNF13_MOUSE RecName: Full=E3 ubiquitin-protein ligase RNF13; AltName: Full=RING	Expect = 4e-013	PA,zf-C3HC4	pa and ring finger domain protein	F:zinc ion binding; F:protein binding; P:pathogenesis	-	IPR001841; IPR003137; IPR011016; IPR013083; IPR018957; G3DSA:3.50.30.30 (GENE3D), PTHR22765 (PANTHER), PTHR22765:SF17 (PANTHER), seg (SEG), tmhmm (TMHMM), SSF52025 (SUPERFAMILY), SSF57850 (SUPERFAMILY)	nucl 12, plas 7, pero 2, golg 2, mito 1, cyto 1, cysk 1, vacu 1, cyto_mito 1
SMAC_05474	contig_2.6				complement(1405948..1407033)	1086	0	663	423	141	CBI56654	NCU02030	Expect = 4e-050	>ref|XP_964652.1| hypothetical protein NCU02030 [Neurospora crassa OR74A]	[Neurospora crassa OR74A]	Expect = 5e-047	No hits found		no hits above threshold	unnamed protein product [Sordaria macrospora]	-		no IPS match	nucl 14.5, cyto_nucl 12, cyto 6.5, mito 3
SMAC_05495	contig_2.26				complement(38157..39902)	1746	0	239	1278	426	CBI54596	NCU09851	Expect = 1e-038	>ref|XP_958375.1| hypothetical protein NCU09851 [Neurospora crassa OR74A]	[Neurospora crassa OR74A]	Expect = 8e-036	No hits found		no hits above threshold	unnamed protein product [Sordaria macrospora]	-		no IPS match	plas 9, E.R. 6, extr 5, mito 3, cyto 3, cyto_mito 3
SMAC_05584	contig_2.26				complement(361189..362844)	1656	458	513	474	158	CBI54685	NCU04302	Expect = 3e-089	>ref|XP_961092.1| ubiquitin-conjugating enzyme E2-18 kDa [Neurospora crassa OR74A]	[Neurospora crassa OR74A]	Expect = 2e-086	>sp|P40984.1|UBC9_SCHPO RecName: Full=SUMO-conjugating enzyme ubc9; AltName: Full=SUMO	Expect = 2e-067	UQ_con	sumo conjugating enzyme	P:mycelium development; P:regulation of protein metabolic process; F:small conjugating protein ligase activity; P:post-translational protein modification	-	IPR000608; IPR016135; IPR023313; PTHR24067 (PANTHER), PTHR24067:SF32 (PANTHER), SM00212 (SMART)	nucl 14.5, cyto_nucl 10.5, mito 6, cyto 5.5
SMAC_05628	contig_2.30				74508..76126	1619	0	138	1107	369	CBI55299	NCU04940	Expect = 0.0	>ref|XP_959388.1| hypothetical protein NCU04940 [Neurospora crassa OR74A]	[Neurospora crassa OR74A]	Expect = 0.0	>sp|O42909.1|YBI2_SCHPO RecName: Full=Zinc-type alcohol dehydrogenase-like protein C16A3.02c	Expect = 6e-051	ADH_zinc_N,ADH_N	zinc alcohol	F:zinc ion binding; P:oxidation reduction; F:oxidoreductase activity	-	IPR002085; IPR011032; IPR013149; IPR013154; IPR016040; G3DSA:3.90.180.10 (GENE3D), PTHR11695:SF243 (PANTHER), SSF51735 (SUPERFAMILY)	cyto 18, cyto_nucl 14, nucl 6
SMAC_05638	contig_2.30				complement(103473..105814)	2342	0	0	2205	735	CBI55309	NCU04952	Expect = 0.0	>ref|XP_959400.1| hypothetical protein NCU04952 [Neurospora crassa OR74A]	[Neurospora crassa OR74A]	Expect = 0.0	>sp|Q0CEF3.1|BGLL_ASPTN RecName: Full=Probable beta-glucosidase L; AltName: Full=Beta-D-glucoside	Expect = 0.0	Glyco_hydro_3,Glyco_hydro_3_C	beta-d-glucoside glucohydrolase	P:carbohydrate metabolic process; F:beta-glucosidase activity	EC:3.2.1.21	IPR001764; IPR002772; IPR017853	extr 23, cyto 2.5, cyto_nucl 2
SMAC_05656	contig_2.30				complement(182967..184693)	1727	496	316	915	305	CBI55327	NCU09403	Expect = 5e-167	>ref|XP_958746.1| hypothetical protein NCU09403 [Neurospora crassa OR74A]	[Neurospora crassa OR74A]	Expect = 1e-163	>sp|Q54LJ8.1|NMRL1_DICDI RecName: Full=NmrA-like family domain-containing protein DDB_G0286605	Expect = 1e-018	NmrA	nucleoside-diphosphate-sugar epimerase family protein	F:catalytic activity; P:metabolic process; F:binding	-	IPR008030; IPR016040; PTHR14194 (PANTHER), PTHR14194:SF13 (PANTHER), SSF51735 (SUPERFAMILY)	mito 18, cyto 3.5, cyto_nucl 3, vacu 2, nucl 1.5
SMAC_05674	contig_2.30				230669..232133	1465	0	116	1245	415	CBI55345	NCU09415	Expect = 0.0	>ref|XP_001905711.1| hypothetical protein [Podospora anserina S mat+]	[Podospora anserina S mat+]	Expect = 4e-096	No hits found		RGS	unnamed protein product [Sordaria macrospora]	F:signal transducer activity		IPR000342; IPR016137	plas 18, E.R. 5, vacu 3
SMAC_05727	contig_2.6				complement(21312..23894)	2583	819	576	1122	374	CBI57449	NCU02635	Expect = 0.0	>ref|XP_964060.1| mannan polymerase complexes MNN9 subunit [Neurospora crassa OR74A]	[Neurospora crassa OR74A]	Expect = 0.0	>sp|P39107.3|MNN9_YEAST RecName: Full=Mannan polymerase complexes subunit MNN9; Short=M-pol	Expect = 2e-098	Anp1	mannan polymerase complexes mnn9 subunit	F:transferase activity	-	IPR005109; PTHR24319 (PANTHER), PTHR24319:SF98 (PANTHER)	extr 9, mito 6, golg 5, plas 3, E.R. 3, cyto_mito 3, mito_nucl 3
SMAC_05766	contig_2.6				complement(176222..177187)	966	49	414	441	147	CBI57488	NCU02596	Expect = 9e-068	>ref|XP_964999.1| hypothetical protein NCU02596 [Neurospora crassa OR74A]	[Neurospora crassa OR74A]	Expect = 1e-048	No hits found		no hits above threshold	unnamed protein product [Sordaria macrospora]	-		seg (SEG)	nucl 17.5, cyto_nucl 12.5, cyto 4.5, mito 4
SMAC_05855	contig_2.24				129434..130739	1306	0	510	573	191	CBI57975	NCU09046	Expect = 8e-091	>ref|XP_958993.1| hypothetical protein NCU09046 [Neurospora crassa OR74A]	[Neurospora crassa OR74A]	Expect = 3e-088	No hits found		no hits above threshold	unnamed protein product [Sordaria macrospora]	-		no IPS match	extr 21, mito 2, cyto 2, cyto_mito 2
SMAC_05967	contig_2.6				495178..500557	5380	32	427	3462	1154	CBI52789	NCU02505	Expect = 0.0	>ref|XP_965636.1| pyruvate carboxylase [Neurospora crassa OR74A]	[Neurospora crassa OR74A]	Expect = 0.0	>sp|O93918.1|PYC_ASPTE RecName: Full=Pyruvate carboxylase; AltName: Full=Pyruvic carboxylase;	Expect = 0.0	CPSase_L_D2,PYC_OADA,HMGL-like,CPSase_L_chain,Biotin_lipoyl,Biotin_carb_C,Dala_Dala_lig_C,ATP-grasp,RimK	pyruvate carboxylase	C:cytoplasm; F:pyruvate carboxylase activity; P:gluconeogenesis; F:ATP binding; F:biotin binding; F:biotin carboxylase activity; F:metal ion binding	EC:6.4.1.1	IPR000089; IPR000891; IPR001882; IPR003379; IPR005479; IPR005481; IPR005482; IPR005930; IPR011053; IPR011054; IPR011761; IPR011764; IPR013785; IPR013815; IPR013816; IPR013817; IPR016185; G3DSA:2.40.50.100 (GENE3D), G3DSA:3.10.600.10 (GENE3D), PTHR18866 (PANTHER), PTHR18866:SF10 (PANTHER), SSF51569 (SUPERFAMILY), SSF56059 (SUPERFAMILY), SSF89000 (SUPERFAMILY)	cyto 18, cyto_nucl 12, nucl 4, pero 4
SMAC_05978	contig_2.6				complement(541307..542526)	1220	52	364	804	268	CBI52801	NCU02492	Expect = 2e-126	>ref|XP_965086.1| hypothetical protein NCU02492 [Neurospora crassa OR74A]	[Neurospora crassa OR74A]	Expect = 2e-123	No hits found		no hits above threshold	unnamed protein product [Sordaria macrospora]	F:molecular_function; C:cellular_component		no IPS match	nucl 17.5, cyto_nucl 12, cyto 5.5, mito 2, pero 2
SMAC_05979	contig_2.6				544304..546033	1730	331	314	777	259	CBI52802	NCU02491	Expect = 7e-125	>ref|XP_965085.2| hypothetical protein NCU02491 [Neurospora crassa OR74A]	[Neurospora crassa OR74A]	Expect = 4e-116	>sp|Q9Y7T9.1|YCJD_SCHPO RecName: Full=Uncharacterized J domain-containing protein C63.13	Expect = 1e-033	DnaJ	chaperone	F:heat shock protein binding; P:protein folding; F:unfolded protein binding	-	IPR001623; IPR003095; PTHR25040 (PANTHER)	mito 8, extr 8, cyto 5, mito_nucl 5
SMAC_05998	contig_2.6				641042..643060	2019	37	809	1068	356	CBI52820	NCU02470	Expect = 2e-140	>ref|XP_965064.1| hypothetical protein NCU02470 [Neurospora crassa OR74A]	[Neurospora crassa OR74A]	Expect = 2e-137	>sp|P47033.1|PRY3_YEAST RecName: Full=Cell wall protein PRY3; AltName: Full=Pathogen	Expect = 1e-015	CAP	scp-like extracellular	C:extracellular region	-	IPR001283; IPR014044; IPR018244; PTHR10334:SF57 (PANTHER)	extr 23, mito 3
SMAC_06024	contig_2.32				complement(22036..24483)	2448	137	516	1668	556	CBI54494	NCU10021	Expect = 0.0	>ref|XP_958069.2| hypothetical protein NCU10021 [Neurospora crassa OR74A]	[Neurospora crassa OR74A]	Expect = 0.0	>sp|Q92253.2|RCO3_NEUCR RecName: Full=Probable glucose transporter rco-3	Expect = 3e-095	Sugar_tr,MFS_1	mfs monosaccharide	F:substrate-specific transmembrane transporter activity; C:integral to membrane; P:transmembrane transport; P:carbohydrate transport	-	IPR003663; IPR005828; IPR005829; IPR016196; IPR020846; G3DSA:1.20.1250.20 (GENE3D), PTHR24063 (PANTHER), PTHR24063:SF115 (PANTHER)	plas 27
SMAC_06025	contig_2.32	putative nop1	putative opsin protein		complement(33900..36652)	2753	1411	280	924	308	CBI54495	NCU10055	Expect = 4e-143	>ref|XP_959421.1| opsin-1 [Neurospora crassa OR74A]	[Neurospora crassa OR74A]	Expect = 4e-140	>sp|Q9UW81.1|NOP1_NEUCR RecName: Full=Opsin-1; AltName: Full=NR	Expect = 2e-141	Bac_rhodopsin	opsin 1	P:phototransduction; P:ion transport; P:protein-chromophore linkage; F:photoreceptor activity; C:integral to membrane; F:all-trans retinal binding; F:ion channel activity	-	IPR001425; IPR018229; G3DSA:1.20.1070.10 (GENE3D), SSF81321 (SUPERFAMILY)	plas 21, E.R. 3, vacu 3
SMAC_06077	contig_2.32				183524..186142	2619	0	434	1824	608	CBI54547	NCU04557	Expect = 0.0	>ref|XP_955948.1| hypothetical protein NCU04557 [Neurospora crassa OR74A]	[Neurospora crassa OR74A]	Expect = 0.0	No hits found		no hits above threshold	unnamed protein product [Sordaria macrospora]	-		no IPS match	mito 18.5, cyto_mito 12.5, cyto 5.5
SMAC_06098	contig_2.32				282958..285516	2559	189	450	1857	619	CBI54568	NCU04528	Expect = 0.0	>gb|AAA33592.1| laccase [Neurospora crassa]	[Neurospora crassa]	Expect = 0.0	>sp|P06811.3|LAC1_NEUCR RecName: Full=Laccase; AltName: Full=Benzenediol:oxygen oxidoreductase;	Expect = 0.0	Cu-oxidase_3,Cu-oxidase_2,Cu-oxidase	laccase	F:copper ion binding; P:cellulose catabolic process; P:oxidation reduction; C:extraorganismal space; F:laccase activity; P:lignin catabolic process	EC:1.10.3.2	IPR001117; IPR002355; IPR008972; IPR011706; IPR011707; PTHR11709 (PANTHER), PTHR11709:SF7 (PANTHER), seg (SEG), SignalP-NN(euk) (SIGNALP), tmhmm (TMHMM)	extr 27
SMAC_06113	contig_2.33				13759..17164	3406	53	658	1986	662	CBI58829	NCU03938	Expect = 0.0	>sp|D1ZRZ5.2|ACUK_SORMK RecName: Full=Transcription activator of gluconeogenesis SMAC_06113	not specified	Expect = 0.0	>sp|D1ZRZ5.2|ACUK_SORMK RecName: Full=Transcription activator of gluconeogenesis SMAC_06113	Expect = 0.0	PAS	c6 finger domain-containing protein	F:signal transducer activity; P:signal transduction; F:transcription factor activity; C:nucleus; F:zinc ion binding; P:regulation of transcription, DNA-dependent	-	IPR013767; seg (SEG)	nucl 20, cyto 6
SMAC_06218	contig_2.3				216526..220946	4421	0	404	3870	1290	CBI58142	NCU01510	Expect = 0.0	>ref|XP_956959.1| hypothetical protein NCU01510 [Neurospora crassa OR74A]	[Neurospora crassa OR74A]	Expect = 0.0	>sp|Q9USG8.1|MU190_SCHPO RecName: Full=Meiotically up-regulated gene 190 protein	Expect = 0.0	C2	c2 domain-containing protein	C:spindle pole body; F:lipid binding; P:signal transduction; C:membrane; C:nucleus; C:cytosol; C:endoplasmic reticulum; F:protein binding	-	IPR000008; IPR008973; IPR018029; G3DSA:2.60.40.150 (GENE3D), PTHR10774 (PANTHER), PTHR10774:SF1 (PANTHER)	plas 21, nucl 2.5, cyto_nucl 2.5, cyto 1.5
SMAC_06232	contig_2.3				160260..162110	1851	151	863	837	279	CBI58156	NCU01493	Expect = 3e-054	>ref|XP_955926.2| hypothetical protein NCU01493 [Neurospora crassa OR74A]	[Neurospora crassa OR74A]	Expect = 5e-051	No hits found		no hits above threshold	unnamed protein product [Sordaria macrospora]	-		no IPS match	nucl 18, mito 3, pero 3, cyto 2
SMAC_06393	contig_2.35				123210..124886	1677	65	1306	306	102	CBI58990	NCU06128	Expect = 7e-044	>ref|XP_959990.1| hypothetical protein NCU06128 [Neurospora crassa OR74A]	[Neurospora crassa OR74A]	Expect = 2e-039	No hits found		no hits above threshold	unnamed protein product [Sordaria macrospora]	-		no IPS match	nucl 18.5, cyto_nucl 13.5, cyto 5.5
SMAC_06637	contig_2.37				219630..222664	3035	137	426	2028	676	CBI57608	NCU06698	Expect = 0.0	>ref|XP_961013.1| glycogenin [Neurospora crassa OR74A]	[Neurospora crassa OR74A]	Expect = 0.0	>sp|O15488.2|GLYG2_HUMAN RecName: Full=Glycogenin-2; Short=GN-2; Short=GN2	Expect = 3e-048	Glyco_transf_8	glycosyl transferase family 8 protein	F:transferase activity, transferring glycosyl groups	-	IPR002495; G3DSA:3.90.550.10 (GENE3D), PTHR11183 (PANTHER), PTHR11183:SF11 (PANTHER), SSF53448 (SUPERFAMILY)	nucl 14.5, cyto_nucl 10.333, cyto 5, cyto_mito 4.333, pero 3, mito 2.5
SMAC_06814	contig_2.6				917364..919720	2357	191	208	1422	474	CBI54836	NCU01903	Expect = 0.0	>ref|XP_965534.2| hypothetical protein NCU01903 [Neurospora crassa OR74A]	[Neurospora crassa OR74A]	Expect = 0.0	>sp|Q7N7B3.1|Y1242_PHOLL RecName: Full=UPF0255 protein plu1242	Expect = 1e-006	DUF1100,Peptidase_S9,Esterase	pigment biosynthesis protein yellowish-green 1	-		IPR010520; G3DSA:3.40.50.1820 (GENE3D), PTHR10992 (PANTHER), PTHR10992:SF159 (PANTHER), SSF53474 (SUPERFAMILY)	mito 9, cyto 7, pero 6, nucl 4
SMAC_07009	contig_2.29				complement(246498..250572)	4075	109	259	2526	842	CBI54796	NCU07767	Expect = 4e-016	>ref|XP_001228538.1| hypothetical protein CHGG_10611 [Chaetomium globosum CBS 148.51]	[Chaetomium globosum CBS 148.51]	Expect = 6e-035	No hits found		TPR_1,NB-ARC,TPR_2	transcriptional xre family	F:ATP binding; P:apoptosis; F:protein binding	-	IPR002182; IPR011990; IPR019734; SSF48452 (SUPERFAMILY)	nucl 18, plas 3, mito 2, cyto 2, pero 2, cyto_mito 2, cyto_pero 2
SMAC_07128	contig_2.39				208367..210528	2162	673	353	1002	334	CBI57941	NCU04033	Expect = 3e-158	>ref|XP_957648.1| hypothetical protein NCU04033 [Neurospora crassa OR74A]	[Neurospora crassa OR74A]	Expect = 2e-155	>sp|B5VL27.1|CIS3_YEAS6 RecName: Full=Cell wall mannoprotein CIS3; AltName: Full=Covalently-linked	Expect = 9e-024	But2	covalently-linked cell wall protein	C:cell part	-	IPR018620; PTHR23124 (PANTHER), PTHR23124:SF11 (PANTHER), seg (SEG), SignalP-NN(euk) (SIGNALP), tmhmm (TMHMM)	extr 23, mito 2, cyto 2, cyto_mito 2
SMAC_07304	contig_2.44				132872..134594	1723	0	184	1539	513	CBI55829	NCU11363	Expect = 0.0	>ref|XP_001728129.1| hypothetical protein NCU11363 [Neurospora crassa OR74A]	[Neurospora crassa OR74A]	Expect = 0.0	>sp|Q53552.1|NHG2_PSEPU RecName: Full=Salicylate hydroxylase; AltName: Full=Salicylate	Expect = 1e-042	FAD_binding_3	protein toxd	P:oxidation reduction; F:monooxygenase activity	-	IPR002938; IPR003042; G3DSA:3.50.50.60 (GENE3D), PTHR13789 (PANTHER), SSF51905 (SUPERFAMILY)	cyto 9.5, cyto_nucl 6, mito 5, plas 5, pero 3, nucl 1.5
SMAC_07309	contig_2.44				167706..171801	4096	0	1667	2259	753	CBI55833	NCU07617	Expect = 0.0	>gb|ADL28820.1| ACON-3 [Neurospora crassa]	[Neurospora crassa]	Expect = 0.0	No hits found		no hits above threshold	transcriptional regulator medusa	F:molecular_function; P:biological_process; C:cellular_component; P:regulation of sorocarp development; P:pathogenesis		no IPS match	nucl 17.5, cyto_nucl 14, cyto 7.5
SMAC_07332	contig_2.45	putative msc1	putative MSC1 protein		complement(34096..36434)	2339	135	343	1689	563	CBI55738	NCU04415	Expect = 0.0	>ref|XP_957492.1| hypothetical protein NCU04415 [Neurospora crassa OR74A]	[Neurospora crassa OR74A]	Expect = 0.0	>sp|Q03104.1|MSC1_YEAST RecName: Full=Meiotic sister chromatid recombination protein	Expect = 5e-023	Ish1,SAP	stress response protein	-		IPR018803; PS00014 (PROSITE)	extr 14, mito 7, nucl 4, cyto_mito 4
SMAC_07351	contig_2.45				80952..85049	4098	1523	150	2028	676	CBI55757	NCU09429	Expect = 2e-060	>ref|XP_003050664.1| hypothetical protein NECHADRAFT_96468 [Nectria haematococca mpVI	[Nectria haematococca mpVI	Expect = 0.0	>sp|Q9FVQ0.1|YUC10_ARATH RecName: Full=Flavin-containing monooxygenase YUCCA10	Expect = 7e-022	Pyr_redox_2	flavin-containing monooxygenase	F:monooxygenase activity; F:binding	-	IPR023753; G3DSA:3.50.50.60 (GENE3D), PTHR23023 (PANTHER), PTHR23023:SF30 (PANTHER), seg (SEG), SSF51905 (SUPERFAMILY)	cyto 14, cyto_nucl 9.5, cysk 6, nucl 3, mito 2
SMAC_07363	contig_2.45				116610..117938	1329	140	247	942	314	CBI55769	No hits found		only self as hit			No hits found		no hits above threshold	unnamed protein product [Sordaria macrospora]	-		no IPS match	nucl 7, mito 6, plas 5, cyto_nucl 5, cyto 3, golg 3
SMAC_07474	contig_2.46				complement(77241..78702)	1462	41	273	939	313	CBI58239	NCU06945	Expect = 2e-126	>ref|XP_958051.1| hypothetical protein NCU06945 [Neurospora crassa OR74A]	[Neurospora crassa OR74A]	Expect = 2e-123	>sp|P52577.1|IFRH_ARATH RecName: Full=Isoflavone reductase homolog P3	Expect = 2e-009	NmrA,3Beta_HSD,Epimerase	#NAME?	P:metabolic process; F:binding; F:catalytic activity	-	IPR008030; IPR016040; PTHR10366 (PANTHER), PTHR10366:SF168 (PANTHER), SSF51735 (SUPERFAMILY)	extr 9, cyto 8.5, cyto_mito 8.5, mito 7.5
SMAC_07526	contig_2.7				complement(199751..203271)	3521	25	309	2898	966	CBI59148	NCU04628	Expect = 0.0	>emb|CAD37069.1| hypothetical protein [Neurospora crassa]	[Neurospora crassa]	Expect = 0.0	>sp|Q9P8W3.1|ACE1_TRIRE RecName: Full=Zinc finger transcription factor ace1; AltName:	Expect = 1e-006	no hits above threshold	c2h2 type zinc finger containing protein	C:intracellular; F:zinc ion binding	-	IPR007087; IPR015880; PTHR14596 (PANTHER), PTHR14596:SF6 (PANTHER), seg (SEG), SSF57667 (SUPERFAMILY)	nucl 24, mito 2
SMAC_07592	contig_2.27				complement(150210..156601)	6392	0	472	5436	1812	CBI55710	NCU05054	Expect = 0.0	No hits found			No hits found		no hits above threshold	unnamed protein product [Sordaria macrospora]	-		no IPS match	extr 24, cyto 2
SMAC_07731	contig_2.47				complement(51651..52470)	820	138	289	270	89	CBI57638	NCU07142	Expect = 3e-031	>ref|XP_960325.2| hypothetical protein NCU07142 [Neurospora crassa OR74A]	[Neurospora crassa OR74A]	Expect = 2e-028	No hits found		no hits above threshold	unnamed protein product [Sordaria macrospora]	-		no IPS match	nucl 19, cyto_nucl 13.833, cyto 4.5, cyto_pero 4.332
SMAC_07843	contig_2.14				complement(703058..704851)	1794	21	212	1419	473	CBI57392	NCU04269	Expect = 0.0	>ref|XP_961260.1| hypothetical protein NCU04269 [Neurospora crassa OR74A]	[Neurospora crassa OR74A]	Expect = 0.0	>sp|P41748.2|PEPA_ASPFU RecName: Full=Aspartic protease pep1; AltName: Full=Aspergillopepsin	Expect = 1e-045	Asp	aspartic endopeptidase	F:aspartic-type endopeptidase activity; P:proteolysis	EC:3.4.23.0	IPR001461; IPR009007; IPR021109; PTHR13683:SF95 (PANTHER)	nucl 10, cyto 8, pero 4, mito 3
SMAC_07853	contig_2.49				297..3261	2965	233	669	1890	630	CBI58511	NCU09526	Expect = 0.0	>ref|XP_958521.1| hypothetical protein NCU09526 [Neurospora crassa OR74A]	[Neurospora crassa OR74A]	Expect = 0.0	No hits found		no hits above threshold	unnamed protein product [Sordaria macrospora]	P:GPI anchor metabolic process; P:intracellular protein transport; C:intrinsic to endoplasmic reticulum membrane		IPR012908; G3DSA:3.40.50.1820 (GENE3D), SSF53474 (SUPERFAMILY)	cyto 12, cyto_mito 10.5, mito 7, nucl 3, pero 2, E.R. 2
SMAC_07978	contig_2.48				156939..158387	1449	0	233	630	210	CBI57437	NCU10861	Expect = 7e-061	>ref|XP_001728040.1| hypothetical protein NCU10861 [Neurospora crassa OR74A]	[Neurospora crassa OR74A]	Expect = 4e-057	No hits found		no hits above threshold	unnamed protein product [Sordaria macrospora]	-		no IPS match	extr 19, nucl 3, cyto_mito 3, mito 2.5, cyto 2.5
SMAC_07995	contig_2.13				31439..35090	3652	0	503	2034	678	CBI55647	NCU08228	Expect = 0.0	>ref|XP_959318.1| hypothetical protein NCU08228 [Neurospora crassa OR74A]	[Neurospora crassa OR74A]	Expect = 0.0	>sp|P12378.2|UGDH_BOVIN RecName: Full=UDP-glucose 6-dehydrogenase; Short=UDP-Glc dehydrogenase;	Expect = 3e-112	UDPG_MGDP_dh_N,UDPG_MGDP_dh_C,UDPG_MGDP_dh	udp-glucose 6-dehydrogenase	P:oxidation reduction; F:oxidoreductase activity, acting on the CH-OH group of donors, NAD or NADP as acceptor; F:NAD or NADH binding	EC:1.1.1.0	IPR001732; IPR008927; IPR014026; IPR014027; IPR016040; IPR017476; IPR021157; PTHR11374 (PANTHER), PTHR11374:SF3 (PANTHER), SSF51735 (SUPERFAMILY)	cyto 15, cyto_nucl 9.5, mito 5, nucl 2, plas 2, pero 2
SMAC_08229	contig_2.43				complement(105624..107678)	2055	375	43	1146	382	CBI56507	NCU07789	Expect = 1e-056	>ref|XP_958080.2| hypothetical protein NCU07789 [Neurospora crassa OR74A]	[Neurospora crassa OR74A]	Expect = 1e-112	No hits found		no hits above threshold	unnamed protein product [Sordaria macrospora]	-		no IPS match	cyto 13.5, cyto_nucl 10.833, cyto_pero 9.166, nucl 6, pero 3.5
SMAC_08257	contig_2.56				56785..59020	2236	252	1279	582	194	CBI58472	NCU03383	Expect = 2e-106	>ref|XP_956830.1| hypothetical protein NCU03383 [Neurospora crassa OR74A]	[Neurospora crassa OR74A]	Expect = 8e-103	No hits found		KxDL	unnamed protein product [Sordaria macrospora]	-		IPR019371	nucl 12, mito 10, cyto_nucl 9.5, cyto 5
SMAC_08338	contig_2.7				44085..46955	2871	0	488	2166	722	CBI56359	NCU04669	Expect = 0.0	>ref|XP_959212.1| hypothetical protein NCU04669 [Neurospora crassa OR74A]	[Neurospora crassa OR74A]	Expect = 0.0	>sp|Q10327.1|YD72_SCHPO RecName: Full=Uncharacterized protein C32A11.02c	Expect = 7e-017	no hits above threshold	unnamed protein product [Sordaria macrospora]	F:lipid binding	-	IPR017943; G3DSA:3.15.10.10 (GENE3D)	nucl 13.5, cyto_nucl 11.5, cyto 8.5, pero 3
SMAC_08339	contig_2.7				48110..49150	1041	0	399	495	165	CBI56360	NCU11309	Expect = 8e-066	>ref|XP_001728219.1| hypothetical protein NCU11309 [Neurospora crassa OR74A]	[Neurospora crassa OR74A]	Expect = 2e-071	No hits found		MARVEL	integral membrane protein	P:mycelium development	-	IPR021128	plas 21, vacu 3, mito 2
SMAC_08357	contig_2.7				complement(129994..132334)	2341	293	311	1362	454	CBI56378	NCU04645	Expect = 1e-156	>ref|XP_959188.2| hypothetical protein NCU04645 [Neurospora crassa OR74A]	[Neurospora crassa OR74A]	Expect = 5e-154	>sp|Q5XDZ5.1|Y233_STRP6 RecName: Full=Uncharacterized protein M6_Spy0233	Expect = 2e-014	DUF124	duf124 domain-containing protein	C:cellular_component		IPR002838; IPR016031	extr 10, mito 7.5, cyto_mito 6.166, nucl 6, cyto_nucl 5.833
SMAC_08371	contig_2.28				366162..368265	2104	37	437	1566	522	CBI59645	NCU01395	Expect = 0.0	>ref|XP_960624.1| hypothetical protein NCU01395 [Neurospora crassa OR74A]	[Neurospora crassa OR74A]	Expect = 0.0	No hits found		DUF1996	wsc domain-containing protein	F:molecular_function; P:biological_process; C:cellular_component		IPR018535	extr 20, cyto 3.5, cyto_nucl 2.5, mito 2
SMAC_08411	contig_2.57				78806..79866	1061	275	336	450	150	CBI58815	NCU04880	Expect = 4e-036	>ref|XP_957877.1| hypothetical protein NCU04880 [Neurospora crassa OR74A]	[Neurospora crassa OR74A]	Expect = 2e-033	No hits found		no hits above threshold	unnamed protein product [Sordaria macrospora]	-		no IPS match	nucl 15.5, mito 10, cyto_nucl 9
SMAC_08513	contig_2.54				complement(98455..101145)	2691	931	412	1233	411	CBI58704	NCU08052	Expect = 4e-155	>ref|XP_965183.2| hypothetical protein NCU08052 [Neurospora crassa OR74A]	[Neurospora crassa OR74A]	Expect = 1e-152	>sp|P0CD92.1|AQY11_YEAST RecName: Full=Aquaporin-1	Expect = 3e-043	MIP	aquaporin	P:transport; C:membrane; F:transporter activity	-	IPR000425; IPR022357; IPR023271; PTHR19139:SF19 (PANTHER)	plas 13, mito 9, E.R. 3
SMAC_08818	contig_2.66				36829..38360	1532	0	340	576	192	CBI59450	NCU08554	Expect = 1e-077	>ref|XP_963036.2| peptidyl-prolyl cis-trans isomerase ssp-1 [Neurospora crassa	[Neurospora crassa	Expect = 4e-075	>sp|O60045.3|SSP1_NEUCR RecName: Full=Peptidyl-prolyl cis-trans isomerase ssp-1; Short=PPIase	Expect = 1e-076	Rotamase,WW	peptidyl-prolyl cis trans isomerase	P:protein folding; F:peptidyl-prolyl cis-trans isomerase activity; F:protein binding	EC:5.2.1.8	IPR000297; IPR001202; G3DSA:3.10.50.40 (GENE3D), PTHR10657 (PANTHER), seg (SEG), SSF54534 (SUPERFAMILY)	nucl 13, cyto_nucl 10, mito 7, cyto 5
SMAC_08856	contig_2.67				complement(72..2731)	2660	152	358	1956	652	CBI61618	NCU06106	Expect = 1e-006	>ref|XP_003050671.1| hypothetical protein NECHADRAFT_85226 [Nectria haematococca mpVI	[Nectria haematococca mpVI	Expect = 4e-110	No hits found		CorA	unnamed protein product [Sordaria macrospora]	C:membrane; P:metal ion transport; F:metal ion transmembrane transporter activity; P:transmembrane transport		IPR002523; G3DSA:1.20.58.340 (GENE3D), PTHR21535 (PANTHER), seg (SEG), tmhmm (TMHMM), SSF144083 (SUPERFAMILY)	plas 16, mito 4, nucl 2, vacu 2, cyto 1, extr 1, E.R. 1
SMAC_08858	contig_2.67				complement(11410..13096)	1687	262	181	1038	346	CBI61619	NCU00751	Expect = 2e-021	>gb|EFX06669.1| methyltransferase [Grosmannia clavigera kw1407]	[Grosmannia clavigera kw1407]	Expect = 3e-055	No hits found		no hits above threshold	#NAME?	F:methyltransferase activity; F:transferase activity		no IPS match	nucl 14, cyto_nucl 13, cyto 10
SMAC_08932	contig_2.70				complement(25937..28719)	2783	84	368	2097	699	CBI50756	NCU09171	Expect = 0.0	>ref|XP_959081.1| hypothetical protein NCU09171 [Neurospora crassa OR74A]	[Neurospora crassa OR74A]	Expect = 0.0	No hits found		no hits above threshold	cell wall anchored protein	F:protein binding		IPR015915; PTHR23244 (PANTHER), PTHR23244:SF96 (PANTHER), seg (SEG), SignalP-NN(euk) (SIGNALP), tmhmm (TMHMM), SSF117281 (SUPERFAMILY)	extr 25
SMAC_09004	contig_2.31				316892..318309	1418	117	317	984	328	CBI59292	NCU05764	Expect = 4e-098	>ref|XP_959739.2| hypothetical protein NCU05764 [Neurospora crassa OR74A]	[Neurospora crassa OR74A]	Expect = 5e-096	>sp|Q65W50.1|TRMN6_MANSM RecName: Full=tRNA (adenine-N(6)-)-methyltransferase; AltName:	Expect = 2e-006	no hits above threshold	sam-dependent methyltransferase	P:metabolic process; F:methyltransferase activity	-	IPR013216; G3DSA:3.40.50.150 (GENE3D), PTHR10108 (PANTHER), PTHR10108:SF118 (PANTHER), seg (SEG), SSF53335 (SUPERFAMILY)	nucl 16, cyto 7, pero 4
SMAC_09006	contig_2.31				complement(312360..313659)	1300	169	151	840	280	CBI59294	NCU11981	Expect = 2e-130	>ref|XP_001585397.1| hypothetical protein SS1G_13636 [Sclerotinia sclerotiorum 1980]	[Sclerotinia sclerotiorum 1980]	Expect = 1e-040	No hits found		DUF3328	unnamed protein product [Sordaria macrospora]	F:molecular_function; P:biological_process; C:cellular_component; F:calcium ion binding; C:membrane; F:mannosyl-oligosaccharide 1,2-alpha-mannosidase activity		IPR021765	plas 11, mito 7, nucl 5, cyto_mito 5
SMAC_09008	contig_2.31				complement(306791..308169)	1379	23	242	843	281	CBI59296	NCU05766	Expect = 5e-123	>ref|XP_959741.2| hypothetical protein NCU05766 [Neurospora crassa OR74A]	[Neurospora crassa OR74A]	Expect = 9e-121	No hits found		DUF3328	unnamed protein product [Sordaria macrospora]	F:molecular_function; P:biological_process; C:cellular_component		IPR021765	nucl 7, mito 6, plas 6, cyto 3, pero 3, cyto_pero 3
SMAC_09009	contig_2.31				complement(301001..303286)	2286	0	257	1965	654	CBI59297	NCU05767	Expect = 0.0	>ref|XP_959742.1| hypothetical protein NCU05767 [Neurospora crassa OR74A]	[Neurospora crassa OR74A]	Expect = 0.0	>sp|Q9P326.1|PRO1_NEUCR RecName: Full=Transcriptional regulatory protein pro-1	Expect = 4e-008	no hits above threshold	c6 transcription	F:transcription factor activity; C:nucleus; F:zinc ion binding; P:regulation of transcription, DNA-dependent	-	no IPS match	nucl 15.5, cyto_nucl 10, mito 6, cyto 3.5
SMAC_09152	contig_2.43				complement(210532..214507)	3976	0	217	3363	1121	CBI58573	NCU07767	Expect = 0.0	>ref|XP_958261.1| hypothetical protein NCU07767 [Neurospora crassa OR74A]	[Neurospora crassa OR74A]	Expect = 0.0	No hits found		NB-ARC	pfs domain-containing protein	F:ATP binding; P:apoptosis; F:protein binding	-	IPR002182; IPR011990; IPR019734; G3DSA:3.40.50.300 (GENE3D), SSF48452 (SUPERFAMILY), SSF52540 (SUPERFAMILY)	cyto 11.5, cyto_nucl 10.5, nucl 8.5, mito 5
SMAC_09193	contig_2.76				13414..17433	4020	222	200	3396	1132	CBI58940	NCU05858	Expect = 0.0	>ref|XP_959849.1| hypothetical protein NCU05858 [Neurospora crassa OR74A]	[Neurospora crassa OR74A]	Expect = 0.0	>sp|Q4WY82.2|PPOC_ASPFU RecName: Full=Psi-producing oxygenase C; Short=AfPpoC; AltName:	Expect = 0.0	An_peroxidase	fatty acid oxygenase	F:heme binding; P:oxidation reduction; F:monooxygenase activity; F:peroxidase activity; P:mycelium development; F:electron carrier activity; P:response to oxidative stress	EC:1.11.1.7	IPR001128; IPR002007; IPR010255; IPR019791; PTHR11903 (PANTHER), PTHR11903:SF5 (PANTHER)	pero 8, cyto_mito 7.666, mito 7.5, cyto 6.5, cyto_nucl 6.333, nucl 4
SMAC_09311	contig_2.10				971492..973686	2195	331	190	1674	558	CBI58656	No hits found		>emb|CBI56325.1| unnamed protein product [Sordaria macrospora]	[Sordaria macrospora]	Expect = 2e-097	No hits found		PQQ	polyvinylalcohol dehydrogenase	P:oxidation reduction; F:oxidoreductase activity; F:oxidoreductase activity, acting on CH-OH group of donors		IPR011047; IPR018391	extr 27
SMAC_09397	contig_2.27				5863..7278	1416	187	186	933	311	CBI59464	NCU05094	Expect = 4e-163	>ref|XP_957080.1| hypothetical protein NCU05094 [Neurospora crassa OR74A]	[Neurospora crassa OR74A]	Expect = 8e-161	>sp|P50199.1|GNO_GLUOX RecName: Full=Gluconate 5-dehydrogenase; AltName: Full=5-keto-D-gluconate	Expect = 2e-021	adh_short,KR	short chain dehydrogenase reductase family	F:oxidoreductase activity; P:oxidation reduction; F:binding	-	IPR002198; IPR002347; IPR016040; IPR020904; PTHR24322 (PANTHER), PTHR24322:SF62 (PANTHER), SSF51735 (SUPERFAMILY)	extr 16, mito 5, cyto 4.5, cyto_nucl 3.5
SMAC_10331	contig_2.393			C-terminus not complete	complement(18..953)	936	57	0	879	293	CBI60287	No hits found		>emb|CBI60735.1| unnamed protein product [Sordaria macrospora]	[Sordaria macrospora]	Expect = 5e-172	>sp|Q7LHG5.2|YI31B_YEAST RecName: Full=Transposon Ty3-I Gag-Pol polyprotein; AltName:	Expect = 4e-035	rve	pol polyprotein	F:RNA binding; F:zinc ion binding; P:RNA-dependent DNA replication; P:mycelium development; P:chromatin assembly or disassembly; F:RNA-directed DNA polymerase activity; F:DNA binding; C:chromatin; P:DNA integration; F:chromatin binding; C:nucleus	EC:2.7.7.49	IPR001584; IPR012337; G3DSA:3.30.420.10 (GENE3D), PTHR10178 (PANTHER), PTHR10178:SF14 (PANTHER)	nucl 25
SMAC_12091	contig_2.29				373353..374919	1567	0	1174	393	131	CBI53304	NCU06001	Expect = 5e-060	>ref|XP_958809.1| hypothetical protein NCU06001 [Neurospora crassa OR74A]	[Neurospora crassa OR74A]	Expect = 4e-057	No hits found		no hits above threshold	unnamed protein product [Sordaria macrospora]	P:mycelium development	-	SSF54768 (SUPERFAMILY)	nucl 17.5, cyto_nucl 10.833, mito 6.5, cyto_mito 5.333
SMAC_12709	contig_2.1				2065053..2065921	869	0	219	486	162		NCU02939	Expect = 8e-061	No hits found			No hits found		CVNH	---NA---	-		IPR011058; seg (SEG), SignalP-NN(euk) (SIGNALP), tmhmm (TMHMM)	extr 17, E.R. 5, golg 3

## Sheet: top500 pro1 proto only
Additional file 3, sheet 5
genes that are in the top500 for pro1 protoperithecia only
locus_tag	scaffold	gene	product	note	position	length of gene	length of 5'UTR	length of 3'UTR	length of cds	length of peptide	best hit blastp vs. Neurospora, e-value<e-05	e-value blastp vs. Neurospora	best hit blastp vs. nr (not self), e-value<e-05	organism blastp vs. nr (not self), e-value<e-05	e-value blastp vs. nr (not self), e-value<e-05	best hit blastp vs. swissprot (not self), e-value<e-05	e-value blastp vs. swissprot	HMMER3 analysis: Pfam domain model name for all domains found in the protein (sorted by e-value)	Seq. Description Blast2GO	GOs Blast2GO F:molecular_function; P:biological_process; C:cellular_component	Enzyme Codes Blast2GO	InterProScan Blast2GO	WolfPsort predictions
SMAC_00014	contig_2.1				56614..58765	2152	51	502	1344	448	NCU08471	Expect = 0.0	>ref|XP_963313.1| succinyl-CoA ligase beta-chain [Neurospora crassa OR74A]	[Neurospora crassa OR74A]	Expect = 0.0	>sp|Q9P567.1|SUCB_NEUCR RecName: Full=Probable succinyl-CoA ligase [GDP-forming] subunit	Expect = 0.0	ATP-grasp_2,Ligase_CoA	succinyl- ligase beta-chain	F:succinate-CoA ligase (GDP-forming) activity; F:GTP binding; F:ATP binding; P:tricarboxylic acid cycle; F:succinate-CoA ligase (ADP-forming) activity; C:mitochondrion; F:metal ion binding	EC:6.2.1.4; EC:6.2.1.5	IPR005809; IPR005811; IPR011761; IPR013650; IPR013815; IPR013816; IPR016102; IPR017866; SSF56059 (SUPERFAMILY)	mito 24.5, cyto_mito 13.833
SMAC_00069	contig_2.1				complement(268460..271357)	2898	0	462	2436	812	NCU06252	Expect = 0.0	>ref|XP_962856.1| hypothetical protein NCU06252 [Neurospora crassa OR74A]	[Neurospora crassa OR74A]	Expect = 0.0	>sp|O13453.1|PMP1_SCHPO RecName: Full=Tyrosine-protein phosphatase pmp1	Expect = 2e-028	DSPc	protein-tyrosine phosphatase	F:protein tyrosine phosphatase activity; P:protein amino acid dephosphorylation; F:protein tyrosine/serine/threonine phosphatase activity	EC:3.1.3.48	IPR000340; IPR000387; IPR016130; IPR020422; G3DSA:3.90.190.10 (GENE3D), PTHR10159 (PANTHER), PTHR10159:SF9 (PANTHER), SSF52799 (SUPERFAMILY)	nucl 15.5, cyto_nucl 10.333, mito 6.5, cyto_mito 5.833, cyto 4
SMAC_00115	contig_2.1				complement(495833..497765)	1933	119	401	1194	398	NCU00025	Expect = 0.0	>ref|XP_957012.1| hypothetical protein NCU00025 [Neurospora crassa OR74A]	[Neurospora crassa OR74A]	Expect = 0.0	>sp|Q09875.1|YAGC_SCHPO RecName: Full=Uncharacterized protein C12G12.12	Expect = 3e-052	Nuc_sug_transp,EamA	integral membrane protein	C:Golgi membrane; F:sugar:hydrogen symporter activity; P:carbohydrate transport; C:integral to membrane	-	IPR007271; IPR012404; PTHR13146 (PANTHER)	plas 22, E.R. 4
SMAC_00158	contig_2.1				complement(652615..654292)	1678	265	564	567	189	NCU00071	Expect = 5e-093	>ref|XP_956381.2| hypothetical protein NCU00071 [Neurospora crassa OR74A]	[Neurospora crassa OR74A]	Expect = 1e-085	No hits found		DUF583	hypothetical protein NCU00071 [Neurospora crassa OR74A]	F:transferase activity		IPR007607; seg (SEG)	cyto_nucl 13.5, nucl 12, cyto 11
SMAC_00238	contig_2.1				1024799..1031761	6963	208	1120	5526	1842	NCU00962	Expect = 0.0	>ref|XP_965155.1| hypothetical protein NCU00962 [Neurospora crassa OR74A]	[Neurospora crassa OR74A]	Expect = 0.0	>sp|Q7SGG0.1|SRB8_NEUCR RecName: Full=Mediator of RNA polymerase II transcription subunit	Expect = 0.0	Med12	rna polymerase i activation mediator protein	C:mediator complex; P:regulation of transcription from RNA polymerase II promoter; F:RNA polymerase II transcription mediator activity	-	IPR019035; coil (COIL), G3DSA:1.10.510.10 (GENE3D), PTHR22795 (PANTHER), PTHR22795:SF1 (PANTHER), seg (SEG)	mito 11, plas 7, nucl 6, cyto 2
SMAC_00289	contig_2.1				1188542..1191433	2892	34	563	2295	765	NCU07347	Expect = 0.0	>ref|XP_958327.2| hypothetical protein NCU07347 [Neurospora crassa OR74A]	[Neurospora crassa OR74A]	Expect = 0.0	>sp|Q2U492.1|BTGC_ASPOR RecName: Full=Probable glucan endo-1,3-beta-glucosidase btgC;	Expect = 2e-125	Glyco_hydro_17	endo-beta- -glucanase	P:carbohydrate metabolic process; F:hydrolase activity, hydrolyzing O-glycosyl compounds; F:cation binding	EC:3.2.1.0	IPR000490; IPR013781; IPR017853; PTHR16631 (PANTHER), PTHR16631:SF1 (PANTHER), seg (SEG), tmhmm (TMHMM)	plas 10, nucl 5, mito 3, extr 3, golg 3, cyto 2
SMAC_00313	contig_2.1				1270610..1271974	1365	193	141	798	266	NCU07365	Expect = 2e-146	>ref|XP_957993.1| hypothetical protein NCU07365 [Neurospora crassa OR74A]	[Neurospora crassa OR74A]	Expect = 1e-143	>sp|P30657.1|PSB4_YEAST RecName: Full=Proteasome component PRE4; AltName: Full=Macropain	Expect = 1e-065	Proteasome	proteasome component pre4	C:cytoplasm; C:proteasome core complex; C:nucleus; F:threonine-type endopeptidase activity; P:proteolysis involved in cellular protein catabolic process	EC:3.4.25.0	IPR001353; IPR016050; IPR016295; IPR023333; G3DSA:3.60.20.10 (GENE3D), PTHR11599 (PANTHER), PTHR11599:SF5 (PANTHER), SSF56235 (SUPERFAMILY)	nucl 13, cyto_nucl 10.5, cyto 6, pero 4, mito 3
SMAC_00327	contig_2.1	putative rim15	putative RIM15 protein		complement(1317695..1325897)	8203	1377	879	5844	1948	NCU07378	Expect = 0.0	>ref|XP_958871.1| hypothetical protein NCU07378 [Neurospora crassa OR74A]	[Neurospora crassa OR74A]	Expect = 0.0	>sp|P38938.3|CEK1_SCHPO RecName: Full=Serine/threonine-protein kinase cek1	Expect = 2e-127	Pkinase,Pkinase_Tyr,Response_reg,APH	response regulator receiver rim15p	F:two-component response regulator activity; P:two-component signal transduction system (phosphorelay); F:protein serine/threonine kinase activity; P:regulation of transcription, DNA-dependent; F:ATP binding; P:signal transduction; P:protein amino acid phosphorylation	EC:2.7.11.0	IPR000014; IPR000719; IPR000961; IPR001789; IPR002290; IPR008271; IPR011006; IPR011009; IPR017442; G3DSA:1.10.510.10 (GENE3D), G3DSA:3.30.200.20 (GENE3D), G3DSA:3.30.450.20 (GENE3D), G3DSA:3.40.50.2300 (GENE3D), PTHR24356 (PANTHER), SSF55785 (SUPERFAMILY)	nucl 15, cyto 7.5, cyto_mito 6, mito 3.5
SMAC_00364	contig_2.1				1486394..1488799	2406	132	844	1245	415	NCU07414	Expect = 0.0	>ref|XP_958415.1| hypothetical protein NCU07414 [Neurospora crassa OR74A]	[Neurospora crassa OR74A]	Expect = 0.0	>sp|O74752.1|MAS5_SCHPO RecName: Full=Mitochondrial protein import protein mas5; Flags:	Expect = 2e-113	DnaJ_C,DnaJ,DnaJ_CXXCXGXG	mitochondrial protein import protein mas5	C:cytoplasm; F:metal ion binding; P:protein folding; F:heat shock protein binding; F:ATP binding; F:unfolded protein binding; P:response to heat	-	IPR001305; IPR001623; IPR002939; IPR003095; IPR008971; IPR018253; G3DSA:2.60.260.20 (GENE3D), PTHR24076 (PANTHER), PTHR24076:SF72 (PANTHER)	cyto 16, cyto_nucl 11.5, nucl 5, cysk 3
SMAC_00372	contig_2.1				complement(1506608..1509309)	2702	327	261	1908	636	NCU07416	Expect = 3e-153	>ref|XP_958417.1| hypothetical protein NCU07416 [Neurospora crassa OR74A]	[Neurospora crassa OR74A]	Expect = 0.0	No hits found		no hits above threshold	unnamed protein product [Sordaria macrospora]	F:molecular_function; P:biological_process; C:cellular_component		seg (SEG)	nucl 21.5, cyto_nucl 13.5, cyto 4.5
SMAC_00396	contig_2.1				complement(1600956..1602962)	2007	815	237	753	251	NCU03013	Expect = 1e-095	>ref|XP_965399.1| hypothetical protein NCU03013 [Neurospora crassa OR74A]	[Neurospora crassa OR74A]	Expect = 3e-092	No hits found		Sod_Cu	cu-zn superoxide dismutase	F:metal ion binding; P:oxidation reduction; P:superoxide metabolic process; F:superoxide dismutase activity	EC:1.15.1.1	IPR001424	extr 25
SMAC_00413	contig_2.1				1665073..1666555	1483	158	578	501	167	NCU03031	Expect = 4e-083	>ref|XP_965417.1| hypothetical protein NCU03031 [Neurospora crassa OR74A]	[Neurospora crassa OR74A]	Expect = 2e-079	>sp|Q7SGY6.1|DHSD_NEUCR RecName: Full=Succinate dehydrogenase [ubiquinone] cytochrome	Expect = 8e-081	CybS	succinate dehydrogenase membrane anchor subunit	F:heme binding; P:transport; C:mitochondrial respiratory chain complex II; P:tricarboxylic acid cycle; C:integral to membrane; F:ubiquinone binding; P:electron transport chain	-	IPR007992; G3DSA:1.20.1300.10 (GENE3D), SSF81343 (SUPERFAMILY)	extr 11, mito 10, cyto 4
SMAC_00490	contig_2.1				complement(1995248..1998246)	2999	355	287	2199	733	NCU02960	Expect = 0.0	>emb|CAE76254.1| related to peroxisomal targeting signal receptor [Neurospora	[Neurospora	Expect = 0.0	>sp|Q99144.1|PEX5_YARLI RecName: Full=Peroxisomal targeting signal receptor; Short=PTS1	Expect = 3e-113	TPR_1,TPR_2	peroxisomal targeting signal receptor	F:receptor activity; F:protein binding	-	IPR001440; IPR011990; IPR013026; IPR019734; PTHR10130 (PANTHER), SSF48452 (SUPERFAMILY)	nucl 10, cyto_nucl 9.333, cyto_pero 6.666, cyto 6.5, pero 5.5, mito 4
SMAC_00515	contig_2.1				2079798..2081387	1590	417	399	666	222	NCU02932	Expect = 1e-052	>ref|XP_965614.1| hypothetical protein NCU02932 [Neurospora crassa OR74A]	[Neurospora crassa OR74A]	Expect = 3e-049	No hits found		Endosulfine	camp-regulated phosphoprotein family protein	F:molecular_function		IPR006760	nucl 18, cyto_nucl 14, cyto 6
SMAC_00530	contig_2.1		putative RhoGAP group protein		2132580..2135236	2657	0	280	2157	719	NCU02915	Expect = 0.0	>ref|XP_965597.1| hypothetical protein NCU02915 [Neurospora crassa OR74A]	[Neurospora crassa OR74A]	Expect = 0.0	>sp|P17121.2|SAC7_YEAST RecName: Full=GTPase-activating protein SAC7	Expect = 4e-013	RhoGAP	rho gtpase activator	C:intracellular; P:signal transduction	-	IPR000198; IPR008936; PTHR12783 (PANTHER), PTHR12783:SF4 (PANTHER)	nucl 16, cyto 6, mito 3
SMAC_00602	contig_2.1				complement(2394514..2398992)	4479	0	382	3846	1282	NCU10529	Expect = 0.0	>emb|CAE76236.1| putative protein [Neurospora crassa]	[Neurospora crassa]	Expect = 0.0	No hits found		no hits above threshold	choriogenin hminor	F:molecular_function; C:cellular_component		no IPS match	nucl 12, mito 6, cyto 4, plas 2, extr 2, cyto_pero 2
SMAC_00686	contig_2.2				202203..211095	8893	2241	523	5730	1910	NCU09866	Expect = 0.0	>ref|XP_960183.1| hypothetical protein NCU09866 [Neurospora crassa OR74A]	[Neurospora crassa OR74A]	Expect = 0.0	>sp|Q10435.2|YDE1_SCHPO RecName: Full=Probable ubiquitin fusion degradation protein C12B10.01c	Expect = 2e-137	HECT	ubiquitin-protein ligase	C:intracellular; P:mycelium development; F:acid-amino acid ligase activity; F:binding; P:protein modification process	EC:6.3.2.0	IPR000569; IPR011989; IPR016024; coil (COIL), PTHR11254 (PANTHER), PTHR11254:SF74 (PANTHER), seg (SEG)	mito 13.5, mito_nucl 13.333, nucl 12, cyto_nucl 7.333
SMAC_00732	contig_2.2				complement(381473..382850)	1378	52	441	510	170	NCU05522	Expect = 5e-083	>ref|XP_960484.2| hypothetical protein NCU05522 [Neurospora crassa OR74A]	[Neurospora crassa OR74A]	Expect = 1e-065	>sp|P87304.1|YB22_SCHPO RecName: Full=Putative esterase C31F10.02	Expect = 1e-026	4HBT	_thioesterase family	-		IPR006683; G3DSA:3.10.129.10 (GENE3D), PTHR21660 (PANTHER), SSF54637 (SUPERFAMILY)	mito 19.5, cyto_mito 13.833, cyto 7
SMAC_00762	contig_2.2				complement(495210..497706)	2497	230	498	1632	544	NCU06975	Expect = 0.0	>ref|XP_962615.1| hypothetical protein NCU06975 [Neurospora crassa OR74A]	[Neurospora crassa OR74A]	Expect = 0.0	No hits found		FAR1	mutator-like element	P:biological_process; C:cellular_component; P:oxidation reduction; F:oxidoreductase activity; F:methylmalonate-semialdehyde dehydrogenase (acylating) activity; P:metabolic process; P:valine metabolic process; F:nucleic acid binding; F:zinc ion binding		IPR004330	nucl 14, cyto_nucl 9.5, mito 9, cyto 3
SMAC_00819	contig_2.2				complement(688207..691852)	3646	0	508	2955	985	NCU07284	Expect = 0.0	>ref|XP_962138.1| hypothetical protein NCU07284 [Neurospora crassa OR74A]	[Neurospora crassa OR74A]	Expect = 0.0	No hits found		Kelch_1	kelch repeat protein	F:protein binding		IPR011043; IPR015915; PTHR23244 (PANTHER), PTHR23244:SF96 (PANTHER)	plas 21, nucl 3, mito 2, cyto_nucl 2
SMAC_00847	contig_2.2				complement(812658..819160)	6503	2654	1561	2133	711	NCU07705	Expect = 0.0	>ref|XP_962291.1| hypothetical protein NCU07705 [Neurospora crassa OR74A]	[Neurospora crassa OR74A]	Expect = 0.0	>sp|O59744.1|YN28_SCHPO RecName: Full=Uncharacterized transcriptional regulatory protein	Expect = 4e-006	Fungal_trans,Zn_clus	c6 finger domain protein	F:transcription factor activity; C:nucleus; F:zinc ion binding; P:regulation of transcription, DNA-dependent	-	IPR001138; IPR007219; PTHR12439 (PANTHER)	nucl 17, cyto 5, mito 3
SMAC_00972	contig_2.2				complement(1371914..1374444)	2531	855	232	1275	425	NCU06380	Expect = 0.0	>ref|XP_962218.2| hypothetical protein NCU06380 [Neurospora crassa OR74A]	[Neurospora crassa OR74A]	Expect = 0.0	>sp|Q9XUC4.2|HKE41_CAEEL RecName: Full=Histidine-rich membrane protein KE4 homolog 1	Expect = 1e-043	Zip	imidazoleglycerol-phosphate dehydratase	P:metal ion transport; C:membrane; F:metal ion transmembrane transporter activity; P:transmembrane transport	-	IPR003689; PTHR16950 (PANTHER), PTHR16950:SF9 (PANTHER)	plas 14, E.R. 6, extr 4, vacu 2
SMAC_00974	contig_2.2				1364384..1366193	1810	0	398	1332	444	NCU06375	Expect = 0.0	>ref|XP_962409.1| hypothetical protein NCU06375 [Neurospora crassa OR74A]	[Neurospora crassa OR74A]	Expect = 0.0	>sp|Q5B5P1.1|RGLC_EMENI RecName: Full=Probable rhamnogalacturonate lyase C; Flags: Precursor	Expect = 1e-028	Metallophos	phosphoric ester	F:hydrolase activity	-	IPR004843; G3DSA:3.60.21.10 (GENE3D), PTHR12905 (PANTHER), SSF56300 (SUPERFAMILY)	plas 14, mito 7, E.R. 2, vacu 2
SMAC_00992	contig_2.2				complement(1389051..1391527)	2477	0	416	1818	606	NCU06358	Expect = 0.0	>ref|XP_001906604.1| hypothetical protein [Podospora anserina S mat+]	[Podospora anserina S mat+]	Expect = 0.0	>sp|P10870.3|SNF3_YEAST RecName: Full=High-affinity glucose transporter SNF3	Expect = 2e-101	Sugar_tr,MFS_1	monosaccharide transporter	F:substrate-specific transmembrane transporter activity; C:integral to membrane; P:transmembrane transport	-	IPR003663; IPR005828; IPR005829; IPR016196; IPR020846; G3DSA:1.20.1250.20 (GENE3D), PTHR24063 (PANTHER), PTHR24063:SF195 (PANTHER)	plas 21, E.R. 3, mito 2
SMAC_01151	contig_2.2				1934665..1936917	2253	469	634	942	314	NCU10270	Expect = 6e-107	>emb|CAF05989.1| related to CHIP protein (carboxyl terminus of Hsc70-interacting	not specified	Expect = 9e-116	>sp|Q5ZHY5.1|STUB1_CHICK RecName: Full=STIP1 homology and U box-containing protein 1	Expect = 2e-034	U-box,TPR_2,TPR_1	u-box domain-containing protein	P:mycelium development; P:protein ubiquitination; F:ubiquitin-protein ligase activity; C:ubiquitin ligase complex; F:protein binding	EC:6.3.2.19	IPR003613; IPR011990; IPR013026; IPR013083; IPR019734; PTHR22904 (PANTHER), PTHR22904:SF82 (PANTHER), SSF48452 (SUPERFAMILY), SSF57850 (SUPERFAMILY)	nucl 19.5, cyto_nucl 13, cyto 5.5
SMAC_01215	contig_2.4				19583..21637	2055	297	371	1140	380	NCU03004	Expect = 0.0	>ref|XP_965390.1| pyruvate dehydrogenase E1 component [Neurospora crassa OR74A]	[Neurospora crassa OR74A]	Expect = 0.0	>sp|P32473.2|ODPB_YEAST RecName: Full=Pyruvate dehydrogenase E1 component subunit beta,	Expect = 7e-130	Transket_pyr,Transketolase_C	pyruvate dehydrogenase e1 component beta subunit	P:pyruvate metabolic process; C:mitochondrial pyruvate dehydrogenase complex; P:mycelium development; F:pyruvate dehydrogenase (acetyl-transferring) activity; P:oxidation reduction; C:mitochondrial nucleoid	EC:1.2.4.1	IPR005475; IPR005476; IPR009014; IPR015941; G3DSA:3.40.50.970 (GENE3D), PTHR11624 (PANTHER), PTHR11624:SF11 (PANTHER), SSF52518 (SUPERFAMILY)	mito 26.5, cyto_mito 14
SMAC_01265	contig_2.4				complement(229533..232044)	2512	184	586	1605	535	NCU00575	Expect = 0.0	>ref|XP_964736.1| glucokinase [Neurospora crassa OR74A]	[Neurospora crassa OR74A]	Expect = 0.0	>sp|Q92407.1|HXKG_ASPNG RecName: Full=Glucokinase; AltName: Full=Glucose kinase; Short=GLK	Expect = 9e-176	Hexokinase_1,Hexokinase_2	glucokinase	P:auxin biosynthetic process; F:DNA binding; F:ATP binding; P:glycolysis; F:hexokinase activity; P:DNA repair	EC:2.7.1.1	IPR001312; IPR019807; IPR022672; IPR022673; G3DSA:3.40.367.20 (GENE3D), SSF53067 (SUPERFAMILY)	cyto 16, cyto_nucl 11.5, cysk 5, nucl 3, pero 3
SMAC_01350	contig_2.4				complement(580106..588520)	8415	0	296	7926	2642	NCU00671	Expect = 0.0	>ref|XP_001905000.1| hypothetical protein [Podospora anserina S mat+]	[Podospora anserina S mat+]	Expect = 0.0	>sp|Q7LKZ7.2|BPH1_SCHPO RecName: Full=Beige protein homolog 1	Expect = 0.0	Beach	beige beach domain-containing protein	C:endoplasmic reticulum membrane; F:dolichyl-diphosphooligosaccharide-protein glycotransferase activity; P:protein amino acid N-linked glycosylation via asparagine; F:protein binding	EC:2.4.1.119	IPR000409; IPR001680; IPR008985; IPR011046; IPR013320; IPR015943; IPR017986; IPR019781; IPR019782; IPR023362; PTHR13743 (PANTHER), SSF50729 (SUPERFAMILY)	plas 17, mito 6, cyto 2
SMAC_01360	contig_2.4				complement(621942..625958)	4017	0	341	3546	1182	NCU00681	Expect = 0.0	>ref|XP_965821.1| hypothetical protein NCU00681 [Neurospora crassa OR74A]	[Neurospora crassa OR74A]	Expect = 0.0	>sp|C8VDQ4.1|GYP2_EMENI RecName: Full=Putative GTPase-activating protein AN11010	Expect = 0.0	TBC	gtpase activating protein	C:intracellular; F:Rab GTPase activator activity; F:calcium ion binding; P:regulation of Rab GTPase activity	-	IPR000195; IPR002048; IPR011992; G3DSA:1.10.8.270 (GENE3D), PTHR22957 (PANTHER), PTHR22957:SF48 (PANTHER), SSF47473 (SUPERFAMILY)	nucl 13, cyto_nucl 11.5, cyto 8, mito 2, extr 2
SMAC_01368	contig_2.4				657908..660546	2639	0	400	2172	724	NCU00694	Expect = 0.0	>ref|XP_965834.1| hypothetical protein NCU00694 [Neurospora crassa OR74A]	[Neurospora crassa OR74A]	Expect = 0.0	>sp|Q60980.1|KLF3_MOUSE RecName: Full=Krueppel-like factor 3; AltName: Full=Basic krueppel-like	Expect = 4e-006	no hits above threshold	zinc finger protein 2	F:zinc ion binding; C:intracellular; F:nucleic acid binding	-	IPR007087; IPR013087; IPR015880; PTHR11389 (PANTHER), SSF57667 (SUPERFAMILY)	extr 18, nucl 3, plas 3, golg 2
SMAC_01376	contig_2.4				complement(683287..684406)	1120	0	266	600	200	NCU07462	Expect = 2e-031	>ref|XP_963913.1| hypothetical protein NCU07462 [Neurospora crassa OR74A]	[Neurospora crassa OR74A]	Expect = 2e-028	No hits found		no hits above threshold	unnamed protein product [Sordaria macrospora]	-		seg (SEG), SignalP-NN(euk) (SIGNALP), tmhmm (TMHMM)	extr 25
SMAC_01564	contig_2.4				1358621..1361182	2562	0	411	2151	717	NCU00876	Expect = 0.0	>ref|XP_964792.1| hypothetical protein NCU00876 [Neurospora crassa OR74A]	[Neurospora crassa OR74A]	Expect = 0.0	>sp|Q04800.1|FRP1_SCHPO RecName: Full=Ferric reductase transmembrane component 1; AltName:	Expect = 3e-017	Ferric_reduct,FAD_binding_8	hypothetical iron reductase	F:FAD binding; C:integral to membrane; P:oxidation reduction; F:oxidoreductase activity; F:iron ion binding; F:electron carrier activity	-	IPR013112; IPR013130; IPR017927; G3DSA:3.40.50.80 (GENE3D), PTHR11972 (PANTHER), PTHR11972:SF18 (PANTHER), SSF52343 (SUPERFAMILY)	plas 16, E.R. 4, mito 3, cyto 2
SMAC_01675	contig_2.5				complement(138506..141050)	2545	0	249	2019	673	NCU05315	Expect = 0.0	>ref|XP_961928.1| hypothetical protein NCU05315 [Neurospora crassa OR74A]	[Neurospora crassa OR74A]	Expect = 0.0	No hits found		no hits above threshold	unnamed protein product [Sordaria macrospora]	-		no IPS match	extr 14, E.R. 4, cyto 3, nucl 2, pero 2, cyto_mito 2
SMAC_01749	contig_2.5				complement(417014..422998)	5985	2285	489	3105	1035	NCU05242	Expect = 0.0	>ref|XP_962006.1| hypothetical protein NCU05242 [Neurospora crassa OR74A]	[Neurospora crassa OR74A]	Expect = 0.0	>sp|Q9US36.1|YFZ5_SCHPO RecName: Full=Zinc finger protein C1039.05c	Expect = 8e-052	Fungal_trans,zf-C2H2	c2h2 finger domain	F:DNA binding; P:transcription; C:nucleus; F:zinc ion binding	-	IPR007087; IPR007219; IPR013087; IPR015880; PTHR23223 (PANTHER), PTHR23223:SF98 (PANTHER), SSF57667 (SUPERFAMILY)	nucl 17, mito 4, cyto 4, cyto_mito 4
SMAC_01772	contig_2.5				complement(513770..518020)	4251	102	978	3171	1057	NCU04373	Expect = 0.0	>ref|XP_956146.1| hypothetical protein NCU04373 [Neurospora crassa OR74A]	[Neurospora crassa OR74A]	Expect = 0.0	No hits found		no hits above threshold	mucin family signaling protein	-		no IPS match	extr 17, mito 4, plas 3, E.R. 2, cyto_mito 2, mito_nucl 2
SMAC_01775	contig_2.5				complement(535351..538595)	3245	138	178	1698	566	NCU04369	Expect = 8e-153	>ref|XP_956142.1| hypothetical protein NCU04369 [Neurospora crassa OR74A]	[Neurospora crassa OR74A]	Expect = 4e-151	No hits found		no hits above threshold	unnamed protein product [Sordaria macrospora]	-		no IPS match	nucl 19.5, cyto_nucl 13, cyto 5.5
SMAC_01797	contig_2.5				complement(613882..615261)	1380	120	429	831	277	NCU04345	Expect = 5e-137	>ref|XP_956326.1| hypothetical protein NCU04345 [Neurospora crassa OR74A]	[Neurospora crassa OR74A]	Expect = 1e-133	>sp|Q9NVZ3.1|NECP2_HUMAN RecName: Full=Adaptin ear-binding coat-associated protein 2;	Expect = 5e-021	DUF1681	adaptin ear-binding coat-associated protein 2	P:endocytosis; C:membrane	-	IPR012466; PTHR12847 (PANTHER), SSF50729 (SUPERFAMILY)	cysk 13, cyto_nucl 8, nucl 7.5, cyto 5.5
SMAC_01814	contig_2.5				complement(686540..689523)	2984	84	648	2070	690	NCU07982	Expect = 0.0	>ref|XP_962652.2| acetolactate synthase, mitochondrial precursor [Neurospora crassa	[Neurospora crassa	Expect = 0.0	>sp|P07342.1|ILVB_YEAST RecName: Full=Acetolactate synthase catalytic subunit, mitochondrial;	Expect = 0.0	TPP_enzyme_N,TPP_enzyme_C,TPP_enzyme_M	acetolactate synthase	P:mycelium development; F:magnesium ion binding; F:acetolactate synthase activity; F:thiamin pyrophosphate binding; P:branched chain family amino acid biosynthetic process; F:FAD binding	EC:2.2.1.6	IPR000399; IPR011766; IPR012000; IPR012001; IPR012846; G3DSA:3.40.50.1220 (GENE3D), G3DSA:3.40.50.970 (GENE3D), PTHR18968 (PANTHER), PTHR18968:SF13 (PANTHER), SSF52467 (SUPERFAMILY), SSF52518 (SUPERFAMILY)	mito 22.5, cyto_mito 13.5, cyto 3.5
SMAC_01841	contig_2.5				complement(807228..809898)	2671	105	378	2001	667	NCU08006	Expect = 0.0	>ref|XP_962676.1| hypothetical protein NCU08006 [Neurospora crassa OR74A]	[Neurospora crassa OR74A]	Expect = 0.0	No hits found		no hits above threshold	unnamed protein product [Sordaria macrospora]	F:molecular_function; P:biological_process; C:cellular_component		no IPS match	plas 16, nucl 6, cyto 3, mito_nucl 3
SMAC_02013	contig_2.5	putative rad23	putative RAD23 protein		complement(1489210..1491373)	2164	0	317	1272	424	NCU07542	Expect = 3e-096	>ref|XP_959055.2| hypothetical protein NCU07542 [Neurospora crassa OR74A]	[Neurospora crassa OR74A]	Expect = 3e-093	>sp|O74803.1|RHP23_SCHPO RecName: Full=UV excision repair protein rhp23; AltName: Full=RAD23	Expect = 1e-046	XPC-binding,ubiquitin,UBA,Rad60-SLD	nucleotide excision repair protein rad23	P:proteasomal ubiquitin-dependent protein catabolic process; F:damaged DNA binding; P:nucleotide-excision repair; C:nucleus; F:protein binding	-	IPR000449; IPR000626; IPR004806; IPR006636; IPR009060; IPR015360; IPR015940; IPR019955; coil (COIL), G3DSA:1.10.8.10 (GENE3D), G3DSA:3.10.20.90 (GENE3D), PTHR10621 (PANTHER), seg (SEG), SSF54236 (SUPERFAMILY)	cyto 12.5, cyto_nucl 9.5, nucl 5.5, mito 5, pero 3
SMAC_02080	contig_2.18				complement(208078..210260)	2183	610	419	1080	360	NCU05720	Expect = 0.0	>sp|Q7SB92.1|CHS7_NEUCR RecName: Full=Chitin synthase export chaperone	not specified	Expect = 0.0	>sp|Q7SB92.1|CHS7_NEUCR RecName: Full=Chitin synthase export chaperone	Expect = 0.0	Chs3p	chitin synthase export chaperone	C:endoplasmic reticulum membrane; C:integral to membrane; P:cellular cell wall organization; P:protein transport	-	IPR022057	plas 20, mito 2, E.R. 2, vacu 2
SMAC_02130	contig_2.18				420173..421486	1314	323	437	384	128	NCU07856	Expect = 9e-063	>ref|XP_963117.1| hypothetical protein NCU07856 [Neurospora crassa OR74A]	[Neurospora crassa OR74A]	Expect = 4e-057	No hits found		no hits above threshold	unnamed protein product [Sordaria macrospora]	F:molecular_function; P:biological_process; C:cellular_component		no IPS match	nucl 19.5, cyto_nucl 14.5, cyto 4.5
SMAC_02246	contig_2.23				complement(270386..272808)	2423	81	389	1953	651	NCU00180	Expect = 0.0	>ref|XP_956403.1| hypothetical protein NCU00180 [Neurospora crassa OR74A]	[Neurospora crassa OR74A]	Expect = 0.0	No hits found		no hits above threshold	c6 finger domain	P:regulation of transcription, DNA-dependent; F:zinc ion binding; C:nucleus; F:transcription factor activity		seg (SEG)	nucl 8, cyto 7, mito_nucl 7, mito 6
SMAC_02444	contig_2.3				924851..927144	2294	172	342	1731	577	NCU01752	Expect = 6e-134	>ref|XP_957175.1| hypothetical protein NCU01752 [Neurospora crassa OR74A]	[Neurospora crassa OR74A]	Expect = 5e-131	No hits found		no hits above threshold	related to lustrin a	P:type I hypersensitivity; F:molecular_function; C:cellular_component		no IPS match	extr 17, mito 5, cyto 4
SMAC_02463	contig_2.3				complement(995691..998156)	2466	530	393	1320	440	NCU01781	Expect = 4e-103	>ref|XP_957204.1| hypothetical protein NCU01781 [Neurospora crassa OR74A]	[Neurospora crassa OR74A]	Expect = 7e-100	No hits found		no hits above threshold	related to nuclear protein sdk2	-		no IPS match	nucl 22.5, cyto_nucl 14, cyto 2.5
SMAC_02531	contig_2.11				63913..66491	2579	1235	219	1125	375	NCU03654	Expect = 9e-046	>ref|XP_960734.1| hypothetical protein NCU03654 [Neurospora crassa OR74A]	[Neurospora crassa OR74A]	Expect = 6e-038	No hits found		no hits above threshold	unnamed protein product [Sordaria macrospora]	F:transcription factor activity; F:sequence-specific DNA binding		IPR004827; PTHR23246 (PANTHER)	nucl 23.5, cyto_nucl 12.5
SMAC_02551	contig_2.11				complement(176384..180738)	4355	394	977	2835	945	NCU03690	Expect = 0.0	>ref|XP_961466.1| hypothetical protein NCU03690 [Neurospora crassa OR74A]	[Neurospora crassa OR74A]	Expect = 0.0	>sp|O14089.1|IMB2_SCHPO RecName: Full=Importin subunit beta-2; AltName: Full=Importin-104;	Expect = 0.0	HEAT,Arm,IBN_N	importin beta-2	P:intracellular protein transport; F:protein transporter activity; F:protein binding	-	IPR000357; IPR001494; IPR011989; IPR016024; PTHR10527 (PANTHER), PTHR10527:SF3 (PANTHER)	cyto 12.5, cyto_nucl 10.5, nucl 7.5, mito 3, pero 2
SMAC_02564	contig_2.11				231642..235008	3367	595	579	1767	589	NCU03699	Expect = 0.0	>ref|XP_961475.1| hypothetical protein NCU03699 [Neurospora crassa OR74A]	[Neurospora crassa OR74A]	Expect = 0.0	>sp|Q5U2T6.1|PLAG1_RAT RecName: Full=Zinc finger protein PLAG1; AltName: Full=Pleiomorphic	Expect = 2e-006	no hits above threshold	c2h2 finger domain	C:intracellular; F:zinc ion binding; P:regulation of transcription, DNA-dependent; F:nucleic acid binding	-	IPR013087; IPR015880; PTHR10032 (PANTHER), PTHR10032:SF115 (PANTHER), SSF57667 (SUPERFAMILY)	nucl 22, cyto 3
SMAC_02571	contig_2.11				complement(270696..273088)	2393	0	594	1665	555	NCU03713	Expect = 0.0	>ref|XP_961489.1| guanosine-diphosphatase [Neurospora crassa OR74A]	[Neurospora crassa OR74A]	Expect = 0.0	>sp|Q8TGG8.2|GDA1_ASPFU RecName: Full=Probable guanosine-diphosphatase; Short=GDPase	Expect = 0.0	GDA1_CD39	guanosine-diphosphatase	C:Golgi membrane; P:protein modification process; F:guanosine-diphosphatase activity	EC:3.6.1.42	IPR000407; IPR015605	plas 13, mito 7, nucl 2, cyto 2, cyto_nucl 2
SMAC_02737	contig_2.11				853443..855211	1769	200	287	1215	405	NCU01057	Expect = 0.0	>ref|XP_961669.1| hypothetical protein NCU01057 [Neurospora crassa OR74A]	[Neurospora crassa OR74A]	Expect = 0.0	No hits found		TauD	taurine catabolism dioxygenase	P:oxidation reduction; F:oxidoreductase activity, acting on single donors with incorporation of molecular oxygen, incorporation of two atoms of oxygen	EC:1.13.11.0	IPR003819; G3DSA:3.60.130.10 (GENE3D), PTHR10696 (PANTHER), SSF51197 (SUPERFAMILY)	cyto 7, cyto_nucl 7, cysk 7, nucl 5, pero 4, mito 3
SMAC_02767	contig_2.12				13797..17989	4193	0	431	3693	1231	NCU09324	Expect = 0.0	>ref|XP_964028.2| chitin synthase 4 [Neurospora crassa OR74A]	[Neurospora crassa OR74A]	Expect = 0.0	>sp|Q01285.3|CHS4_NEUCR RecName: Full=Chitin synthase 4; AltName: Full=Chitin-UDP acetyl-glucosaminyl	Expect = 0.0	Chitin_synth_2,Cyt-b5	chitin synthase 4	F:heme binding; C:integral to membrane; F:chitin synthase activity; P:cellular cell wall organization; C:plasma membrane	EC:2.4.1.16	IPR001199; IPR004835; G3DSA:3.90.550.10 (GENE3D), PTHR22914 (PANTHER), SSF53448 (SUPERFAMILY)	plas 26
SMAC_02804	contig_2.12				complement(207719..209773)	2055	216	795	1044	348	NCU03074	Expect = 1e-141	>ref|XP_964167.1| hypothetical protein NCU03074 [Neurospora crassa OR74A]	[Neurospora crassa OR74A]	Expect = 4e-139	No hits found		no hits above threshold	unnamed protein product [Sordaria macrospora]	F:molecular_function; P:ascospore formation; P:pathogenesis; C:cellular_component		no IPS match	extr 22, mito 2, cyto 1, pero 1, golg 1, mito_nucl 1, cyto_pero 1
SMAC_02812	contig_2.12				complement(242904..244842)	1939	0	466	1473	491	NCU03083	Expect = 2e-162	>ref|XP_964176.2| hypothetical protein NCU03083 [Neurospora crassa OR74A]	[Neurospora crassa OR74A]	Expect = 4e-160	No hits found		no hits above threshold	unnamed protein product [Sordaria macrospora]	P:mycelium development; F:molecular_function; C:cellular_component		no IPS match	cyto 7, extr 7, mito 6.5, mito_nucl 5.5, nucl 3.5
SMAC_02845	contig_2.12				347100..348359	1260	88	308	801	267	NCU03114	Expect = 3e-153	>ref|XP_964973.1| protein SSU72 [Neurospora crassa OR74A]	[Neurospora crassa OR74A]	Expect = 3e-150	>sp|Q7SFY0.1|SSU72_NEUCR RecName: Full=RNA polymerase II subunit A C-terminal domain phosphatase	Expect = 1e-151	Ssu72	transcription rna-processing factor ssu72	F:phosphoprotein phosphatase activity; P:mRNA processing; C:nucleus	EC:3.1.3.16	IPR006811	cyto_nucl 12.666, cyto 11, cyto_mito 8.831, nucl 8, cyto_pero 7.331, mito 4.5
SMAC_02851	contig_2.12				373438..376714	3277	53	107	2802	934	NCU03121	Expect = 0.0	>ref|XP_964980.1| hypothetical protein NCU03121 [Neurospora crassa OR74A]	[Neurospora crassa OR74A]	Expect = 0.0	>sp|Q5T9A4.1|ATD3B_HUMAN RecName: Full=ATPase family AAA domain-containing protein 3B	Expect = 9e-009	AAA	aaa family	F:nucleoside-triphosphatase activity; F:ATP binding; P:auxin biosynthetic process	EC:3.6.1.15	IPR003593; IPR003959; G3DSA:3.40.50.300 (GENE3D), PTHR23077 (PANTHER), PTHR23077:SF20 (PANTHER), seg (SEG), SSF52540 (SUPERFAMILY)	nucl 17, cyto_nucl 13, cyto 7
SMAC_02856	contig_2.12				complement(389146..392157)	3012	127	305	2385	795	NCU03125	Expect = 0.0	>ref|XP_964984.1| hypothetical protein NCU03125 [Neurospora crassa OR74A]	[Neurospora crassa OR74A]	Expect = 0.0	No hits found		Het-C	nima-interacting protein	F:molecular_function; P:biological_process; C:cellular_component		IPR010816	extr 10, plas 6, golg 4, nucl 2, E.R. 2, cyto 1, pero 1, vacu 1, mito_nucl 1, cyto_pero 1
SMAC_02857	contig_2.12				396560..398613	2054	174	601	942	314	NCU03126	Expect = 3e-165	>ref|XP_964985.1| hypothetical protein NCU03126 [Neurospora crassa OR74A]	[Neurospora crassa OR74A]	Expect = 2e-162	No hits found		HMG_box	hmg box	C:nucleus; F:DNA binding; F:protein binding	-	IPR000910; IPR009071	nucl 14, mito 9, cyto 3
SMAC_02871	contig_2.12				441726..444436	2711	344	267	1905	635	NCU03141	Expect = 0.0	>ref|XP_964190.2| hypothetical protein NCU03141 [Neurospora crassa OR74A]	[Neurospora crassa OR74A]	Expect = 0.0	>sp|O42790.2|PLB_NEUCR RecName: Full=Lysophospholipase; AltName: Full=Phospholipase	Expect = 0.0	PLA2_B	lysophospholipase	C:extracellular region; F:lysophospholipase activity; P:phospholipid catabolic process	EC:3.1.1.5	IPR002642; IPR016035; G3DSA:3.40.1090.10 (GENE3D), PTHR10728 (PANTHER), PTHR10728:SF2 (PANTHER)	extr 26
SMAC_02891	contig_2.12		putative histidine kinase group protein		complement(508849..515486)	6638	1214	841	4509	1503	NCU03164	Expect = 0.0	>ref|XP_964570.1| hypothetical protein NCU03164 [Neurospora crassa OR74A]	[Neurospora crassa OR74A]	Expect = 0.0	>sp|Q86CZ2.1|DHKK_DICDI RecName: Full=Hybrid signal transduction histidine kinase K;	Expect = 4e-024	HATPase_c,Response_reg,PAS,PAS_4,HisKA,PAS_3	histidine kinase m1nbp	F:two-component response regulator activity; P:two-component signal transduction system (phosphorelay); P:peptidyl-histidine phosphorylation; P:regulation of transcription, DNA-dependent; F:ATP binding; P:signal transduction; F:two-component sensor activity; C:membrane	-	IPR000014; IPR001789; IPR003594; IPR003661; IPR004358; IPR005467; IPR009082; IPR011006; G3DSA:1.10.287.240 (GENE3D), G3DSA:3.30.450.20 (GENE3D), G3DSA:3.40.50.2300 (GENE3D), PTHR24423 (PANTHER), PTHR24423:SF69 (PANTHER), SSF55785 (SUPERFAMILY)	cyto 14.5, cyto_nucl 8, mito 6, pero 2, plas 1, extr 1, E.R. 1, vacu 1
SMAC_02914	contig_2.12				complement(617951..620351)	2401	32	360	1896	632	NCU03194	Expect = 0.0	>ref|XP_965294.1| hypothetical protein NCU03194 [Neurospora crassa OR74A]	[Neurospora crassa OR74A]	Expect = 0.0	>sp|P50504.1|PUR6_DEBOC RecName: Full=Phosphoribosylaminoimidazole carboxylase; AltName:	Expect = 3e-146	AIRC,ATP-grasp,Dala_Dala_lig_C	phosphoribosylaminoimidazole carboxylase	F:phosphoribosylaminoimidazole carboxylase activity; P:'de novo' IMP biosynthetic process; F:ATP binding; F:metal ion binding; F:ligase activity	EC:4.1.1.21	IPR000031; IPR003135; IPR005875; IPR011054; IPR011761; IPR013815; IPR013816; IPR013817; IPR016185; IPR016301; PTHR23047 (PANTHER), seg (SEG), SSF56059 (SUPERFAMILY)	cyto 14, cysk 11, cyto_nucl 8.5
SMAC_03383	contig_2.10				477027..482462	5436	285	623	4287	1429	NCU04736	Expect = 0.0	>ref|XP_960371.2| hypothetical protein NCU04736 [Neurospora crassa OR74A]	[Neurospora crassa OR74A]	Expect = 0.0	>sp|Q9HDW7.1|ATC2_SCHPO RecName: Full=Calcium-transporting ATPase 2	Expect = 0.0	E1-E2_ATPase,Cation_ATPase_C,Hydrolase,Cation_ATPase_N	calcium p-type atpase	F:calcium-transporting ATPase activity; P:auxin biosynthetic process; C:integral to membrane; P:ATP biosynthetic process; F:ATP binding; P:calcium ion transmembrane transport; F:metal ion binding	EC:3.6.3.8	IPR001757; IPR004014; IPR005834; IPR006068; IPR006408; IPR008250; IPR018303; IPR023214; IPR023298; IPR023299; IPR023300; PTHR24093 (PANTHER), PTHR24093:SF72 (PANTHER), SSF81653 (SUPERFAMILY), SSF81665 (SUPERFAMILY)	plas 24, nucl 1, golg 1, vacu 1
SMAC_03444	contig_2.10				complement(741090..745636)	4547	398	504	3438	1146	NCU04800	Expect = 0.0	>ref|XP_960426.2| hypothetical protein NCU04800 [Neurospora crassa OR74A]	[Neurospora crassa OR74A]	Expect = 0.0	>sp|Q1K9C4.1|YFK7_SCHPO RecName: Full=Probable E3 ubiquitin protein ligase C167.07c	Expect = 3e-099	HECT	iq and hect domain protein	C:intracellular; F:acid-amino acid ligase activity; P:protein modification process; F:protein binding	EC:6.3.2.0	IPR000048; IPR000569; PTHR11254 (PANTHER), PTHR11254:SF30 (PANTHER)	mito 8, nucl 6, plas 6, cyto_mito 6
SMAC_03526	contig_2.9				269712..273544	3833	0	398	3291	1097	NCU02357	Expect = 0.0	>ref|XP_959778.1| hypothetical protein NCU02357 [Neurospora crassa OR74A]	[Neurospora crassa OR74A]	Expect = 0.0	>sp|O74476.1|IMB3_SCHPO RecName: Full=Importin subunit beta-3	Expect = 0.0	HEAT,CLASP_N	importin beta-3	P:intracellular protein transport; F:protein transporter activity; F:protein binding	-	IPR000357; IPR001494; IPR011989; IPR016024; PTHR10527 (PANTHER), PTHR10527:SF5 (PANTHER)	cysk 9, cyto 8.5, cyto_nucl 7.5, nucl 5.5, pero 4
SMAC_03527	contig_2.9	putative wc1	putative white collar 1 protein		279202..284373	5172	377	853	3618	1206	NCU02356	Expect = 0.0	>sp|Q01371.2|WC1_NEUCR RecName: Full=White collar 1 protein; Short=WC1	not specified	Expect = 0.0	>sp|Q01371.2|WC1_NEUCR RecName: Full=White collar 1 protein; Short=WC1	Expect = 0.0	PAS_3,GATA,PAS,PAS_4	white collar 1	P:response to stimulus; P:sensory perception; F:zinc ion binding; P:mycelium development; P:regulation of transcription, DNA-dependent; P:protein-chromophore linkage; F:sequence-specific DNA binding; F:G-protein coupled photoreceptor activity; F:transcription factor activity; P:signal transduction; C:nucleus; F:protein binding	-	IPR000014; IPR000679; IPR001610; IPR013088; IPR013655; G3DSA:3.30.450.20 (GENE3D), PTHR23244 (PANTHER), PTHR23244:SF90 (PANTHER), SSF55785 (SUPERFAMILY), SSF57716 (SUPERFAMILY)	nucl 19, plas 6
SMAC_03578	contig_2.9				complement(451755..455456)	3702	0	111	2727	909	NCU08171	Expect = 0.0	>ref|XP_959663.1| hypothetical protein NCU08171 [Neurospora crassa OR74A]	[Neurospora crassa OR74A]	Expect = 0.0	>sp|O94142.1|KO1_GIBFU RecName: Full=Ent-kaurene oxidase; AltName: Full=Cytochrome P450	Expect = 2e-029	p450	cytochrome p450	F:electron carrier activity; F:heme binding	-	IPR001128; IPR017972; PTHR24279 (PANTHER), PTHR24279:SF2 (PANTHER)	extr 13, cyto 5, mito 2, plas 2, E.R. 2, nucl 1, pero 1, golg 1
SMAC_03636	contig_2.9				complement(705007..705922)	916	0	436	480	160	NCU02197	Expect = 6e-056	>ref|XP_959591.1| hypothetical protein NCU02197 [Neurospora crassa OR74A]	[Neurospora crassa OR74A]	Expect = 3e-052	No hits found		DPBB_1,Barwin	riboflavin aldehyde-forming enzyme	-		IPR009009; IPR014733	extr 27
SMAC_03693	contig_2.9				complement(911910..913999)	2090	69	293	1560	520	NCU02252	Expect = 0.0	>ref|XP_959896.1| hypothetical protein NCU02252 [Neurospora crassa OR74A]	[Neurospora crassa OR74A]	Expect = 0.0	>sp|B8CYG0.1|GPMI_HALOH RecName: Full=2,3-bisphosphoglycerate-independent phosphoglycerate	Expect = 3e-129	Metalloenzyme,iPGM_N,Phosphodiest,Sulfatase	phosphoglycerate -bisphosphoglycerate-independent	C:cytoplasm; F:manganese ion binding; F:2,3-bisphosphoglycerate-independent phosphoglycerate mutase activity; P:glycolysis	-	IPR005995; IPR006124; IPR011258; IPR017849; IPR017850; PTHR21110 (PANTHER)	cyto 22, cyto_nucl 12.5, cysk 3
SMAC_03781	contig_2.16				complement(213914..216776)	2863	133	516	2010	670	NCU08693	Expect = 0.0	>ref|XP_961753.2| heat shock 70 kDa protein, mitochondrial precursor [Neurospora	[Neurospora	Expect = 0.0	>sp|Q5B0C0.1|HSP7M_EMENI RecName: Full=Heat shock 70 kDa protein; Flags: Precursor	Expect = 0.0	HSP70,MreB_Mbl,FGGY_C,FtsA	mitochondrial hsp70 chaperone	P:auxin biosynthetic process; P:protein folding; P:mycelium development; P:response to stress; P:oxidation reduction; F:ATP binding; F:unfolded protein binding; F:2-alkenal reductase activity	EC:1.3.1.74	IPR001023; IPR012725; IPR013126; IPR018181; coil (COIL), G3DSA:1.20.1270.10 (GENE3D), G3DSA:2.60.34.10 (GENE3D), G3DSA:3.30.30.30 (GENE3D), G3DSA:3.30.420.40 (GENE3D), G3DSA:3.90.640.10 (GENE3D), PTHR19375:SF1 (PANTHER), seg (SEG), SSF100920 (SUPERFAMILY), SSF100934 (SUPERFAMILY), SSF53067 (SUPERFAMILY)	mito 23, cyto 3.5
SMAC_03800	contig_2.16				293620..297604	3985	434	494	3057	1019	NCU08033	Expect = 0.0	>ref|XP_962703.1| hypothetical protein NCU08033 [Neurospora crassa OR74A]	[Neurospora crassa OR74A]	Expect = 0.0	No hits found		no hits above threshold	ubiquitin-protein ligase	F:ligase activity		PTHR12183 (PANTHER), PTHR12183:SF1 (PANTHER)	plas 19, E.R. 3, nucl 2, vacu 2
SMAC_03831	contig_2.16				410526..414558	4033	201	541	3222	1074	NCU04731	Expect = 0.0	>ref|XP_960366.1| hypothetical protein NCU04731 [Neurospora crassa OR74A]	[Neurospora crassa OR74A]	Expect = 0.0	>sp|Q9UUD1.1|SREBP_SCHPO RecName: Full=Sterol regulatory element-binding protein 1; Contains:	Expect = 6e-025	DUF2014,HLH	sterol regulatory element binding protein sre1	F:transcription regulator activity; P:regulation of transcription; C:nucleus; F:signal transducer activity; P:signal transduction	-	IPR000014; IPR001092; IPR011598; IPR019006; PTHR11630 (PANTHER), PTHR11630:SF49 (PANTHER)	nucl 16.5, cyto_nucl 10.5, mito 4, cyto 3.5
SMAC_03862	contig_2.16				570307..577391	7085	0	506	6309	2103	NCU04692	Expect = 0.0	>ref|XP_960130.2| hypothetical protein NCU04692 [Neurospora crassa OR74A]	[Neurospora crassa OR74A]	Expect = 0.0	No hits found		no hits above threshold	unnamed protein product [Sordaria macrospora]	F:molecular_function; C:cellular_component		coil (COIL), seg (SEG), SignalP-NN(euk) (SIGNALP), tmhmm (TMHMM)	plas 14, nucl 5, extr 3, cyto_nucl 3
SMAC_03931	contig_2.17				96468..98151	1684	45	252	1323	441	NCU01230	Expect = 0.0	>ref|XP_961596.1| hypothetical protein NCU01230 [Neurospora crassa OR74A]	[Neurospora crassa OR74A]	Expect = 0.0	>sp|Q90952.1|PON2_CHICK RecName: Full=Serum paraoxonase/arylesterase 2; Short=PON 2;	Expect = 2e-010	no hits above threshold	serum paraoxonase arylesterase family protein	F:zinc ion binding; F:hydrolase activity; F:arylesterase activity		IPR011042; PTHR11799 (PANTHER)	extr 17, cyto 7, nucl 1, mito 1, pero 1, mito_nucl 1
SMAC_03955	contig_2.17		putative dynamin-related protein		complement(188989..192639)	3651	231	483	2817	939	NCU01255	Expect = 0.0	>ref|XP_960772.2| hypothetical protein NCU01255 [Neurospora crassa OR74A]	[Neurospora crassa OR74A]	Expect = 0.0	>sp|P87320.2|MSP1_SCHPO RecName: Full=Protein msp1, mitochondrial; Flags: Precursor	Expect = 0.0	Dynamin_N,Dynamin_M	mitochondrial dynamin gtpase	P:cellular nitrogen compound biosynthetic process; F:GTPase activity; F:GTP binding	EC:3.6.5.1; EC:3.6.5.2; EC:3.6.5.3; EC:3.6.5.4	IPR000375; IPR001401; IPR019762; IPR020850; IPR022812; G3DSA:3.40.50.300 (GENE3D), PTHR11566 (PANTHER), PTHR11566:SF11 (PANTHER), SSF52540 (SUPERFAMILY)	mito 20, cyto 5.5, cyto_nucl 4
SMAC_03980	contig_2.17				complement(314192..316737)	2546	399	211	1812	604	NCU01285	Expect = 0.0	>ref|XP_960822.1| hypothetical protein NCU01285 [Neurospora crassa OR74A]	[Neurospora crassa OR74A]	Expect = 0.0	>sp|Q9C101.1|YKT8_SCHPO RecName: Full=Uncharacterized MFS-type transporter PB1E7.08c	Expect = 7e-093	MFS_1,Sugar_tr	sugar transporter	P:transmembrane transport; C:integral to membrane	-	IPR011701; IPR016196; IPR020846; G3DSA:1.20.1250.20 (GENE3D), PTHR24063 (PANTHER), PTHR24063:SF166 (PANTHER), seg (SEG), tmhmm (TMHMM)	plas 25
SMAC_03984	contig_2.17				complement(330722..333080)	2359	201	502	1437	479	NCU01290	Expect = 0.0	>ref|XP_960827.1| centromere/microtubule-binding protein CBF5 [Neurospora crassa	[Neurospora crassa	Expect = 0.0	>sp|O43102.1|CBF5_ASPFU RecName: Full=Centromere/microtubule-binding protein cbf5; AltName:	Expect = 0.0	DKCLD,TruB_N,PUA	centromere microtubule binding protein cbf5	F:pseudouridine synthase activity; C:nucleolus; F:DNA binding; F:RNA binding; P:pseudouridine synthesis; P:rRNA processing; C:ribonucleoprotein complex; C:chromosome, centromeric region; C:microtubule	EC:5.4.99.12	IPR002478; IPR002501; IPR004521; IPR004802; IPR012960; IPR015947; IPR020103; G3DSA:2.30.130.10 (GENE3D), PTHR23127 (PANTHER)	cyto 17, nucl 5.5, mito_nucl 5, mito 3.5
SMAC_04003	contig_2.17				399577..402213	2637	308	474	1461	487	NCU01310	Expect = 0.0	>ref|XP_961396.1| hypothetical protein NCU01310 [Neurospora crassa OR74A]	[Neurospora crassa OR74A]	Expect = 0.0	>sp|O74460.2|YCGG_SCHPO RecName: Full=Uncharacterized protein C16C4.16c	Expect = 3e-009	DUF2414	unnamed protein product [Sordaria macrospora]	F:nucleotide binding		IPR012677; IPR019416; coil (COIL), seg (SEG)	nucl 22.5, cyto_nucl 13, cyto 2.5
SMAC_04066	contig_2.17				complement(627930..640060)	12131	99	234	11667	3889	NCU01379	Expect = 0.0	>emb|CAC18279.2| related to the component Tra1 of the SAGA complex [Neurospora	[Neurospora	Expect = 0.0	>sp|Q9HFE8.1|TRA1_SCHPO RecName: Full=Transcription-associated protein 1	Expect = 0.0	FAT,PI3_PI4_kinase,FATC	histone acetylase complex subunit paf400	F:phosphotransferase activity, alcohol group as acceptor; F:protein binding	EC:2.7.1.0	IPR000403; IPR003151; IPR003152; IPR011009; IPR011989; IPR011990; IPR014009; IPR016024; PTHR11139 (PANTHER), PTHR11139:SF2 (PANTHER)	nucl 11.5, cyto_nucl 10, cyto 7.5, plas 3, pero 2, E.R. 2
SMAC_04160	contig_2.15				363634..367424	3791	134	489	3060	1020	NCU05425	Expect = 0.0	>ref|XP_963248.2| 2-oxoglutarate dehydrogenase E1 component, mitochondrial precursor	not specified	Expect = 0.0	>sp|P20967.2|ODO1_YEAST RecName: Full=2-oxoglutarate dehydrogenase, mitochondrial; AltName:	Expect = 0.0	Transket_pyr,E1_dh	2-oxoglutarate dehydrogenase e1 component	F:oxoglutarate dehydrogenase (succinyl-transferring) activity; P:oxidation reduction; P:glycolysis; F:thiamin pyrophosphate binding	EC:1.2.4.2	IPR001017; IPR005475; IPR011603; G3DSA:3.40.50.970 (GENE3D), SSF52518 (SUPERFAMILY)	mito 23, cyto 2
SMAC_04241	contig_2.19				99620..102520	2901	289	548	1446	482	NCU09377	Expect = 0.0	>gb|AAD15987.1| protein phosphatase 2A regulatory B subunit [Neurospora crassa]	[Neurospora crassa]	Expect = 0.0	>sp|Q12702.2|2ABA_SCHPO RecName: Full=Protein phosphatase PP2A regulatory subunit B;	Expect = 0.0	WD40	protein phosphatase pp2a regulatory subunit b	C:protein phosphatase type 2A complex; P:signal transduction; F:protein phosphatase type 2A regulator activity; F:protein binding	-	IPR000009; IPR001680; IPR011046; IPR015943; IPR018067; IPR019775; IPR019781; seg (SEG)	nucl 14, cyto_nucl 12, cyto 8, golg 3
SMAC_04260	contig_2.19				154532..156528	1997	0	326	1512	504	NCU02755	Expect = 0.0	>ref|XP_963848.1| hypothetical protein NCU02755 [Neurospora crassa OR74A]	[Neurospora crassa OR74A]	Expect = 0.0	>sp|Q05521.1|DPP1_YEAST RecName: Full=Diacylglycerol pyrophosphate phosphatase 1; Short=DGPP	Expect = 7e-019	PAP2	pap2 domain containing protein	C:membrane; F:catalytic activity	-	IPR000326; IPR016118; PTHR10165 (PANTHER), PTHR10165:SF46 (PANTHER)	plas 25
SMAC_04267	contig_2.19				183163..187876	4714	302	564	3732	1244	NCU02750	Expect = 0.0	>ref|XP_965135.1| hypothetical protein NCU02750 [Neurospora crassa OR74A]	[Neurospora crassa OR74A]	Expect = 0.0	>sp|Q06315.1|SKG3_YEAST RecName: Full=Protein SKG3; AltName: Full=Suppressor of lethality	Expect = 4e-076	no hits above threshold	ph domain protein	C:cytoplasm; C:cellular bud neck; F:protein binding	-	IPR001849; IPR011993; seg (SEG), SSF50729 (SUPERFAMILY)	nucl 22, cyto 3
SMAC_04288	contig_2.19				complement(259757..262365)	2609	918	659	1032	344	NCU02730	Expect = 1e-152	>ref|XP_965115.2| hypothetical protein NCU02730 [Neurospora crassa OR74A]	[Neurospora crassa OR74A]	Expect = 1e-134	No hits found		no hits above threshold	unnamed protein product [Sordaria macrospora]	F:molecular_function; P:biological_process; C:cellular_component		no IPS match	nucl 13, mito 12, cyto_nucl 8.5
SMAC_04368	contig_2.14				complement(569198..571943)	2746	208	804	1188	396	NCU04232	Expect = 0.0	>ref|XP_961223.1| hypothetical protein NCU04232 [Neurospora crassa OR74A]	[Neurospora crassa OR74A]	Expect = 0.0	No hits found		no hits above threshold	unnamed protein product [Sordaria macrospora]	F:molecular_function; P:biological_process; C:cellular_component; P:oxidation reduction; F:heme binding; F:electron carrier activity; F:iron ion binding; F:monooxygenase activity		no IPS match	nucl 10, mito 9, cyto 6
SMAC_04408	contig_2.14	putative rim11	putative RIM11 protein		415678..418569	2892	346	1041	1122	374	NCU04185	Expect = 0.0	>ref|XP_961145.1| protein kinase gsk3 [Neurospora crassa OR74A]	[Neurospora crassa OR74A]	Expect = 0.0	>sp|Q10452.3|GSK3_SCHPO RecName: Full=Protein kinase gsk3; AltName: Full=Protein kinase	Expect = 8e-137	Pkinase,Pkinase_Tyr	glycogen synthase kinase	P:auxin biosynthetic process; P:protein amino acid phosphorylation; F:ATP binding; F:protein serine/threonine kinase activity	EC:2.7.11.0	IPR000719; IPR002290; IPR008271; IPR011009; IPR017441; IPR017442; G3DSA:1.10.510.10 (GENE3D), G3DSA:3.30.200.20 (GENE3D), PTHR24057 (PANTHER)	cyto_nucl 9.333, mito 9, cyto 8.5, nucl 8, cyto_pero 5.166
SMAC_04444	contig_2.14				complement(258353..261481)	3129	132	592	2352	784	NCU04143	Expect = 0.0	>ref|XP_961299.1| hypothetical protein NCU04143 [Neurospora crassa OR74A]	[Neurospora crassa OR74A]	Expect = 0.0	>sp|P28708.1|PRR1_YEAST RecName: Full=Serine/threonine-protein kinase PRR1; AltName:	Expect = 1e-052	Pkinase,Pkinase_Tyr	protein kinase	P:protein amino acid phosphorylation; F:ATP binding; F:protein serine/threonine kinase activity	EC:2.7.11.0	IPR000719; IPR008271; IPR011009; IPR017442; IPR020636; G3DSA:1.10.510.10 (GENE3D), G3DSA:3.30.200.20 (GENE3D), PTHR24347:SF65 (PANTHER)	nucl 12.5, cyto_nucl 10, cyto 6.5, mito 6
SMAC_04569	contig_2.20				230984..232345	1362	246	603	513	171	NCU03293	Expect = 3e-047	>ref|XP_964219.1| hypothetical protein NCU03293 [Neurospora crassa OR74A]	[Neurospora crassa OR74A]	Expect = 1e-048	No hits found		no hits above threshold	unnamed protein product [Sordaria macrospora]	-		no IPS match	extr 19, cyto 4, mito 3
SMAC_04596	contig_2.20				312958..314777	1820	214	456	936	312	NCU03319	Expect = 1e-168	>ref|XP_964496.1| hypothetical protein NCU03319 [Neurospora crassa OR74A]	[Neurospora crassa OR74A]	Expect = 2e-165	>sp|O74559.1|SURF4_SCHPO RecName: Full=Surfeit locus protein 4 homolog	Expect = 4e-073	SURF4	copii-coated vesicle protein 4 erv29	C:endoplasmic reticulum membrane; C:ER to Golgi transport vesicle; C:Golgi apparatus; C:integral to membrane; P:ER to Golgi vesicle-mediated transport	-	IPR002995; PTHR23427 (PANTHER), PTHR23427:SF1 (PANTHER)	plas 26
SMAC_04600	contig_2.20				complement(324549..325994)	1446	254	505	687	229	NCU03323	Expect = 1e-089	>ref|XP_964500.1| hypothetical protein NCU03323 [Neurospora crassa OR74A]	[Neurospora crassa OR74A]	Expect = 2e-086	No hits found		no hits above threshold	unnamed protein product [Sordaria macrospora]	-		no IPS match	cyto_nucl 12.833, nucl 11, cyto 8.5, cyto_mito 6.998, pero 4
SMAC_04645	contig_2.20				complement(504340..505957)	1618	138	786	426	142	No hits found		No hits found			No hits found		no hits above threshold	---NA---	-		seg (SEG)	mito 15, nucl 7.5, cyto_nucl 5.5, cyto 2.5
SMAC_04706	contig_2.21		putative RhoGEF group protein		183741..188886	5146	26	280	4743	1581	NCU06579	Expect = 0.0	>ref|XP_961939.2| hypothetical protein NCU06579 [Neurospora crassa OR74A]	[Neurospora crassa OR74A]	Expect = 0.0	>sp|Q09733.1|GEF2_SCHPO RecName: Full=Rho guanine nucleotide exchange factor gef2	Expect = 3e-011	RhoGEF	rho guanyl nucleotide exchange	P:regulation of Rho protein signal transduction; C:intracellular; F:Rho guanyl-nucleotide exchange factor activity	-	IPR000219; PTHR12673 (PANTHER)	nucl 18, cyto_nucl 12.5, cyto 5, pero 2
SMAC_04782	contig_2.21				complement(438295..442461)	4167	106	1074	1920	640	NCU09729	Expect = 0.0	>ref|XP_964431.1| hypothetical protein NCU09729 [Neurospora crassa OR74A]	[Neurospora crassa OR74A]	Expect = 0.0	No hits found		no hits above threshold	unnamed protein product [Sordaria macrospora]	F:molecular_function; C:cellular_component		no IPS match	extr 16, mito 4, vacu 4, plas 3
SMAC_04852	contig_2.1		putative calcium-binding protein precursor cnx1		complement(2764626..2767002)	2377	173	352	1731	577	NCU09265	Expect = 0.0	>emb|CAE76316.1| probable calcium-binding protein precursor cnx1 [Neurospora crassa]	[Neurospora crassa]	Expect = 0.0	>sp|Q6Q487.2|CALX_ASPFU RecName: Full=Calnexin homolog; Flags: Precursor	Expect = 0.0	Calreticulin	calnexin precursor	P:protein folding; P:mycelium development; F:calcium ion binding; F:unfolded protein binding; C:endoplasmic reticulum	-	IPR001580; IPR008985; IPR009033; IPR013320; IPR018124	cyto 8.5, E.R. 8, extr 6, cyto_nucl 5, mito 2, golg 2
SMAC_04858	contig_2.1				2780467..2782782	2316	27	340	1869	623	NCU09259	Expect = 0.0	>ref|XP_964694.1| hypothetical protein NCU09259 [Neurospora crassa OR74A]	[Neurospora crassa OR74A]	Expect = 0.0	No hits found		no hits above threshold	unnamed protein product [Sordaria macrospora]	F:molecular_function; P:biological_process; C:cellular_component		G3DSA:3.10.450.50 (GENE3D), SSF54427 (SUPERFAMILY)	nucl 22.5, cyto_nucl 12.833, cyto_mito 2.333, cyto 2
SMAC_04876	contig_2.1				complement(2844344..2846165)	1822	157	304	1236	412	NCU09243	Expect = 0.0	>ref|XP_964678.2| hypothetical protein NCU09243 [Neurospora crassa OR74A]	[Neurospora crassa OR74A]	Expect = 0.0	>sp|Q6BKU3.2|SEC9_DEBHA RecName: Full=Protein transport protein SEC9	Expect = 3e-010	no hits above threshold	likely plasma membrane t-snare	-		G3DSA:1.20.5.110 (GENE3D)	nucl 22.5, cyto_nucl 13.5, cyto 3.5
SMAC_04887	contig_2.1	putative con8	putative conidiation-specific expression protein		complement(2873528..2874931)	1404	0	369	732	244	NCU09235	Expect = 2e-023	>ref|XP_963812.2| conidiation-specific protein-8 [Neurospora crassa OR74A]	[Neurospora crassa OR74A]	Expect = 7e-021	>sp|P10169.1|CON8_NEUCR RecName: Full=Conidiation-specific protein 8	Expect = 3e-022	no hits above threshold	conidiation-specific protein-8	F:RNA-directed DNA polymerase activity; P:RNA-dependent DNA replication; F:RNA binding; P:multicellular organismal development	EC:2.7.7.49	no IPS match	nucl 22.5, cyto_nucl 13, cyto 2.5
SMAC_04918	contig_2.1				complement(3003198..3005193)	1996	444	736	552	184	NCU08618	Expect = 4e-105	>ref|XP_964826.1| hypothetical protein NCU08618 [Neurospora crassa OR74A]	[Neurospora crassa OR74A]	Expect = 1e-101	>sp|Q96BM9.1|ARL8A_HUMAN RecName: Full=ADP-ribosylation factor-like protein 8A; AltName:	Expect = 4e-057	Arf,Ras,Miro,Gtr1_RagA,SRPRB	adp-ribosylation factor family protein	C:intracellular; F:GTP binding; P:small GTPase mediated signal transduction	-	IPR005225; IPR006689; G3DSA:3.40.50.300 (GENE3D), PTHR11711:SF20 (PANTHER), SSF52540 (SUPERFAMILY)	cyto 11, cyto_nucl 7.333, mito 7, cyto_pero 6.833, cysk 5
SMAC_04939	contig_2.8				complement(29244..31262)	2019	460	533	936	312	NCU02043	Expect = 3e-137	>ref|XP_964665.1| hypothetical protein NCU02043 [Neurospora crassa OR74A]	[Neurospora crassa OR74A]	Expect = 5e-134	>sp|Q8X1T0.1|HAG1_SCHPO RecName: Full=UPF0326 protein hag1; AltName: Full=Meiotically	Expect = 7e-027	DUF862	pppde peptidase family	-		IPR008580; PTHR12378 (PANTHER)	mito 22, cyto 4
SMAC_04975	contig_2.8				complement(175597..178999)	3403	104	529	2142	714	NCU02078	Expect = 0.0	>ref|XP_964605.1| hypothetical protein NCU02078 [Neurospora crassa OR74A]	[Neurospora crassa OR74A]	Expect = 0.0	>sp|Q09948.1|RSC4_SCHPO RecName: Full=Chromatin structure-remodeling complex subunit	Expect = 2e-008	Bromodomain	bromodomain protein	F:protein binding		IPR001487; PTHR16062 (PANTHER), PTHR16062:SF8 (PANTHER)	nucl 15.5, cyto_nucl 12.5, cyto 6.5, pero 5
SMAC_05050	contig_2.22				complement(26839..29091)	2253	411	228	1497	499	NCU09678	Expect = 0.0	>ref|XP_960768.1| hypothetical protein NCU09678 [Neurospora crassa OR74A]	[Neurospora crassa OR74A]	Expect = 0.0	>sp|Q9US44.1|YIZG_SCHPO RecName: Full=Uncharacterized transporter C1002.16c	Expect = 7e-077	MFS_1	mfs transporter	P:transmembrane transport; C:integral to membrane	-	IPR011701; IPR016196; IPR020846; G3DSA:1.20.1250.20 (GENE3D), PTHR11662 (PANTHER), PTHR11662:SF3 (PANTHER)	plas 27
SMAC_05057	contig_2.22	putative ccg8	putative clock-controlled gene-8		complement(43651..46058)	2408	0	424	1926	642	NCU09686	Expect = 0.0	>sp|Q01306.3|CCG8_NEUCR RecName: Full=Clock-controlled protein 8	not specified	Expect = 0.0	>sp|Q01306.3|CCG8_NEUCR RecName: Full=Clock-controlled protein 8	Expect = 0.0	Opi1	clock controled protein (ccg-8)	-		IPR013927	nucl 21.5, cyto_nucl 14.5, cyto 4.5
SMAC_05141	contig_2.22				complement(421414..422956)	1543	0	811	390	130	NCU07747	Expect = 1e-058	>ref|XP_958540.1| hypothetical protein NCU07747 [Neurospora crassa OR74A]	[Neurospora crassa OR74A]	Expect = 1e-054	No hits found		no hits above threshold	unnamed protein product [Sordaria macrospora]	F:molecular_function; P:biological_process; C:cellular_component		no IPS match	nucl 22, cyto_nucl 14, cyto 4
SMAC_05143	contig_2.22				complement(438730..439246)	517	0	0	462	154	NCU07751	Expect = 4e-058	>ref|XP_958544.1| hypothetical protein NCU07751 [Neurospora crassa OR74A]	[Neurospora crassa OR74A]	Expect = 7e-047	No hits found		no hits above threshold	unnamed protein product [Sordaria macrospora]	-		no IPS match	nucl 13, cyto_nucl 11, extr 8, cyto 5
SMAC_05176	contig_2.8				complement(1022134..1024534)	2401	698	397	1128	376	NCU07468	Expect = 0.0	>ref|XP_963919.1| hypothetical protein NCU07468 [Neurospora crassa OR74A]	[Neurospora crassa OR74A]	Expect = 0.0	No hits found		Epimerase,RmlD_sub_bind,adh_short	nad dependent epimerase dehydratase family protein	P:cellular metabolic process; F:coenzyme binding; F:catalytic activity	-	IPR001509; IPR016040; PTHR10366 (PANTHER), PTHR10366:SF3 (PANTHER), SSF51735 (SUPERFAMILY)	cyto 20, cyto_mito 11.333, cyto_nucl 10.833, pero 3
SMAC_05240	contig_2.8				complement(756577..761574)	4998	2001	923	2016	672	NCU09085	Expect = 0.0	>ref|XP_964902.1| hypothetical protein NCU09085 [Neurospora crassa OR74A]	[Neurospora crassa OR74A]	Expect = 0.0	>sp|P87049.3|CGP1_SCHPO RecName: Full=G1/S-specific cyclin pas1	Expect = 7e-023	Cyclin	g1 s-specific cyclin pcl5	P:regulation of cyclin-dependent protein kinase activity; F:protein kinase binding		IPR013763; IPR013922; PTHR15615 (PANTHER)	mito 13, nucl 10, cyto 3
SMAC_05256	contig_2.8				complement(701924..704116)	2193	52	299	1785	595	NCU09101	Expect = 0.0	>ref|XP_964918.2| hypothetical protein NCU09101 [Neurospora crassa OR74A]	[Neurospora crassa OR74A]	Expect = 0.0	>sp|P38318.1|YB70_YEAST RecName: Full=Uncharacterized membrane protein YBR220C	Expect = 3e-124	no hits above threshold	sd08430p	-		IPR016196; PTHR12778 (PANTHER), PTHR12778:SF3 (PANTHER)	plas 26
SMAC_05282	contig_2.25				complement(12437..15787)	3351	17	565	2673	891	NCU00209	Expect = 0.0	>ref|XP_956594.1| hypothetical protein NCU00209 [Neurospora crassa OR74A]	[Neurospora crassa OR74A]	Expect = 0.0	>sp|Q9P382.1|NUP82_SCHPO RecName: Full=Nucleoporin nup82; AltName: Full=Nuclear pore protein	Expect = 8e-014	no hits above threshold	nuclear pore complex protein an-nup82	F:protein binding		IPR001680; IPR011046; IPR015943; IPR019775	nucl 15.5, cyto_nucl 11, mito 6, cyto 5.5
SMAC_05304	contig_2.25				complement(106075..109893)	3819	127	681	2337	779	NCU00237	Expect = 0.0	>ref|XP_957708.2| hypothetical protein NCU00237 [Neurospora crassa OR74A]	[Neurospora crassa OR74A]	Expect = 0.0	>sp|P36599.1|PDE1_SCHPO RecName: Full=3',5'-cyclic-nucleotide phosphodiesterase; Short=PDEase	Expect = 1e-014	PDEase_II	camp-specific phosphodiesterase	F:3',5'-cyclic-AMP phosphodiesterase activity; P:cAMP catabolic process	-	IPR000396; G3DSA:3.60.15.10 (GENE3D)	nucl 23, cyto 4
SMAC_05368	contig_2.25				complement(398496..402723)	4228	140	813	3207	1069	NCU06196	Expect = 0.0	>ref|XP_963008.1| hypothetical protein NCU06196 [Neurospora crassa OR74A]	[Neurospora crassa OR74A]	Expect = 0.0	No hits found		no hits above threshold	serine-rich protein	F:molecular_function; P:biological_process; C:cellular_component		no IPS match	plas 18, nucl 6, mito 2
SMAC_05464	contig_2.6				1379825..1383405	3581	209	507	2865	955	NCU02020	Expect = 0.0	>ref|XP_964885.1| hypothetical protein NCU02020 [Neurospora crassa OR74A]	[Neurospora crassa OR74A]	Expect = 0.0	>sp|Q12333.2|FRE7_YEAST RecName: Full=Ferric/cupric reductase transmembrane component	Expect = 2e-045	Ferric_reduct,FAD_binding_8,NAD_binding_6	ferric reductase transmembrane component 7	F:FAD binding; C:integral to membrane; P:oxidation reduction; F:oxidoreductase activity; F:iron ion binding; F:electron carrier activity	-	IPR013112; IPR013121; IPR013130; IPR017927; IPR017938; G3DSA:2.40.30.10 (GENE3D), G3DSA:3.40.50.80 (GENE3D), PTHR11972 (PANTHER), PTHR11972:SF18 (PANTHER), SSF52343 (SUPERFAMILY)	plas 18, E.R. 5, vacu 3
SMAC_05496	contig_2.26				48098..49424	1327	203	278	771	257	NCU09848	Expect = 4e-116	>ref|XP_958372.1| hypothetical protein NCU09848 [Neurospora crassa OR74A]	[Neurospora crassa OR74A]	Expect = 4e-113	No hits found		DUF3455	malate dehydrogenase	P:interaction with host via protein secreted by type II secretion system	-	IPR021851	extr 18, cyto 5, mito 4
SMAC_05502	contig_2.26				complement(75080..76946)	1867	0	397	1470	490	NCU10063	Expect = 2e-165	>ref|XP_957909.1| hypothetical protein NCU10063 [Neurospora crassa OR74A]	[Neurospora crassa OR74A]	Expect = 0.0	>sp|P17115.3|GUTQ_ECOLI RecName: Full=Protein gutQ	Expect = 2e-023	SIS	sugar	P:carbohydrate metabolic process; F:sugar binding	-	IPR001347; G3DSA:3.40.50.10490 (GENE3D), SSF53697 (SUPERFAMILY)	cyto 17, cyto_nucl 12, nucl 5, mito 4
SMAC_05740	contig_2.6				81831..85671	3841	283	847	2250	750	NCU02621	Expect = 0.0	>ref|XP_965024.1| hypothetical protein NCU02621 [Neurospora crassa OR74A]	[Neurospora crassa OR74A]	Expect = 0.0	>sp|P32432.1|SFP1_YEAST RecName: Full=Zinc finger protein SFP1	Expect = 2e-035	no hits above threshold	c2h2 transcription factor	F:zinc ion binding; C:intracellular; F:nucleic acid binding	-	IPR007087; IPR013087; IPR015880; PTHR23057 (PANTHER), SSF57667 (SUPERFAMILY)	nucl 21, cyto_nucl 14, cyto 5
SMAC_05931	contig_2.24				403498..407045	3548	839	606	2103	701	NCU11000	Expect = 0.0	>ref|XP_001728171.1| hypothetical protein NCU11000 [Neurospora crassa OR74A]	[Neurospora crassa OR74A]	Expect = 0.0	>sp|Q01448.2|HPC2_YEAST RecName: Full=Histone promoter control protein 2	Expect = 1e-010	HPC2	histone promoter control 2	F:molecular_function; P:biological_process; C:cellular_component		IPR014840; PTHR21669 (PANTHER), PTHR21669:SF3 (PANTHER)	nucl 21, cyto 4
SMAC_05966	contig_2.6				489538..491021	1484	0	531	444	148	NCU02507	Expect = 8e-073	>ref|XP_965638.1| hypothetical protein NCU02507 [Neurospora crassa OR74A]	[Neurospora crassa OR74A]	Expect = 1e-068	>sp|P53157.1|FMP37_YEAST RecName: Full=UPF0041 protein FMP37	Expect = 5e-031	UPF0041	upf0041 domain-containing protein	F:molecular_function		IPR005336; PTHR14154 (PANTHER), PTHR14154:SF3 (PANTHER)	cyto 15, mito 11
SMAC_06074	contig_2.32				complement(172467..174182)	1716	270	114	1206	402	NCU04554	Expect = 0.0	>ref|XP_955945.1| endochitinase 1 precursor [Neurospora crassa OR74A]	[Neurospora crassa OR74A]	Expect = 0.0	>sp|Q1E3R8.1|CHI1_COCIM RecName: Full=Endochitinase 1; AltName: Full=Complement-fixation	Expect = 5e-142	Glyco_hydro_18	endochitinase 1 precursor	F:chitinase activity; F:cation binding; P:chitin catabolic process	EC:3.2.1.14	IPR001223; IPR001579; IPR011583; IPR013781; IPR017853; G3DSA:3.10.50.10 (GENE3D), PTHR11177 (PANTHER), PTHR11177:SF23 (PANTHER), SSF54556 (SUPERFAMILY)	cyto 6.5, nucl 6, mito 6, extr 6, mito_nucl 6
SMAC_06208	contig_2.3				complement(249175..254068)	4894	0	538	4356	1452	NCU01522	Expect = 0.0	>ref|XP_956971.1| hypothetical protein NCU01522 [Neurospora crassa OR74A]	[Neurospora crassa OR74A]	Expect = 0.0	No hits found		Chromo	chromo domain protein	P:chromatin assembly or disassembly; C:chromatin; C:nucleus; F:chromatin binding	-	IPR000953; IPR016197; IPR023780; G3DSA:2.40.50.40 (GENE3D), PS00598 (PROSITE)	nucl 21.5, cyto_nucl 12, mito 2, pero 2
SMAC_06238	contig_2.3				128378..130543	2166	0	487	1527	509	NCU01485	Expect = 2e-177	>ref|XP_956762.1| hypothetical protein NCU01485 [Neurospora crassa OR74A]	[Neurospora crassa OR74A]	Expect = 4e-172	>sp|P36534.2|RM40_YEAST RecName: Full=54S ribosomal protein L40, mitochondrial; AltName:	Expect = 2e-007	no hits above threshold	kow motif containing protein	F:structural constituent of ribosome; P:translation; C:ribosome; C:intracellular		IPR005824; IPR008991; IPR014723	mito 19.5, cyto_mito 10.5, nucl 7
SMAC_06299	contig_2.34				complement(96704..98727)	2024	164	572	1044	348	NCU03876	Expect = 0.0	>ref|XP_956549.1| eukaryotic translation initiation factor 3 subunit 2 [Neurospora	[Neurospora	Expect = 0.0	>sp|Q7RXH4.1|EIF3I_NEUCR RecName: Full=Eukaryotic translation initiation factor 3 subunit	Expect = 0.0	WD40	eukaryotic translation initiation factor 3 subunit	C:cytoplasm; P:translation; P:mycelium development; F:translation initiation factor activity; F:protein binding	EC:3.6.5.3	IPR001680; IPR011046; IPR015943; IPR017986; IPR019775; IPR019781; IPR019782; PTHR19877 (PANTHER)	cyto_nucl 12.333, cyto 9, cyto_pero 7.997, mito 7, nucl 6.5
SMAC_06395	contig_2.35				complement(131967..133949)	1983	258	347	1317	439	NCU06125	Expect = 0.0	>ref|XP_959987.1| hypothetical protein NCU06125 [Neurospora crassa OR74A]	[Neurospora crassa OR74A]	Expect = 7e-165	No hits found		no hits above threshold	unnamed protein product [Sordaria macrospora]	-		no IPS match	nucl 22.5, cyto_nucl 15, cyto 4.5
SMAC_06419	contig_2.35				complement(212064..214578)	2515	0	434	2025	675	NCU06099	Expect = 0.0	>ref|XP_959961.1| hypothetical protein NCU06099 [Neurospora crassa OR74A]	[Neurospora crassa OR74A]	Expect = 0.0	>sp|O74965.1|EIF2A_SCHPO RecName: Full=Eukaryotic translation initiation factor 2A; Short=eIF-2A	Expect = 5e-148	eIF2A	eukaryotic translation initiation factor subunit	P:biological_process; C:cellular_component; F:translation initiation factor activity		IPR011042; IPR011387; IPR013979; PTHR13227 (PANTHER), SSF82171 (SUPERFAMILY)	cyto 12.5, cyto_nucl 10.333, cyto_mito 8.666, nucl 6, pero 5
SMAC_06441	contig_2.13	putative hos4	putative HOS4 protein		728420..733976	5557	0	538	4896	1632	NCU00388	Expect = 0.0	>ref|XP_957274.2| hypothetical protein NCU00388 [Neurospora crassa OR74A]	[Neurospora crassa OR74A]	Expect = 0.0	No hits found		Ank	ankyrin repeat protein	F:protein binding		IPR002110; IPR020683	nucl 25
SMAC_06526	contig_2.28	putative mek2	putative MEK2 protein		68700..71006	2307	0	625	1506	502	NCU04612	Expect = 0.0	>ref|XP_958855.1| hypothetical protein NCU04612 [Neurospora crassa OR74A]	[Neurospora crassa OR74A]	Expect = 0.0	>sp|Q99078.2|FUZ7_USTMA RecName: Full=Dual specificity protein kinase FUZ7	Expect = 2e-097	Pkinase,Pkinase_Tyr	protein kinase byr1	P:auxin biosynthetic process; P:protein amino acid phosphorylation; F:ATP binding; F:protein serine/threonine kinase activity	EC:2.7.11.0	IPR000719; IPR002290; IPR008271; IPR011009; IPR017441; IPR017442; G3DSA:1.10.510.10 (GENE3D), G3DSA:3.30.200.20 (GENE3D), PTHR24360 (PANTHER), PTHR24360:SF45 (PANTHER)	mito 14, nucl 9, cyto_mito 9
SMAC_06570	contig_2.28	putative al3	putative farnesyltranstransferase		248198..250033	1836	12	453	1371	457	NCU01427	Expect = 0.0	>ref|XP_960695.2| geranylgeranyl pyrophosphate synthetase [Neurospora crassa OR74A]	[Neurospora crassa OR74A]	Expect = 0.0	>sp|P24322.2|GGPPS_NEUCR RecName: Full=Geranylgeranyl pyrophosphate synthase; Short=GGPP	Expect = 0.0	polyprenyl_synt	geranylgeranyl diphosphate synthase	C:cytoplasm; C:soluble fraction; F:metal ion binding; F:geranyltranstransferase activity; P:carotenoid biosynthetic process; F:farnesyltranstransferase activity; F:dimethylallyltranstransferase activity	EC:2.5.1.10; EC:2.5.1.29; EC:2.5.1.1	IPR000092; IPR008949; IPR017446; PTHR12001:SF5 (PANTHER), seg (SEG)	nucl 11.5, cyto_nucl 8.5, mito 5, cyto 4.5, plas 2, E.R. 2
SMAC_06645	contig_2.37				complement(253737..256279)	2543	3	277	2190	730	NCU06688	Expect = 0.0	>ref|XP_961003.1| hypothetical protein NCU06688 [Neurospora crassa OR74A]	[Neurospora crassa OR74A]	Expect = 0.0	No hits found		no hits above threshold	f-box domain protein	C:cellular_component; F:hydrolase activity, hydrolyzing O-glycosyl compounds; P:metabolic process; P:carbohydrate metabolic process; F:cation binding; F:catalytic activity		G3DSA:3.80.10.10 (GENE3D), SSF52047 (SUPERFAMILY)	mito 15, cyto 5, extr 5
SMAC_06656	contig_2.13				193133..194985	1853	354	351	936	312	NCU00244	Expect = 8e-161	>ref|XP_957715.1| hypothetical protein NCU00244 [Neurospora crassa OR74A]	[Neurospora crassa OR74A]	Expect = 1e-158	>sp|Q5UNW1.1|YR707_MIMIV RecName: Full=Uncharacterized protein R707	Expect = 4e-011	Glyco_transf_8	glycosyl transferase family protein	F:transferase activity, transferring glycosyl groups	-	IPR002495; G3DSA:3.90.550.10 (GENE3D), PTHR11183 (PANTHER), PTHR11183:SF3 (PANTHER), SSF53448 (SUPERFAMILY)	cyto 13.5, cyto_mito 11.5, mito 8.5, nucl 4
SMAC_06752	contig_2.3				complement(1399032..1401459)	2428	138	261	1734	578	NCU06761	Expect = 0.0	>ref|XP_963533.1| sphingosine-1-phosphate lyase [Neurospora crassa OR74A]	[Neurospora crassa OR74A]	Expect = 0.0	>sp|Q05567.1|SGPL_YEAST RecName: Full=Sphingosine-1-phosphate lyase; Short=SP-lyase;	Expect = 9e-135	Pyridoxal_deC,Aminotran_5	sphingosine-1-phosphate lyase	F:pyridoxal phosphate binding; P:carboxylic acid metabolic process; F:carboxy-lyase activity	EC:4.1.1.0	IPR002129; IPR015421; IPR015424; PTHR11999:SF5 (PANTHER)	mito 27
SMAC_06768	contig_2.3				1451949..1453473	1525	214	406	822	274	NCU06777	Expect = 3e-144	>ref|XP_963618.1| hypothetical protein NCU06777 [Neurospora crassa OR74A]	[Neurospora crassa OR74A]	Expect = 2e-141	>sp|P93654.1|SYP22_ARATH RecName: Full=Syntaxin-22; Short=AtSYP22; Short=AtVAM3	Expect = 1e-024	SNARE	snare domain protein	C:membrane; F:SNAP receptor activity; P:vesicle-mediated transport; P:intracellular protein transport	-	IPR000727; IPR006012; IPR010989; G3DSA:1.20.58.70 (GENE3D), PTHR19957 (PANTHER), PTHR19957:SF12 (PANTHER)	cyto 11, cyto_nucl 10, nucl 7, mito 3, pero 2, plas 1, golg 1, cysk 1, vacu 1
SMAC_06836	contig_2.6				819112..821093	1982	294	434	1179	393	NCU01879	Expect = 0.0	>ref|XP_965510.1| hypothetical protein NCU01879 [Neurospora crassa OR74A]	[Neurospora crassa OR74A]	Expect = 0.0	>sp|Q5R891.1|LNP_PONAB RecName: Full=Protein lunapark	Expect = 5e-010	DUF2296	unnamed protein product [Sordaria macrospora]	F:binding	-	IPR019273; PTHR22166 (PANTHER), PTHR22166:SF3 (PANTHER)	cyto 6.5, cyto_nucl 6.5, nucl 5.5, mito 5, plas 4, extr 3
SMAC_07073	contig_2.39				20512..25242	4731	0	379	4110	1370	NCU06247	Expect = 0.0	>ref|XP_963098.1| hypothetical protein NCU06247 [Neurospora crassa OR74A]	[Neurospora crassa OR74A]	Expect = 0.0	No hits found		no hits above threshold	pt repeat family protein	-		seg (SEG)	mito 8, cyto 6, cyto_nucl 6, extr 5, nucl 4, E.R. 2
SMAC_07113	contig_2.39				complement(163279..165786)	2508	0	274	1968	656	NCU04048	Expect = 0.0	>ref|XP_957663.2| hypothetical protein NCU04048 [Neurospora crassa OR74A]	[Neurospora crassa OR74A]	Expect = 0.0	>sp|P58780.1|CECR1_PIG RecName: Full=Adenosine deaminase CECR1; AltName: Full=Cat eye	Expect = 9e-046	A_deaminase	adenosine deaminase	P:purine ribonucleoside monophosphate biosynthetic process; F:deaminase activity		IPR001365; G3DSA:3.20.20.140 (GENE3D), PTHR11409 (PANTHER), PTHR11409:SF2 (PANTHER), SSF51556 (SUPERFAMILY)	nucl 20, cyto 7
SMAC_07137	contig_2.39				complement(232856..234120)	1265	0	193	828	276	NCU04025	Expect = 8e-065	>ref|XP_957640.1| hypothetical protein NCU04025 [Neurospora crassa OR74A]	[Neurospora crassa OR74A]	Expect = 6e-062	No hits found		no hits above threshold	unnamed protein product [Sordaria macrospora]	-		no IPS match	nucl 17.5, cyto_nucl 13.5, cyto 8.5
[truncated: 31 more rows]
