# Supplementary material for: Combining laser microdissection and RNA-seq to chart the transcriptional landscape of fungal development
Source: BMC Genomics. 2012 Sep 27;13:511. doi: 10.1186/1471-2164-13-511 (PMC3472292; doi:10.1186/1471-2164-13-511)
Supplement: Additional file 4 — Contains base counts per locus tag for eight independent RNA-seq experiments. [file 1471-2164-13-511-S4.xlsx]

## Sheet: summary_counts_locus_tags
Additional file 4. Base counts per locus tag for eight independent RNA-seq experiments
		coverage in bases (raw base count)								coverage per kilobase per million counted bases								log2 of coverage per kilobase per million counted bases
	mRNA	veg		sex		wt proto		pro1 proto		veg		sex		wt proto		pro1 proto		veg		sex		wt proto		pro1 proto
locus_tag	length	SM1	SM6	SM2	SM7	SM4	SM5	SM8	SM9	SM1	SM6	SM2	SM7	SM4	SM5	SM8	SM9	SM1	SM6	SM2	SM7	SM4	SM5	SM8	SM9
SMAC_00000	3721	89919	20160	15855	21908	158001	172754	16294	13122	52.9128	28.673	2.71539	3.40143	10.3298	10.389	2.10902	2.07346	5.72555	4.84162	1.44116	1.76614	3.36874	3.37699	1.07657	1.05204
SMAC_00001	1848	3195	1505	19658	15845	102495	135681	8180	9566	3.78563	4.30999	6.77895	4.95346	13.4925	16.4294	2.13188	3.04357	1.92053	2.10769	2.76106	2.30844	3.75409	4.03821	1.09213	1.60577
SMAC_00002	2613	6044	2335	59996	91011	15283	36461	65040	69125	5.0647	4.72922	14.6322	20.1221	1.42286	3.12245	11.9882	15.5543	2.34048	2.2416	3.87107	4.33071	0.508791	1.64268	3.58354	3.95924
SMAC_00003	3495	106833	37659	251435	230191	172696	220344	182235	148481	66.931	57.0248	45.8463	38.0504	12.0206	14.1078	25.1129	24.9792	6.0646	5.83352	5.51873	5.24984	3.58744	3.81842	4.65036	4.64266
SMAC_00004	1113	2691	1435	360	310	3799	4703	1086	1692	5.29404	6.82337	0.206126	0.160911	0.83036	0.945552	0.469945	0.893841	2.40437	2.77048	-2.2784	-2.63567	-0.268191	-0.0807712	-1.08944	-0.161909
SMAC_00005	887	18092	3666	351	343	8159	378	255	294	44.6614	21.8731	0.252179	0.223403	2.23772	0.0953617	0.138461	0.194885	5.48096	4.45109	-1.98748	-2.16228	1.16203	-3.39045	-2.85244	-2.3593
SMAC_00006	1455	18962	5959	31393	65928	162122	71339	53238	51738	28.5358	21.6747	13.7498	26.1773	27.1064	10.9716	17.6226	20.9075	4.8347	4.43794	3.78133	4.71025	4.76056	3.4557	4.13936	4.38595
SMAC_00007	1138	17977	7491	268	104	51390	50863	810	305	34.5895	34.8369	0.150078	0.052797	10.9857	10.0015	0.342811	0.157584	5.11226	5.12255	-2.73621	-4.2434	3.45756	3.32215	-1.54451	-2.6658
SMAC_00008	1083	8712	4491	331	1166	8732	1552	1234	923	17.614	21.9461	0.194771	0.621997	1.96145	0.320678	0.548781	0.501105	4.13865	4.45589	-2.36015	-0.68502	0.971921	-1.6408	-0.865699	-0.996816
SMAC_00009	5598	68951	21430	8907	2460	997631	1580282	2034	539	26.9697	20.2596	1.01397	0.253875	43.354	63.1695	0.174997	0.0566123	4.75327	4.34054	0.0200108	-1.97781	5.43809	5.98116	-2.5146	-4.14274
SMAC_00010	2455	1120	3129	14296	12768	399816	194201	2356	2991	0.998931	6.74522	3.71098	3.00462	39.6188	17.7013	0.462206	0.716342	-0.00154285	2.75387	1.8918	1.58718	5.30811	4.14578	-1.11339	-0.481281
SMAC_00011	261	96	35	0	38	0	526	0	0	0.805378	0.709692	0	0.0841127	0	0.450973	0	0	-0.312262	-0.494736	-12	-3.57153	-12	-1.14889	-12	-12
SMAC_00012	1216	558	675	2216	3678	21337	39545	8192	12153	1.00478	2.93773	1.16135	1.74742	4.26866	7.27719	3.24465	5.87632	0.00687524	1.5547	0.215797	0.805224	2.09378	2.86338	1.69806	2.55491
SMAC_00013	2661	118587	37059	63578	49754	227021	158151	55513	38306	97.5801	73.704	15.2261	10.8019	20.7546	13.2994	10.0476	8.46403	6.60851	6.20367	3.92847	3.43322	4.37536	3.73329	3.32878	3.08134
SMAC_00014	1897	10657	9327	423825	387629	429022	1024235	722284	680347	12.3009	26.0206	142.379	118.05	55.018	120.82	183.38	210.872	3.62069	4.70158	7.15359	6.88326	5.78183	6.91671	7.51869	7.72022
SMAC_00015	1284	2069	1661	3526	3514	20009	27956	21109	21753	3.52829	6.84616	1.75002	1.58108	3.79099	4.87209	7.91799	9.96115	1.81897	2.77529	0.80737	0.660915	1.92257	2.28454	2.98513	3.31631
SMAC_00017	1569	5157	4201	6697	9977	268020	234088	23483	25950	7.19686	14.1701	2.72009	3.67363	41.5563	33.3858	7.20846	9.72455	2.84737	3.82477	1.44365	1.87721	5.37699	5.06116	2.84969	3.28163
SMAC_00018	3691	31825	13467	62447	51198	150926	155203	124878	145752	18.8796	19.3094	10.7818	8.0136	9.94746	9.4094	16.295	23.218	4.23876	4.27123	3.43053	3.00245	3.31433	3.2341	4.02636	4.53717
SMAC_00019	691	304238	118730	4193	4100	317042	250262	7827	4438	964.061	909.336	3.86698	3.42787	111.617	81.0443	5.45543	3.77628	9.91298	9.82867	1.95121	1.77731	6.80242	6.34064	2.44769	1.91697
SMAC_00020	444	1601	1015	11144	10921	4992	6671	4456	3541	7.89546	12.0983	15.995	14.2101	2.73517	3.36212	4.83364	4.68919	2.98102	3.59674	3.99955	3.82885	1.45163	1.74937	2.27311	2.22934
SMAC_00021	1013	8731	1795	4118	235	244850	67851	1343	1006	18.8722	9.37772	2.59061	0.134022	58.8008	14.9883	0.638526	0.583907	4.23819	3.22924	1.37329	-2.89946	5.87776	3.90577	-0.647183	-0.776189
SMAC_00022	837	75751	100175	2552853	10499597	1543824	644770	235862	361615	198.167	633.397	1943.68	7247.12	448.709	172.379	135.72	254.025	7.63057	9.30697	10.9246	12.8232	8.80964	7.42944	7.08449	7.98883
SMAC_00023	1027	286443	73105	1403	798	94726	73452	245	419	610.712	376.72	0.870588	0.448901	22.4384	16.0044	0.114897	0.239883	9.25435	8.55735	-0.199938	-1.15553	4.48789	4.00039	-3.12159	-2.0596
SMAC_00024	1465	51777	20723	16143	42086	29362	63718	84117	90596	77.387	74.8613	7.02218	16.5966	4.87574	9.73263	27.654	36.3602	6.27402	6.22615	2.81192	4.05281	2.28562	3.28283	4.78942	5.18429
SMAC_00025	180	40	75	0	0	0	19	0	115	0.486583	2.20511	0	0	0	0.0236204	0	0.375648	-1.03924	1.14085	-12	-12	-12	-5.40382	-12	-1.41255
SMAC_00026	4305	106183	20845	23178	14748	19355	146616	16491	16785	54.0071	25.6254	3.43106	1.97915	1.09374	7.62103	1.84496	2.29247	5.75508	4.6795	1.77865	0.98488	0.129264	2.92999	0.883586	1.1969
SMAC_00027	2486	174017	39136	40867	53643	87069	91328	78323	75492	153.271	83.3139	10.476	12.4661	8.5203	8.22069	15.174	17.8548	7.25994	6.38049	3.38902	3.63994	3.0909	3.03926	3.92353	4.15824
SMAC_00028	2966	155075	62668	17045	14136	246824	58036	10884	12395	114.483	111.819	3.66228	2.75343	20.2446	4.37857	1.76738	2.45714	6.83899	6.80503	1.87274	1.46123	4.33946	2.13046	0.821611	1.29698
SMAC_00029	918	5198	2942	63756	167888	16078	17493	201272	246546	12.3983	16.9606	44.2592	105.656	4.26071	4.2641	105.597	157.91	3.63207	4.08412	5.46791	6.72324	2.09109	2.09224	6.72243	7.30296
SMAC_00030	648	993	612	1126	478	0	1327	567	944	3.35539	4.99826	1.10736	0.426159	0	0.458249	0.421425	0.856549	1.74648	2.32143	0.147124	-1.23054	-12	-1.1258	-1.24665	-0.223392
SMAC_00031	624	1587	1863	362	122	920	338	113	0	5.5688	15.8005	0.3697	0.112952	0.35867	0.12121	0.087218	0	2.47737	3.9819	-1.43557	-3.14622	-1.47927	-3.04442	-3.51923	-12
SMAC_00032	972	160	480	1054	276	2804	487	1092	584	0.360432	2.61347	0.691034	0.164044	0.701785	0.112116	0.541089	0.353266	-1.4722	1.38597	-0.533171	-2.60784	-0.510899	-3.15693	-0.886063	-1.50117
SMAC_00033	1094	17361	7802	3028	1089	14353	6304	3587	2610	34.7477	37.7425	1.76386	0.575081	3.19167	1.28945	1.57916	1.40274	5.11885	5.23812	0.818735	-0.798163	1.67431	0.366756	0.659157	0.488252
SMAC_00034	2059	97639	33630	8450	4886	10390	15326	47614	38723	103.833	86.4396	2.61532	1.37093	1.22758	1.66563	11.1376	11.0578	6.69812	6.43362	1.38699	0.455156	0.295822	0.736067	3.47736	3.46699
SMAC_00035	684	1293	807	605	468	5277	469	18304	20286	4.13915	6.24395	0.56367	0.395283	1.87682	0.153434	12.8885	17.438	2.04934	2.64246	-0.827078	-1.33904	0.908292	-2.70431	3.68801	4.12416
SMAC_00036	1116	1439	2819	11056	19479	1663	16565	278169	229127	2.82336	13.3682	6.31334	10.0837	0.36251	3.32149	120.048	120.717	1.49741	3.74073	2.6584	3.33396	-1.46391	1.73183	6.90747	6.91548
SMAC_00037	1311	2445	968	557	966	34242	1603	1454	382	4.08362	3.90764	0.270756	0.425689	6.35402	0.273613	0.534163	0.171323	2.02985	1.9663	-1.88494	-1.23213	2.66767	-1.86979	-0.904648	-2.54521
SMAC_00038	1497	14143	5489	7858	143	32806	8538	5603	353	20.6866	19.405	3.34515	0.0551865	5.33118	1.27626	1.80265	0.138646	4.37062	4.27836	1.74207	-4.17954	2.41446	0.351925	0.850118	-2.85052
SMAC_00039	1623	10186	4549	20489	30806	136474	203840	124236	105002	13.7421	14.8334	8.04503	10.9657	20.4561	28.1045	36.8673	38.0395	3.78053	3.89077	3.0081	3.45492	4.35446	4.81273	5.20427	5.24942
SMAC_00040	2077	18535	6330	4321	6870	59683	85085	7852	5804	19.54	16.1291	1.32578	1.9109	6.99047	9.16689	1.82077	1.64303	4.28836	4.01159	0.406847	0.934255	2.80539	3.19643	0.864551	0.716361
SMAC_00041	887	5843	21437	1560	1603	362589	258751	32311	18547	14.4239	127.904	1.1208	1.04407	99.4451	65.2776	17.5444	12.2943	3.85038	6.99891	0.164523	0.0622143	6.63583	6.02852	4.13294	3.61992
SMAC_00042	2698	48065	32556	64368	73567	146790	325527	180142	172906	39.0082	63.8603	15.2038	15.7529	13.2357	26.9992	32.1577	37.6811	5.28571	5.99685	3.92636	3.97754	3.72636	4.75484	5.00709	5.23577
SMAC_00043	912	5425	1418	94966	937	971	6396	104969	18604	13.0249	8.22855	66.3588	0.593558	0.25901	1.56935	55.4343	11.9941	3.7032	3.04064	6.05222	-0.752539	-1.94892	0.650165	5.79271	3.58425
SMAC_00044	1488	28888	9957	28790	28807	26755	6179	257755	236229	42.5093	35.4134	12.33	11.1844	4.37416	0.929225	83.4288	93.3438	5.40971	5.14622	3.6241	3.48342	2.129	-0.1059	6.38247	6.54448
SMAC_00045	903	5060	2166	813	370	6246	7429	3734	3650	12.2696	12.6944	0.573757	0.236719	1.6827	1.84098	1.99158	2.37662	3.61702	3.66612	-0.801488	-2.07875	0.750777	0.880471	0.993916	1.24891
SMAC_00046	2599	1239	381	13638	10078	5226	13179	102358	90158	1.04384	0.77582	3.34403	2.2402	0.489165	1.1347	18.9683	20.3964	0.061901	-0.366206	1.74159	1.16363	-1.03161	0.182313	4.24552	4.35024
SMAC_00047	5253	205399	57540	43142	47899	360050	341048	391959	313406	85.617	57.9702	5.23381	5.2679	16.6743	14.5283	35.9373	35.0796	6.41983	5.85724	2.38786	2.39723	4.05955	3.86079	5.16741	5.13256
SMAC_00048	497	3110	5909	21805	20683	89717	53072	90037	81118	13.7017	62.9216	27.9592	24.0423	43.9148	23.8954	87.2523	95.9657	3.77628	5.97548	4.80525	4.5875	5.45663	4.57866	6.44712	6.58445
SMAC_00049	1405	3230	3675	85461	95304	81141	83378	203598	219656	5.03379	13.8428	38.763	39.188	14.0494	13.2795	69.7926	91.9225	2.33165	3.79106	5.27661	5.29234	3.81243	3.73113	6.125	6.52235
SMAC_00050	2294	14775	3507	529	392	36314	97557	2191	570	14.1027	8.09067	0.146956	0.0987214	3.85099	9.51636	0.460003	0.146095	3.8179	3.01626	-2.76654	-3.34049	1.94523	3.25041	-1.12028	-2.77502
SMAC_00051	1254	3915	1917	2116	3197	0	1799	461	799	6.83602	8.09034	1.07533	1.47287	0	0.321025	0.177058	0.374632	2.77316	3.0162	0.104785	0.558627	-12	-1.63924	-2.49771	-1.41646
SMAC_00052	2340	18318	10126	3135	1333	3315	2283	663	1375	17.1408	22.9015	0.853782	0.329104	0.344635	0.218321	0.136461	0.345495	4.09936	4.51737	-0.22806	-1.60339	-1.53686	-2.19548	-2.87344	-1.53326
SMAC_00053	2499	35631	11445	94	0	8770	7801	152	61	31.2198	24.2377	0.023971	0	0.85374	0.698537	0.0292947	0.0143522	4.96439	4.59918	-5.38256	-12	-0.228132	-0.517591	-5.09322	-6.12258
SMAC_00054	624	120	14	250	768	1772	276	27313	26666	0.421081	0.118737	0.255318	0.711042	0.69083	0.0989761	21.0813	25.1263	-1.24783	-3.07416	-1.96964	-0.491994	-0.533597	-3.33678	4.39789	4.65113
SMAC_00055	1197	1086	764	0	0	1242	0	35	149	1.98657	3.37786	0	0	0.252418	0	0.0140827	0.0731893	0.990282	1.75611	-12	-12	-1.98612	-12	-6.14993	-3.77222
SMAC_00056	916	92332	36711	336	551	12731	3748	390	929	220.712	212.101	0.233759	0.347516	3.38111	0.915608	0.20506	0.596315	7.78602	7.72861	-2.0969	-1.52485	1.7575	-0.127197	-2.28588	-0.745854
SMAC_00057	1086	2076	420	0	0	621	5326	280	305	4.18569	2.04674	0	0	0.139109	1.09743	0.124177	0.16513	2.06546	1.03332	-12	-12	-2.84572	0.134129	-3.00953	-2.59833
SMAC_00058	637	1404	689	34079	18535	830	0	0	0	4.8261	5.72429	34.0936	16.8102	0.316979	0	0	0	2.27086	2.5171	5.09143	4.07126	-1.65754	-12	-12	-12
SMAC_00059	609	1548	441	33	0	2788	0	0	0	5.56574	3.83234	0.034532	0	1.1137	0	0	0	2.47657	1.93822	-4.85592	-12	0.155359	-12	-12	-12
SMAC_00060	597	1366	289	0	0	5817	5218	33	58	5.01009	2.56192	0	0	2.37037	1.95585	0.0266227	0.0571227	2.32484	1.35723	-12	-12	1.24511	0.967795	-5.2312	-4.12979
SMAC_00061	984	30712	5358	3607	1392	4995	2556	2936	3141	68.3411	28.8171	2.33602	0.817264	1.2349	0.581261	1.43705	1.87684	6.09468	4.84885	1.22405	-0.291125	0.304397	-0.782741	0.523114	0.908308
SMAC_00063	1685	105007	26946	6364	1061	37630	10484	17983	12477	136.454	84.6324	2.40689	0.363776	5.43284	1.3923	5.14013	4.35377	7.09227	6.40314	1.26717	-1.45888	2.44171	0.47747	2.36181	2.12227
SMAC_00064	1803	60409	19699	1242	3925	10872	5607	1975	3584	73.3626	57.8217	0.438987	1.25766	1.46692	0.69589	0.527574	1.16877	6.19697	5.85354	-1.18775	0.330739	0.552789	-0.523069	-0.922554	0.224986
SMAC_00065	2443	39612	20635	25397	20718	83561	86532	68061	53227	35.5036	44.7016	6.62498	4.8994	8.32094	7.92609	13.418	12.8104	5.14989	5.48225	2.72792	2.2926	3.05675	2.98661	3.74609	3.67925
SMAC_00066	2759	47292	11380	122598	170807	57311	223509	268294	285328	37.5323	21.8289	28.3176	35.7662	5.05334	18.128	46.8351	60.8062	5.23006	4.44817	4.82363	5.16052	2.33724	4.18014	5.54952	5.92615
SMAC_00067	2398	27948	60769	1497997	1541073	596810	2624152	683256	508262	25.5194	134.114	398.095	371.272	60.5451	244.876	137.229	124.622	4.67352	7.06732	8.63697	8.53633	5.91994	7.93591	7.10044	6.96141
SMAC_00068	2614	6990	5185	325790	442610	136694	331734	569214	498707	5.85519	10.4975	79.425	97.8215	12.7214	28.3981	104.877	112.175	2.54971	3.39197	6.31152	6.61208	3.66919	4.82773	6.71256	6.8096
SMAC_00069	2898	20702	12683	517949	622315	353862	485419	742142	580763	15.6417	23.1615	113.897	124.06	29.7049	37.4821	123.339	117.83	3.96732	4.53365	6.83159	6.95489	4.89263	5.22813	6.94649	6.88056
SMAC_00070	4061	57111	19926	251714	333757	148206	199522	59728	41683	30.7933	25.9675	39.5002	47.4806	8.8782	10.9942	7.08365	6.03505	4.94454	4.69863	5.30379	5.56927	3.15027	3.45867	2.82449	2.59337
SMAC_00071	1674	134804	12986	387	544	388051	86534	3650	2330	176.326	41.0546	0.147326	0.187742	56.393	11.5674	1.05015	0.818381	7.4621	5.35947	-2.76291	-2.41318	5.81745	3.532	0.0705892	-0.289155
SMAC_00072	2554	878594	113066	53	3523	388186	52435	3917	1086	753.245	234.29	0.0132245	0.796912	36.9753	4.59416	0.73866	0.250014	9.55698	7.87215	-6.24064	-0.327508	5.20849	2.1998	-0.437017	-1.99992
SMAC_00073	2050	295548	96512	68166	90308	516053	543654	200821	138950	315.677	249.155	21.1904	25.4502	61.2396	59.3437	47.181	39.8529	8.30231	7.9609	4.40534	4.6696	5.93639	5.89102	5.56013	5.31661
SMAC_00074	2490	8499	3366	1096	879	13767	25985	7549	4174	7.47373	7.15413	0.280502	0.203943	1.34503	2.33523	1.46017	0.985617	2.90183	2.83878	-1.83392	-2.29376	0.427639	1.22356	0.546132	-0.0209006
SMAC_00075	1720	18583	9702	468302	530931	150440	172857	380147	333085	23.6568	29.8521	173.509	178.332	21.2778	22.4887	106.447	113.863	4.56418	4.89976	7.43887	7.47842	4.41128	4.49113	6.734	6.83115
SMAC_00076	2483	85705	22122	518367	351565	438374	372274	380114	353647	75.5785	47.1509	133.041	81.7989	42.9497	33.5499	73.7308	83.743	6.2399	5.55921	7.05573	6.35401	5.42458	5.06824	6.2042	6.3879
SMAC_00077	1694	9795	5317	34107	43534	84522	106266	43707	27451	12.6608	16.611	12.8308	14.8468	12.138	14.0374	12.4265	9.52796	3.66229	4.05407	3.68154	3.89208	3.60146	3.8112	3.63535	3.25217
SMAC_00078	892	12095	19024	28536	22404	465470	357517	91495	84148	29.69	112.87	20.387	14.5104	126.946	89.6887	49.402	55.4669	4.8919	6.81852	4.34958	3.85901	6.98807	6.48685	5.6265	5.79356
SMAC_00079	1777	1466	934	10053	18231	75073	89736	61807	41358	1.80641	2.78164	3.60523	5.92709	10.2775	11.3002	16.7518	13.6844	0.853123	1.47594	1.85009	2.56732	3.36142	3.49827	4.06625	3.77447
SMAC_00080	804	480	35	2	0	92	195	103	0	1.30724	0.230385	0.00158526	0	0.0278371	0.054273	0.0617011	0	0.38652	-2.11788	-9.30107	-12	-5.16685	-4.20362	-4.01856	-12
SMAC_00081	4092	19046	5713	4246	2514	19242	11183	20875	6015	10.1915	7.38875	0.661256	0.354934	1.14395	0.611545	2.45699	0.864281	3.34929	2.88533	-0.596719	-1.49438	0.194023	-0.70947	1.29689	-0.210427
SMAC_00082	5478	30452	25105	522214	771549	146354	64478	131079	91183	12.172	24.2538	60.7508	81.3692	6.49942	2.63388	11.5245	9.78694	3.6055	4.60014	5.92483	6.34641	2.70031	1.39719	3.52664	3.29086
SMAC_00083	2142	6446	5339	101549	63739	61022	171322	77300	73010	6.58931	13.1911	30.2121	17.1911	6.93041	17.8978	17.3809	20.0409	2.72013	3.7215	4.91706	4.10359	2.79294	4.16171	4.11943	4.32488
SMAC_00084	1001	3528	1471	6712	5097	25704	27201	11017	9424	7.71727	7.77716	4.2731	2.9417	6.24682	6.08074	5.3008	5.53549	2.94809	2.95924	2.09528	1.55665	2.64312	2.60425	2.40621	2.46871
SMAC_00085	3459	10016	3556	128683	120281	97603	235507	166323	143585	6.34034	5.44068	23.7081	20.0893	6.86444	15.2356	23.1587	24.407	2.66456	2.44379	4.56731	4.32836	2.77914	3.92937	4.53348	4.60922
SMAC_00086	2882	19721	11409	165612	124565	204760	452862	190109	187642	14.9832	20.9506	36.6204	24.9701	17.284	35.1623	31.7703	38.2817	3.90527	4.38892	5.19458	4.64213	4.11136	5.13596	4.9896	5.25858
SMAC_00087	2079	27348	10515	148091	102034	194257	354791	166260	150752	28.8032	26.7668	45.3941	28.3536	22.7308	38.1877	38.5164	42.6348	4.84816	4.74237	5.50443	4.82546	4.50658	5.25504	5.2674	5.41396
SMAC_00088	3011	7502	4056	56209	68367	93180	97807	108209	82634	5.45551	7.12901	11.8965	13.1176	7.52843	7.26884	17.3087	16.1363	2.44771	2.8337	3.57247	3.71343	2.91235	2.86172	4.11343	4.01224
SMAC_00089	5517	102290	27244	6315	11423	113680	144678	14269	15417	40.5975	26.1343	0.72945	1.19618	5.01272	5.8682	1.24567	1.64305	5.34332	4.70787	-0.455119	0.258432	2.32559	2.55292	0.316921	0.716381
SMAC_00090	2690	3935	2135	6612	12004	53976	120078	2524	2948	3.20303	4.20037	1.56641	2.57805	4.88136	9.98888	0.451907	0.644363	1.67944	2.07052	0.647463	1.36628	2.28728	3.32032	-1.1459	-0.634055
SMAC_00091	1453	32351	5790	35306	46243	100954	151912	185812	167819	48.7519	21.089	15.4849	18.3865	16.9025	23.3955	61.5914	67.9095	5.60739	4.39842	3.95279	4.20057	4.07916	4.54816	5.94466	6.08554
SMAC_00092	2856	19291	7283	15001	21931	7439	15316	31600	24445	14.7899	13.4957	3.34724	4.43628	0.633649	1.20003	5.32894	5.03254	3.88654	3.75442	1.74297	2.14935	-0.658245	0.263073	2.41385	2.33129
SMAC_00093	2918	30409	13188	503981	533169	39632	90454	282347	208545	22.8184	23.9186	110.066	105.56	3.3041	6.93662	46.6026	42.0213	4.51213	4.58006	6.78223	6.72192	1.72426	2.79423	5.54234	5.39305
SMAC_00094	3252	3379	3342	8458	6592	25624	50158	15190	7641	2.27513	5.43874	1.65746	1.17108	1.91685	3.4514	2.24967	1.38151	1.18595	2.44327	0.728972	0.227835	0.938739	1.78718	1.16971	0.466249
SMAC_00095	2092	13292	9660	139073	176717	735312	1878465	215501	144885	13.9123	24.4375	42.3649	48.8017	85.5071	200.931	49.6135	40.7209	3.79828	4.61103	5.4048	5.60886	6.41797	7.65056	5.63266	5.3477
SMAC_00096	1596	3034	4232	332781	530364	284383	325242	241536	183135	4.16248	14.0331	132.877	191.982	43.3474	45.6015	72.8888	67.4674	2.05744	3.81077	7.05395	7.58482	5.43787	5.51101	6.18763	6.07612
SMAC_00097	2514	8841	4277	34861	39269	61976	110448	146623	127493	7.70026	9.0036	8.8369	9.02408	5.99723	9.83101	28.0898	29.8178	2.94491	3.1705	3.14354	3.17378	2.5843	3.29734	4.81198	4.8981
SMAC_00098	1020	18462	10844	34883	14076	9733	3391	13875	13008	39.6321	56.2641	21.7941	7.97256	2.32134	0.743932	6.55156	7.49835	5.3086	5.81414	4.44587	2.99504	1.21496	-0.426757	2.71184	2.90657
SMAC_00099	2649	108303	65640	305531	348745	145918	206811	167852	111041	89.5215	131.138	73.5019	76.0579	13.4004	17.4702	30.518	24.6466	6.48416	7.03494	6.19971	6.24903	3.74421	4.12682	4.93159	4.62332
SMAC_00100	798	19988	8581	0	0	11770	33156	0	0	54.8448	56.9085	0	0	3.58811	9.29747	0	0	5.77728	5.83057	-12	-12	1.84322	3.21684	-12	-12
SMAC_00101	2708	19974	5020	81420	65125	60354	87709	30094	27798	16.1505	9.81064	19.1605	13.8937	5.42188	7.24772	5.35234	6.03559	4.01351	3.29435	4.26007	3.79636	2.43879	2.85753	2.42017	2.5935
SMAC_00102	1898	3360	6981	68192	96037	188305	329601	147966	130876	3.87625	19.4654	22.8962	29.2322	24.1356	38.8596	37.5472	40.5433	1.95466	4.28284	4.51703	4.86948	4.59309	5.2802	5.23063	5.34139
SMAC_00103	5828	146193	50630	145590	161743	405171	261569	41396	18933	54.9258	45.9759	15.9198	16.0334	16.9126	10.0432	3.42098	1.9101	5.77941	5.52281	3.99275	4.003	4.08003	3.32815	1.77441	0.933645
SMAC_00104	273	833	974	282	0	2150	1253	146	117	6.68115	18.8816	0.658282	0	1.91588	1.02706	0.257574	0.251987	2.7401	4.23891	-0.603223	-12	0.938006	0.0385147	-1.95694	-1.98858
SMAC_00105	2041	18558	4375	99631	95650	11169	20697	68141	59543	19.9094	11.3443	31.1083	27.0745	1.33126	2.26919	16.0797	17.1531	4.31537	3.50389	4.95923	4.75886	0.412794	1.18217	4.00717	4.1004
SMAC_00106	1426	5010	7248	114511	223967	119769	250665	89202	52766	7.69285	26.8993	51.1744	90.7367	20.4323	39.3351	30.1278	21.7565	2.94352	4.7495	5.67735	6.50361	4.35278	5.29774	4.91302	4.44338
SMAC_00107	734	624	382	1654	2041	34813	30819	6331	4074	1.86148	2.75429	1.43603	1.60644	11.5382	9.39568	4.15421	3.26347	0.896447	1.46168	0.52209	0.68387	3.52834	3.232	2.05457	1.70641
SMAC_00108	2524	61959	18372	280	182	223305	395137	993	246	53.7507	38.522	0.0706959	0.0416582	21.5229	35.0319	0.189484	0.0573061	5.74821	5.26761	-3.82223	-4.58526	4.4278	5.1306	-2.39985	-4.12517
SMAC_00109	3032	162749	62861	260152	172964	1658615	3154161	621450	501695	117.533	109.722	54.6793	32.9568	133.079	232.788	98.7163	97.2895	6.87692	6.77771	5.77292	5.0425	7.05614	7.86287	6.62522	6.60421
SMAC_00110	3499	14404	17371	239350	241891	277841	176652	322419	281580	9.01381	26.2738	43.5928	39.9387	19.3172	11.2974	44.3801	47.3165	3.17214	4.71555	5.44602	5.31972	4.27182	3.49792	5.47184	5.56427
SMAC_00111	4143	90417	31097	54546	48337	219366	264939	76758	50877	47.7864	39.7233	8.39022	6.74036	12.8809	14.3099	8.9232	7.22041	5.57853	5.31191	3.06871	2.75283	3.68716	3.83894	3.15756	2.85208
SMAC_00112	3183	5444	7335	28482	21873	36601	43460	27565	16012	3.74499	12.1957	5.70242	3.97	2.79736	3.05533	4.17093	2.95777	1.90496	3.6083	2.51157	1.98914	1.48407	1.61133	2.06037	1.56451
SMAC_00113	2146	17583	7511	1698984	2033974	430225	369317	714733	572741	17.9404	18.523	504.528	547.563	48.7706	38.5102	160.408	156.922	4.16514	4.21124	8.97879	9.09688	5.60794	5.26717	7.3256	7.2939
SMAC_00114	1417	43459	23665	2591030	2910486	2691865	1841013	3686565	2818989	67.1551	88.3851	1165.27	1186.63	462.142	290.732	1253.04	1169.71	6.06942	6.46573	10.1865	10.2127	8.85219	8.18355	10.2912	10.1919
SMAC_00115	1714	65647	13273	468259	590122	374923	548893	1203570	1273999	83.8635	40.9827	174.101	198.907	53.2137	71.6609	338.199	437.032	6.38997	5.35694	7.44378	7.63595	5.73373	6.16312	8.40173	8.7716
SMAC_00116	1556	14147	5353	313790	206189	1203835	469278	174963	140141	19.9078	18.2066	128.515	76.5551	188.213	67.488	54.1563	52.9555	4.31526	4.18639	7.0058	6.25843	7.55622	6.07656	5.75906	5.72671
SMAC_00117	579	13557	6203	1234	2932	133086	47812	688	385	51.2689	56.6977	1.35819	2.92553	55.9173	18.4784	0.572298	0.390965	5.68001	5.82522	0.44169	1.5487	5.80522	4.20777	-0.805163	-1.35489
SMAC_00118	762	36508	13874	123514	121185	442833	272145	145758	138673	104.906	96.3582	103.297	91.8782	141.376	79.9192	92.1275	107.002	6.71296	6.59034	6.69065	6.52165	7.1434	6.32047	6.52556	6.74149
SMAC_00119	602	18077	12634	12588	9693	225111	149151	20425	23268	65.7505	111.067	13.3256	9.30208	90.9688	55.4415	16.341	22.7257	6.03893	6.79529	3.73612	3.21755	6.5073	5.7929	4.03042	4.50625
SMAC_00120	2014	14883	8718	159908	288402	116582	716119	136216	134064	16.1808	22.9087	50.5983	82.7289	14.082	79.5667	32.5747	39.1388	4.01621	4.51782	5.66102	6.37032	3.81578	6.31409	5.02568	5.29053
SMAC_00121	1362	14772	5786	99271	56804	96675	164026	62719	63154	23.7482	22.4824	46.4484	24.0946	17.2675	26.9489	22.1786	27.2633	4.56975	4.49073	5.53756	4.59064	4.10999	4.75216	4.4711	4.76889
SMAC_00122	2571	11860	4147	8264	6035	49390	148168	37183	24380	10.1007	8.53639	2.04839	1.35611	4.67336	12.8961	6.96553	5.57554	3.33638	3.09363	1.03449	0.43947	2.22446	3.68886	2.80023	2.47911
SMAC_00123	1812	1323	1415	42134	73356	80004	102666	37303	25246	1.59871	4.13276	14.8183	23.3882	10.741	12.6787	9.91511	8.19199	0.676912	2.04711	3.88931	4.54771	3.42506	3.66433	3.30963	3.03421
SMAC_00124	1489	4747	2539	121451	110427	68006	63121	146325	148989	6.98061	9.02423	51.9795	42.8449	11.1108	9.48604	47.3299	58.8321	2.80335	3.1738	5.69987	5.42105	3.47389	3.24581	5.56468	5.87853
SMAC_00125	450	3082	391	0	195	1840	2744	521	417	14.9965	4.5984	0	0.250346	0.994712	1.36451	0.557619	0.544852	3.90655	2.20113	-12	-1.99801	-0.00764868	0.448385	-0.842649	-0.876063
SMAC_00126	2536	93616	22913	30612	32846	203322	435001	58204	52611	80.8295	47.8162	7.6925	7.48259	19.5042	38.3837	11.0539	12.1978	6.33681	5.57943	2.94345	2.90354	4.28571	5.26242	3.46648	3.60855
SMAC_00127	793	1685	54041	26981	1825	1352	2927	4296	1157	4.6526	360.655	21.6825	1.32956	0.414759	0.825953	2.60917	0.857858	2.21804	8.49448	4.43846	0.41095	-1.26966	-0.275869	1.38359	-0.221189
SMAC_00128	2650	12680	66880	4259271	335126	77085	139518	115399	102774	10.4771	133.565	1024.27	73.0602	7.07646	11.7812	20.9734	22.803	3.38917	7.0614	10.0004	6.19101	2.82303	3.55842	4.39049	4.51115
SMAC_00129	486	1234	1266	5375	7214	44079	39580	2918	1927	5.55966	13.786	7.04803	8.57548	22.0642	18.2241	2.89175	2.33131	2.475	3.78514	2.81722	3.10022	4.46363	4.18777	1.53194	1.22114
SMAC_00130	2227	31644	23055	204097	347183	495663	1192725	156973	144668	31.1129	54.7882	58.4039	90.0651	54.145	119.847	33.9482	38.1951	4.95944	5.77579	5.86799	6.4929	5.75876	6.90505	5.08526	5.25532
SMAC_00131	2850	203681	52014	447	289	552071	1693842	548	601	156.486	96.5868	0.0999512	0.058583	47.124	132.995	0.0926078	0.123989	7.28989	6.59375	-3.32263	-4.09337	5.55839	7.05522	-3.43272	-3.01171
SMAC_00132	1728	12807	17594	102917	86517	662839	776780	145656	125992	16.2283	53.8844	37.955	28.9252	93.3161	100.591	40.5973	42.8701	4.02044	5.7518	5.24622	4.85425	6.54405	6.65236	5.34331	5.4219
SMAC_00133	969	8735	6153	15374	19132	525715	175262	52807	48836	19.7382	33.6051	10.1109	11.4066	131.983	40.4734	26.247	29.6327	4.30292	5.07061	3.33783	3.51179	7.04421	5.3389	4.71408	4.88912
SMAC_00134	2502	43604	31374	276772	184392	1289286	1699623	149564	146989	38.16	66.3628	70.4953	42.5768	125.359	152.01	28.7907	34.5424	5.25399	6.0523	6.13946	5.412	6.96992	7.24802	4.84753	5.1103
SMAC_00135	3783	208414	62088	318	54	54838	36870	600	2247	120.631	86.8587	0.0535693	0.00824662	3.52645	2.18093	0.0763883	0.349238	6.91446	6.4406	-4.22245	-6.92198	1.81822	1.12495	-3.7105	-1.51772
SMAC_00136	3441	111994	29030	1150500	1315600	613295	1121893	922996	711337	71.2655	44.6483	213.072	220.881	43.3588	72.9579	129.189	121.547	6.15513	5.48053	7.7352	7.78712	5.43825	6.18899	7.01334	6.92538
SMAC_00137	1253	24840	15934	28144	38071	522885	1224240	35229	26464	43.408	67.3001	14.314	17.5534	101.519	218.636	13.5413	12.4182	5.43989	6.07254	3.83935	4.13368	6.66561	7.77239	3.7593	3.63439
SMAC_00138	1461	8219	4216	4200	4588	79955	138964	32218	26774	12.3179	15.2719	1.832	1.81423	13.3134	21.2842	10.6209	10.775	3.62269	3.93281	0.873416	0.859355	3.7348	4.41171	3.40883	3.42962
SMAC_00139	1975	22899	7213	17681	18155	17345	35947	12693	7255	25.3874	19.3282	5.70512	5.31065	2.13648	4.07288	3.09535	2.15986	4.66604	4.27263	2.51226	2.40889	1.09524	2.02605	1.6301	1.11094
SMAC_00140	2288	82053	19859	4960	5951	75701	86302	2570	925	78.5249	45.935	1.3815	1.50263	8.04892	8.44054	0.54099	0.237706	6.29508	5.52152	0.466236	0.587491	3.0088	3.07734	-0.886326	-2.07275
SMAC_00141	1142	26252	15969	95183	16450	13003	25782	34240	26078	50.3344	74.0038	53.1152	8.32182	2.76994	5.05192	14.4404	13.4265	5.65347	6.20953	5.73105	3.0569	1.46985	2.33683	3.85204	3.74701
SMAC_00142	2469	128451	29011	11972	4318	98491	157890	5492	2058	113.916	62.1847	3.09009	1.01037	9.70438	14.31	1.07133	0.490094	6.83183	5.95849	1.62765	0.0148823	3.27864	3.83895	0.099397	-1.02887
SMAC_00143	1571	15190	11423	26548	44840	116591	102005	67766	55088	21.1715	38.481	10.7691	16.4895	18.0543	14.5295	20.7753	20.6175	4.40405	5.26607	3.42883	4.04348	4.17427	3.86091	4.3768	4.3658
SMAC_00144	1215	1591	937	1485	2160	35627	46690	1783	1961	2.86723	4.08137	0.778889	1.02706	7.13338	8.5991	0.706785	0.948979	1.51966	2.02905	-0.360511	0.0385209	2.83459	3.10419	-0.500657	-0.0755522
SMAC_00145	866	2263	4097	4976	6043	90124	39316	8827	6598	5.72184	25.0375	3.66174	4.03137	25.3171	10.1591	4.90916	4.47971	2.51648	4.64602	1.87253	2.01127	4.66204	3.34471	2.29548	2.1634
SMAC_00146	3948	23109	8654	167391	201302	138110	120376	169201	178468	12.8166	11.6006	27.0197	29.4571	8.51021	6.82289	20.6413	26.579	3.67994	3.53613	4.75594	4.88054	3.08919	2.77038	4.36746	4.73221
SMAC_00147	2466	24016	11049	1114	1608	14830	47594	29122	38576	21.3244	23.7122	0.287884	0.376714	1.46299	4.31882	5.68775	9.1977	4.41443	4.56756	-1.79644	-1.40846	0.548916	2.11064	2.50786	3.20127
SMAC_00148	1672	7380	3633	62284	75782	69505	60155	75851	60801	9.66472	11.4993	23.7392	26.1847	10.1128	8.05084	21.8493	21.3811	3.27273	3.52347	4.5692	4.71065	3.33811	3.00914	4.44951	4.41826
SMAC_00149	1370	3634	3940	32858	93948	145088	98587	31247	22086	5.80809	15.2201	15.2843	39.6174	25.7634	16.1029	10.985	9.47876	2.53806	3.92791	3.93398	5.30806	4.68725	4.00925	3.45746	3.2447
SMAC_00150	4903	22572	8050	1998165	2846472	509899	658160	1754428	1479640	10.0804	8.68913	259.714	335.4	25.2996	30.0383	172.34	177.439	3.33348	3.11921	8.02078	8.38974	4.66105	4.90873	7.42911	7.47118
SMAC_00151	1992	1569	1690	24808	15186	20302	17408	16271	11982	1.72466	4.48993	7.93648	4.40426	2.47937	1.95553	3.93402	3.53668	0.786309	2.16669	2.9885	2.1389	1.30997	0.967562	1.97601	1.82239
SMAC_00152	3281	23449	17780	29197	21923	265843	385450	50938	54672	15.649	28.6792	5.67097	3.86022	19.7111	26.2886	7.47735	9.79747	3.968	4.84194	2.5036	1.94868	4.30094	4.71637	2.90253	3.29241
SMAC_00153	716	6876	21875	76465	81008	411079	291526	175990	172856	21.0277	161.688	68.0573	65.3632	139.67	91.1108	118.382	141.947	4.39422	7.33707	6.08868	6.03041	7.12588	6.50955	6.88731	7.14921
SMAC_00154	3361	7242	8463	345051	202543	224366	201155	298915	201978	4.71801	13.3259	65.4244	34.8151	16.2398	13.3927	42.8343	35.3338	2.23818	3.73617	6.03176	5.12164	4.02146	3.74337	5.42069	5.14298
SMAC_00155	890	40978	14940	17657	19598	14059	8768	36790	28330	100.816	88.8388	12.6431	12.7216	3.84288	2.20453	19.9091	18.7159	6.65558	6.47312	3.66027	3.6692	1.94219	1.14047	4.31536	4.2262
SMAC_00156	1523	69420	18092	299060	189626	52977	46413	261639	247290	99.8053	62.8679	125.136	71.9311	8.46213	6.81939	82.7398	95.4689	6.64104	5.97425	6.96736	6.16854	3.08102	2.76964	6.37051	6.57696
SMAC_00157	2046	55318	11142	3406	2193	44265	176411	1370	1967	59.2011	28.8204	1.06088	0.619229	5.26317	19.2942	0.322498	0.565267	5.88755	4.84902	0.085255	-0.691454	2.39593	4.27009	-1.63264	-0.822995
SMAC_00158	1396	1174	5075	149691	73950	36269	62306	719659	813299	1.84142	19.2395	68.3338	30.6035	6.32037	9.98735	248.287	342.547	0.880815	4.266	6.09453	4.93563	2.66001	3.3201	7.95586	8.42016
SMAC_00159	1682	39990	18267	79736	74096	230223	481954	88458	74901	52.0588	57.4756	30.2102	25.45	33.2978	64.1188	25.3293	26.1828	5.70207	5.84488	4.91696	4.66959	5.05735	6.00268	4.66274	4.71055
SMAC_00160	1995	43172	16237	169031	145540	396853	446733	80642	60312	47.3836	43.073	53.9944	42.1462	48.3926	50.1084	19.4684	17.7753	5.56632	5.42871	5.75474	5.39733	5.59671	5.64698	4.28306	4.1518
SMAC_00161	1048	7167	2401	124890	92995	90577	34360	80437	78659	14.9743	12.1248	75.9437	51.2645	21.0256	7.33665	36.9664	44.1309	3.90441	3.59988	6.24686	5.67989	4.39408	2.87512	5.20814	5.46372
SMAC_00162	1067	18029	5324	44041	44413	408140	242106	96834	85991	36.9978	26.4068	26.3038	24.0472	93.0544	50.7746	43.7095	47.3853	5.20937	4.72284	4.7172	4.5878	6.54	5.66604	5.44987	5.56637
SMAC_00163	2462	9638	12667	207770	110274	408488	2371220	50084	34775	8.57172	27.2288	53.7799	25.8764	40.363	215.521	9.79767	8.3049	3.09958	4.76706	5.749	4.69356	5.33496	7.75168	3.29244	3.05396
SMAC_00164	2668	146870	49606	122001	132273	134644	378302	135077	101163	120.536	98.399	29.1409	28.642	12.277	31.7292	24.3842	22.2942	6.91332	6.62057	4.86497	4.84006	3.61789	4.98774	4.60787	4.47859
SMAC_00165	1256	5889	8651	169813	121146	196992	210615	59600	52516	10.2665	36.4518	86.1602	55.7234	38.155	37.5237	22.8543	24.5843	3.35987	5.18792	6.42895	5.80021	5.2538	5.22973	4.5144	4.61966
SMAC_00166	739	1908	782	751	704	31755	54457	207	901	5.65331	5.60021	0.647621	0.55036	10.4535	16.4898	0.134908	0.716862	2.4991	2.48548	-0.626779	-0.861553	3.38591	4.0435	-2.88995	-0.480233
SMAC_00167	1941	2779	24671	497789	748668	1041770	2026502	130235	126456	3.13496	67.2672	163.435	222.834	130.569	233.629	32.3157	38.3062	1.64845	6.07183	7.35257	7.79983	7.02866	7.86808	5.01417	5.25951
SMAC_00168	1812	9468	3037	6910	6363	1711	1198	10426	3960	11.4411	8.87011	2.43022	2.02872	0.229712	0.147946	2.77122	1.28497	3.51616	3.14895	1.28109	1.02057	-2.1221	-2.75685	1.47052	0.361732
SMAC_00169	2108	28207	7762	4688	10856	139186	190442	2930	4228	29.2992	19.487	1.41724	2.97521	16.0626	20.2161	0.669436	1.17929	4.87279	4.28444	0.50308	1.57299	4.00564	4.33743	-0.578982	0.237915
SMAC_00170	2993	38004	11433	17787	19183	91771	29771	28757	31189	27.803	20.216	3.78723	3.70278	7.45918	2.22583	4.62753	6.12703	4.79717	4.33743	1.92114	1.88861	2.89902	1.15434	2.21024	2.61519
SMAC_00172	3433	58732	18751	56740	43371	114441	145827	27939	32085	37.4602	28.9063	10.5327	7.29868	8.10961	9.50539	3.91967	5.4952	5.22729	4.85331	3.39681	2.86763	3.01963	3.24875	1.97073	2.45817
SMAC_00173	1419	6544	3496	25656	20222	15024	8061	30012	27083	10.0979	13.0386	11.5221	8.23304	2.5757	1.27119	10.1865	11.222	3.33598	3.70472	3.52633	3.04143	1.36496	0.346185	3.34859	3.48826
SMAC_00174	1345	4548	3817	31619	31179	108974	128190	74541	77091	7.40401	15.019	14.9814	13.3924	19.7103	21.3274	26.6922	33.7005	2.88831	3.90872	3.9051	3.74334	4.30088	4.41463	4.73835	5.0747
SMAC_00175	1137	13773	4427	52590	30299	80414	118046	477117	85103	26.5239	20.6059	29.476	15.3952	17.2053	23.2325	202.105	44.0088	4.72922	4.36498	4.88147	3.94441	4.10478	4.53807	7.65896	5.45972
SMAC_00176	3088	20964	13368	264126	181550	610847	676920	85948	84659	14.865	22.9103	54.5079	33.9655	48.1224	49.053	13.4051	16.1195	3.89385	4.51793	5.76839	5.086	5.58864	5.61627	3.74471	4.01073
SMAC_00177	3489	7811	5425	1124	1293	12472	1215	1325	383	4.90202	8.22888	0.205301	0.2141	0.869616	0.0779257	0.182906	0.0645436	2.29338	3.0407	-2.28419	-2.22365	-0.20155	-3.68176	-2.45083	-3.95358
SMAC_00178	2617	29964	5049	13833	25174	38325	48455	40413	22886	25.0706	10.2104	3.36851	5.55734	3.56263	4.14324	7.43754	5.14187	4.64793	3.35197	1.75211	2.47439	1.83294	2.05076	2.89483	2.36229
SMAC_00179	2677	168758	26140	1370182	1872912	153548	323779	491225	411190	138.034	51.6772	326.178	404.192	13.9537	27.0649	88.378	90.3128	7.10888	5.69146	8.34952	8.6589	3.80257	4.75835	6.46562	6.49686
SMAC_00180	2019	6297	4924	45578	190705	15531	90514	35815	32353	6.82915	12.907	14.3861	54.5688	1.87135	10.0319	8.5436	9.42179	2.77171	3.69008	3.84661	5.77	0.90408	3.32653	3.09484	3.236
SMAC_00181	1972	2683	1601	22410	69880	23815	39695	45882	28095	2.97908	4.29662	7.24203	20.4722	2.93789	4.50438	11.2059	8.37678	1.57487	2.1032	2.85639	4.35559	1.55478	2.17133	3.48619	3.0664
SMAC_00182	2767	131613	34331	68702	191204	74942	103500	51317	42881	104.15	65.6628	15.8229	39.9214	6.58883	8.37022	8.93232	9.11194	6.70252	6.037	3.98394	5.31909	2.72002	3.06527	3.15903	3.18776
SMAC_00183	2226	8250	6322	40930	48829	189770	290165	82563	58125	8.11517	15.0304	11.7177	12.6728	20.7393	29.1693	17.8637	15.353	3.02062	3.90981	3.55062	3.66366	4.3743	4.86638	4.15896	3.94045
SMAC_00184	3989	192479	33513	18964	20774	262456	231591	24223	20100	105.655	44.4623	3.02964	3.00867	16.0061	12.9916	2.92466	2.9627	6.72321	5.47451	1.59915	1.58913	4.00055	3.69951	1.54827	1.56691
SMAC_00185	2130	7908	6189	51046	67333	121446	205174	42520	41432	8.12935	15.3774	15.2724	18.2628	13.8706	21.555	9.61448	11.437	3.02314	3.94274	3.93286	4.19083	3.79396	4.42995	3.26521	3.51563
SMAC_00186	1023	32892	83429	935774	840079	2080927	3504882	1286325	1188678	70.4018	431.602	582.936	474.42	494.85	766.661	605.602	683.194	6.13754	8.75356	9.18719	8.89002	8.95085	9.58245	9.24223	9.41615
SMAC_00187	2093	112809	22082	72380	21267	201564	224104	44102	41244	118.017	55.8356	22.0381	5.87023	23.428	23.96	10.1485	11.5864	6.88285	5.80311	4.46193	2.55342	4.55016	4.58255	3.34319	3.53435
SMAC_00188	2136	74057	20986	4601	4721	247020	326853	45927	56330	75.9161	51.9961	1.3727	1.27688	28.1335	34.2418	10.3557	15.5058	6.24633	5.70033	0.457019	0.352627	4.81421	5.09769	3.37235	3.95473
SMAC_00189	2787	35773	8620	251376	237126	57677	79698	84291	65058	28.1052	16.3686	57.4794	49.1542	5.03452	6.39906	14.5665	13.7252	4.81277	4.03286	5.84497	5.61924	2.33185	2.67786	3.86459	3.77876
SMAC_00190	3171	68465	19274	15952	5862	361478	361126	27976	19934	47.2761	32.1675	3.20586	1.06799	27.7318	25.484	4.24914	3.69618	5.56304	5.00753	1.68071	0.0949009	4.79347	4.67152	2.08717	1.88604
SMAC_00191	1812	1879	2940	77023	105063	115225	295701	253966	258198	2.27058	8.5868	27.0887	33.4973	15.4697	36.5174	67.504	83.7818	1.18306	3.10212	4.75962	5.06597	3.95137	5.19051	6.0769	6.38857
SMAC_00192	4860	205501	30135	311432	411715	383535	480849	341622	248392	92.5863	32.8154	40.8369	48.9417	19.1982	22.14	33.8549	30.0508	6.53273	5.0363	5.3518	5.61299	4.2629	4.46858	5.08129	4.90933
SMAC_00193	1962	24737	10581	13964	9071	3816113	1662942	10817	6121	27.6069	28.541	4.53561	2.671	473.167	189.663	2.65534	1.83433	4.78696	4.83497	2.1813	1.41738	8.88621	7.5673	1.4089	0.875257
SMAC_00194	2800	182317	26841	132927	245785	722710	437385	102443	68369	142.573	50.7321	30.2538	50.7126	62.7911	34.9552	17.6212	14.3568	7.15556	5.66483	4.91905	5.66427	5.97249	5.12743	4.13924	3.84366
SMAC_00195	2601	18132	4313	12170	20850	24040	49191	44609	34497	15.2642	8.77569	2.98178	4.6311	2.24847	4.23205	8.26027	7.79823	3.93208	3.13351	1.57617	2.21135	1.16894	2.08136	3.04619	2.96315
SMAC_00196	1591	15580	5260	57279	132201	81356	53220	90504	71130	21.442	17.4968	22.943	48.0046	12.4397	7.48532	27.3974	26.2868	4.42237	4.12902	4.51998	5.5851	3.63689	2.90406	4.77597	4.71627
SMAC_00198	2334	17907	5211	6800	7539	18738	37073	13073	10363	16.7993	11.8158	1.85666	1.86608	1.95306	3.55437	2.69766	2.6106	4.07033	3.56264	0.892713	0.900014	0.965733	1.82959	1.43171	1.38438
SMAC_00199	2881	39798	13300	7988	6179	126563	167676	30759	24607	30.2473	24.4315	1.76693	1.23906	10.687	13.0237	5.14211	5.02193	4.91874	4.61067	0.821247	0.30925	3.41778	3.70306	2.36236	2.32824
SMAC_00200	2684	68133	19561	36946	41356	109580	206250	31541	31510	55.5833	38.5701	8.77223	8.90173	9.9321	17.1956	5.65985	6.90273	5.79658	5.26941	3.13294	3.15409	3.3121	4.10397	2.50076	2.78717
SMAC_00201	1307	4671	1926	24008	40685	14422	30698	32944	23621	7.82534	7.79871	11.7059	17.9836	2.68437	5.25582	12.1398	10.6262	2.96815	2.96324	3.54917	4.16861	1.42458	2.39391	3.60168	3.40955
SMAC_00202	1425	34712	9407	117841	136346	142064	545009	180590	139090	53.3376	34.9364	52.6995	55.2772	24.2528	85.5844	61.0367	57.39	5.73708	5.12666	5.71972	5.78861	4.60008	6.41928	5.9316	5.84273
SMAC_00203	2114	39530	11165	5331	9023	208840	500236	23282	21561	40.9441	27.9509	1.60705	2.46584	24.0326	52.9512	5.30429	5.99679	5.35558	4.80482	0.684414	1.30208	4.58692	5.72659	2.40716	2.58419
SMAC_00204	2316	40250	12075	490	229	15184	8004	1683	651	38.0537	27.5925	0.134829	0.0571236	1.59492	0.773347	0.349992	0.165271	5.24996	4.7862	-2.8908	-4.12977	0.673487	-0.370813	-1.51461	-2.59709
SMAC_00205	4080	116884	13679	72424	60933	50583	96221	51742	63260	62.7284	17.7434	11.3122	8.62801	3.01604	5.27734	6.10794	9.11642	5.97105	4.14921	3.49981	3.10903	1.59265	2.39981	2.61069	3.18847
SMAC_00206	2186	24646	17830	189849	135620	238154	262592	80157	95032	24.6868	43.1662	55.3456	35.842	26.5033	26.8805	17.6605	25.5608	4.62567	5.43183	5.7904	5.16358	4.7281	4.74849	4.14246	4.67586
SMAC_00207	3966	14527	8858	1322	362	21062	47315	247	251	8.02033	11.8202	0.212424	0.052732	1.29193	2.66963	0.0299955	0.0372114	3.00366	3.56318	-2.23498	-4.24518	0.369528	1.41664	-5.05911	-4.74811
SMAC_00208	1288	5834	15501	101792	111600	325043	210999	125579	114154	9.9179	63.6922	50.3643	50.0572	61.3928	36.6581	46.9584	52.1111	3.31003	5.99304	5.65433	5.64551	5.94	5.19606	5.55331	5.70352
SMAC_00209	2188	2045	1990	14597	22866	48246	91111	92397	71986	2.04652	4.81336	4.25149	6.03756	5.36422	9.31814	20.3387	19.3444	1.03317	2.26704	2.08797	2.59397	2.42337	3.22004	4.34615	4.27385
SMAC_00210	3161	10992	5596	75499	32180	84122	11890	6419	2280	7.61415	9.36905	15.221	5.88139	6.47407	0.841711	0.978036	0.424097	2.92868	3.2279	3.92799	2.55616	2.69467	-0.248603	-0.0320402	-1.23753
SMAC_00211	1626	197213	54668	10932	6506	15756433	5672164	2898	1361	265.573	177.932	4.28454	2.3116	2357.38	780.61	0.8584	0.492145	8.05297	7.47518	2.09914	1.20889	11.203	9.60846	-0.220277	-1.02285
SMAC_00212	2160	68439	39439	1770083	1257762	5857179	2180641	2072076	1448856	69.3775	96.6305	522.234	336.406	659.67	225.91	462.023	394.391	6.1164	6.59441	9.02855	8.39406	9.3656	7.81961	8.85182	8.62348
SMAC_00213	1650	8997	4665	20000	50289	13453	7253	3410	3035	11.9394	14.9627	7.72452	17.6079	1.98348	0.983647	0.995365	1.08151	3.57766	3.9033	2.94944	4.13815	0.988032	-0.0237871	-0.00670204	0.113045
SMAC_00214	1991	13374	14993	135536	426207	412251	514046	42512	28225	14.7082	39.8529	43.3819	123.671	50.3712	57.7745	10.2838	8.33524	3.87855	5.31661	5.43902	6.95036	5.65453	5.85236	3.3623	3.05922
SMAC_00215	7215	342102	127664	296815	180336	543643	1357969	303483	261249	103.822	93.6428	26.2165	14.4399	18.3303	42.1172	20.2586	21.2899	6.69796	6.5491	4.7124	3.85199	4.19616	5.39634	4.34046	4.4121
SMAC_00216	3258	41103	8068	49147	76239	80107	27119	496886	424938	27.6243	13.1056	9.61327	13.519	5.98152	1.86264	73.4544	76.6884	4.78787	3.71211	3.26503	3.75692	2.58051	0.897347	6.19878	6.26094
SMAC_00217	2544	38239	22017	33497	23752	99559	75563	51049	57728	32.9123	45.8019	8.39101	5.39388	9.52041	6.64657	9.66456	13.3421	5.04056	5.51733	3.06884	2.43132	3.25102	2.73261	3.2727	3.73792
SMAC_00218	1348	47010	16196	0	0	113786	308488	104	0	76.3606	63.5858	0	0	20.5348	51.2099	0.0371583	0	6.25476	5.99063	-12	-12	4.36	5.67835	-4.75017	-12
SMAC_00219	1443	21359	10322	6102	9990	134255	133180	6672	2420	32.4103	37.8564	2.69483	3.99961	22.6337	20.6528	2.22691	0.986062	5.01838	5.24247	1.43019	1.99986	4.5004	4.36826	1.15504	-0.0202497
SMAC_00220	2381	50348	25601	2246541	2683805	75129	247750	2401776	1658365	46.3012	56.9036	601.285	651.193	7.6761	23.2841	485.831	409.521	5.53298	5.83045	9.2319	9.34694	2.94037	4.54127	8.92431	8.67779
SMAC_00221	1259	15489	5853	5061	2761	147734	97079	2910	2040	26.9381	24.6034	2.56175	1.26695	28.5461	17.2546	1.11322	0.952708	4.75158	4.62079	1.35713	0.341358	4.83522	4.10891	0.154733	-0.0698946
SMAC_00222	3735	122954	31559	94700	103661	69776	101345	93312	73988	72.081	44.7172	16.1579	16.0341	4.54473	6.0718	12.0326	11.6473	6.17155	5.48276	4.01417	4.00307	2.18419	2.60212	3.58887	3.54193
SMAC_00223	1705	43302	16697	391594	174014	968179	218479	330837	290446	55.61	51.827	146.365	58.9628	138.141	28.6742	93.4548	100.16	5.79727	5.69563	7.19343	5.88173	7.11	4.84168	6.5462	6.64617
SMAC_00224	471	1149	858	1514	1326	1516	1513	515	645	5.34156	9.6407	2.04847	1.62645	0.783016	0.718826	0.526621	0.805182	2.41726	3.26914	1.03455	0.701728	-0.352887	-0.476286	-0.925162	-0.312613
SMAC_00225	891	8846	49861	886708	709334	56300	249229	501506	519899	21.7389	296.159	634.203	459.93	15.3717	62.5931	271.088	343.081	4.44221	8.21023	9.3088	8.84527	3.94221	5.96793	8.08262	8.4224
SMAC_00226	10362	121684	47027	122373	283505	356692	359664	153927	113078	25.7134	24.0185	7.52605	15.8065	8.37417	7.7671	7.15457	6.41637	4.68445	4.58607	2.91189	3.98245	3.06595	2.95738	2.83886	2.68176
SMAC_00227	2427	28301	5395	4307	4800	126467	106003	26925	20480	25.533	11.7642	1.13092	1.14259	12.6765	9.77359	5.34316	4.96153	4.67429	3.55634	0.177492	0.192306	3.66409	3.28889	2.41769	2.31078
SMAC_00228	1151	9625	7357	269243	370523	305203	370619	346408	387053	18.3103	33.8273	149.071	185.977	64.5068	72.054	144.952	197.72	4.19458	5.08012	7.21986	7.53898	6.01138	6.17101	7.17943	7.62731
SMAC_00229	1002	102442	116323	87090	66503	4951495	6060522	52136	41608	223.861	614.384	55.3893	38.3435	1202.16	1353.47	25.0601	24.4154	7.80646	9.263	5.79154	5.26091	10.2314	10.4024	4.64732	4.60972
SMAC_00230	1675	18316	2181	1947	1890	71030	110695	1860	1335	23.9433	6.89101	0.740758	0.651877	10.3162	14.7883	0.534823	0.468621	4.58155	2.78472	-0.432925	-0.617329	3.36684	3.88639	-0.902866	-1.09351
SMAC_00231	1920	30204	9280	153628	103203	58599	86515	267751	180131	34.4455	25.5793	50.9911	31.0534	7.42474	10.0831	67.1648	55.1623	5.10624	4.67691	5.67217	4.95668	2.89234	3.33387	6.06963	5.78561
SMAC_00232	2221	11179	10141	62405	59167	183452	184195	169397	118458	11.0211	24.1643	17.9059	15.3904	20.094	18.5582	36.7341	31.3596	3.46219	4.59481	4.16236	3.94396	4.32869	4.21398	5.19905	4.97084
SMAC_00233	2214	60410	22117	40565	23209	91128	156810	30109	20558	59.7448	52.8677	11.6761	6.05616	10.0131	15.849	6.54984	5.45957	5.90074	5.72432	3.54549	2.5984	3.32381	3.98632	2.71146	2.44879
SMAC_00234	1602	50376	66691	1481357	609984	6287293	5415688	1308061	1141535	68.8542	220.316	589.281	219.976	954.758	756.479	393.258	418.969	6.10547	7.78343	9.20281	7.7812	9.89899	9.56316	8.61933	8.7107
SMAC_00235	1586	3168	3159	61460	56207	69406	190933	81754	56572	4.37372	10.5412	24.6953	20.4741	10.646	26.9391	24.8266	20.9727	2.12886	3.39796	4.62617	4.35573	3.41224	4.75163	4.63382	4.39044
SMAC_00236	1418	155532	36091	223100	302661	2460509	2627359	503920	472111	240.167	134.699	100.265	123.31	422.125	414.619	171.158	195.76	7.90789	7.0736	6.64767	6.94615	8.72153	8.69564	7.41919	7.61294
SMAC_00237	657	38329	4920	22	126	57501	9486	1441	1279	127.741	39.6316	0.0213394	0.110796	21.2913	3.2309	1.05636	1.14462	6.99708	5.30858	-5.55034	-3.17402	4.41219	1.69194	0.0790973	0.194866
SMAC_00238	6854	25973	18515	380248	464800	95889	208767	431367	469210	8.2975	14.2962	35.3548	39.1778	3.40343	6.8159	30.312	40.2512	3.05268	3.83756	5.14383	5.29197	1.76699	2.7689	4.92182	5.33096
SMAC_00239	1821	60192	29752	39948	36435	1116046	1481186	70449	74732	72.3765	86.4666	13.9801	11.5592	149.095	182.014	18.6327	24.1297	6.17745	6.43407	3.8053	3.53097	7.22009	7.50791	4.21977	4.59274
SMAC_00240	3719	4976	2886	21396	19252	28850	61843	68311	82459	2.9297	4.10688	3.66633	2.99067	1.88717	3.72109	8.8466	13.0367	1.55075	2.03804	1.87434	1.58047	0.916227	1.89572	3.14512	3.7045
SMAC_00241	1073	2999	7327	151582	141505	209880	231442	184640	159615	6.11992	36.1384	90.0271	76.1887	47.5843	48.2668	82.8778	87.464	2.61351	5.17546	6.49229	6.2515	5.57241	5.59296	6.37291	6.45062
SMAC_00242	1025	5069	8678	36150	36347	373720	201505	17559	8423	10.8285	44.8062	22.4755	20.4863	88.6982	43.9914	8.25065	4.83168	3.43676	5.48563	4.49028	4.35659	6.47083	5.45915	3.04451	2.27252
SMAC_00243	758	2110	1791	45354	29443	31757	30974	7815	6253	6.09512	12.5046	38.1304	22.4404	10.1921	9.14395	4.9656	4.85036	2.60765	3.64438	5.25287	4.48803	3.34938	3.19282	2.31197	2.27809
SMAC_00244	1932	83365	26857	91	952	102979	124697	677	0	94.4813	73.5686	0.0300165	0.284674	12.9668	14.4429	0.168769	0	6.56196	6.20102	-5.0581	-1.81262	3.69675	3.85229	-2.56688	-12
SMAC_00245	1785	24453	14413	6824	7542	133095	204279	36078	31869	29.996	42.7325	2.43627	2.44099	18.1391	25.6089	9.73456	10.4975	4.9067	5.41726	1.28468	1.28747	4.18103	4.67857	3.28312	3.39197
SMAC_00246	995	24056	31081	76384	62942	1503156	1301842	74200	71229	52.9382	165.316	48.922	36.5457	367.513	292.78	35.9164	42.091	5.72624	7.36908	5.61241	5.19163	8.52165	8.19367	5.16657	5.39544
SMAC_00247	1038	1210	1227	9664	5657	17853	33030	19713	19473	2.55245	6.25589	5.93314	3.14853	4.18414	7.1206	9.14676	11.0304	1.35188	2.64522	2.5688	1.65468	2.06493	2.832	3.19326	3.46341
SMAC_00248	712	151663	241241	1696542	1634653	8690452	5434913	4621000	3542390	466.411	1793.14	1518.48	1326.37	2969.3	1708.12	3125.85	2925.31	8.86546	10.8083	10.5684	10.3733	11.5359	10.7382	11.61	11.5144
SMAC_00249	1549	43148	22294	3300	1340	41077	56984	2310	1462	60.9928	76.1691	1.35765	0.499772	6.45119	8.23203	0.718245	0.554947	5.93057	6.25113	0.441112	-1.00066	2.68956	3.04125	-0.477452	-0.849579
SMAC_00250	1546	26963	17842	3996	3363	1670801	768839	12577	11036	38.1881	61.0768	1.64718	1.25671	262.91	111.284	3.91814	4.19718	5.25505	5.93255	0.719999	0.329654	8.03843	6.7981	1.97017	2.06942
SMAC_00251	2495	193070	89240	14497	17215	2679659	631405	7445	4096	169.439	189.292	3.70282	3.98616	261.277	56.6296	1.43716	0.965261	7.40462	7.56447	1.88863	1.995	8.02944	5.82348	0.523224	-0.0510096
SMAC_00252	1797	8856	3430	775954	566015	37598	4256899	285717	240672	10.7909	10.1016	275.178	181.969	5.0899	530.092	76.5773	78.7468	3.43175	3.33651	8.10422	7.50755	2.34764	9.0501	6.25884	6.29915
SMAC_00253	1413	38301	18373	1273	1725	9569	1589	1476	699	59.3522	68.8145	0.574132	0.705286	1.64747	0.251644	0.503102	0.290864	5.89123	6.10464	-0.800546	-0.503719	0.720249	-1.99054	-0.991077	-1.78158
SMAC_00254	1335	6637	4102	17368	19863	135748	210569	40547	43243	10.8858	16.2613	8.29075	8.59572	24.7368	35.2955	14.6282	19.0454	3.44437	4.02338	3.0515	3.10362	4.62859	5.14141	3.87068	4.25137
SMAC_00255	3387	27588	6207	153439	223483	34347	62602	278567	263625	17.835	9.69859	28.8699	38.1195	2.46698	4.13598	39.612	45.7643	4.15664	3.27778	4.8515	5.25246	1.30275	2.04823	5.30786	5.51615
SMAC_00256	731	76374	170879	1232386	947786	3988195	3230798	3557762	2944927	228.769	1237.12	1074.37	749.051	1327.25	989.004	2344.08	2368.71	7.83775	10.2728	10.0693	9.54892	10.3742	9.94983	11.1948	11.2099
SMAC_00257	2367	250047	49765	26043	26960	990640	823154	22191	20737	231.309	111.267	7.01161	6.58022	101.815	77.8195	4.51534	5.15113	7.85368	6.79789	2.80975	2.71813	6.6698	6.28206	2.17484	2.36489
SMAC_00258	1175	7323	8453	39706	52389	309949	378377	114500	89601	13.6465	38.0728	21.5349	25.7585	64.1719	72.0597	46.9331	44.8363	3.77046	5.25069	4.42861	4.68698	6.00387	6.17112	5.55254	5.4866
SMAC_00259	1904	40897	19374	235937	324223	657196	2177047	231435	184996	47.032	53.8511	78.9686	98.3774	83.9692	255.862	58.5429	57.1282	5.55557	5.7509	6.30321	6.62026	6.39179	7.99922	5.87142	5.83613
SMAC_00261	3357	89968	27437	51714	65767	328381	343616	62442	54128	58.6821	43.2541	9.81707	11.3181	23.7968	22.9049	8.95855	9.48038	5.87485	5.43477	3.29529	3.50057	4.5727	4.51758	3.16326	3.24495
SMAC_00262	2013	2037	1432	136832	27995	2174	1786	4872	8531	2.21573	3.7648	43.3181	8.03443	0.262729	0.198538	1.16567	2.49179	1.14778	1.91257	5.4369	3.0062	-1.92835	-2.33251	0.221159	1.31718
SMAC_00263	708	539	447	15946	31745	2248	2994	1018	490	1.66696	3.34131	14.353	25.9036	0.772423	0.94629	0.692511	0.406928	0.737217	1.74041	3.84328	4.69508	-0.372537	-0.0796459	-0.530091	-1.29715
SMAC_00264	456	1520	1066	3511	9261	3346	3528	768	80	7.29874	12.3718	4.90672	11.7331	1.78506	1.73129	0.811164	0.103153	2.86765	3.62899	2.29476	3.55251	0.835974	0.791846	-0.301935	-3.27715
SMAC_00265	1672	58472	28394	109830	446327	57017	30185	23492	15952	76.5739	89.8737	41.861	154.218	8.29584	4.03981	6.76699	5.60963	6.25878	6.48983	5.38754	7.26883	3.05239	2.01429	2.75852	2.48791
SMAC_00267	4228	367365	66350	43740	78932	110505	57118	319572	265370	190.253	83.0516	6.59279	10.7854	6.35827	3.02304	36.4037	36.9039	7.57178	6.37594	2.72089	3.43101	2.66863	1.596	5.18601	5.2057
SMAC_00268	1533	2637	1226	7378	5644	10235	21422	1751	1104	3.76649	4.23244	3.06706	2.12698	1.62419	3.12697	0.550118	0.42343	1.91322	2.08149	1.61685	1.08881	0.699724	1.64476	-0.862186	-1.2398
SMAC_00269	1846	14562	6312	349305	224979	20023	178098	14565	10952	17.2726	18.0958	120.586	70.4091	2.6387	21.589	3.80006	3.48832	4.11042	4.17758	6.91392	6.13769	1.39983	4.43223	1.92602	1.80253
SMAC_00270	1847	16391	6090	142832	48664	38349	153372	79839	60159	19.4316	17.4499	49.2815	15.2216	5.05102	18.5817	20.819	19.1509	4.28033	4.12515	5.62297	3.92804	2.33658	4.21581	4.37983	4.25934
SMAC_00271	1806	178424	35946	3790	5353	50668	25470	3861	1237	216.324	105.336	1.33736	1.71237	6.82509	3.15585	1.02966	0.402724	7.75705	6.71885	0.419383	0.775996	2.77085	1.65803	0.0421689	-1.31214
SMAC_00272	2461	87249	32359	26941	27170	5186124	2949044	71538	43542	77.6279	69.5866	6.97634	6.37818	512.653	268.148	14.0003	10.4028	6.2785	6.12074	2.80247	2.67314	9.00184	8.06689	3.80739	3.37891
SMAC_00273	1569	12790	6650	1200	0	10566	24968	109	0	17.8491	22.4306	0.487398	0	1.63825	3.56095	0.0334592	0	4.15778	4.4874	-1.03683	-12	0.712155	1.83226	-4.90145	-12
SMAC_00274	1860	6298	5842	2575	0	14589	5349	0	1093	7.41411	16.6223	0.882246	0	1.90812	0.643525	0	0.345511	2.89027	4.05505	-0.180747	-12	0.932149	-0.635932	-12	-1.53319
SMAC_00275	1825	50500	25315	76523	78429	197458	132082	65608	49121	60.5895	73.4103	26.7211	24.8275	26.3211	16.1952	17.3143	15.8256	5.921	6.19791	4.73991	4.63386	4.71815	4.01749	4.1139	3.98419
SMAC_00276	1653	34841	11110	436247	530502	377159	660748	503450	423565	46.1516	35.57	168.184	185.41	55.5065	89.4476	146.688	150.662	5.52831	5.15259	7.3939	7.53457	5.79458	6.48297	7.19661	7.23517
SMAC_00277	1791	211782	51105	30407	29554	168201	57278	58619	41466	258.918	151.011	10.8194	9.53321	22.8468	7.15645	15.7636	13.6129	8.01635	7.23851	3.43555	3.25296	4.51392	2.83924	3.97852	3.76691
SMAC_00278	329	4022	5533	1135	1501	279426	245964	1807	770	26.768	89.0035	2.19849	2.63574	206.616	167.294	2.6453	1.3761	4.74244	6.47579	1.13652	1.39821	7.69081	7.38624	1.40343	0.460585
SMAC_00279	708	5268	13064	297900	325008	389174	379854	328598	294799	16.2923	97.6529	268.141	265.204	133.722	120.057	223.534	244.821	4.02612	6.60959	8.06685	8.05096	7.06309	6.90758	7.80435	7.93558
SMAC_00280	1448	23986	7011	51579	54082	290414	350382	106677	94629	36.2709	25.6244	22.7002	21.5776	48.7912	54.1476	35.4825	38.4247	5.18074	4.67945	4.50463	4.43146	5.60855	5.75882	5.14904	5.26396
SMAC_00281	2268	20557	12015	42799	85398	500418	733457	135588	111770	19.8466	28.0364	12.0259	21.7532	53.6762	72.3664	28.7932	28.9759	4.31082	4.80923	3.58807	4.44316	5.74621	6.17725	4.84766	4.85678
SMAC_00282	2259	41896	16780	15506	46920	151453	622883	31314	26991	40.6093	39.3113	4.3743	11.9994	16.31	61.7015	6.67628	7.02519	5.34374	5.29687	2.12905	3.58489	4.02768	5.94723	2.73904	2.81254
SMAC_00283	246	297	338	31	0	192	0	0	0	2.64357	7.2715	0.0803067	0	0.189871	0	0	0	1.40249	2.86225	-3.63834	-12	-2.39691	-12	-12	-12
SMAC_00284	1406	2550	1375	25931	37432	124314	85839	31958	32848	3.97122	5.17559	11.7533	15.3807	21.5093	13.6617	10.9473	13.7366	1.98958	2.37172	3.55499	3.94305	4.42689	3.77207	3.4525	3.77995
SMAC_00285	1170	14825	6277	15336	23187	143357	152274	9583	13477	27.7446	28.3928	8.35317	11.4493	29.8075	29.1236	3.94482	6.77271	4.79413	4.82745	3.06232	3.51718	4.8976	4.86412	1.97996	2.75973
SMAC_00286	1803	11387	8710	609350	1152161	123783	548106	934806	851223	13.8287	25.5661	215.376	369.178	16.7016	68.0259	249.711	277.589	3.7896	4.67616	7.75071	8.52817	4.06191	6.08801	7.96412	8.11681
SMAC_00287	1602	9432	10695	78314	131295	474222	1012179	114978	179569	12.8917	35.3314	31.1532	47.3483	72.0131	141.384	34.5672	65.9059	3.68837	5.14288	4.96131	5.56524	6.17019	7.14348	5.11133	6.04233
SMAC_00288	579	128	516	4497	8725	6829	8974	16215	13461	0.484061	4.71643	4.94959	8.70573	2.86927	3.46827	13.4881	13.6695	-1.04674	2.23769	2.30731	3.12197	1.52068	1.79422	3.75361	3.77289
SMAC_00289	2892	5314	4736	237348	349649	177144	394519	406503	330270	4.02339	8.66674	52.3013	69.8478	14.9012	30.5264	67.6983	67.1469	2.00841	3.11549	5.70878	6.12614	3.89735	4.93198	6.08105	6.06925
SMAC_00290	1972	13546	3829	41109	37602	58795	86654	15905	13455	15.0409	10.2759	13.2848	11.016	7.25313	9.83303	3.88453	4.01173	3.91082	3.3612	3.73171	3.46152	2.8586	3.29764	1.95774	2.00423
SMAC_00291	1835	6920	4257	9790	23823	60973	156304	8027	9671	8.25732	12.2775	3.39995	7.5003	8.08339	19.0607	2.10683	3.09878	3.04567	3.61794	1.76551	2.90695	3.01496	4.25253	1.07507	1.6317
SMAC_00292	1369	17185	13104	186	331	50768	126342	246	256	27.4862	50.6574	0.0865834	0.139683	9.0215	20.6514	0.0865453	0.109949	4.78064	5.6627	-3.52977	-2.83977	3.17337	4.36817	-3.5304	-3.18509
SMAC_00293	3098	335537	70660	11729	44386	1283491	564028	16996	17433	237.153	120.708	2.41271	8.27719	100.787	40.7404	2.64227	3.30861	7.88967	6.91537	1.27065	3.04914	6.65516	5.34839	1.40178	1.72623
SMAC_00294	1344	69780	19690	50182	30441	4916358	1463803	12706	26429	113.684	77.5334	23.7944	13.0851	889.89	243.719	4.55325	11.5621	6.82889	6.27675	4.57255	3.70986	9.79748	7.92907	2.1869	3.53133
SMAC_00295	732	1058	175	746	925	342	4429	1988	1754	3.16478	1.26523	0.649461	0.730044	0.11366	1.35394	1.30803	1.40888	1.66211	0.339399	-0.622685	-0.453944	-3.1372	0.437167	0.387394	0.494548
SMAC_00296	499	124846	30560	14920	36074	109303	45617	12859	8414	547.827	324.112	19.0543	41.765	53.2873	20.4565	12.4113	9.91419	9.09758	8.34035	4.25205	5.38422	5.73572	4.35449	3.63359	3.30949
SMAC_00297	855	78208	30807	1015	1387	40318	32630	1778	2089	200.288	190.689	0.756528	0.937193	11.4716	8.53998	1.00156	1.43657	7.64593	7.57508	-0.402534	-0.0935827	3.52	3.09423	0.00225124	0.522631
SMAC_00298	1541	11325	4790	34694	114864	22399	8140	218600	113203	16.0918	16.4503	14.3475	43.0626	3.53605	1.18203	68.3218	43.1927	4.00825	4.04005	3.84273	5.42836	1.82214	0.241263	6.09427	5.43272
SMAC_00299	618	3412	1307	100	0	6487	1197	4008	2498	12.089	11.1926	0.103119	0	2.55357	0.433422	3.12357	2.37662	3.59562	3.48447	-3.27762	-12	1.35252	-1.20615	1.6432	1.24891
SMAC_00300	564	758	693	462	12667	1633	0	2453	390	2.94279	6.50274	0.522021	12.9752	0.704367	0	2.09474	0.406575	1.55718	2.70105	-0.93782	3.69768	-0.5056	-12	1.06677	-1.29841
SMAC_00301	1050	4028	2616	1072	6074	2239	7757	757	512	8.3998	13.1853	0.650625	3.34198	0.518749	1.65314	0.347231	0.286705	3.07036	3.72086	-0.620102	1.7407	-0.946892	0.725211	-1.52603	-1.80236
SMAC_00302	1604	15279	4365	22130	41737	100050	81854	49497	37657	20.8574	14.402	8.7923	15.0326	15.1742	11.4193	14.8623	13.8037	4.38249	3.84819	3.13624	3.91003	3.92355	3.51341	3.89359	3.78699
SMAC_00303	1573	12820	7524	3293	1177	74300	35540	4019	4625	17.8455	25.3141	1.3341	0.432281	11.4909	5.05585	1.23056	1.72877	4.15749	4.66187	0.415867	-1.20996	3.52241	2.33795	0.29931	0.789749
SMAC_00304	3486	36893	11983	1681	2638	18650	60520	13221	9467	23.1732	18.192	0.307302	0.437186	1.3015	3.88488	1.82662	1.59676	4.53438	4.18523	-1.70227	-1.19368	0.380174	1.95787	0.869179	0.675149
SMAC_00305	2831	13898	10479	97131	226196	105099	135288	522499	483778	10.7493	19.5894	21.8647	46.1598	9.03131	10.6936	88.891	100.476	3.42618	4.292	4.45053	5.52856	3.17494	3.41868	6.47396	6.6507
SMAC_00306	1446	20984	11349	8294	8519	128856	163650	14174	15765	31.7753	41.5367	3.65528	3.4036	21.6785	25.3252	4.72102	6.41034	4.98983	5.37631	1.86998	1.76706	4.43819	4.6625	2.2391	2.6804
SMAC_00307	1863	46612	9492	126397	137591	100571	284182	326145	236449	54.784	26.9642	43.2364	42.6673	13.1326	34.1342	84.316	74.6242	5.77568	4.75297	5.43417	5.41506	3.71509	5.09314	6.39773	6.22157
SMAC_00308	515	53312	8261	74527	45245	137871	69516	48266	54173	226.666	84.8922	92.2214	50.7553	65.1265	30.2053	45.1384	61.8487	7.82443	6.40756	6.52703	5.66549	6.02517	4.91673	5.49628	5.95067
SMAC_00309	816	79035	17728	578	1161	174191	102974	483	322	212.079	114.977	0.451401	0.821979	51.9311	28.2386	0.285081	0.232018	7.72846	6.8452	-1.14752	-0.282827	5.69853	4.8196	-1.81055	-2.10769
SMAC_00310	2250	16872	4989	155062	270760	38764	75644	68264	58393	16.4192	11.7347	43.9186	69.5217	4.1912	7.52311	14.6124	15.2593	4.03732	3.55271	5.45676	6.11939	2.06736	2.91133	3.86912	3.93161
SMAC_00311	1686	92127	56952	664339	526521	10811119	5137041	799887	545131	119.646	178.77	251.106	180.417	1559.93	681.806	228.498	190.107	6.90263	7.48196	7.97215	7.49519	10.6073	9.41322	7.83604	7.57067
SMAC_00312	1164	7286	1214	684	305	1007	6790	554	290	13.7058	5.5196	0.37448	0.151379	0.21046	1.30534	0.229229	0.146487	3.77672	2.46456	-1.41704	-2.72376	-2.24838	0.384422	-2.12514	-2.77115
SMAC_00313	1132	26591	15818	435170	475196	638284	951265	548968	495885	51.4348	73.9516	244.984	242.518	137.17	188.045	233.568	257.567	5.68467	6.20851	7.93654	7.92195	7.09982	7.55493	7.8677	8.0088
SMAC_00314	2803	391762	107427	2519610	6696880	554683	1381411	3195950	2624743	306.033	202.83	572.843	1380.28	48.1409	110.282	549.147	550.578	8.25754	7.66413	9.162	10.4307	5.58919	6.78506	9.10105	9.1048
SMAC_00315	1360	81100	38184	641616	472955	879132	1542489	239800	190773	130.572	148.588	300.65	200.909	157.256	253.798	84.9224	82.4771	7.0287	7.21518	8.23194	7.6504	7.29697	7.98754	6.40807	6.36592
SMAC_00316	861	1160	925	35875	45845	9161	17350	14665	9394	2.95001	5.68566	26.553	30.7615	2.5884	4.50923	8.20334	6.41509	1.56072	2.50733	4.7308	4.94305	1.37206	2.17288	3.03621	2.68147
SMAC_00317	2268	11038	6290	58414	79936	6629	24194	3899	4499	10.6565	14.6774	16.4134	20.3619	0.711045	2.3871	0.827985	1.16635	3.41367	3.87553	4.0368	4.3478	-0.491987	1.25526	-0.272324	0.221998
SMAC_00318	582	1402	226	8027	5528	4540	2710	3287	1763	5.27465	2.05507	8.78933	5.48736	1.89769	1.04196	2.72012	1.78108	2.39908	1.03919	3.13575	2.45611	0.924244	0.0593029	1.44367	0.832756
SMAC_00319	285	460	247	0	0	0	0	0	0	3.53413	4.58664	0	0	0	0	0	0	1.82135	2.19744	-12	-12	-12	-12	-12	-12
SMAC_00320	204	0	39	0	0	0	0	0	0	0	1.01176	0	0	0	0	0	0	-12	0.0168641	-12	-12	-12	-12	-12	-12
SMAC_00321	3395	16358	6899	447	197	15941	2218	14641	10753	10.5502	10.7545	0.083906	0.0335232	1.14227	0.146193	2.07703	1.86228	3.39919	3.42686	-3.57508	-4.8987	0.191901	-2.77405	1.05452	0.89707
SMAC_00323	657	973	315	5055	1758	12948	5257	4019	2870	3.24277	2.53739	4.90322	1.54587	4.79435	1.79052	2.94622	2.56845	1.69723	1.34335	2.29373	0.628416	2.26133	0.840376	1.55886	1.3609
SMAC_00324	423	661	542	0	0	357	806	201	253	3.42161	6.78111	0	0	0.205315	0.426383	0.228859	0.35167	1.77467	2.76152	-12	-12	-2.28409	-1.22978	-2.12747	-1.50771
SMAC_00325	2690	33880	16078	28287	60229	39596	65047	77366	78998	27.5778	31.6317	6.70131	12.9352	3.58089	5.41104	13.8519	17.2671	4.78544	4.9833	2.74444	3.69323	1.84032	2.43591	3.79201	4.10995
SMAC_00326	2817	75157	23511	62518	15732	163033	295456	4659	3534	58.4187	44.1699	14.1431	3.22638	14.0793	23.4699	0.796559	0.737624	5.86836	5.46499	3.82202	1.68992	3.8155	4.55274	-0.328147	-0.439043
SMAC_00327	8100	44059	20706	403263	364340	224864	540134	820942	783953	11.9102	13.5286	31.727	25.9861	6.75347	14.9218	48.8135	56.9063	3.57412	3.75794	4.98764	4.69967	2.75563	3.89935	5.60921	5.83052
SMAC_00328	2166	17463	10571	64333	53410	212442	390425	280797	227975	17.6534	25.8285	18.9278	14.2457	23.8602	40.3353	62.4376	61.8848	4.14188	4.69089	4.24244	3.83245	4.57653	5.33397	5.96434	5.95151
SMAC_00329	2333	66589	15249	89672	85982	346585	724222	212144	198057	62.4967	34.5915	24.4944	21.2917	36.1399	69.4645	43.7954	49.915	5.96571	5.11234	4.61438	4.41222	5.17552	6.1182	5.45271	5.6414
SMAC_00330	3147	20716	8307	383	110	42523	50168	983	1494	14.4138	13.9698	0.0775581	0.0201936	3.28715	3.56727	0.150442	0.279132	3.84938	3.80424	-3.68858	-5.62996	1.71684	1.83482	-2.73272	-1.84098
SMAC_00331	2384	141479	21999	320	216	98064	176409	808	817	129.944	48.8359	0.08554	0.0523439	10.0068	16.5585	0.163236	0.201498	7.02174	5.60987	-3.54726	-4.25584	3.32291	4.0495	-2.61496	-2.31116
SMAC_00332	1664	16504	5824	18210	7078	33209	50625	22339	19814	21.7173	18.523	6.974	2.4574	4.85506	6.80797	6.4658	7.00122	4.44077	4.21124	2.80199	1.29713	2.27949	2.76722	2.69283	2.80761
SMAC_00333	1548	3358	7373	362431	153095	58068	105155	151531	148269	4.74984	25.2067	149.204	57.1358	9.12553	15.2007	47.1458	56.3164	2.24788	4.65573	7.22114	5.83632	3.18991	3.92607	5.55906	5.81548
SMAC_00334	1600	4808	2730	14740	18560	190746	244967	163525	116055	6.57981	9.02994	5.87087	6.70157	29.002	34.2605	49.2239	42.648	2.71805	3.17472	2.55358	2.7445	4.85808	5.09847	5.62129	5.41441
SMAC_00335	1849	36590	16912	105487	273277	243450	337196	98589	71379	43.3306	48.4061	36.3569	85.3856	32.0306	40.8085	25.6805	22.6981	5.43731	5.59712	5.18416	6.41592	5.00138	5.3508	4.6826	4.5045
SMAC_00336	1719	6318	1664	702	588	2516	14650	375	325	8.04772	5.12294	0.260247	0.197615	0.356063	1.90707	0.105067	0.111164	3.00858	2.35697	-1.94204	-2.33924	-1.4898	0.93136	-3.25061	-3.16924
SMAC_00337	753	447	1400	8601	3997	4670	4192	0	0	1.29982	9.83955	7.27913	3.0666	1.50874	1.24575	0	0	0.378306	3.29859	2.86377	1.61664	0.593343	0.317018	-12	-12
SMAC_00338	2695	1080	3864	111792	244716	163314	585818	0	0	0.877474	7.58788	26.4349	52.4592	14.742	48.6418	0	0	-0.188573	2.9237	4.72437	5.71313	3.88186	5.60412	-12	-12
SMAC_00339	204	1673	506	4	10	994	2160	0	0	17.957	13.1269	0.0124955	0.0283197	1.18535	2.36935	0	0	4.16648	3.71446	-6.32244	-5.14205	0.245319	1.24449	-12	-12
SMAC_00340	914	62191	30551	503	1326	43547	19786	2471	108	148.988	176.897	0.350709	0.838138	11.5906	4.84415	1.30208	0.0694757	7.21905	7.46677	-1.51165	-0.254739	3.53488	2.27624	0.380821	-3.84735
SMAC_00341	3656	5849	3959	209614	161200	89436	178755	40488	29037	3.50303	5.73088	36.5375	25.4728	5.95112	10.941	5.33374	4.66983	1.80861	2.51876	5.19131	4.67089	2.57316	3.45167	2.41515	2.22337
SMAC_00342	3045	17398	9130	32622	38818	104526	140886	69740	61621	12.5107	15.8681	6.82729	7.36486	8.35082	10.3535	11.0308	11.8986	3.64509	3.98806	2.77131	2.88066	3.06192	3.37204	3.46346	3.57272
SMAC_00343	1218	1145	1851	12980	18158	30764	48331	25931	27573	2.05839	8.04269	6.7913	8.6127	6.14452	8.87941	10.2538	13.3104	1.04151	3.00768	2.76369	3.10647	2.6193	3.15046	3.35808	3.73448
SMAC_00344	2139	23377	7428	11341	5185	8736	44964	22678	17801	23.9302	18.3782	3.37883	1.40041	0.99356	4.70392	5.1063	4.89315	4.58076	4.19992	1.75652	0.485853	-0.00932117	2.23386	2.35228	2.29076
SMAC_00345	2730	272567	49467	16206	13365	129040	149235	2079	254	218.615	95.8948	3.78302	2.8283	11.4988	12.2325	0.366779	0.0547049	7.77225	6.58338	1.91954	1.49993	3.52342	3.61264	-1.44702	-4.19219
SMAC_00346	1791	119921	24011	51934	69914	214153	294685	81267	74632	146.612	70.9507	18.4791	22.5521	29.0885	36.8187	21.854	24.501	7.19586	6.14875	4.20782	4.49519	4.86238	5.20237	4.44982	4.61477
SMAC_00347	453	574	309	0	290	591	7030	0	0	2.77449	3.60996	0	0.369844	0.317381	3.47266	0	0	1.47222	1.85198	-12	-1.43501	-1.65571	1.79604	-12	-12
SMAC_00348	1029	522	271	8769	22715	2626	14423	5543	7875	1.11077	1.39379	5.43075	12.7531	0.620828	3.1365	2.59443	4.49977	0.15156	0.479009	2.44115	3.67278	-0.687734	1.64916	1.37542	2.16985
SMAC_00349	3305	61207	16211	14286	15071	155687	278793	28690	18592	40.5507	25.9586	2.75464	2.63444	11.4597	18.8763	4.18091	3.30758	5.34166	4.69814	1.46186	1.3975	3.5185	4.2385	2.06382	1.72577
SMAC_00350	1728	9468	4976	65004	70810	133330	133948	65904	61141	11.9973	15.2398	23.973	23.6739	18.7705	17.346	18.3688	20.8039	3.58464	3.92977	4.58334	4.56522	4.2304	4.11653	4.19918	4.37878
SMAC_00351	1060	8405	8248	5167	7905	284200	236429	3260	5725	17.362	41.1799	3.1064	4.30838	65.2244	49.9115	1.48123	3.17559	4.11786	5.36387	1.63525	2.10715	6.02734	5.6413	0.5668	1.66703
SMAC_00352	1166	10303	11506	124004	123254	387242	528163	113091	95890	19.3479	52.2237	67.7739	61.069	80.7934	101.362	46.7134	48.3537	4.27411	5.70663	6.08266	5.93237	6.33617	6.66337	5.54576	5.59556
SMAC_00353	4184	36246	13604	18727	17220	56399	148526	14699	11039	18.9687	17.2075	2.85234	2.37772	3.27923	7.94358	1.69203	1.55129	4.24555	4.10496	1.51215	1.24958	1.71336	2.98979	0.758755	0.633469
SMAC_00354	1652	2916	1085	799099	616118	91145	42231	8264	13835	3.86497	3.47586	308.259	215.463	13.4219	5.72041	2.40931	4.92407	1.95046	1.79737	8.268	7.7513	3.74652	2.51612	1.26862	2.29985
SMAC_00355	4018	10409	5174	24913	26700	99205	97791	42590	32139	5.67242	6.81489	3.95131	3.83901	6.00642	5.44621	5.10516	4.70303	2.50396	2.76869	1.98233	1.94074	2.58651	2.44525	2.35196	2.23359
SMAC_00356	1507	175612	198713	2637838	1848542	9854638	14465714	4737266	3939099	255.158	697.839	1115.48	708.654	1590.81	2147.99	1514	1536.88	7.99525	9.44675	10.1234	9.46894	10.6356	11.0688	10.5642	10.5858
SMAC_00357	1734	49099	9749	9190	12918	74912	141884	10575	8813	62.0001	29.7545	3.37747	4.30392	10.5098	18.3101	2.93727	2.98834	5.9542	4.89504	1.75594	2.10565	3.39366	4.19457	1.55447	1.57934
SMAC_00358	2147	44475	9292	53524	60666	52482	109290	248608	204863	45.3579	22.9044	15.887	16.3242	5.94662	11.3908	55.7693	56.1031	5.50328	4.51755	3.98977	4.02894	2.57207	3.5098	5.8014	5.81001
SMAC_00360	2919	12578	2443	4102	6423	6489	25617	16203	7017	9.4351	4.42926	0.895544	1.27122	0.540799	1.96381	2.67346	1.41342	3.23804	2.14707	-0.159164	0.346219	-0.886836	0.973657	1.41871	0.499195
SMAC_00361	2283	30774	12150	523	1428	59829	134081	2287	1876	29.5153	28.1652	0.145989	0.361361	6.37526	13.1422	0.482472	0.48315	4.88339	4.81584	-2.77607	-1.46849	2.67248	3.71613	-1.05148	-1.04946
SMAC_00362	4562	50249	22356	105946	86096	104978	229819	121654	113056	24.118	25.9347	14.7998	10.903	5.59803	11.2729	12.8435	14.5711	4.59204	4.69681	3.8875	3.44665	2.48492	3.49479	3.68297	3.86504
SMAC_00363	474	4081	1292	5843	4515	1627	654	9669	13581	18.852	14.4253	7.85566	5.50298	0.835029	0.308749	9.82461	16.8465	4.23665	3.85053	2.97373	2.46021	-0.260102	-1.6955	3.2964	4.07437
SMAC_00364	2221	187220	37016	420534	621768	518030	799444	639463	481216	184.575	88.2029	120.664	161.733	56.7412	80.5462	138.669	127.393	7.52806	6.46275	6.91485	7.33747	5.82632	6.33174	7.1155	6.99315
SMAC_00365	1369	5632	3933	976	1702	62420	102479	7097	4322	9.008	15.2042	0.45433	0.718248	11.0921	16.7509	2.4968	1.85625	3.17121	3.92639	-1.13819	-0.477446	3.47146	4.06616	1.32008	0.892391
SMAC_00366	1454	14715	9372	160480	148371	200010	353658	190448	185407	22.1598	34.1122	70.3367	58.9526	33.4641	54.4283	63.0847	74.9751	4.46987	5.09222	6.13621	5.88148	5.06454	5.76628	5.97922	6.22834
SMAC_00367	1857	26105	43645	4133966	3665921	1701992	3843349	1797904	1267542	30.7809	124.384	1418.67	1140.49	222.966	463.131	466.301	401.334	4.94396	6.95866	10.4703	10.1554	7.80068	8.85528	8.86512	8.64866
SMAC_00368	1637	14103	9865	15277	16725	57347	52450	11171	6822	18.8639	31.8926	5.94723	5.9025	8.52225	7.16972	3.28666	2.45029	4.23756	4.99515	2.57222	2.56133	3.09123	2.84192	1.71662	1.29295
SMAC_00369	2614	69560	24321	12865	15539	275220	635265	24762	23242	58.267	49.24	3.13639	3.43428	25.6134	54.382	4.56239	5.22785	5.86461	5.62176	1.6491	1.78001	4.67882	5.76506	2.18979	2.38622
SMAC_00370	2020	4375	4540	35999	56166	68587	139833	94674	71625	4.74237	11.8945	11.357	16.0635	8.26005	15.4904	22.5731	20.8482	2.24561	3.57222	3.50551	4.00572	3.04615	3.95331	4.49653	4.38185
SMAC_00372	2496	116366	47508	356594	373886	244964	277587	473209	469571	102.082	100.731	91.0447	86.5392	23.8754	24.8863	91.3104	110.614	6.67359	6.65437	6.5085	6.43528	4.57745	4.63728	6.51271	6.7894
SMAC_00373	1577	21986	8711	31142	20531	95407	288279	47565	26561	30.527	29.2333	12.5846	7.52137	14.7177	40.906	14.5267	9.90303	4.93201	4.86954	3.65359	2.911	3.87948	5.35424	3.86064	3.30787
SMAC_00374	3091	22383	9347	18049	19180	64202	117469	95180	92814	15.8558	16.0035	3.72117	3.58483	5.05291	8.50413	14.8306	17.6551	3.98694	4.00032	1.89576	1.8419	2.33712	3.08816	3.89051	4.14201
SMAC_00375	372	344	72	483	1021	3453	2063	547	199	2.02481	1.02431	0.827427	1.58563	2.25811	1.24097	0.708201	0.314532	1.01779	0.0346534	-0.273297	0.665054	1.17512	0.31147	-0.49777	-1.66872
SMAC_00376	4024	384626	64142	9429	16493	260898	211295	51231	55846	209.291	84.3581	1.49325	2.36788	15.7727	11.75	6.13178	8.15998	7.70936	6.39845	0.578457	1.2436	3.97935	3.55459	2.61631	3.02857
SMAC_00377	1651	5281	1921	6525	6903	65758	125335	6785	8795	7.00387	6.15776	2.5186	2.41551	9.68933	16.9876	1.97931	3.13216	2.80815	2.6224	1.33262	1.27233	3.2764	4.08641	0.985001	1.64716
SMAC_00378	3759	8617	3477	12215	8836	33469	43928	20339	9038	5.01941	4.89525	2.07084	1.35801	2.16602	2.61502	2.60597	1.41369	2.32752	2.29138	1.05022	0.44149	1.11505	1.38682	1.38182	0.499469
SMAC_00379	1959	154381	102239	755137	283769	7357433	6689826	718359	524905	172.555	276.2	245.65	83.6853	913.659	764.163	176.612	157.544	7.43092	8.10957	7.94046	6.3869	9.83551	9.57774	7.46444	7.29961
SMAC_00380	2822	8970	10704	130928	82098	475886	1009309	277611	219263	6.95992	20.0739	29.5666	16.8071	41.024	80.0337	47.3796	45.6839	2.79907	4.32725	4.88589	4.071	5.3584	6.32254	5.5662	5.51362
SMAC_00381	2445	11271	2586	16789	37156	72013	106241	69299	59704	10.0938	5.59747	4.37594	8.77948	7.16513	9.72342	13.6509	14.3575	3.33539	2.48478	2.12959	3.13413	2.84099	3.28146	3.77092	3.84374
SMAC_00382	1254	7536	3455	1650	1512	17164	12547	1037	3010	13.1587	14.5812	0.838517	0.696583	3.32976	2.23897	0.398284	1.41132	3.71794	3.86604	-0.254089	-0.521633	1.73542	1.16283	-1.32813	0.497041
SMAC_00383	903	1298	1435	12	94	3053	27753	91	1	3.14743	8.4102	0.00846874	0.0601393	0.822491	6.87746	0.0485362	0.00065113	1.65417	3.07214	-6.88364	-4.05555	-0.281928	2.78188	-4.3648	-10.5848
SMAC_00384	2013	161971	108949	335573	464302	2754302	6577893	440250	426468	176.182	286.432	106.235	133.252	332.859	731.221	105.334	124.566	7.46093	8.16205	6.73112	7.05802	8.37877	9.51416	6.71882	6.96076
SMAC_00385	917	4666	7398	207065	260305	167437	153126	314215	277825	11.1415	42.696	143.901	163.995	44.4196	37.3667	165.033	178.138	3.47787	5.41603	7.16893	7.35751	5.47312	5.22368	7.36661	7.47685
SMAC_00386	1164	2942	1330	0	101	7056	7745	0	0	5.53425	6.04701	0	0.0501287	1.47468	1.48893	0	0	2.46839	2.59622	-12	-4.31822	0.560402	0.574275	-12	-12
SMAC_00387	1866	3812	1524	9659	2889	16409	16265	2262	1760	4.47312	4.32231	3.29872	0.894446	2.13926	1.95051	0.583839	0.55457	2.16128	2.1118	1.72191	-0.160933	1.09711	0.963851	-0.776358	-0.850559
SMAC_00388	2360	12570	5880	34334	35711	85060	153277	66856	58640	11.6625	13.1858	9.27124	8.74195	8.7681	14.5335	13.644	14.6096	3.54381	3.72092	3.21276	3.12796	3.13226	3.86131	3.77019	3.86884
SMAC_00389	5865	37573	11599	1891	1720	90918	200896	3350	1041	14.0274	10.4663	0.20547	0.169426	3.77115	7.66494	0.275099	0.104361	3.81017	3.38768	-2.283	-2.56128	1.91501	2.93828	-1.86198	-3.26035
SMAC_00390	1257	3164	1155	699	526	21842	33695	1127	626	5.51151	4.86283	0.354378	0.241751	4.22717	5.99841	0.431818	0.292816	2.46245	2.2818	-1.49664	-2.0484	2.07969	2.58458	-1.2115	-1.77194
SMAC_00391	1233	58590	11238	2334	1805	78596	193076	4703	3492	104.047	48.2356	1.20632	0.845732	15.5071	35.0405	1.83706	1.6652	6.70109	5.59203	0.270614	-0.241728	3.95485	5.13095	0.877401	0.735695
SMAC_00392	774	6937	3502	5090	14905	138238	241208	8716	8261	19.6246	23.9451	4.19085	11.1252	43.4489	69.7359	5.42361	6.27548	4.29459	4.58166	2.06724	3.47576	5.44125	6.12383	2.43925	2.64973
SMAC_00393	1440	999	1271	61666	106930	24476	51292	361585	264816	1.51905	4.67117	27.2903	42.8998	4.13495	7.97063	120.937	108.128	0.603169	2.22378	4.77032	5.4229	2.04787	2.99469	6.91811	6.75659
SMAC_00394	1242	3729	2390	6027	3164	23330	16168	4876	3803	6.57415	10.184	3.09247	1.47175	4.56968	2.913	1.89084	1.80036	2.71681	3.34823	1.62876	0.55753	2.19209	1.54251	0.919025	0.848287
SMAC_00395	1632	3634	1225	472	520	7816	5716	100	1914	4.87566	3.97245	0.184309	0.184078	1.16508	0.78375	0.0295115	0.689568	2.2856	1.99003	-2.4398	-2.44161	0.220432	-0.351534	-5.08258	-0.536236
SMAC_00396	1805	11144	20191	820422	1016163	188554	805371	2861704	2421493	13.5186	59.2001	289.658	325.241	25.4127	99.8446	763.589	788.79	3.75688	5.88753	8.17821	8.34536	4.66748	6.64161	9.57665	9.6235
SMAC_00397	2328	50741	12091	14172	17231	25130	43717	6565	6822	47.7249	27.4866	3.87948	4.27608	2.62604	4.20216	1.3582	1.72299	5.57667	4.78066	1.95586	2.09629	1.39289	2.07113	0.441696	0.784918
SMAC_00398	1188	2503	385	1566	887	5269	7033	2196	1407	4.61332	1.71509	0.840041	0.431346	1.07896	1.32474	0.890283	0.696358	2.2058	0.778283	-0.251468	-1.21308	0.109637	0.405706	-0.167665	-0.522098
SMAC_00399	1025	4877	4250	1537	2678	17852	77936	2192	1227	10.4183	21.9436	0.955598	1.5094	4.23697	17.0145	1.02998	0.703843	3.38105	4.45573	-0.065524	0.593978	2.08303	4.0887	0.0426161	-0.506674
SMAC_00400	2044	7722	2735	38295	34680	50670	154053	71760	54467	8.27214	7.08139	11.9395	9.80204	6.03062	16.8653	16.9088	15.6678	3.04826	2.82403	3.57767	3.29308	2.59231	4.07599	4.07971	3.96973
SMAC_00401	947	1854	1670	7973	11854	38753	68544	13205	8597	4.28676	9.33273	5.36534	7.23158	9.95514	16.1966	6.71584	5.33768	2.09989	3.2223	2.42367	2.85431	3.31544	4.01762	2.74757	2.41621
SMAC_00402	2815	28154	6304	15159	30082	185132	282779	53884	50496	21.8993	11.8517	3.43176	6.17372	15.9991	22.4789	9.21921	10.5471	4.45281	3.56702	1.77895	2.62614	3.99992	4.4905	3.20464	3.39878
SMAC_00403	1342	8178	6603	38717	39603	121486	377611	233384	235362	13.3433	26.0394	18.3855	17.0488	22.0225	62.9648	83.7588	103.119	3.73804	4.70262	4.20049	4.0916	4.4609	5.97647	6.38817	6.68817
SMAC_00404	1991	143463	32872	832	101	59606	15278	476	490	157.775	87.377	0.266304	0.0293068	7.28301	1.71712	0.115146	0.144704	7.30172	6.44918	-1.90886	-5.09262	2.86453	0.779992	-3.11847	-2.78883
SMAC_00405	3259	15209	8767	21173	12608	128132	283470	15172	12126	10.2185	14.2367	4.14022	2.23501	9.56457	19.4638	2.24218	2.1877	3.35311	3.83154	2.04971	1.16028	3.2577	4.28272	1.1649	1.12942
SMAC_00406	2412	49542	9168	68	458	90241	83262	1501	336	44.9744	20.1159	0.0179662	0.1097	9.10162	7.72459	0.29972	0.0819063	5.49103	4.33026	-5.79857	-3.18836	3.18612	2.94946	-1.73831	-3.60988
SMAC_00407	3387	37529	13184	38478	57296	595909	477793	95841	98801	24.2617	20.6003	7.23973	9.77299	42.8013	31.5668	13.6285	17.1515	4.60061	4.3646	2.85594	3.2888	5.41958	4.98034	3.76856	4.10026
SMAC_00408	2592	8649	4921	3269	6167	60772	35035	15010	9967	7.30634	10.0476	0.803721	1.37454	5.70375	3.02463	2.78906	2.26092	2.86915	3.32877	-0.315234	0.458949	2.51191	1.59676	1.47978	1.17691
SMAC_00409	1847	60594	22453	54333	181910	78566	244982	35530	34773	71.8343	64.3353	18.7466	56.8995	10.3481	29.6806	9.26489	11.0696	6.1666	6.00754	4.22856	5.83034	3.37129	4.89145	3.21177	3.46853
SMAC_00410	1932	13690	8961	243143	142478	386436	671095	185375	155598	15.5155	24.5466	80.201	42.6049	48.6589	77.7289	46.2121	47.3535	3.95564	4.61745	6.32555	5.41295	5.60463	6.28038	5.5302	5.5654
SMAC_00411	1209	5711	1529	1874	1814	7402	26682	8000	7272	10.3432	6.69304	0.987799	0.866821	1.48941	4.93853	3.18695	3.53657	3.37061	2.74266	-0.0177106	-0.206194	0.574743	2.30408	1.67218	1.82235
SMAC_00412	2194	260464	20442	24132	38457	45986	101046	20614	28002	259.944	49.3093	7.00942	10.1265	5.09896	10.306	4.5252	7.50426	8.02206	5.62379	2.80929	3.34006	2.3502	3.36541	2.17798	2.90771
SMAC_00413	1237	37960	29045	265703	363855	1717497	1191901	757847	589094	67.1932	124.264	136.884	169.933	337.768	215.614	295.069	280.008	6.07024	6.95726	7.09681	7.40882	8.39989	7.7523	8.20491	8.12932
SMAC_00414	1111	34113	13270	32724	31003	56958	79767	73699	70824	67.2318	63.2119	18.7706	16.1216	12.4719	16.0663	31.9492	37.4819	6.07107	5.98212	4.2304	4.01092	3.64061	4.00596	4.99771	5.22812
SMAC_00415	2658	11923	4104	17818	14209	29977	51246	16167	10390	9.82199	8.17136	4.27198	3.08835	2.74363	4.3143	2.92945	2.29835	3.29602	3.03058	2.09491	1.62684	1.45609	2.10913	1.55063	1.2006
SMAC_00416	1841	33384	15941	299392	466520	175456	383201	109132	103359	39.7058	45.8252	103.636	146.398	23.185	46.5777	28.5503	33.0103	5.31128	5.51807	6.69538	7.19375	4.53512	5.54157	4.83543	5.04485
SMAC_00417	255	1290	781	332	752	227	2403	194	535	11.0769	16.2089	0.829704	1.70371	0.21656	2.10872	0.366415	1.23358	3.46948	4.01871	-0.269331	0.768681	-2.20716	1.07637	-1.44845	0.302856
SMAC_00418	2282	5228	6020	791808	1244525	176908	346377	997532	864160	5.01636	13.9612	221.121	315.07	18.8592	33.9656	210.534	222.656	2.32664	3.80335	7.78869	8.29953	4.2372	5.086	7.71791	7.79867
SMAC_00419	2681	43640	22971	6254	11630	32438	52527	10615	7372	35.6416	45.3446	1.48657	2.50612	2.9434	4.38421	1.90693	1.61675	5.15549	5.50286	0.571991	1.32545	1.55748	2.13232	0.931253	0.693099
SMAC_00420	823	91668	144435	468302	446493	7374056	7115070	1692260	1291427	243.886	928.784	362.62	313.425	2179.71	1934.57	990.329	922.625	7.93006	9.8592	8.50231	8.29198	11.0899	10.9178	9.95176	9.8496
SMAC_00421	1970	43168	16231	47572	62808	390632	645631	99388	61757	47.9805	43.6035	15.389	18.419	48.2385	73.3371	24.2985	18.4321	5.58438	5.44637	3.94383	4.20313	5.59211	6.19647	4.6028	4.20415
SMAC_00422	1514	26771	8101	10035	7918	30362	40136	9165	7824	38.7175	28.3175	4.22393	3.0214	4.87862	5.93217	2.91554	3.03849	5.27492	4.82362	2.07859	1.59522	2.28647	2.56856	1.54376	1.60336
SMAC_00423	1028	72201	14969	5631	6815	35098	40097	2465	5298	153.787	77.0623	3.49074	3.82993	8.3058	8.72819	1.15488	3.03022	7.26479	6.26795	1.80353	1.93732	3.05412	3.12568	0.20774	1.59942
SMAC_00424	4155	7864	6102	81455	131849	176444	227169	199921	168246	4.14421	7.77219	12.4932	18.3326	10.3307	12.2344	23.1739	23.8083	2.0511	2.95832	3.64307	4.19634	3.36886	3.61287	4.53443	4.57339
SMAC_00425	2285	4640	2800	219032	999307	83136	289697	265358	202124	4.44632	6.48506	61.0867	252.657	8.85106	28.3703	55.9317	52.01	2.15261	2.69712	5.93279	7.98104	3.14585	4.82631	5.80559	5.70072
SMAC_00426	5254	14172	9981	591936	762719	226557	172938	628098	446237	5.90623	10.0537	71.7976	83.8674	10.4901	7.36556	57.577	49.9379	2.56224	3.32966	6.16586	6.39004	3.39096	2.8808	5.84742	5.64206
SMAC_00427	1867	24573	7719	74232	59593	218753	129645	107088	111226	28.8193	21.8806	25.338	18.4404	28.5037	15.5388	27.6254	35.0281	4.84896	4.45158	4.66323	4.20479	4.83308	3.9578	4.78792	5.13044
SMAC_00428	1156	2409	2198	33895	24546	290556	126172	30095	29627	4.56297	10.0626	18.6854	12.2671	61.1455	24.4237	12.5386	15.069	2.18997	3.33094	4.22384	3.61672	5.93417	4.61021	3.6483	3.91351
SMAC_00429	1461	2400	3710	117644	91281	282479	362347	83631	65765	3.59691	13.439	51.3151	36.0951	47.0358	55.4984	27.5695	26.4667	1.84676	3.74835	5.68131	5.17373	5.55569	5.79437	4.785	4.72611
SMAC_00430	1771	8485	12797	32921	36968	86970	75115	29578	24932	10.4906	38.2412	11.8462	12.0594	11.9466	9.49104	8.04382	8.2774	3.39103	5.25706	3.56635	3.59209	3.57852	3.24657	3.00788	3.04918
SMAC_00431	1833	8399	2088	6767	5303	5189	25798	10392	5292	10.0331	6.02851	2.35266	1.67139	0.688674	3.14941	2.73054	1.69751	3.32669	2.5918	1.23429	0.741048	-0.538108	1.65508	1.44919	0.763421
SMAC_00432	1115	36023	20641	23683	24757	1154227	1225487	12348	9510	70.7415	97.9711	13.5359	12.8275	251.831	245.946	5.33376	5.01488	6.14448	6.61428	3.75872	3.68117	7.97631	7.9422	2.41515	2.32622
SMAC_00433	3309	22940	5255	20846	7725	54729	198442	30205	21049	15.1798	8.40462	4.01468	1.34871	4.02358	13.4197	4.39637	3.74016	3.92408	3.07118	2.00529	0.431585	2.00848	3.74628	2.13631	1.9031
SMAC_00434	744	2390	329	117	149	1271	940	533	309	7.03386	2.34027	0.100216	0.1157	0.41559	0.282723	0.345038	0.244197	2.81432	1.22667	-3.31881	-3.11154	-1.26677	-1.82254	-1.53517	-2.03388
SMAC_00435	315	520	35	2870	40	3716	0	689	0	3.61461	0.58803	5.80626	0.0733614	2.86984	0	1.05347	0	1.85384	-0.766038	2.53761	-3.76883	1.52097	-12	0.0751444	-12
SMAC_00436	3161	13955	10253	35422	58602	56261	208641	50646	55552	9.66661	17.166	7.14124	10.7104	4.32987	14.77	7.71672	10.3331	3.27301	4.10148	2.83618	3.42094	2.11432	3.8846	2.94799	3.3692
SMAC_00437	1307	110628	124531	943100	717753	11493549	7489601	895709	644779	185.335	504.248	459.841	317.262	2139.3	1282.3	330.068	290.062	7.534	8.97799	8.84499	8.30953	11.0629	10.3245	8.36662	8.18022
SMAC_00438	2555	1620	1159	16164	15944	95094	194253	35874	32301	1.38833	2.40068	4.03165	3.60516	9.05429	17.0131	6.7624	7.43328	0.473352	1.26344	2.01137	1.85006	3.1786	4.08857	2.75754	2.894
SMAC_00439	3238	178761	51120	5517996	6380054	242057	514636	5289384	4070476	120.883	83.5519	1086	1138.32	18.1858	35.5655	786.756	739.135	6.91747	6.3846	10.0848	10.1527	4.18474	5.15241	9.61977	9.52969
SMAC_00440	1945	5094	7321	119844	97260	194989	368162	144588	106106	5.73467	19.9202	39.2665	28.889	24.3884	42.357	35.8034	32.0757	2.51971	4.31616	5.29523	4.85245	4.60812	5.40453	5.16203	5.00341
SMAC_00441	2493	16737	8717	22277	19515	34463	95775	9236	7887	14.7002	18.5049	5.69455	4.52236	3.36297	8.59677	1.78432	1.86014	3.87777	4.20984	2.50958	2.17707	1.74974	3.1038	0.835378	0.895408
SMAC_00442	1097	14240	7283	37971	54434	67304	84886	36511	33984	28.4232	35.1355	22.0582	28.667	14.9254	17.3155	16.0298	18.2147	4.829	5.13486	4.46325	4.84132	3.8997	4.11399	4.00269	4.18703
SMAC_00443	1416	29842	22773	152239	70814	514437	446405	71439	51036	46.146	85.1136	68.5154	28.8918	88.3815	70.5458	24.2988	21.1918	5.52813	6.41132	6.09836	4.85259	6.46567	6.14049	4.60281	4.40544
SMAC_00444	1280	2240	935	1377	4583	10568	2111	882	2779	3.83184	3.86584	0.685566	2.06851	2.00851	0.369049	0.331872	1.27654	1.93804	1.95078	-0.544633	1.04859	1.00613	-1.43812	-1.5913	0.352237
SMAC_00445	1503	23503	8751	4731	4511	22085	30215	11952	10556	34.24	30.8135	2.00595	1.73393	3.57463	4.49852	3.82995	4.12948	5.09761	4.94549	1.00428	0.794048	1.83779	2.16945	1.93733	2.04596
SMAC_00446	1492	8504	3808	280298	218722	220324	513566	299962	270164	12.4803	13.5074	119.723	84.6919	35.924	77.0252	96.8299	106.467	3.64158	3.75567	6.90355	6.40415	5.16688	6.26726	6.59738	6.73426
SMAC_00447	3747	9034	5296	540	496	22176	85919	663	584	5.27917	7.48008	0.0918407	0.0764745	1.43977	5.13111	0.0852201	0.0916398	2.40031	2.90305	-3.44472	-3.70888	0.525834	2.35927	-3.55266	-3.44788
SMAC_00448	2908	272191	39764	15836	14531	375337	524914	23176	13546	204.95	72.3665	3.47037	2.88682	31.3992	40.3924	3.83845	2.73887	7.67913	6.17725	1.79509	1.52948	4.97266	5.33601	1.94052	1.45358
SMAC_00450	3054	98746	36580	30400	28183	81162	96250	73622	74927	70.7978	63.3894	6.34351	5.33134	6.46511	7.05241	11.6105	14.4253	6.14563	5.98617	2.66528	2.4145	2.69267	2.81812	3.53736	3.85053
SMAC_00451	1390	17314	5617	38639	31869	1231026	405715	46738	44714	27.2742	21.3861	17.7148	13.2456	215.449	65.3148	16.1945	18.914	4.76946	4.4186	4.14688	3.72744	7.7512	6.02934	4.01743	4.24138
SMAC_00452	1060	23594	23642	125880	88439	374424	377271	54284	42024	48.7377	118.038	75.6791	48.201	85.931	79.644	24.6648	23.3102	5.60697	6.8831	6.24182	5.59099	6.42511	6.31549	4.62438	4.54289
SMAC_00453	1596	36991	5936	10547	9020	122012	113740	77604	51737	50.7496	19.6835	4.21135	3.26507	18.5978	15.9473	23.4187	19.06	5.66532	4.29892	2.07428	1.70711	4.21706	3.99524	4.54959	4.25248
SMAC_00454	1008	3969	1190	13532	9074	26297	24790	23962	20140	8.62163	6.24782	8.55513	5.20064	6.34655	5.50328	11.4492	11.7477	3.10796	2.64335	3.09679	2.37869	2.66597	2.46029	3.51717	3.55431
SMAC_00455	624	5141	1159	587	410	6785	13679	193	494	18.0398	9.82972	0.599486	0.379593	2.64519	4.90541	0.148965	0.465476	4.17311	3.29715	-0.738203	-1.39748	1.40337	2.29437	-2.74695	-1.10322
SMAC_00456	2805	451740	95166	18865	19073	102657	141518	43314	31492	352.634	179.552	4.28597	3.9283	8.90324	11.2898	7.43717	6.6012	8.46203	7.48826	2.09962	1.9739	3.15433	3.49694	2.89475	2.72273
SMAC_00457	1564	1915	6160	135855	126624	169734	325107	150135	120098	2.68103	20.8442	55.3559	46.7733	26.4012	46.5152	46.2336	45.1496	1.42279	4.38158	5.79067	5.54761	4.72253	5.53963	5.53087	5.49664
SMAC_00458	1342	8877	3381	45203	51536	365709	240161	76309	65439	14.4838	13.3332	21.4655	22.1859	66.2942	40.0457	27.3864	28.6708	3.85637	3.73695	4.42394	4.47157	6.05081	5.32357	4.77539	4.84151
SMAC_00459	2640	74013	22202	15419	35374	60636	52280	137533	103307	61.3865	44.5072	3.72201	7.74103	5.58752	4.43136	25.0908	23.0081	5.93985	5.47597	1.89608	2.95253	2.48221	2.14775	4.64909	4.52407
SMAC_00460	1321	10378	2701	32367	31795	40845	88694	111781	113657	17.202	10.8209	15.6144	13.9051	7.52191	15.0244	40.7547	50.5881	4.10451	3.43575	3.9648	3.79754	2.9111	3.90924	5.34889	5.66073
SMAC_00461	2560	31418	11447	176630	90275	71212	110381	76665	74967	26.8725	23.6643	43.9693	20.3726	6.76714	9.6485	14.4235	17.2181	4.74806	4.56464	5.45843	4.34856	2.75855	3.27031	3.85034	4.10585
SMAC_00462	1089	11076	3181	804	487	27790	9896	3764	984	22.2702	15.4589	0.470493	0.258357	6.20802	2.03347	1.66469	0.531279	4.47704	3.95036	-1.08775	-1.95256	2.63413	1.02394	0.735255	-0.912459
SMAC_00463	6511	73000	20050	716013	455715	150685	282853	767707	583163	24.5496	16.297	70.0807	40.4356	5.63008	9.72117	56.7884	52.662	4.61763	4.02654	6.13095	5.33755	2.49316	3.28113	5.82753	5.71869
SMAC_00464	3724	34731	6875	125028	104209	143803	198131	197655	172413	20.421	9.77024	21.3955	16.1664	9.394	11.9055	25.5629	27.2217	4.35198	3.28839	4.41924	4.01493	3.23174	3.57356	4.67598	4.76669
SMAC_00465	898	3437	8983	362006	225470	238707	258796	260890	191501	8.38054	52.9404	256.9	145.054	64.6667	64.4892	139.924	125.386	3.06704	5.7263	8.00507	7.18045	6.01495	6.01099	7.1285	6.97024
SMAC_00466	1194	7033	945	299	2667	7639	9917	10485	15011	12.8975	4.18861	0.159585	1.29044	1.55641	1.85858	4.22937	7.39198	3.68902	2.06647	-2.6476	0.367861	0.638223	0.894202	2.08044	2.88596
SMAC_00467	1266	49444	13160	505849	362117	274472	284993	255521	221370	85.5163	55.0129	254.632	165.247	52.742	50.374	97.2087	102.811	6.41813	5.7817	7.99227	7.36848	5.72088	5.65461	6.60301	6.68385
SMAC_00468	537	8911	2089	1361	2053	28565	32437	1138	347	36.3347	20.5876	1.61514	2.20868	12.9405	13.5167	1.02066	0.379936	5.18327	4.36371	0.691656	1.14319	3.69383	3.75668	0.0294988	-1.39617
SMAC_00469	1361	16428	14463	26891	20334	490479	371550	18811	16073	26.4299	56.2396	12.5914	8.63144	87.6707	61.0892	6.6568	6.94375	4.7241	5.81352	3.65437	3.1096	6.45402	5.93285	2.73483	2.79571
SMAC_00470	3400	4112	3672	74990	57251	79424	168717	89773	73472	2.64815	5.71565	14.0556	9.72798	5.68283	11.1042	12.7168	12.7057	1.40499	2.51492	3.81307	3.28214	2.50661	3.47303	3.66867	3.6674
SMAC_00471	4140	124914	43728	13409	21879	94453	123737	72408	98143	66.0663	55.8987	2.06406	3.05313	5.55019	6.68813	8.42361	13.9384	6.04584	5.80474	1.04548	1.61029	2.47254	2.7416	3.07444	3.801
SMAC_00472	1873	20512	9768	90204	46982	209209	304800	67769	65535	23.9795	27.6001	30.6912	14.4915	27.1728	36.4152	17.4263	20.5727	4.58373	4.7866	4.93975	3.85713	4.76409	5.18647	4.12319	4.36266
SMAC_00473	1844	1493	4749	42412	62479	32459	266012	11433	6661	1.77283	13.6296	14.6573	19.5745	4.28219	32.2809	2.98615	2.1239	0.826057	3.76867	3.87354	4.29091	2.09835	5.01261	1.57829	1.08671
SMAC_00474	3232	12925	5075	121139	99083	15060	84445	33428	37990	8.75645	8.31011	23.8857	17.7111	1.13356	5.84667	4.9814	6.91119	3.13035	3.05487	4.57808	4.14658	0.180865	2.54761	2.31655	2.78894
SMAC_00475	3738	26176	11340	2299	6740	57550	34999	2998	1456	15.3332	16.0552	0.391945	1.04169	3.7454	2.09518	0.386282	0.229022	3.93859	4.00497	-1.35128	0.0589279	1.90512	1.06708	-1.37227	-2.12644
SMAC_00476	2413	192615	66702	12684	28724	131021	106853	16111	12534	174.784	146.293	3.34984	6.87711	13.2092	9.90912	3.21571	3.05413	7.44943	7.19272	1.74409	2.7818	3.72347	3.30876	1.68514	1.61076
SMAC_00477	1395	2111	1846	21918	14723	28193	104648	30099	24446	3.31347	7.00325	10.0127	6.09734	4.91654	16.7866	10.3918	10.3036	1.72834	2.80802	3.32376	2.60818	2.29764	4.06924	3.37737	3.36508
SMAC_00478	1869	1799	1365	12159	12124	66273	61255	55366	36294	2.10761	3.86514	4.14585	3.74762	8.6262	7.33395	14.2674	11.4178	1.07561	1.95052	2.05167	1.90597	3.10873	2.87459	3.83465	3.51321
SMAC_00479	2825	22287	8050	605996	358907	200492	208261	278303	305225	17.2744	15.0806	136.703	73.3976	17.2652	16.4966	47.4473	63.5268	4.11056	3.91463	7.0949	6.19766	4.10979	4.0441	5.56825	5.98929
SMAC_00480	816	2745	7776	139118	132831	110274	137925	101022	88218	7.36582	50.4322	108.647	94.0433	32.8757	37.8232	59.6263	63.5656	2.88085	5.65627	6.76351	6.55525	5.03895	5.2412	5.89788	5.99017
SMAC_00481	609	80	131	412	587	3167	3088	1812	474	0.287635	1.1384	0.431127	0.556851	1.26509	1.13466	1.43302	0.457632	-1.79769	0.187012	-1.21382	-0.844636	0.339245	0.18226	0.519061	-1.12774
SMAC_00482	2831	9969	2848	22551	41849	76337	129840	69022	79478	7.71047	5.32405	5.07635	8.54011	6.55975	10.263	11.7425	16.5068	2.94682	2.41252	2.34379	3.09426	2.71364	3.35938	3.55366	4.04499
SMAC_00483	959	12844	14579	19524	16640	116807	154044	23031	20281	29.3259	80.4547	12.974	10.0243	29.6307	35.9444	11.5666	12.4344	4.8741	6.3301	3.69756	3.32543	4.88902	5.1677	3.53189	3.63627
SMAC_00484	1664	107373	28123	55855	64025	116145	148740	30639	17626	141.29	89.4439	21.3911	22.2287	16.9801	20.0023	8.86816	6.2281	7.14251	6.48291	4.41894	4.47435	4.08577	4.32209	3.14863	2.63879
SMAC_00485	2316	29942	9666	3636	9940	24711	46713	6935	3012	28.3081	22.0877	1.00049	2.47951	2.59564	4.51341	1.44218	0.764666	4.82314	4.46517	0.000699665	1.31006	1.37609	2.17422	0.528253	-0.387099
SMAC_00486	1401	320	140	4051	9897	5356	4638	13908	13617	0.500128	0.528849	1.84268	4.08116	0.930025	0.740795	4.78122	5.71477	-0.999632	-0.919071	0.881804	2.02898	-0.104659	-0.432853	2.25738	2.51469
SMAC_00487	504	4573	3744	25039	11189	45120	35050	23483	21909	19.8673	39.314	31.6601	12.8256	21.7786	15.5619	22.4406	25.5592	4.31233	5.29697	4.98459	3.68096	4.44484	3.95995	4.48804	4.67577
SMAC_00488	1884	1519	823	4602	5237	33917	54928	9068	1590	1.76541	2.31186	1.55665	1.60591	4.37954	6.52407	2.31816	0.496217	0.820004	1.20905	0.638445	0.683387	2.13078	2.70577	1.21298	-1.01096
SMAC_00489	2433	12524	5420	87049	61702	64082	122525	124530	103374	11.2712	11.7896	22.8006	14.6513	6.40746	11.2691	24.6515	24.9818	3.49457	3.55944	4.511	3.87295	2.67975	3.4943	4.62361	4.64281
SMAC_00490	2841	9214	6408	292979	245489	353022	651568	676451	690275	7.10143	11.937	65.7189	49.9205	30.2289	51.3209	114.677	142.859	2.82811	3.57736	6.03824	5.64156	4.91786	5.68147	6.84144	7.15844
SMAC_00491	1962	54656	28033	837650	584053	273623	502766	236893	166585	60.9969	75.6158	272.075	171.978	33.927	57.342	58.1521	49.922	5.93066	6.24062	8.08786	7.42608	5.08436	5.84152	5.86176	5.6416
SMAC_00493	3405	38622	15969	163947	164694	228230	339223	221079	177459	24.8363	24.8201	30.684	27.9434	16.306	22.2933	31.271	30.6433	4.63438	4.63343	4.93941	4.80444	4.02733	4.47854	4.96676	4.9375
SMAC_00494	2060	1736	2179	55188	76302	251064	187374	158848	112338	1.84523	5.59799	17.0727	21.3987	29.649	20.3539	37.1387	32.0638	0.883804	2.48491	4.09362	4.41945	4.88991	4.34723	5.21485	5.00287
SMAC_00495	3072	61369	11400	32240	25209	106960	177181	71437	70855	43.7418	19.6393	6.68804	4.74081	8.47018	12.9063	11.1999	13.5614	5.45094	4.29567	2.74158	2.24513	3.08239	3.69	3.48541	3.76143
SMAC_00496	1285	9805	5615	8388	5180	240173	228773	23751	17053	16.7076	23.1254	4.15988	2.32887	45.4688	39.8389	8.90207	7.80284	4.06243	4.5314	2.05654	1.21963	5.5068	5.31611	3.15414	2.964
SMAC_00497	2052	42474	14274	3313	2621	227246	233063	1327	1707	45.3226	36.8138	1.02889	0.737918	26.9408	25.4157	0.311462	0.489115	5.50216	5.20217	0.0410902	-0.438468	4.75172	4.66765	-1.68287	-1.03175
SMAC_00498	1205	10642	5332	13115	18672	188268	398985	68140	48072	19.3377	23.4178	6.93596	8.95204	38.0086	74.0927	27.235	23.4563	4.27335	4.54953	2.7941	3.16222	5.24825	6.21126	4.76739	4.55191
SMAC_00499	1555	26999	8850	12970	12730	236479	310754	50184	48287	38.0177	30.12	5.31539	4.72951	36.996	44.719	15.5434	18.2581	5.2486	4.91265	2.41017	2.24169	5.2093	5.48282	3.95823	4.19046
SMAC_00500	1346	20578	10947	26991	108018	88492	131912	77400	68471	33.4755	43.042	12.7791	46.3628	15.9938	21.9303	27.6954	29.91	5.06503	5.42767	3.67571	5.5349	3.99944	4.45485	4.79158	4.90256
SMAC_00501	1094	13695	26976	713510	875802	895094	552498	670380	533659	27.4103	130.498	415.631	462.495	199.041	113.011	295.132	286.815	4.77665	7.02788	8.69916	8.85329	7.63693	6.82031	8.20521	8.16398
SMAC_00502	1790	6173	5909	5486	12999	81306	228790	4816	2329	7.55114	17.4704	1.95312	4.19542	11.05	28.6016	1.29582	0.765018	2.91669	4.12684	0.965778	2.06882	3.46597	4.83802	0.373868	-0.386434
SMAC_00503	2254	84619	19484	12072	15621	228313	356039	46593	44322	82.2021	45.7474	3.41311	4.00381	24.6416	35.3467	9.95586	11.5617	6.3611	5.51562	1.77109	2.00137	4.62302	5.14351	3.31555	3.53128
SMAC_00504	1452	13704	15540	404650	610817	217010	329686	538904	429267	20.6657	56.6404	177.598	243.032	36.3584	50.8089	178.754	173.827	4.36917	5.82376	7.47247	7.925	5.18422	5.66701	7.48184	7.4415
SMAC_00505	1139	23660	10519	18250	11466	171175	132794	37375	30888	45.4841	48.8757	10.2109	5.81576	36.5602	26.0892	15.8041	15.9449	5.50729	5.61105	3.35204	2.53997	5.1922	4.70538	3.98223	3.99502
SMAC_00506	1891	175867	33643	1353589	943972	417775	268519	2324782	1801869	203.639	94.1554	456.164	288.394	53.7456	31.7753	592.11	560.256	7.66987	6.55697	8.83341	8.1719	5.74808	4.98983	9.20972	9.12994
SMAC_00507	2087	25289	8983	50669	62718	169666	163532	57249	57528	26.5325	22.7793	15.472	17.3615	19.7772	17.5342	13.2117	16.2074	4.72969	4.50965	3.95158	4.11782	4.30577	4.1321	3.72374	4.01858
SMAC_00508	1913	17856	2135	3082572	26268	10321	12606	17333	9387	20.438	5.90643	1026.89	7.93287	1.3125	1.47458	4.36386	2.88514	4.35318	2.56229	10.0041	2.98784	0.392316	0.560303	2.1256	1.52864
SMAC_00509	2300	13794	5202	12979	10403	72110	157304	26622	27752	13.132	11.9697	3.59616	2.61306	7.62711	15.3044	5.57474	7.0945	3.71502	3.58132	1.84646	1.38574	2.93114	3.93588	2.47891	2.8267
SMAC_00510	426	17315	8857	8827	5981	39103	25453	11414	10451	88.9983	110.032	13.2047	8.11115	22.3302	13.3701	12.9045	14.4246	6.47571	6.78178	3.72298	3.01991	4.48092	3.74094	3.6898	3.85046
SMAC_00511	1733	510139	96217	21371	10291	277159	126344	28572	18990	644.554	293.83	7.85872	3.43066	38.9065	16.314	7.94061	6.4429	9.33216	8.19884	2.97429	1.77849	5.28194	4.02804	2.98925	2.68771
SMAC_00512	1573	11899	5020	56641	41562	130809	78569	143907	125954	16.5634	16.8895	22.9471	15.2646	20.2302	11.1771	44.0621	47.0802	4.04993	4.07806	4.52024	3.93212	4.33844	3.48247	5.46147	5.55705
SMAC_00513	1153	8098	10136	15000	14760	140042	195768	42174	49769	15.3786	46.5243	8.29062	7.39564	29.5475	37.9943	17.6168	25.3796	3.94285	5.53991	3.05148	2.88667	4.88497	5.24771	4.13888	4.6656
SMAC_00514	2844	14038	4762	523457	564126	46127	76075	189866	102083	10.808	8.86139	117.294	114.595	3.94564	5.98574	32.1536	21.1047	3.43403	3.14753	6.87399	6.8404	1.98026	2.58153	5.00691	4.39949
SMAC_00515	1482	3834	3220	207527	192148	199981	123838	848788	592685	5.66465	11.4987	89.2384	74.9042	32.8271	18.6987	275.844	235.142	2.50199	3.5234	6.47959	6.22697	5.03682	4.22487	8.10771	7.87739
SMAC_00516	1692	2339	1911	1179	933	21446	30714	3049	727	3.02691	5.97726	0.444057	0.318566	3.08346	4.06202	0.867899	0.252633	1.59784	2.57949	-1.17118	-1.65033	1.62455	2.0222	-0.204401	-1.98489
SMAC_00517	2361	10101	8505	30671	34374	24157	129043	93278	81637	9.3678	19.0643	8.27861	8.4111	2.48908	12.2305	19.0281	20.3304	3.22771	4.2528	3.04939	3.07229	1.31561	3.61241	4.25006	4.34557
SMAC_00518	1331	26768	1052003	284888	57401	15367	19886017	14254	16669	44.0359	4182.93	136.402	24.9149	2.80869	3343.3	5.15787	7.36354	5.46061	12.0303	7.09172	4.63894	1.4899	11.7071	2.36678	2.8804
SMAC_00519	1724	2220	35041	2409	7749	11052	3452398	8578	10126	2.81958	107.568	0.890481	2.59673	1.55954	448.115	2.39641	3.45347	1.49548	6.7491	-0.167343	1.3767	0.641118	8.80772	1.26087	1.78805
SMAC_00520	1814	25836	21061	1281	237	6273	980985	3642	646	31.1858	61.4446	0.450026	0.0754796	0.84126	121.013	0.966974	0.209387	4.96282	5.94121	-1.15192	-3.72777	-0.249376	6.91901	-0.0484513	-2.25575
SMAC_00521	1891	11570	20687	2546	2929	5988	933895	6822	4740	13.3971	57.8959	0.85801	0.894842	0.77034	110.513	1.73753	1.47381	3.74385	5.85539	-0.220934	-0.160295	-0.376433	6.78807	0.797038	0.559552
SMAC_00522	1581	4200	61061	12984	4857	4333	1440331	1682	2840	5.81683	204.397	5.23362	1.77482	0.666729	203.862	0.512397	1.05619	2.54023	7.67523	2.38781	0.827674	-0.584829	7.67145	-0.964667	0.0788681
SMAC_00523	1006	1411	18222	0	0	492	82956	335	221	3.07113	95.8606	0	0	0.118976	18.4525	0.160383	0.129166	1.61877	6.58287	-12	-12	-3.07126	4.20575	-2.64041	-2.9527
SMAC_00524	796	21776	149566	2128	10718	189653	726403	2530	2787	59.901	994.402	1.70366	7.77892	57.9614	204.207	1.5308	2.05863	5.90451	9.95769	0.768641	2.95957	5.85702	7.67389	0.614289	1.04169
SMAC_00525	851	24160	15609	1395	2362	28396	57920	2131	2002	62.1636	97.0706	1.04465	1.6035	8.11745	15.2302	1.20605	1.38322	5.958	6.60096	0.0630168	0.681224	3.02103	3.92886	0.270292	0.468025
SMAC_00526	676	2516	646273	5610	7709	86889	2723681	6565	4397	8.14954	5059.55	5.28861	6.58825	31.2687	901.603	4.67735	3.82441	3.02672	12.3048	2.40289	2.71989	4.96665	9.81635	2.22569	1.93524
SMAC_00527	7514	380037	115426	8178	1984	198741	4669588	8655	891	110.745	81.297	0.693587	0.152542	6.43441	139.063	0.554764	0.0697207	6.7911	6.34513	-0.52785	-2.71272	2.68581	7.1196	-0.850055	-3.84227
SMAC_00528	618	890	490	0	0	9010	398	30	0	3.15334	4.19614	0	0	3.54673	0.144112	0.02338	0	1.65688	2.06906	-12	-12	1.82649	-2.79474	-5.41858	-12
SMAC_00529	1082	8401	6953	1402	3668	41033	144334	5010	2188	17.0009	34.0085	0.825745	1.95849	9.22568	29.8502	2.23009	1.18898	4.08754	5.08782	-0.276231	0.969739	3.20565	4.89967	1.1571	0.249727
SMAC_00530	2437	21779	6945	132746	308377	112741	185815	842654	501972	19.5682	15.082	34.7129	73.1046	11.2543	17.062	166.535	121.11	4.29044	3.91476	5.1174	6.19189	3.4924	4.09272	7.37968	6.92017
SMAC_00531	2310	64504	23532	481	703	25929	1782	1268	0	61.1426	53.9124	0.132696	0.175817	2.73065	0.172624	0.264374	0	5.93411	5.75255	-2.9138	-2.50785	1.44924	-2.53429	-1.91935	-12
SMAC_00532	2108	14182	8593	5915212	12076117	43563	1787194	1305788	1023218	14.7311	21.5733	1788.24	3309.6	5.02735	189.717	298.342	285.399	3.8808	4.43117	10.8043	11.6924	2.3298	7.56771	8.22082	8.15684
SMAC_00533	735	2417	11603	2542377	2407212	203613	7390058	643185	441606	7.20043	83.5459	2204.34	1892.11	67.3923	2249.92	421.464	353.267	2.84808	6.3845	11.1061	10.8858	6.07451	11.1357	8.71927	8.46461
SMAC_00534	887	12202	8379	89262	68515	41386	65018	80681	68621	30.1215	49.9932	64.131	44.6252	11.3507	16.4027	43.8086	45.4871	4.91272	5.64366	6.00295	5.47979	3.50471	4.03586	5.45314	5.50739
SMAC_00535	1440	13646	6578	9638	13415	415813	385382	8525	12957	20.7497	24.1754	4.2653	5.38204	70.247	59.8873	2.85131	5.29051	4.37502	4.59547	2.09265	2.42815	6.13436	5.90418	1.51162	2.40341
SMAC_00536	771	7406	1928	940	2384	3095	4634	390	205	21.0329	13.2341	0.77696	1.78637	0.976559	1.34495	0.243625	0.156334	4.39457	3.72619	-0.364087	0.837027	-0.0342209	0.427556	-2.03726	-2.67729
SMAC_00537	1003	26733	300164	427655	359108	92600	1230561	506486	352663	58.3601	1583.8	271.718	206.844	22.4596	274.541	243.208	206.735	5.86691	10.6292	8.08596	7.6924	4.48926	8.10088	7.92605	7.69164
SMAC_00538	2224	21197	7364	1962	2648	207804	533692	2365	1691	20.8693	17.5235	0.562198	0.687863	22.7306	53.6984	0.512163	0.447058	4.38331	4.13122	-0.830849	-0.539808	4.50657	5.74681	-0.965324	-1.16147
SMAC_00539	1628	32229	23526	65846	72538	819534	716700	36922	26130	43.3472	76.4779	25.7751	25.7413	122.463	98.5119	10.923	9.43714	5.43787	6.25697	4.68791	4.68601	6.9362	6.62223	3.4493	3.23835
SMAC_00540	1332	4621	2479	80	1852	12014	28565	940	644	7.59628	9.84951	0.0382746	0.803258	2.1942	4.79883	0.339888	0.284274	2.92529	3.30005	-4.70747	-0.316064	1.13369	2.26268	-1.55687	-1.81465
SMAC_00541	1104	61977	25527	10695	17931	1122050	912098	25017	11970	122.922	122.369	6.17358	9.38326	247.249	184.875	10.9139	6.375	6.9416	6.9351	2.62611	3.23009	7.94982	7.53041	3.44809	2.67243
SMAC_00542	1029	18368	50510	66888	51464	994739	959970	444614	320097	39.0855	259.779	41.4246	28.8939	235.172	208.76	208.104	182.903	5.28856	8.02114	5.37242	4.85269	7.87757	7.7057	7.70116	7.51494
SMAC_00543	1800	1881	1155	1977	580	3609	3058	5667	5630	2.28815	3.39587	0.699938	0.186155	0.48776	0.380164	1.51633	1.83904	1.19418	1.76378	-0.514701	-2.42543	-1.03576	-1.39531	0.600581	0.878953
SMAC_00544	687	1185	560	1823	3125	6051	22490	6944	2498	3.77686	4.31393	1.69105	2.62792	2.14271	7.32552	4.86816	2.13792	1.91719	2.109	0.757915	1.39392	1.09943	2.87293	2.28338	1.09621
SMAC_00545	1587	1209355	255386	4669	8741	2545047	468437	6141	5495	1668.58	851.652	1.87487	3.18202	390.132	66.0511	1.86369	2.03585	10.7044	9.73412	0.906794	1.66994	8.60782	6.04551	0.898164	1.02563
SMAC_00546	1688	6996	3098	37696	43381	144672	231527	16926	18150	9.07499	9.71295	14.2314	14.8472	20.8499	30.6927	4.82941	6.32207	3.1819	3.27991	3.83101	3.89212	4.38197	4.93982	2.27185	2.6604
SMAC_00547	1086	747	410	12565	26097	15474	25291	31835	31681	1.50612	1.998	7.37323	13.8829	3.46629	5.21125	14.1185	17.1524	0.590837	0.998559	2.8823	3.79523	1.79339	2.38163	3.81951	4.10034
SMAC_00548	583	1227	344	0	125	10139	7130	56	3	4.60835	3.12271	0	0.123868	4.23076	2.7367	0.0462628	0.00302557	2.20425	1.6428	-12	-3.01312	2.08092	1.45244	-4.434	-8.36858
SMAC_00549	933	22537	25157	99578	53411	581270	426987	125037	129008	52.8912	142.698	68.0154	33.0725	151.561	102.409	64.5459	81.2999	5.72496	7.15683	6.08779	5.04756	7.24376	6.6782	6.01225	6.34518
SMAC_00550	3244	16440	10726	104566	107611	216254	305972	218496	192983	11.0966	17.4984	20.5416	19.1644	16.2172	21.106	32.4395	34.9779	3.47205	4.12915	4.36048	4.26035	4.01945	4.39958	5.01968	5.12837
SMAC_00551	3277	24419	15514	120747	41977	32207	48603	14193	8967	16.3163	25.0547	23.4815	7.40037	2.39093	3.31889	2.08598	1.60889	4.02824	4.64701	4.55345	2.8876	1.25757	1.7307	1.06072	0.686064
SMAC_00552	979	8822	8338	35852	31029	269460	395187	9136	5162	19.7312	45.0735	23.3376	18.3106	66.9582	90.3287	4.49454	3.10021	4.30241	5.49421	4.54458	4.19461	6.06519	6.49711	2.16817	1.63236
SMAC_00553	4239	14571	8981	22258	20434	38962	47979	4521	955	7.52653	11.2125	3.34617	2.78489	2.23599	2.53276	0.513669	0.132463	2.91199	3.48704	1.74251	1.47762	1.16091	1.34071	-0.96109	-2.91634
SMAC_00554	5590	57371	32343	28311	18240	38681	67839	35397	28046	22.4724	30.6204	3.22752	1.88509	1.68336	2.71565	3.04977	2.94995	4.49008	4.93642	1.69043	0.914631	0.751347	1.4413	1.6087	1.56069
SMAC_00555	1680	14374	11909	163713	108568	541929	670860	120560	105046	18.7343	37.5153	62.1011	37.3346	78.4739	89.3569	34.5626	36.7642	4.22761	5.22941	5.95655	5.22244	6.29414	6.48151	5.11114	5.20023
SMAC_00556	330	40	4645	1243	494	226	1430	5744	8977	0.265409	74.4927	2.40039	0.864831	0.166604	0.969678	8.38325	15.9946	-1.91371	6.21903	1.26327	-0.209509	-2.5855	-0.0444217	3.06751	3.99951
SMAC_00557	985	48962	20649	60329	66089	81559	179987	63050	60839	108.841	110.944	39.0315	38.7625	20.1432	40.8894	30.8291	36.3163	6.76608	6.79369	5.28657	5.27659	4.33222	5.35365	4.94622	5.18254
SMAC_00558	315	251	0	35	0	611	84	100	0	1.74475	0	0.0708081	0	0.471871	0.0596725	0.152898	0	0.803017	-12	-3.81994	-12	-1.08354	-4.06679	-2.70936	-12
SMAC_00559	1128	14542	3784	330	70	7346	764	100	0	28.2283	17.7535	0.186436	0.0358515	1.58429	0.151562	0.0426975	0	4.81907	4.15003	-2.42325	-4.80182	0.663834	-2.72202	-4.5497	-12
SMAC_00560	1529	17778	8051	5569	42334	200239	362433	30398	21942	25.4592	27.8666	2.32111	15.9956	31.8591	53.0427	9.57524	8.4377	4.67011	4.80047	1.21481	3.9996	4.99363	5.72908	3.25931	3.07685
SMAC_00561	1733	71623	10948	7772	45812	454843	1129962	12564	12362	90.4947	33.4332	2.85798	15.2721	63.8492	145.905	3.49174	4.19416	6.49976	5.06321	1.515	3.93283	5.9966	7.18889	1.80394	2.06838
SMAC_00562	982	88575	111631	1909245	4401330	4164734	2775479	7810157	5539321	197.501	601.611	1239.01	2589.35	1031.73	632.459	3830.54	3316.65	7.62571	9.23269	10.275	11.3384	10.0109	9.30483	11.9033	11.6955
SMAC_00563	2085	36097	14729	129757	86444	95987	77718	92419	75823	37.9083	37.386	39.6598	23.9523	11.1995	8.34106	21.3485	21.3821	5.24444	5.22443	5.3096	4.58209	3.48536	3.06023	4.41606	4.41833
SMAC_00564	837	1697	1828	3123	2278	2023	202	3647	1938	4.43941	11.5583	2.37778	1.57234	0.58798	0.0540047	2.09856	1.36139	2.15037	3.53085	1.24962	0.652914	-0.766161	-4.21077	1.0694	0.445084
SMAC_00565	1444	31234	8558	37473	12776	27670	1355	849	1370	47.3619	31.3651	16.5378	5.11147	4.66159	0.20998	0.283173	0.557839	5.56566	4.97109	4.04769	2.35374	2.22082	-2.25168	-1.82024	-0.84208
SMAC_00566	1784	15952	3640	142048	17326	69675	73840	14894	12327	19.5789	10.7981	50.7418	5.61076	9.50111	9.26195	4.02095	4.06273	4.29123	3.43271	5.6651	2.4882	3.2481	3.21132	2.00754	2.02245
SMAC_00567	726	23294	2425	1417	31	6058	3026	96	35	70.2549	17.6774	1.24382	0.0246685	2.02995	0.932691	0.0636864	0.0283457	6.13453	4.14383	0.314781	-5.34118	1.02144	-0.100528	-3.97287	-5.14073
SMAC_00568	1047	9093	1919	812	702	2907	5149	1743	173	19.0165	9.69997	0.494236	0.387355	0.675446	1.10048	0.801794	0.0971526	4.24918	3.27798	-1.01673	-1.36827	-0.566088	0.138132	-0.318697	-3.3636
SMAC_00569	453	0	35	234	170	0	101	0	22	0	0.408895	0.329187	0.216805	0	0.0498918	0	0.0285548	-12	-1.2902	-1.60302	-2.20553	-12	-4.32505	-12	-5.13012
SMAC_00570	471	1332	3271	7353	11897	81930	50891	1721	2519	6.19231	36.7538	9.94876	14.5927	42.3169	24.1783	1.75984	3.14458	2.63048	5.19982	3.31452	3.86717	5.40316	4.59564	0.81544	1.65287
SMAC_00571	3426	10655	6772	10850	14510	320316	309924	12010	6908	6.80981	10.461	2.01822	2.4468	22.7449	20.2429	1.68837	1.18555	2.76761	3.38694	1.01308	1.2909	4.50747	4.33935	0.755631	0.245557
SMAC_00572	1434	10797	4241	0	127	46399	17991	469	0	16.4863	15.6517	0	0.051165	7.87139	2.80745	0.15752	0	4.0432	3.96825	-12	-4.2887	2.97662	1.48926	-2.66639	-12
SMAC_00573	6023	268378	58609	204043	165064	103934	113956	855437	952112	97.567	51.4984	21.5891	15.8328	4.19795	4.2338	68.4049	92.9459	6.60832	5.68646	4.43223	3.98485	2.06968	2.08195	6.09603	6.53832
SMAC_00574	936	17777	2848	0	0	2537	590	21	0	41.5864	16.103	0	0	0.659382	0.141053	0.0108058	0	5.37804	4.00926	-12	-12	-0.600814	-2.82569	-6.53206	-12
SMAC_00575	1980	8208	1591	0	0	6818	6349	59	0	9.07698	4.25253	0	0	0.837691	0.717539	0.0143516	0	3.18221	2.08832	-12	-12	-0.255509	-0.47887	-6.12265	-12
SMAC_00576	414	2420	1124	60	0	357	0	0	0	12.7992	14.3684	0.0923584	0	0.209778	0	0	0	3.67799	3.84483	-3.43661	-12	-2.25306	-12	-12	-12
SMAC_00577	2107	10106	10287	35837	26675	272227	672043	120614	119092	10.5023	25.8384	10.8391	7.31406	31.431	71.3737	27.5705	33.2333	3.39263	4.69145	3.43817	2.87067	4.97412	6.15732	4.78506	5.05456
SMAC_00578	3189	36766	13685	0	0	27661	1975	208	350	25.2442	22.7108	0	0	2.11011	0.138586	0.0314138	0.064531	4.65788	4.50531	-12	-12	1.07732	-2.85115	-4.99246	-3.95386
SMAC_00579	531	5552	2900	124	0	3911	977	97	273	22.8941	28.9032	0.148817	0	1.79178	0.411724	0.0879811	0.30229	4.51691	4.85316	-2.74839	-12	0.841396	-1.28025	-3.50666	-1.726
SMAC_00580	1443	14453	5047	1346	781	9066	781	1467	2284	21.9311	18.5101	0.594435	0.312682	1.52842	0.121113	0.489639	0.930647	4.45491	4.21024	-0.75041	-1.67723	0.612037	-3.04558	-1.03021	-0.103694
SMAC_00581	669	5337	2822	0	99	4921	2204	545	354	17.4679	22.3241	0	0.0854924	1.78945	0.73721	0.392358	0.311123	4.12663	4.48053	-12	-3.54806	0.839516	-0.439853	-1.34976	-1.68444
SMAC_00582	1529	32849	9064	0	0	25317	4710	4565	48	47.0418	31.3729	0	0	4.02807	0.689317	1.43796	0.0184582	5.55587	4.97145	-12	-12	2.01009	-0.53676	0.524019	-5.7596
SMAC_00583	2067	33052	16373	0	0	9188	2171	0	257	35.0128	41.9208	0	0	1.08137	0.235031	0	0.0731051	5.12981	5.3896	-12	-12	0.112855	-2.08908	-12	-3.77388
SMAC_00584	1206	40269	26485	0	0	16671	4189	187	697	73.1127	116.224	0	0	3.36284	0.777264	0.0746804	0.339814	6.19205	6.86076	-12	-12	1.74968	-0.363523	-3.74313	-1.55718
SMAC_00585	1128	5848	5603	0	360	8180	101	25	45	11.3519	26.2878	0	0.184379	1.76415	0.0200363	0.0106744	0.0234563	3.50486	4.71632	-12	-2.43925	0.818976	-5.64124	-6.5497	-5.41388
SMAC_00586	621	597	70	313	150	2359	669	7928	3971	2.105	0.596552	0.321202	0.139546	0.92412	0.241068	6.14871	3.75979	1.07382	-0.745279	-1.63845	-2.84118	-0.113847	-2.05249	2.62028	1.91065
SMAC_00587	708	14986	4214	0	0	3611	3574	149	100	46.347	31.4995	0	0	1.24076	1.12961	0.10136	0.0830466	5.5344	4.97726	-12	-12	0.31122	0.175819	-3.30244	-3.58993
SMAC_00588	1044	6933	3155	243	0	4157	2425	144	0	14.5408	15.9934	0.148331	0	0.968661	0.519777	0.0664315	0	3.86204	3.99941	-2.75311	-12	-0.0459365	-0.944036	-3.91199	-12
SMAC_00589	519	847	438	105	170	0	90	521	240	3.57343	4.46631	0.128928	0.189234	0	0.0388044	0.483484	0.271894	1.83731	2.15908	-2.95536	-2.40175	-12	-4.68764	-1.04846	-1.87889
SMAC_00590	636	1421	770	0	53	87	1314	389	0	4.89222	6.40731	0	0.0481435	0.0332778	0.462321	0.294581	0	2.29049	2.67972	-12	-4.37652	-4.9093	-1.11303	-1.76326	-12
SMAC_00591	765	16769	10931	94	0	1057	574	218	45	47.9971	75.6207	0.0783054	0	0.336129	0.167902	0.137248	0.0345865	5.58487	6.24071	-3.67474	-12	-1.57291	-2.57431	-2.86514	-4.85365
SMAC_00592	531	4681	3836	80	84	2725	101	171	16	19.3025	38.2319	0.0960109	0.091391	1.24843	0.042563	0.155101	0.0177166	4.27071	5.25671	-3.38066	-3.4518	0.320115	-4.55426	-2.68872	-5.81875
SMAC_00593	1071	1800	398	559	237	1843	1317	1499	2252	3.68004	1.96669	0.332619	0.127843	0.418628	0.275171	0.6741	1.23633	1.87972	0.975769	-1.58806	-2.96755	-1.25626	-1.8616	-0.568966	0.306063
SMAC_00594	1302	5940	1336	0	0	4439	1079	99	40	9.98952	5.43047	0	0	0.829404	0.185445	0.0366215	0.0180636	3.32041	2.44108	-12	-12	-0.269852	-2.43093	-4.77116	-5.79077
SMAC_00595	666	803	858	1147	4774	5069	3883	167	83	2.64004	6.81797	1.09753	4.1412	1.85157	1.30466	0.120769	0.0732755	1.40056	2.76934	0.134254	2.05005	0.88875	0.383679	-3.04968	-3.77052
SMAC_00597	2219	9292	8265	18460	23875	152660	289439	40176	35138	9.16898	19.7119	5.30151	6.21591	16.7363	29.1881	8.7201	9.31054	3.19676	4.30099	2.4064	2.63597	4.06491	4.86731	3.12434	3.21887
SMAC_00598	1631	5844	4549	2285	2706	115526	496508	2505	1132	7.84558	14.7606	0.892807	0.9585	17.2313	68.1205	0.739717	0.408082	2.97188	3.88368	-0.16358	-0.0611491	4.10696	6.09002	-0.434954	-1.29307
SMAC_00599	1197	704	595	271	0	4604	17221	2535	181	1.2878	2.63066	0.144278	0	0.935693	3.21936	1.01999	0.0889078	0.364906	1.39543	-2.79308	-12	-0.0958929	1.68677	0.0285548	-3.49155
SMAC_00600	1572	6115	945	1531	1824	101	666	767	722	8.51752	3.18142	0.620652	0.670333	0.0156301	0.0948041	0.234993	0.270047	3.09043	1.66967	-0.688144	-0.57705	-5.99953	-3.39891	-2.08931	-1.88872
SMAC_00601	3306	10817	5290	60947	47289	55401	61372	28716	21127	7.16429	8.46828	11.7483	8.26372	4.07668	4.15406	4.18344	3.75742	2.84082	3.08207	3.55438	3.04679	2.0274	2.05452	2.06469	1.90974
SMAC_00602	4228	77745	35144	363807	583325	446574	490067	1006604	1053513	40.263	43.9904	54.8354	79.7066	25.6951	25.9374	114.666	146.508	5.33138	5.45912	5.77704	6.31663	4.68342	4.69696	6.8413	7.19483
SMAC_00603	2514	22499	8823	45495	83294	44834	12529	219729	179899	19.596	18.5735	11.5325	19.1411	4.33845	1.11521	42.0954	42.0745	4.29249	4.21517	3.52763	4.2586	2.11718	0.157316	5.39559	5.39487
SMAC_00604	1761	17760	13473	201192	178961	621439	739687	145786	118289	22.0827	40.4899	72.8076	58.7107	85.8482	93.9927	39.872	39.4948	4.46485	5.33949	6.18602	5.87555	6.42372	6.55448	5.31731	5.30359
SMAC_00605	1830	4865	4440	156370	121372	254443	579733	108485	112527	5.82104	12.8403	54.4537	38.3165	33.8245	70.8896	28.5516	36.1544	2.54128	3.6826	5.76696	5.25989	5.08	6.1475	4.8355	5.1761
SMAC_00606	908	149705	34214	1203	1273	265947	398458	2873	405	361.01	199.416	0.844316	0.809955	71.2527	98.1979	1.52392	0.262255	8.4959	7.63964	-0.244145	-0.304086	6.15487	6.61762	0.607786	-1.93096
SMAC_00607	1528	8934	14665	1302777	1350929	700508	1261345	819930	710775	12.8024	50.7927	543.34	510.773	111.527	184.721	258.443	273.504	3.67834	5.66655	9.08571	8.99654	6.80126	7.5292	8.0137	8.09542
SMAC_00608	2190	37042	13946	345898	368410	285800	357650	180455	148640	37.0356	33.7014	100.654	97.1865	31.7476	36.5443	39.686	39.9068	5.21084	5.07474	6.65325	6.60268	4.98857	5.19157	5.31056	5.31856
SMAC_00609	4284	2094	616	283	128	41191	30352	1557	749	1.07028	0.76098	0.0420981	0.0172615	2.33908	1.58542	0.175046	0.102799	0.0979844	-0.394069	-4.5701	-5.8563	1.22594	0.664862	-2.5142	-3.28211
SMAC_00610	4549	220434	42522	228854	265853	145842	127757	304500	249464	106.104	49.4698	32.0603	33.7632	7.79936	6.28455	32.2391	32.2439	6.72933	5.62848	5.00272	5.07738	2.96336	2.65181	5.01074	5.01095
SMAC_00611	1131	21916	34201	102011	103471	1252161	985032	97615	94934	42.4295	160.036	57.4791	52.8536	269.333	194.892	41.5687	49.3531	5.407	7.32225	5.84496	5.72393	8.07325	7.60653	5.37742	5.62507
SMAC_00612	1205	1516	1454	746885	145569	2551	1398	2582	3984	2.75474	6.38586	394.995	69.7911	0.51501	0.259613	1.032	1.94396	1.46192	2.67488	8.62569	6.12497	-0.957328	-1.94557	0.0454481	0.958999
SMAC_00613	3281	18995	6599	55611	76323	102847	130572	131994	107159	12.6766	10.6442	10.8014	13.439	7.62566	8.90532	19.3758	19.2034	3.66409	3.412	3.43315	3.74836	2.93086	3.15467	4.27619	4.26329
SMAC_00614	3514	29766	11840	1876	3124	100683	125768	8593	5043	18.5476	17.8317	0.340217	0.513603	6.97022	8.00892	1.17776	0.843806	4.21316	4.15637	-1.55547	-0.961274	2.8012	3.00161	0.23604	-0.245017
SMAC_00615	2327	251330	35895	24525	30019	370252	399704	41274	36874	236.492	81.6356	6.71642	7.45278	38.7073	38.4368	8.54264	9.31706	7.88565	6.35113	2.74769	2.89778	5.27453	5.26442	3.09468	3.21988
SMAC_00616	5544	10283	10717	1645961	1407528	256445	578909	1394690	1395620	4.06131	10.2304	189.2	146.674	11.2529	23.3664	121.162	148.013	2.02194	3.35479	7.56377	7.19647	3.49222	4.54637	6.92079	7.20958
SMAC_00617	423	5067	1254	724	415	7520	6122	58	109	26.2289	15.6891	1.09075	0.566795	4.32484	3.23861	0.0660389	0.15151	4.71308	3.9717	0.125315	-0.8191	2.11265	1.69537	-3.92054	-2.72251
SMAC_00618	1209	13542	5981	580	65	21565	9949	497	68	24.5259	26.1812	0.305722	0.0310603	4.33926	1.84145	0.197989	0.0330703	4.61624	4.71046	-1.70971	-5.00878	2.11745	0.880838	-2.3365	-4.91832
SMAC_00619	3122	177384	43668	155475	156995	268687	717991	202410	173661	124.409	74.024	31.7361	29.0517	20.9366	51.4626	31.2256	32.7058	6.95894	6.20992	4.98805	4.86055	4.38795	5.68545	4.96466	5.03147
SMAC_00620	911	25315	44351	227749	662721	2125115	781705	450719	526890	60.8455	257.648	159.317	420.272	567.487	192.013	238.287	340.061	5.92708	8.00926	7.31576	8.71518	9.14844	7.58506	7.89655	8.40965
SMAC_00621	1742	2374	1568	65646	143591	49833	80370	183776	130771	2.98402	4.76365	24.0152	47.6209	6.95923	10.3241	50.8104	44.1386	1.57726	2.25207	4.58587	5.57352	2.79893	3.36794	5.66705	5.46397
SMAC_00622	2380	25481	4885	25894	33398	155004	126147	30522	32371	23.4427	10.8625	6.93342	8.10703	15.8438	11.8606	6.17658	7.99713	4.55107	3.44128	2.79357	3.01917	3.98584	3.5681	2.62681	2.99948
SMAC_00623	723	5561	5254	11517	9443	311593	178610	24185	17990	16.8416	38.4586	10.1514	7.54554	104.844	55.2806	16.1109	14.6301	4.07396	5.26524	3.34361	2.91562	6.71209	5.7887	4.00997	3.87087
SMAC_00624	760	37905	9133	3152	3875	22159	20220	12486	1509	109.207	63.5978	2.643	2.94562	7.09298	5.95351	7.91265	1.16743	6.77093	5.9909	1.40218	1.55857	2.82639	2.57374	2.98416	0.223336
SMAC_00625	1858	106191	112997	1060164	656922	7252017	7292400	1618405	1478070	125.144	321.857	363.624	204.262	949.523	878.275	419.521	467.74	6.96745	8.33028	8.5063	7.67427	9.89106	9.77853	8.7126	8.86956
SMAC_00626	875	81328	122321	323256	188426	4392021	2058089	352278	302336	203.517	739.835	235.431	124.409	1221.09	526.334	193.905	203.159	7.66901	9.53106	7.87916	6.95895	10.254	9.03984	7.59921	7.66647
SMAC_00627	3017	424534	93394	143885	167768	808149	1833760	217934	186565	308.11	163.827	30.3924	32.1257	65.1641	136.011	34.7906	36.3588	8.2673	7.35603	4.92564	5.00565	6.02601	7.08758	5.12063	5.18423
SMAC_00628	1049	20945	13781	21439	7488	290078	404407	28052	17692	43.7194	69.526	13.0243	4.12391	67.2716	86.2678	12.8795	9.91646	5.4502	6.11948	3.70313	2.04401	6.07192	6.43075	3.68701	3.30983
SMAC_00629	1769	30332	11831	7080	8975	51078	78233	38483	23346	37.5441	35.3945	2.55053	2.93106	7.02422	9.89618	10.4774	7.75961	5.23052	5.14545	1.3508	1.55142	2.81234	3.30687	3.38921	2.95598
SMAC_00630	2201	11375	7759	183324	182119	393693	517781	364568	312333	11.3162	18.6564	53.0792	47.8028	43.5141	52.6419	79.7757	83.4359	3.50032	4.2216	5.73008	5.57902	5.44341	5.71814	6.31788	6.3826
SMAC_00631	2159	447805	82818	803548	1226147	1589983	1754594	626637	543279	454.156	203.009	237.184	328.102	179.156	181.857	139.79	147.954	8.82705	7.6654	7.88986	8.358	7.48507	7.50666	7.12712	7.209
SMAC_00632	1023	22464	5274	568	1390	125839	235328	1416	1641	48.0818	27.2839	0.353833	0.784978	29.9248	51.4759	0.666653	0.943166	5.58742	4.76998	-1.49886	-0.349275	4.90327	5.68582	-0.584993	-0.0844164
SMAC_00633	2099	160403	32158	384843	392499	364864	517112	362992	311829	167.328	81.0809	116.841	108.03	42.2874	55.1287	83.2907	87.3493	7.38654	6.34129	6.86841	6.75529	5.40216	5.78473	6.38008	6.44872
SMAC_00634	2837	8571	8710	342361	194714	584468	554291	359069	383319	6.61517	16.248	76.9042	39.6512	50.118	43.7204	60.958	79.4431	2.72578	4.02219	6.26499	5.30929	5.64726	5.45023	5.92974	6.31185
SMAC_00635	2887	50741	17695	65222	82512	86895	159137	150144	136075	38.4841	32.4374	14.397	16.5116	7.32218	12.3347	25.048	27.7132	5.26619	5.01959	3.8477	4.04541	2.87227	3.62466	4.64662	4.7925
SMAC_00636	276	327	490	0	0	0	88	0	0	2.59423	9.3957	0	0	0	0.0713476	0	0	1.3753	3.232	-12	-12	-12	-3.80899	-12	-12
SMAC_00637	1775	44142	69500	2697246	2037761	10513048	8168236	1340323	1211446	54.4531	207.219	968.384	663.244	1440.86	1029.76	363.683	401.292	5.76694	7.69501	9.91944	9.3734	10.4927	10.0081	8.50654	8.64851
SMAC_00638	2467	15711	9382	561844	309535	87711	290361	412962	290816	13.9445	20.1265	145.135	72.4868	8.64922	26.3375	80.6219	69.3113	3.80163	4.33103	7.18125	6.17965	3.11257	4.71905	6.3331	6.11502
SMAC_00639	4121	38353	11474	14474	3550	30994	130848	2589	184	20.3782	14.7351	2.23826	0.497673	1.82965	7.1051	0.302581	0.0262525	4.34895	3.88119	1.16238	-1.00673	0.871565	2.82885	-1.72461	-5.2514
SMAC_00640	1789	108396	81019	815617	719529	5640966	14663572	1214630	928713	132.67	239.673	290.537	232.357	767.071	1834.15	326.998	305.229	7.0517	7.90492	8.18258	7.8602	9.58322	10.8409	8.35314	8.25375
SMAC_00641	1324	355854	106174	550785	1295821	1858660	3834687	2043543	1847025	588.509	424.397	265.106	565.426	341.511	648.108	743.375	820.238	9.20092	8.72927	8.05043	9.14319	8.41579	9.34009	9.53795	9.6799
SMAC_00642	6957	301547	46397	108599	112262	60400	77083	265536	318204	94.9078	35.2947	9.94785	9.32243	2.11206	2.47938	18.3829	26.893	6.56846	5.14138	3.31438	3.22071	1.07865	1.30998	4.20029	4.74916
SMAC_00643	2182	17033	7833	57499	147721	85858	242650	24221	20104	17.0925	18.9983	16.7931	39.1116	9.57234	24.8846	5.34625	5.4173	4.09529	4.2478	4.0698	5.28953	3.25887	4.63718	2.41853	2.43757
SMAC_00644	1080	1882	3150	8021	17609	69055	108995	23770	29127	3.81562	15.4358	4.73293	9.41953	15.5548	22.5834	10.6003	15.8572	1.93192	3.94821	2.24273	3.23566	3.95929	4.49719	3.40603	3.98707
SMAC_00645	1800	4053	1864	167069	99546	135500	96062	65729	58988	4.9303	5.48044	59.1492	31.9499	18.313	11.9422	17.5872	19.2684	2.30167	2.45429	5.88629	4.99774	4.19479	3.578	4.13645	4.26817
SMAC_00646	1304	44515	16252	101977	85608	254812	548847	45131	41313	74.7477	65.9586	49.8368	37.9276	47.5373	94.1845	16.669	18.6279	6.22396	6.04349	5.63914	5.24518	5.57099	6.55742	4.0591	4.21939
SMAC_00647	2490	8500	1991	9976	16244	5567	2710	6853	7035	7.47461	4.23169	2.55319	3.76888	0.543894	0.243543	1.32554	1.66119	2.902	2.08123	1.3523	1.91414	-0.878603	-2.03775	0.406582	0.732219
SMAC_00648	2172	33375	17799	7595	2417	18690	25515	1310	243	33.6458	43.3689	2.2284	0.642888	2.09335	2.6287	0.290485	0.0657812	5.07235	5.43859	1.15601	-0.637361	1.06581	1.39435	-1.78347	-3.92618
SMAC_00649	1635	20346	5553	16191	14840	31175	24957	18479	21527	27.2477	17.9743	6.31075	5.24366	4.63854	3.4157	5.44343	7.74143	4.76806	4.16786	2.65781	2.39057	2.21367	1.77218	2.44452	2.9526
SMAC_00650	1446	2246	700	1142	460	1757	3579	778	196	3.40103	2.56196	0.503296	0.183784	0.295594	0.553859	0.259133	0.0796972	1.76597	1.35725	-0.990522	-2.44392	-1.75831	-0.85241	-1.94823	-3.64933
SMAC_00651	939	12347	10562	16697	13968	288512	260608	13855	10176	28.7915	59.5282	11.3318	8.59384	74.7464	62.1052	7.10645	6.37187	4.84757	5.8955	3.5023	3.1033	6.22393	5.95664	2.82913	2.67172
SMAC_00652	1356	93947	29884	139855	104602	249221	433774	84091	55384	151.702	116.633	65.727	44.5655	44.7113	71.5829	29.8677	24.0148	7.2451	6.86583	6.03841	5.47786	5.48257	6.16154	4.90051	4.58585
SMAC_00653	1183	7367	15362	119537	95452	285640	216086	41120	45283	13.6356	68.7235	64.3936	46.6143	58.739	40.874	16.741	22.5064	3.76931	6.10273	6.00885	5.5427	5.87625	5.35311	4.06531	4.49226
SMAC_00654	1532	63078	13724	12478	8017	66088	78354	19281	11556	90.1547	47.4094	5.19053	3.02323	10.4944	11.4448	6.06154	4.43511	6.49433	5.5671	2.37588	1.59609	3.39154	3.51662	2.59968	2.14897
SMAC_00655	1267	38214	10734	38129	23733	306684	367357	73032	80562	66.0412	44.836	19.178	10.8217	58.8853	64.881	27.7619	37.386	6.04529	5.48659	4.26138	3.43585	5.87984	6.01972	4.79503	5.22443
SMAC_00656	1066	33952	21021	84775	124849	2152753	1307133	267080	214381	69.7392	104.361	50.6799	67.6622	491.28	274.39	120.669	118.245	6.1239	6.70544	5.66334	6.08028	8.9404	8.10008	6.91491	6.88564
SMAC_00657	5710	65004	20446	259156	368038	325594	301178	308839	229444	24.9272	18.9502	28.9235	37.237	13.8718	11.803	26.05	23.6263	4.63965	4.24414	4.85417	5.21867	3.79408	3.56108	4.70321	4.56232
SMAC_00658	632	2962	1001	51141	61796	23885	21046	120968	125392	10.2621	8.38222	51.5677	56.4887	9.19391	7.45175	92.1861	116.656	3.35926	3.06733	5.68839	5.81989	3.20068	2.89758	6.52648	6.86612
SMAC_00659	2069	8433	3745	2962	3759	48968	72120	11485	10632	8.92464	9.57929	0.912326	1.04962	5.75763	7.80011	2.67351	3.02141	3.15779	3.25992	-0.132379	0.0698611	2.52548	2.96349	1.41874	1.59522
SMAC_00660	4152	11022	5785	269935	221949	49232	111716	261987	228690	5.81262	7.37375	41.4312	30.8826	2.88458	6.02093	30.3903	32.3851	2.53919	2.8824	5.37264	4.94872	1.52836	2.58999	4.92554	5.01726
SMAC_00661	3487	324916	97477	127069	68057	1088554	1496373	726403	905352	204.027	147.942	23.2227	11.2756	75.9434	96.027	100.332	152.658	7.67262	7.20889	4.53746	3.49513	6.24685	6.58537	6.64863	7.25416
SMAC_00662	2111	72631	14005	17142	12037	59354	62789	22893	23619	75.336	35.1105	5.17486	3.29419	6.83997	6.65581	5.22308	6.57852	6.23527	5.13383	2.37152	1.71992	2.77399	2.73461	2.3849	2.71776
SMAC_00663	4101	36871	14057	390	1067	6294	4451	1148	1357	19.6863	18.1403	0.0606038	0.150312	0.373361	0.24287	0.134823	0.194556	4.29912	4.18113	-4.04445	-2.73397	-1.42136	-2.04175	-2.89086	-2.36174
SMAC_00664	3360	9085	2986	339	340	15176	56874	3138	1272	5.92045	4.70319	0.0642963	0.0584599	1.09878	3.78774	0.449806	0.222589	2.56571	2.23364	-3.95912	-4.09641	0.135901	1.92134	-1.15262	-2.16755
SMAC_00665	1290	8577	2852	213	1411	17841	15556	2975	854	14.5584	11.7004	0.105224	0.631911	3.36451	2.69845	1.11073	0.389245	3.86378	3.54849	-3.24846	-0.662207	1.7504	1.43213	0.151511	-1.36125
SMAC_00666	1858	15073	3843	5982	11356	16268	27094	35307	38625	17.7633	10.9463	2.05176	3.531	2.13001	3.26312	9.15223	12.223	4.15083	3.45237	1.03686	1.82008	1.09086	1.70625	3.19412	3.61153
SMAC_00667	1389	6749	3634	24143	22520	74425	59812	22503	16285	10.6391	13.846	11.0768	9.36666	13.0349	9.63589	7.8028	6.89351	3.41131	3.7914	3.46947	3.22753	3.70431	3.26842	2.96399	2.78524
SMAC_00668	1650	12779	2831	0	85	2864	5527	505	0	16.9583	9.08026	0	0.0297614	0.422261	0.749568	0.147407	0	4.08392	3.18273	-12	-5.07041	-1.24379	-0.415868	-2.76212	-12
SMAC_00669	1704	5043	562	4935	4228	5099	7264	8111	7931	6.4802	1.74546	1.84562	1.43345	0.72796	0.95392	2.29254	2.73661	2.69604	0.803604	0.884107	0.519496	-0.458069	-0.06806	1.19695	1.45239
SMAC_00670	3337	104362	21215	767	382	626767	911499	2293	646	68.4787	33.6457	0.146475	0.0661341	45.6922	61.1231	0.330948	0.113823	6.09758	5.07235	-2.77127	-3.91846	5.51388	5.93365	-1.59532	-3.13513
SMAC_00671	1343	23008	23314	234210	192103	3028569	3120224	349992	239745	37.5121	91.872	111.136	82.6374	548.597	519.895	125.515	104.961	5.22929	6.52155	6.79618	6.36872	9.0996	9.02208	6.97171	6.71371
SMAC_00672	2463	143246	20184	124164	19943	104979	124549	33830	34294	127.347	43.3696	32.126	4.67783	10.3688	11.3157	6.6153	8.1867	6.99262	5.43861	5.00567	2.22584	3.37418	3.50025	2.72581	3.03328
SMAC_00673	516	667	415	0	39	101	239	0	0	2.83038	4.25638	0	0.043665	0.0476172	0.103646	0	0	1.501	2.08963	-12	-4.51738	-4.39237	-3.27026	-12	-12
SMAC_00674	486	962	752	260	55	0	244	91	0	4.33419	8.18887	0.340928	0.06538	0	0.112346	0.0901814	0	2.11576	3.03366	-1.55246	-3.93501	-12	-3.15397	-3.47103	-12
SMAC_00675	2569	28796	7703	454424	565108	85291	137139	958591	799181	24.5435	15.8686	112.726	127.083	8.07665	11.9455	179.714	182.909	4.61727	3.9881	6.81667	6.98962	3.01376	3.57839	7.48956	7.51499
SMAC_00676	4254	20461	5726	632	1719	86723	167516	2742	474	10.5317	7.12354	0.0946771	0.233452	4.9594	8.8118	0.310443	0.0655143	3.39667	2.83259	-3.40084	-2.0988	2.31017	3.13944	-1.6876	-3.93205
SMAC_00677	1377	79966	18445	101247	65780	169998	167588	92793	96285	127.157	70.8903	46.8569	27.598	30.0332	27.2342	32.4559	41.1131	6.99047	6.14752	5.55019	4.78649	4.90849	4.76735	5.02041	5.36153
SMAC_00678	2498	21809	8304	206039	156403	732773	605594	153669	149437	19.1167	17.5929	52.5633	36.1719	71.3624	54.2494	29.6282	35.1739	4.25676	4.13692	5.71598	5.1768	6.15709	5.76153	4.8889	5.13643
SMAC_00679	1357	1639	2717	41485	54598	32258	103423	42297	38049	2.64465	10.5962	19.4821	23.2442	5.78295	17.0547	15.0121	16.4861	1.40308	3.40548	4.28408	4.5388	2.53181	4.09209	3.90805	4.04318
SMAC_00680	3084	9607	4699	25611	41089	122086	261379	104850	94938	6.82091	8.06368	5.29221	7.69714	9.63039	18.9654	16.3744	18.1001	2.76996	3.01144	2.40387	2.94432	3.26759	4.2453	4.03337	4.17793
SMAC_00681	2917	147603	30147	122936	102231	306647	709747	126383	110513	110.797	54.6953	26.8576	20.2472	25.5738	54.4469	20.8672	22.2757	6.79177	5.77334	4.74726	4.33965	4.67659	5.76678	4.38317	4.4774
SMAC_00682	2102	9310	5307	36234	31206	7410	14916	79595	61608	9.69809	13.3616	10.9852	8.57677	0.857586	1.58791	18.2375	17.2329	3.2777	3.74002	3.45749	3.10043	-0.221647	0.667127	4.18884	4.1071
SMAC_00683	303	1280	1549	581	724	326	441	1084	1228	9.24989	27.0552	1.22197	1.38043	0.261738	0.325688	1.72305	2.38293	3.20944	4.75783	0.289203	0.465118	-1.9338	-1.61844	0.784967	1.25274
SMAC_00684	1558	8086	7606	82953	34494	146680	318066	28732	19895	11.3641	25.8363	33.9305	12.7907	22.9032	45.6831	8.88199	7.50813	3.50641	4.69133	5.08451	3.67702	4.51748	5.51359	3.15088	2.90845
SMAC_00685	1131	2315	6077	4370	6700	29349	76075	12535	8060	4.48185	28.436	2.46232	3.4224	6.31281	15.0517	5.33794	4.19013	2.16409	4.82965	1.30002	1.77501	2.65828	3.91185	2.41628	2.067
SMAC_00686	8494	124944	41359	304623	333075	341001	492401	895658	665325	32.2086	25.7691	22.8547	22.6542	9.76642	12.9722	50.7858	46.055	5.00938	4.68757	4.51442	4.50171	3.28783	3.69735	5.66635	5.52529
SMAC_00688	3984	73610	15553	974	349	48620	77774	1626	806	40.4563	20.6603	0.155799	0.0506086	2.96885	4.36838	0.196568	0.118952	5.33829	4.36879	-2.68224	-4.30447	1.5699	2.1271	-2.3469	-3.07155
SMAC_00689	1012	2432	4605	23185	36177	68003	103585	45084	47654	5.26202	24.0819	14.6	20.6524	16.3471	22.9046	21.4563	27.6869	2.39562	4.58988	3.86789	4.36824	4.03096	4.51756	4.42333	4.79113
SMAC_00690	4527	12013	6749	5943	6744	48841	102545	9261	8244	5.81045	7.88989	0.836605	0.860648	2.62462	5.06885	0.985279	1.07074	2.53865	2.98001	-0.257381	-0.216505	1.39211	2.34166	-0.0213951	0.0986037
SMAC_00691	1900	6741	1971	11532	9326	38948	69698	12446	13179	7.76855	5.49004	3.86791	2.8357	4.98682	8.20866	3.15492	4.07835	2.95764	2.45682	1.95155	1.5037	2.31812	3.03715	1.6576	2.02798
SMAC_00692	1049	6800	5946	20556	27898	96513	145375	31292	34679	14.1939	29.998	12.4879	15.3644	22.3822	31.0113	14.3671	19.4378	3.8272	4.90679	3.64246	3.94152	4.48428	4.95472	3.8447	4.28079
SMAC_00693	2672	17178	15229	100936	109807	51758	114822	101182	69310	14.0768	30.1632	24.0733	23.7417	4.7123	9.616	18.2381	15.2516	3.81525	4.91472	4.58936	4.56935	2.23643	3.26544	4.18888	3.93089
SMAC_00694	1024	11424	22653	502157	393832	48513	143083	76206	60701	24.428	117.076	312.511	222.193	11.5253	31.2675	35.8427	34.8539	4.61046	6.8713	8.28776	7.79567	3.52673	4.96659	5.16361	5.12325
SMAC_00695	2120	113264	41474	1893587	2434986	3962333	4389295	239453	204672	116.984	103.534	569.213	663.558	454.682	463.302	54.3997	56.7646	6.87016	6.69396	9.15282	9.37408	8.82871	8.85581	5.76553	5.82692
SMAC_00696	813	1092	826	100	158	14461	28438	118	0	2.94104	5.3769	0.0783853	0.112276	4.32713	7.82734	0.0699042	0	1.55633	2.42677	-3.67327	-3.15488	2.11341	2.96852	-3.83848	-12
SMAC_00697	1769	968	2252	16446	15018	280280	263962	7978	7100	1.19816	6.73725	5.92458	4.90459	38.544	33.3902	2.17209	2.35986	0.260826	2.75216	2.56671	2.29413	5.26843	5.06135	1.11909	1.2387
SMAC_00698	1071	1782	770	44314	49944	7666	3733	4607	3362	3.64324	3.8049	26.368	26.9409	1.74129	0.779963	2.07177	1.84571	1.86522	1.92786	4.72071	4.75173	0.800158	-0.358522	1.05086	0.884176
SMAC_00699	4893	86022	37116	100772	139803	2432242	4448186	198061	277114	38.4949	40.1447	13.1247	16.5067	120.927	203.429	19.4956	33.2996	5.2666	5.32714	3.71421	4.04498	6.91799	7.66838	4.28507	5.05743
SMAC_00700	1634	9207	4457	17787	20130	311427	571011	35729	34692	12.3377	14.4355	6.93707	7.11722	46.3657	78.1984	10.5313	12.4834	3.625	3.85155	2.79433	2.83131	5.53498	6.28907	3.39661	3.64194
SMAC_00701	1290	2205	783	835	1461	15769	25506	3108	4212	3.74272	3.21229	0.412498	0.654303	2.97377	4.42444	1.16039	1.91979	1.90409	1.6836	-1.27754	-0.611969	1.57229	2.14549	0.214608	0.940949
SMAC_00702	1153	95731	64116	1013242	788480	9702549	2869714	560112	489297	181.799	294.293	560.027	395.075	2047.15	556.948	233.969	249.516	7.5062	8.20111	9.12935	8.62598	10.9994	9.1214	7.87017	7.96299
SMAC_00703	459	14280	55314	141301	186215	795119	232100	129708	94678	68.1216	637.771	196.181	234.38	421.417	113.154	136.103	121.281	6.09004	9.31689	7.61604	7.87271	8.7191	6.82214	7.08855	6.92221
SMAC_00704	2257	31266	6572	100788	76882	299200	242855	90847	79428	30.3326	15.4102	28.4579	19.6794	32.2494	24.078	19.3861	20.6918	4.9228	3.94581	4.83076	4.29861	5.0112	4.58965	4.27695	4.37098
SMAC_00705	1692	5422	1463	91	117	6401	20833	5875	5663	7.01662	4.576	0.0342741	0.0399488	0.920322	2.75523	1.67232	1.96789	2.81078	2.19409	-4.86674	-4.6457	-0.11979	1.46217	0.741852	0.976652
SMAC_00706	2370	9243	7979	454028	526995	205363	375640	675448	602966	8.53952	17.8173	122.084	128.463	21.0798	35.4674	137.264	149.589	3.09416	4.15521	6.93173	7.0052	4.39779	5.14842	7.10081	7.22486
SMAC_00707	705	5112	2204	0	287	4099	1911	2951	1798	15.8771	16.5449	0	0.235186	1.41443	0.606565	2.01601	1.49953	3.98887	4.04832	-12	-2.08813	0.500219	-0.721266	1.0115	0.584512
SMAC_00708	561	41462	117516	1414571	520855	2532834	2784846	324206	339321	161.829	1108.6	1606.89	536.38	1098.34	1110.82	278.337	355.634	7.33833	10.1145	10.6501	9.06711	10.1011	10.1174	8.12069	8.47425
SMAC_00709	344	136	235	5695	4123	1960	6989	4338	3612	0.865664	3.61536	10.5502	6.92426	1.38608	4.54634	6.07356	6.17369	-0.20812	1.85414	3.3992	2.79166	0.471016	2.18471	2.60254	2.62613
SMAC_00710	2253	12932	16095	325250	325852	2073083	1056173	119476	86210	12.5682	37.807	91.9986	83.556	223.845	104.901	25.5406	22.4984	3.65171	5.24058	6.52354	6.38467	7.80636	6.71288	4.67472	4.49175
SMAC_00711	974	632685	1235721	2438558	1174663	48221018	26650970	1313465	1429343	1422.32	6714.34	1595.51	696.743	12044	6122.94	649.489	862.845	10.474	12.713	10.6398	9.44448	13.556	12.58	9.34316	9.75296
SMAC_00712	1679	59253	11892	29796	24217	131572	157794	32743	39008	77.2732	37.484	11.3092	8.33275	19.0636	21.0303	9.39247	13.6602	6.2719	5.2282	3.49943	3.05879	4.25275	4.3944	3.2315	3.77191
SMAC_00713	1610	92385	21956	3556	6921	131864	157044	13910	16006	125.645	72.1721	1.40754	2.48348	19.9247	21.8274	4.16115	5.84537	6.97321	6.17337	0.493177	1.31237	4.31649	4.44807	2.05698	2.54729
SMAC_00714	1293	4436	3972	12245	10324	37962	51187	14030	16139	7.51211	16.2575	6.03512	4.61284	7.14238	8.85863	5.22602	7.33894	2.90922	4.02303	2.59338	2.20565	2.8364	3.14708	2.38571	2.87557
SMAC_00715	4067	74902	23829	34917	33983	68497	125599	20520	22079	40.3263	31.008	5.47127	4.82732	4.09722	6.91063	2.43005	3.19198	5.33365	4.95457	2.45188	2.27122	2.03465	2.78882	1.28099	1.67445
SMAC_00716	2535	71420	30643	2031612	2490807	1572358	975089	1080021	826180	61.6895	63.9728	510.726	567.65	150.892	86.074	205.195	191.625	5.94695	5.99939	8.99641	9.14886	7.23737	6.42751	7.68085	7.58214
SMAC_00717	1671	26918	19938	0	0	11383	45	142	0	35.2724	63.1462	0	0	1.65719	0.00602617	0.0409283	0	5.14047	5.98062	-12	-12	0.72874	-7.37454	-4.61076	-12
SMAC_00718	1204	112146	27626	33057	20447	239122	112230	72150	73953	203.951	121.432	17.4969	9.81119	48.3154	20.8587	28.8617	36.1147	7.67208	6.92401	4.12903	3.29443	5.59441	4.38258	4.85108	5.17452
SMAC_00719	1083	724	525	5809	3493	30248	28647	7491	7265	1.46379	2.56551	3.41821	1.86332	6.79455	5.91911	3.33137	3.94423	0.54971	1.35924	1.77324	0.897879	2.76438	2.56538	1.73612	1.97974
SMAC_00720	540	2246	2445	380	204	211138	160987	1038	0	9.1072	23.9622	0.448451	0.21825	95.1185	66.7118	0.925797	0	3.18701	4.58269	-1.15698	-2.19594	6.57165	6.05987	-0.111233	-12
SMAC_00721	894	7291	7156	44953	87388	403716	281720	199692	194695	17.8574	42.3619	32.044	56.4719	109.858	70.5157	107.581	128.048	4.15845	5.40469	5.00198	5.81946	6.77949	6.13987	6.74928	7.00054
SMAC_00722	2224	10887	4066	1838	1115	88722	234295	1437	4818	10.7187	9.67553	0.526667	0.28964	9.70485	23.574	0.311196	1.27376	3.42206	3.27434	-0.925037	-1.78767	3.27871	4.55913	-1.6841	0.349092
SMAC_00723	1773	10712	2064	65109	54419	25148	56702	188511	204272	13.2291	6.16089	23.4022	17.7321	3.45054	7.15641	51.2083	67.7416	3.72564	2.62314	4.54858	4.14829	1.78682	2.83924	5.6783	6.08197
SMAC_00724	1303	4000	1693	24892	30360	107513	112616	35580	42898	6.72178	6.8763	12.1742	13.461	20.0728	19.3402	13.1514	19.3574	2.74884	2.78163	3.60576	3.75071	4.32717	4.27353	3.71715	4.27482
SMAC_00725	2718	190739	56323	9910	10401	346387	389901	5703	5438	153.659	109.668	2.32354	2.21077	31.003	32.1004	1.01057	1.17637	7.26359	6.77699	1.21632	1.14455	4.95434	5.00452	0.0151678	0.234345
SMAC_00726	216	2187	2285	525	324	5064	4390	501	473	22.1699	55.9854	1.54893	0.866582	5.70338	4.54796	1.11711	1.28755	4.47053	5.80698	0.631269	-0.206592	2.51182	2.18522	0.159772	0.364623
SMAC_00727	1608	12787	11670	47055	50279	141775	252338	131062	135901	17.4121	38.4085	18.6485	18.0642	21.4489	35.1158	39.2557	49.6926	4.12202	5.26335	4.22099	4.17506	4.42283	5.13405	5.29483	5.63496
SMAC_00728	1816	17238	13056	155275	133649	224654	614185	349473	307666	20.7845	38.0484	54.4893	42.5176	30.0947	75.6814	92.6851	99.6137	4.37744	5.24976	5.7679	5.40999	4.91144	6.24187	6.53427	6.63827
SMAC_00729	1681	31930	11684	14503	12015	82018	186375	47348	38793	41.5911	36.7846	5.49814	4.12928	11.8695	24.8099	13.5658	13.5688	5.3782	5.20103	2.45894	2.04589	3.56919	4.63285	3.7619	3.76222
SMAC_00730	1086	12798	10441	4976	8953	136090	103554	182750	174897	25.8037	50.8809	2.91995	4.76274	30.4852	21.3375	81.0475	94.6908	4.6895	5.66905	1.54595	2.25179	4.93004	4.41532	6.3407	6.56515
SMAC_00731	2245	11184	7162	7887	10163	323867	1564316	13903	13275	10.9081	16.8834	2.23883	2.61532	35.0948	155.924	2.98266	3.47675	3.44733	4.07753	1.16274	1.38698	5.13318	7.2847	1.5766	1.79774
SMAC_00732	1003	3480	5340	184099	226066	155218	164279	1060077	697017	7.59709	28.1762	116.97	130.213	37.6473	36.6511	509.036	408.599	2.92545	4.81641	6.87	7.02472	5.23447	5.19578	8.99162	8.67454
SMAC_00733	1835	11720	4757	23591	20228	33960	55494	28968	25024	13.9849	13.7195	8.19286	6.36847	4.50219	6.7673	7.60317	8.01818	3.8058	3.77816	3.03437	2.67095	2.17063	2.75858	2.9266	3.00327
SMAC_00734	1903	4892	1639	65802	27225	12599	8218	32316	26161	5.62881	4.55808	22.0356	8.26509	1.61061	0.966347	8.17882	8.08297	2.49283	2.18843	4.46177	3.04703	0.687604	-0.0493871	3.03189	3.01488
SMAC_00735	1140	10122	6654	0	0	24760	28517	388	1328	19.4415	30.8902	0	0	5.2837	5.59764	0.163923	0.684934	4.28107	4.94908	-12	-12	2.40155	2.48482	-2.60891	-0.545964
SMAC_00736	1467	38316	14901	10444	9168	563174	354527	19182	18515	57.1899	53.7561	4.53693	3.61046	93.3909	54.0785	6.29761	7.42077	5.83769	5.74836	2.18172	1.85218	6.54521	5.75698	2.6548	2.89157
SMAC_00737	1611	35680	21442	205355	164596	3316276	5097541	250300	262312	48.4952	70.4388	81.2335	59.0258	500.78	708.061	74.8303	95.7366	5.59977	6.1383	6.344	5.88327	8.96803	9.46773	6.22555	6.581
SMAC_00738	2151	44455	19701	15125	15528	833551	290896	11555	11783	45.2532	48.4719	4.48105	4.17055	94.2723	30.2624	2.58727	3.22085	5.49995	5.59908	2.16384	2.06024	6.55876	4.91945	1.37143	1.68744
SMAC_00740	249	0	0	0	0	101	0	125	22	0	0	0	0	0.0986766	0	0.241781	0.0519492	-12	-12	-12	-12	-3.34115	-12	-2.04823	-4.26676
SMAC_00741	1974	736687	279943	16555	5648	625939	455455	5776	4305	817.156	750.524	5.3445	1.65297	77.1395	51.6302	1.40926	1.28228	9.67447	9.55175	2.41806	0.725064	6.2694	5.69014	0.494941	0.358706
SMAC_00742	798	9698	6396	1323	0	597	275	7	202	26.6102	42.4178	1.05653	0	0.181997	0.0771144	0.00422481	0.148835	4.73391	5.4066	0.0793351	-12	-2.45802	-3.69686	-7.8869	-2.74822
SMAC_00743	2951	52243	22786	40681	42437	153116	277649	63625	40893	38.7639	40.864	8.78512	8.30795	12.6224	21.0539	10.3841	8.1477	5.27664	5.35276	3.13506	3.05449	3.65792	4.39602	3.37631	3.02639
SMAC_00744	1562	30255	14698	5123	5640	4304590	2671226	11180	8533	42.4116	49.7989	2.09011	2.08601	670.414	382.68	3.44725	3.212	5.40639	5.63804	1.06358	1.06075	9.38891	8.57999	1.78545	1.68347
SMAC_00745	375	560	530	613	241	1759	1673	79	0	3.26983	7.47974	1.04173	0.371282	1.14111	0.998321	0.101463	0	1.70922	2.90299	0.0589792	-1.42941	0.190435	-0.00242395	-3.30097	-12
SMAC_00746	3653	96350	35358	117493	175429	73128	163144	143134	138707	57.7525	51.2248	20.4969	27.7441	4.86997	9.99372	18.8714	22.3256	5.85181	5.67877	4.35733	4.79411	2.28391	3.32102	4.23813	4.48063
SMAC_00747	1708	263393	117793	356372	396310	3439817	3338202	221549	156864	337.664	364.984	132.966	134.05	489.936	437.351	62.4732	53.9996	8.39945	8.51169	7.05491	7.06662	8.93645	8.77265	5.96517	5.75488
SMAC_00748	2967	11509	5094	379	988	26837	45580	4399	594	8.49355	9.08623	0.0814042	0.192379	2.20044	3.43766	0.714083	0.117713	3.08637	3.18368	-3.61875	-2.37798	1.13779	1.78143	-0.485837	-3.08666
SMAC_00749	2144	126830	19924	23934	17487	69734	45973	6379	3170	129.529	49.1806	7.11403	4.71204	7.91247	4.79826	1.43298	0.86934	7.01713	5.62002	2.83067	2.23635	2.98413	2.26251	0.519018	-0.202008
SMAC_00750	2921	344300	56812	136614	142909	1246637	522378	61420	38806	258.092	102.932	29.805	28.2648	103.825	40.0183	10.1272	7.81129	8.01174	6.68555	4.89748	4.82094	6.69801	5.32259	3.34017	2.96556
SMAC_00751	1728	1626	772	169962	102988	13435	10800	121101	68460	2.06037	2.36437	62.6806	34.4319	1.89141	1.39857	33.7533	23.2942	1.04291	1.24146	5.96995	5.10568	0.919464	0.483957	5.07696	4.5419
SMAC_00752	5092	33162	9951	5337	8257	63651	246427	23513	11170	14.2601	10.3424	0.667935	0.936812	3.04095	10.8294	2.22398	1.28979	3.83391	3.3705	-0.582221	-0.0941689	1.60452	3.43689	1.15315	0.367139
SMAC_00753	1719	91980	21021	153508	178248	114671	257844	81022	38769	117.162	64.7172	56.9089	59.9056	16.2282	33.565	22.7007	13.2606	6.87236	6.01608	5.83058	5.90462	4.02043	5.06889	4.50466	3.72908
SMAC_00754	1426	2787	1639	1475	799	153949	155717	222	93	4.27944	6.08277	0.659171	0.323702	26.2633	24.4356	0.07498	0.0383459	2.09742	2.60473	-0.601276	-1.62726	4.71498	4.61091	-3.73735	-4.70478
SMAC_00755	4385	92493	28183	43626	54341	70220	56419	111170	101524	46.1858	34.0142	6.34017	7.1594	3.89568	2.87913	12.2104	13.613	5.52938	5.08806	2.66452	2.83984	1.96188	1.52563	3.61004	3.76691
SMAC_00758	1032	6590	2300	2138	991	15928	17218	6659	4489	13.9822	11.7948	1.32024	0.554769	3.75469	3.73344	3.10772	2.55756	3.80552	3.56008	0.400802	-0.85004	1.90869	1.9005	1.63585	1.35477
SMAC_00759	1313	66900	94652	7513439	8420821	3289206	3286224	961521	799893	111.566	381.511	3646.69	3705.17	609.423	560.065	352.701	358.197	6.80175	8.57558	11.8324	11.8553	9.2513	9.12945	8.4623	8.48461
SMAC_00760	1459	83131	31334	9724	8820	160020	57622	27546	23028	124.76	113.659	4.24732	3.49246	26.6816	8.83769	9.09317	9.28017	6.96302	6.82856	2.08655	1.80424	4.73777	3.14367	3.18478	3.21415
SMAC_00761	13242	53544	26414	46166	36856	214014	230428	105295	131184	8.85373	10.5566	2.22174	1.60795	3.9317	3.89392	3.82971	5.82482	3.14629	3.40007	1.15169	0.685224	1.97515	1.96122	1.93724	2.54221
SMAC_00762	2360	29620	20703	256322	219701	212191	419880	295721	338938	27.4816	46.4262	69.2148	53.7822	21.8729	39.8124	60.3507	84.443	4.78039	5.53687	6.11301	5.74906	4.45108	5.31515	5.9153	6.39991
SMAC_00763	1409	5307	3399	9633	5039	147307	151802	14693	18227	8.24721	12.7668	4.35688	2.0661	25.4334	24.1086	5.0224	7.60605	3.04391	3.67433	2.1233	1.04691	4.66865	4.59148	2.32838	2.92715
SMAC_00764	1461	1629	1800	1055	371	3195	8886	1257	496	2.44141	6.52025	0.46018	0.146704	0.532001	1.36101	0.414378	0.199612	1.28771	2.70493	-1.11973	-2.76902	-0.910498	0.444679	-1.27098	-2.32473
SMAC_00766	2301	23240	5382	192	387	8702	15532	4928	171	22.1151	12.3785	0.0531753	0.0971657	0.920014	1.51048	1.03149	0.0436953	4.46696	3.62977	-4.2331	-3.36341	-0.120272	0.595012	0.0447335	-4.51638
SMAC_00767	804	7391	4088	0	64	11399	4175	291	0	20.1287	26.909	0	0.0459878	3.44908	1.162	0.174321	0	4.33118	4.75002	-12	-4.44261	1.78621	0.21661	-2.52018	-12
SMAC_00768	2181	1942	1848	430	0	568	978	2790	533	1.94968	4.48424	0.125643	0	0.0633556	0.100343	0.616113	0.14369	0.963235	2.16486	-2.9926	-12	-3.98038	-3.31698	-0.698732	-2.79897
SMAC_00769	1635	1769	859	0	61	5945	1031	834	5	2.36908	2.78047	0	0.0215541	0.884558	0.141106	0.245675	0.00179807	1.24432	1.47533	-12	-5.53589	-0.176971	-2.82515	-2.02518	-9.11933
SMAC_00770	3427	32911	11225	64450	71968	76620	158981	177858	161612	21.0279	17.3346	11.9849	12.1323	5.43901	10.3809	24.996	27.7278	4.39423	4.11558	3.58314	3.60078	2.44335	3.37587	4.64363	4.79326
SMAC_00772	1687	25204	7834	9874	10970	119511	241937	16996	20095	32.7132	24.576	3.72995	3.75673	17.234	32.0917	4.85226	7.00371	5.0318	4.61918	1.89916	1.90948	4.10718	5.00413	2.27866	2.80812
SMAC_00773	2369	8776	4011	59886	39594	199250	90243	73838	62645	8.11149	8.96045	16.1096	9.65568	20.4609	8.52421	15.0116	15.5481	3.01997	3.16357	4.00985	3.27138	4.3548	3.09157	3.90801	3.95866
SMAC_00774	1530	17726	25161	678158	493682	1440858	2528232	341719	263259	25.3681	87.0319	282.465	186.412	229.098	369.77	107.57	101.169	4.66494	6.44347	8.14193	7.54235	7.83982	8.53048	6.74913	6.66062
SMAC_00775	1755	7063	1833	20851	17173	3825	9426	36941	22690	8.81213	5.52748	7.57138	5.65311	0.530208	1.20187	10.1378	7.60173	3.13949	2.46662	2.92056	2.49905	-0.915369	0.265276	3.34167	2.92633
SMAC_00776	1518	6083	4036	67808	68746	42406	48563	83752	71156	8.77435	14.0709	28.4665	26.1634	6.79591	7.15879	26.5727	27.561	3.13329	3.81464	4.83119	4.70948	2.76467	2.83971	4.73187	4.78456
SMAC_00777	1285	1327	486	9074	13232	60580	45457	7641	7200	2.26119	2.00159	4.50009	5.94896	11.4688	7.91595	2.86391	3.29446	1.17708	1.00115	2.16995	2.57264	3.51964	2.98476	1.51799	1.72004
SMAC_00778	1634	6104	5635	149	3122	13566	1101187	67307	59155	8.17959	18.2509	0.0581112	1.10382	2.01972	150.805	19.839	21.286	3.03203	4.18989	-4.10504	0.142508	1.01416	7.23654	4.31027	4.41183
SMAC_00779	2564	8998	10536	113861	141050	312662	331063	91870	105544	7.68417	21.747	28.2997	31.7814	29.6653	28.8934	17.2571	24.2031	2.94189	4.44275	4.82272	4.99011	4.89071	4.85267	4.10912	4.59712
SMAC_00780	1140	26740	20025	23425	17095	43274	118404	29737	15423	51.3601	92.9629	13.0948	8.66329	9.23452	23.2417	12.5633	7.95462	5.68258	6.53858	3.71093	3.11491	3.20704	4.53864	3.65115	2.99179
SMAC_00781	825	4891	2015	5461	1746	7342	1254	948	244	12.9811	12.926	4.21836	1.22267	2.16497	0.340133	0.553435	0.173897	3.69834	3.6922	2.07668	0.290033	1.11435	-1.55583	-0.853515	-2.5237
SMAC_00782	1693	17886	4890	113655	41476	34404	56042	24951	29577	23.1326	15.286	42.7816	14.1533	4.94361	7.40734	7.09812	10.2719	4.53186	3.93414	5.41892	3.82307	2.30556	2.88896	2.82744	3.36064
SMAC_00783	1989	40268	6157	8298	16538	62146	151840	54497	48871	44.3297	16.3824	2.65867	4.8036	7.601	17.0827	13.1962	14.4468	5.4702	4.03407	1.4107	2.26412	2.92619	4.09447	3.72205	3.85268
SMAC_00784	2584	48806	20149	181573	208306	67336	192477	246730	202127	41.3571	41.267	44.78	46.5723	6.33938	16.6683	45.9877	45.9925	5.37006	5.36692	5.48478	5.5414	2.66434	4.05904	5.52318	5.52333
SMAC_00785	989	4751	6876	21498	30727	518852	477299	63309	48454	10.5186	36.7944	13.8525	17.9491	127.626	107.994	30.8305	28.8064	3.39487	5.20141	3.79207	4.16584	6.99578	6.75481	4.94629	4.84832
SMAC_00786	2019	680	663	8166	4644	34057	47663	4437	5298	0.737465	1.73788	2.5775	1.32885	4.10357	5.28264	1.05844	1.54288	-0.439353	0.797327	1.36597	0.410173	2.03688	2.40126	0.0819359	0.625621
SMAC_00787	1755	41643	11865	47362	66801	46652	63866	26401	22388	51.9558	35.7794	17.198	21.99	6.46674	8.14326	7.24528	7.50055	5.69921	5.16106	4.10417	4.45877	2.69304	3.02561	2.85704	2.907
SMAC_00788	1655	80647	52698	343819	340589	4177152	6276131	1830883	1895597	106.699	168.515	132.391	118.892	614.009	848.593	532.813	673.447	6.7374	7.39673	7.04866	6.8935	9.26212	9.72893	9.05748	9.39542
SMAC_00789	1604	4117	2598	142325	56342	12329	17751	31467	25276	5.62012	8.5719	56.546	20.293	1.86989	2.47642	9.4485	9.26529	2.4906	3.09961	5.82135	4.34291	0.902952	1.30826	3.24009	3.21184
SMAC_00790	3143	23746	10676	108961	107119	67502	351753	71694	30914	16.543	17.9766	22.0929	19.6898	5.22474	25.0437	10.9863	5.78317	4.04815	4.16804	4.46551	4.29937	2.38536	4.64638	3.45763	2.53186
SMAC_00791	1505	1033	1965	55537	164668	1086	6459	18140	9508	1.50291	6.90984	23.5164	63.2108	0.175544	0.960361	5.80514	3.71456	0.587758	2.78865	4.5556	5.9821	-2.5101	-0.0583516	2.53733	1.89319
SMAC_00792	2375	72027	19149	79125	82628	613066	175082	32910	34834	66.405	42.6702	21.2312	20.0994	62.7966	16.4962	6.67385	8.62373	6.05322	5.41516	4.40812	4.32908	5.97261	4.04406	2.73852	3.10831
SMAC_00793	3292	83481	17483	222640	273480	335026	305463	235316	219558	55.5261	28.106	43.0991	47.9937	24.7577	20.7637	34.4274	39.2143	5.79509	4.8128	5.42959	5.58477	4.62981	4.37599	5.10548	5.29331
SMAC_00794	1478	13741	13929	124672	220493	1502132	1195635	45614	25250	20.357	49.8755	53.7551	86.1864	247.244	181.021	14.864	10.0448	4.34745	5.64026	5.74833	6.42939	7.94979	7.50002	3.89375	3.32838
SMAC_00795	2841	3309	1419	3037	2405	16518	27936	3016	3364	2.55032	2.64334	0.681238	0.48906	1.41442	2.20038	0.511296	0.69621	1.35068	1.40236	-0.553769	-1.03192	0.500211	1.13776	-0.96777	-0.522407
SMAC_00796	1152	4650	2134	10226	20285	4191	6516	13214	18104	8.83832	9.80357	5.6569	10.1728	0.885029	1.26571	5.52451	9.24011	3.14377	3.29331	2.50001	3.34665	-0.176204	0.339947	2.46585	3.20791
SMAC_00797	2096	9621	9885	169985	261019	87886	293111	265582	224280	10.0507	24.959	51.6826	71.9448	10.2005	31.2929	61.0266	62.915	3.32923	4.64149	5.69161	6.16882	3.35057	4.96777	5.93137	5.97533
SMAC_00798	1752	5687	2197	220138	134885	274232	512568	324445	255692	7.10752	6.63649	80.073	44.4783	38.0782	65.4671	89.1906	85.8101	2.82935	2.73042	6.32324	5.47503	5.25089	6.0327	6.47882	6.42307
SMAC_00799	620	6436	6283	36806	26928	183227	105988	20883	20629	22.7297	53.6312	37.8314	25.0917	71.8936	38.2535	16.2223	19.5633	4.50651	5.745	5.24151	4.64914	6.16779	5.25752	4.01991	4.29008
SMAC_00800	1366	51320	10271	18639	20813	70540	57649	22505	28933	82.2631	39.7928	8.69555	8.80243	12.5625	9.4438	7.93488	12.4537	6.36217	5.31443	3.12028	3.1379	3.65105	3.23937	2.98821	3.6385
SMAC_00801	945	28777	8036	81551	53227	191079	221776	26280	26901	66.678	45.0039	54.9949	32.5401	49.1896	52.5156	13.3939	16.7375	6.05914	5.49198	5.78123	5.02415	5.62028	5.71467	3.7435	4.06502
SMAC_00802	970	39322	38204	1704916	3507839	147099	198353	1064086	744696	88.7632	208.439	1120.1	2089.23	36.8918	45.7586	528.344	451.401	6.47189	7.70348	10.1294	11.0288	5.20523	5.51597	9.04533	8.81827
SMAC_00803	2792	1356	2375	110368	164019	4471	9588	150273	121573	1.06344	4.50184	25.1914	33.9389	0.389566	0.768455	25.9225	25.6022	0.0887397	2.17052	4.65486	5.08487	-1.36006	-0.379968	4.69614	4.67819
SMAC_00804	2602	133874	42344	1871	1026	30475	3189	2091	200	112.657	86.1245	0.458239	0.227803	2.84924	0.274254	0.387043	0.0451937	6.81579	6.42835	-1.12583	-2.13414	1.51058	-1.86642	-1.36944	-4.46773
SMAC_00805	1101	6486	2388	734	623	25449	19504	2032	2783	12.8991	11.4786	0.424848	0.326903	5.6231	3.96408	0.888891	1.48621	3.6892	3.52088	-1.23498	-1.61306	2.49137	1.98698	-0.169922	0.571641
SMAC_00806	1515	4610	770	320	404	2954	4326	1263	394	6.66281	2.6898	0.134605	0.154059	0.47434	0.638969	0.401516	0.152911	2.73613	1.4275	-2.89319	-2.69844	-1.07601	-0.646183	-1.31647	-2.70924
SMAC_00807	687	3023	481	61	0	3209	3403	156	101	9.63497	3.70536	0.0565846	0	1.13633	1.10844	0.109365	0.086441	3.26828	1.88961	-4.14345	-12	0.184384	0.148526	-3.19277	-3.53214
SMAC_00808	749	59925	87124	341010	441188	6732589	1471863	231202	242765	175.184	615.599	290.142	340.299	2186.72	439.735	148.669	190.572	7.45273	9.26585	8.18062	8.41066	11.0946	8.78049	7.21596	7.57419
SMAC_00809	2717	42528	20315	178558	82001	56680	36825	53934	60486	34.2732	39.5703	41.8808	17.436	5.07496	3.0329	9.5606	13.0894	5.09901	5.30635	5.38822	4.124	2.3434	1.6007	3.2571	3.71033
SMAC_00810	2227	137878	36708	5357	4457	40046	59754	448	778	135.564	87.2334	1.53295	1.15622	4.37453	6.00416	0.096888	0.205407	7.08283	6.44681	0.616306	0.209417	2.12913	2.58596	-3.36754	-2.28344
SMAC_00811	650	4740	4244	34134	40235	14252	32120	44784	38767	15.9674	34.5545	33.4656	35.761	5.33402	11.0578	33.1835	35.0674	3.99706	5.1108	5.06461	5.16031	2.41522	3.46699	5.05239	5.13206
SMAC_00812	4853	90542	21074	89763	132243	51739	86613	252421	211751	40.8516	22.9815	11.7872	15.7428	2.59358	3.99373	25.0511	25.6549	5.35232	4.5224	3.55915	3.97662	1.37495	1.99774	4.6468	4.68116
SMAC_00813	2164	152973	94436	164501	246131	3437226	4399841	3393261	2843081	154.784	230.952	48.4436	65.7094	386.405	454.973	755.218	772.48	7.27411	7.85145	5.59823	6.03803	8.59397	8.82964	9.56075	9.59335
SMAC_00814	800	49842	39480	156568	205815	299840	285039	287779	241326	136.419	261.174	124.721	148.63	91.1784	79.7297	173.253	177.366	7.0919	8.02887	6.96256	7.21558	6.51062	6.31704	7.43674	7.47058
SMAC_00815	2447	344516	94525	398102	354457	1027109	1553433	364687	360186	308.279	204.435	103.678	83.6851	102.112	142.058	71.7792	86.5462	8.26809	7.6755	6.69596	6.3869	6.674	7.15033	6.16549	6.4354
SMAC_00816	2076	68355	24648	196389	94703	1226082	1508599	118037	113357	72.0961	62.8343	60.2858	26.3545	143.676	162.612	27.3844	32.1053	6.17185	5.97348	5.91375	4.71998	7.16668	7.34529	4.77528	5.00474
SMAC_00817	3739	181679	59173	1028837	1146565	1377313	3705842	1597664	1447246	106.394	83.7549	175.354	177.158	89.6127	221.788	205.798	227.584	6.73328	6.3881	7.45413	7.4689	6.48563	7.79303	7.68509	7.83026
SMAC_00818	1505	2259	1467	4332	6961	180380	365435	1530	1606	3.28661	5.15865	1.83433	2.67211	29.1571	54.335	0.489629	0.627428	1.7166	2.36699	0.875252	1.41798	4.86577	5.76381	-1.03024	-0.672477
SMAC_00819	3463	94151	16590	345191	447169	221613	169289	488770	366821	59.5308	25.3534	63.5232	74.5998	15.5681	10.9391	67.9773	62.2812	5.89556	4.66411	5.98921	6.2211	3.96052	3.45142	6.08698	5.96072
SMAC_00820	561	8051	2256	259	292	6937	3030	287	1256	31.4236	21.2823	0.294213	0.300703	3.00816	1.20861	0.246395	1.31638	4.97378	4.41158	-1.76507	-1.73359	1.58888	0.273346	-2.02096	0.396578
SMAC_00821	870	9873	2088	174	88	4426	9575	677	458	24.8484	12.7015	0.127455	0.0584362	1.23761	2.46278	0.374784	0.309529	4.63508	3.66692	-2.97195	-4.09699	0.307559	1.30029	-1.41587	-1.69185
SMAC_00822	1045	49714	30979	527562	578298	482156	994325	383175	290960	104.167	156.889	321.723	319.708	112.244	212.921	176.601	163.709	6.70276	7.2936	8.32968	8.32061	6.8105	7.73417	7.46435	7.35499
SMAC_00823	1408	11099	33458	119207	159760	1958418	2752436	129084	137518	17.2604	125.759	53.9541	65.5517	338.372	437.442	44.1552	57.4265	4.10939	6.97452	5.75366	6.03456	8.40247	8.77295	5.46451	5.84364
SMAC_00824	336	0	226	104	1005	6888	15935	3320	1683	0	3.55968	0.197251	1.72801	4.98708	10.6125	4.75895	2.9451	-12	1.83175	-2.34189	0.789108	2.31819	3.4077	2.25064	1.55832
SMAC_00825	2039	26321	11724	387334	397480	278869	291922	256362	218472	28.2653	30.4299	121.058	112.62	33.2717	32.0373	60.5548	62.999	4.82096	4.92742	6.91956	6.81532	5.05622	5.00168	5.92017	5.97726
SMAC_00826	2326	22837	9400	34514	49635	124681	431311	74263	45582	21.498	21.3875	9.45607	12.3281	13.0402	41.4941	15.3771	11.5223	4.42613	4.4187	3.24124	3.62388	3.70489	5.37483	3.94271	3.52636
SMAC_00827	1449	22644	6453	688	800	126676	185560	2508	1707	34.2179	23.5687	0.302584	0.318963	21.2676	28.6564	0.833626	0.69266	5.09668	4.5588	-1.72459	-1.64854	4.41058	4.84079	-0.262528	-0.52978
SMAC_00828	867	5972	798	5025	6521	2158	4430	5755	8854	15.0824	4.87109	3.69354	4.34524	0.605515	1.14338	3.19697	6.00448	3.91479	2.28424	1.885	2.11944	-0.723767	0.193304	1.6767	2.58604
SMAC_00829	1771	61103	9527	41687	58442	88338	187333	126136	147338	75.5463	28.4695	15.0006	19.0645	12.1345	23.6702	34.303	48.9161	6.23929	4.83135	3.90694	4.25282	3.60104	4.565	5.10026	5.61224
SMAC_00830	2454	55243	31214	1572	1916	305563	1011081	1983	1151	49.2915	67.3158	0.408228	0.451065	30.2913	92.1971	0.389189	0.275776	5.62327	6.07287	-1.29255	-1.14859	4.92083	6.52665	-1.36146	-1.85843
SMAC_00831	2360	10516	7135	105042	72183	97964	223700	128292	131834	9.7568	16.0002	28.3646	17.6702	10.0983	21.2109	26.1818	32.8451	3.28641	4.00001	4.82602	4.14325	3.33604	4.40674	4.71049	5.03761
SMAC_00832	1412	5095	3399	10813	22715	79253	86023	7711	4009	7.90094	12.7397	4.88019	9.29387	13.6544	13.6328	2.6302	1.66939	2.98202	3.67126	2.28694	3.21628	3.7713	3.76901	1.39517	0.739317
SMAC_00833	857	1757	936	1267	1908	48239	59325	543	656	4.48911	5.78012	0.942152	1.28622	13.6933	15.4904	0.305162	0.450068	2.16643	2.5311	-0.0859679	0.36314	3.7754	3.9533	-1.71235	-1.15178
SMAC_00834	1113	2501	2336	49495	141057	10608	13613	32644	34711	4.92025	11.1076	28.3395	73.218	2.31863	2.73693	14.126	18.337	2.29873	3.47347	4.82474	6.19413	1.21327	1.45256	3.82028	4.19668
SMAC_00835	234	169	105	86	0	688	0	4	0	1.58139	2.37474	0.234211	0	0.715261	0	0.00823296	0	0.661196	1.24777	-2.09412	-12	-0.483458	-12	-6.92437	-12
SMAC_00836	2550	25882	17759	143843	134285	225668	359173	69158	60361	22.2242	36.857	35.9479	30.4233	21.5289	31.5188	13.0621	13.9178	4.47406	5.20387	5.16784	4.9271	4.4282	4.97814	3.70732	3.79886
SMAC_00837	1836	33785	12498	690	464	16564	17209	587	267	40.2921	36.0255	0.239498	0.146004	2.19475	2.09744	0.153985	0.0855054	5.33243	5.17095	-2.06192	-2.77592	1.13406	1.06863	-2.69914	-3.54784
SMAC_00838	702	6882	3129	24533	21268	5679	4670	467	452	21.4658	23.5891	22.271	17.5028	1.96801	1.48863	0.320399	0.378579	4.42397	4.56005	4.47709	4.12952	0.976736	0.573981	-1.64206	-1.40133
SMAC_00839	2405	59408	15572	13613	21277	292321	398985	3775	2648	54.0877	34.2666	3.60715	5.11109	29.569	37.1233	0.755986	0.647378	5.75723	5.09873	1.85086	2.35363	4.88602	5.21425	-0.403568	-0.627319
SMAC_00840	6527	196824	57594	83263	46600	243310	460683	87836	70599	66.0288	46.6988	8.1295	4.12468	9.06856	15.7941	6.48143	6.35975	6.04502	5.54531	3.02317	2.04428	3.18087	3.98131	2.69631	2.66897
SMAC_00841	5750	422801	58596	54922	41117	650384	776607	27963	22542	161.004	53.9315	6.08701	4.13116	27.5166	30.2231	2.34222	2.30505	7.33095	5.75306	2.60573	2.04655	4.78223	4.91758	1.22788	1.2048
SMAC_00842	1500	4986	1027	4804	3858	28753	35024	4922	3923	7.2783	3.62344	2.04097	1.4859	4.6632	5.22493	1.58038	1.53774	2.8636	1.85736	1.02926	0.571336	2.22132	2.38541	0.660274	0.620809
SMAC_00843	6474	182802	34397	26688	18565	150342	286144	77965	84432	61.8269	28.1184	2.62705	1.65669	5.64937	9.89049	5.80015	7.66813	5.95016	4.81344	1.39344	0.728302	2.49809	3.30604	2.53609	2.93888
SMAC_00844	1739	1200	805	296133	12187	4240	107046	3741	2605	1.51095	2.44984	108.521	4.0487	0.593142	13.7745	1.0361	0.880772	0.595458	1.29269	6.76183	2.01746	-0.753551	3.78393	0.0511583	-0.18316
SMAC_00845	4939	258478	65716	2095	4442	265370	558098	2119	1902	114.592	70.4165	0.270315	0.519587	13.0709	25.2858	0.206635	0.226426	6.84036	6.13784	-1.88729	-0.944564	3.70828	4.66026	-2.27484	-2.14289
SMAC_00846	1921	26545	18492	855234	974103	333710	841044	217020	180577	30.2569	50.9447	283.715	292.952	42.2604	97.9709	54.4107	55.2701	4.91919	5.67086	8.1483	8.19452	5.40124	6.61428	5.76582	5.78843
SMAC_00847	6348	90941	33039	284851	429640	155593	297809	713331	572149	31.3684	27.5443	28.5961	39.1009	5.96273	10.498	54.1211	52.9941	4.97124	4.78368	4.83774	5.28913	2.57597	3.39204	5.75812	5.72776
SMAC_00848	1535	25952	27042	172775	245171	117060	289014	41253	24789	37.0196	93.2336	71.7295	92.274	18.5521	42.1324	12.9437	9.49524	5.21022	6.54278	6.16449	6.52785	4.21351	5.39686	3.69418	3.2472
SMAC_00849	4440	373115	70933	11314	3475	269183	139634	2000	282	184.005	84.5488	1.6239	0.452158	14.7488	7.03743	0.21695	0.037344	7.5236	6.40171	0.69946	-1.1451	3.88253	2.81505	-2.20457	-4.74298
SMAC_00850	5127	76198	35394	2666	2075	172373	76036	6290	2566	32.5424	36.5349	0.331377	0.233815	8.17896	3.31865	0.59088	0.294272	5.02425	5.19121	-1.59346	-2.09656	3.03192	1.7306	-0.759063	-1.76478
SMAC_00851	2174	22260	12273	56597	54160	151530	163457	38351	24057	22.42	29.8768	16.5905	14.3925	16.9563	16.8248	8.49629	6.50635	4.48671	4.90095	4.05228	3.84725	4.08375	4.07252	3.08683	2.70185
SMAC_00852	2775	118329	110844	2281337	1183398	10268155	32996856	1964319	1516774	93.3678	211.393	523.904	246.369	900.164	2660.82	340.927	321.376	6.54485	7.72379	9.03316	7.94468	9.81404	11.3777	8.41332	8.32812
SMAC_00853	2355	27197	11421	767	2280	37687	58805	2612	2822	25.2871	25.6658	0.207553	0.559323	3.89308	5.58765	0.534188	0.704565	4.66033	4.68178	-2.26845	-0.838247	1.96091	2.48224	-0.90458	-0.505195
SMAC_00854	3647	67940	20089	80197	127783	296614	1337507	277947	229034	40.7905	29.1518	14.0135	20.2421	19.7855	82.0665	36.7061	36.9249	5.35016	4.86551	3.80875	4.33929	4.30638	6.35872	5.19795	5.20652
SMAC_00855	1390	71829	36375	93730	105056	1569483	2217726	139354	104609	113.15	138.494	42.9724	43.6641	274.684	357.025	48.2855	44.2496	6.82209	7.11368	5.42534	5.44838	8.10163	8.47988	5.59352	5.46759
SMAC_00856	1276	3242	2668	426718	58603	75075	25240	8710	12589	5.56329	11.0657	213.116	26.5331	14.3132	4.42634	3.2876	5.80091	2.47594	3.46802	7.73549	4.72972	3.83927	2.14611	1.71704	2.53628
SMAC_00857	1736	137800	34074	9233	13646	1016362	892212	11664	6838	173.808	103.876	3.38937	4.54124	142.427	115.007	3.23601	2.31598	7.44135	6.69872	1.76102	2.18309	7.15407	6.84558	1.69422	1.21162
SMAC_00858	1337	114983	30330	137091	178388	419236	415033	252661	203110	188.309	120.056	65.3436	77.0819	76.2815	69.4635	91.0162	89.3213	7.55696	6.90756	6.02997	6.26832	6.25326	6.11818	6.50805	6.48093
SMAC_00859	3902	128601	34468	15641	21285	140516	132870	48334	47538	72.1649	46.7489	2.55448	3.15141	8.76054	7.61983	5.96592	7.16323	6.17323	5.54686	1.35303	1.656	3.13102	2.92976	2.57674	2.84061
SMAC_00860	2372	88887	27142	1603	1230	52310	94550	3115	481	82.0526	60.5577	0.43067	0.299577	5.36491	8.91975	0.632493	0.11923	6.35848	5.92024	-1.21535	-1.739	2.42355	3.157	-0.66088	-3.06818
SMAC_00861	3862	134374	44792	42228	31970	65474	94189	47686	39058	76.1854	61.3805	6.96809	4.78243	4.12429	5.4575	5.9469	5.94638	6.25144	5.93971	2.80076	2.25774	2.04414	2.44824	2.57214	2.57201
SMAC_00862	2487	98438	34456	49184	119320	670428	368610	18971	18779	86.6675	73.3215	12.603	27.7176	65.5796	33.1663	3.67389	4.43968	6.43742	6.19616	3.65569	4.79273	6.03517	5.05165	1.87731	2.15046
SMAC_00863	3869	108685	26969	258758	294260	183689	338576	302597	235523	61.5092	36.89	42.6207	43.9391	11.5499	19.5823	37.6685	35.7923	5.94273	5.20516	5.41348	5.45743	3.5298	4.29148	5.23529	5.16158
SMAC_00865	1342	7806	5273	27601	28319	45601	53250	104090	157615	12.7364	20.7944	13.1068	12.1911	8.26636	8.87918	37.3567	69.0558	3.67088	4.37813	3.71225	3.60776	3.04725	3.15043	5.2233	6.10969
SMAC_00866	3720	42556	19353	9159	13210	61977	69881	18310	20030	25.0488	27.5326	1.56903	2.05153	4.05303	4.2036	2.3706	3.16587	4.64667	4.78307	0.64987	1.0367	2.019	2.07163	1.24525	1.6626
SMAC_00867	2786	63692	18418	88670	65652	245386	362015	155023	128925	50.0579	34.9867	20.2825	13.614	21.427	29.0771	26.7995	27.2089	5.64553	5.12874	4.34216	3.76702	4.42136	4.86181	4.74414	4.76601
SMAC_00868	1953	13455	5731	28802	37726	19981	30408	80407	61276	15.0852	15.53	9.39822	11.1598	2.4889	3.48411	19.8291	18.4477	3.91506	3.95698	3.23239	3.48024	1.31551	1.80079	4.30955	4.20537
SMAC_00869	393	1407	883	299	212	5747	3365	648	630	7.83918	11.8908	0.484846	0.311646	3.55747	1.91601	0.794135	0.942547	2.9707	3.57177	-1.0444	-1.68202	1.83085	0.938106	-0.332543	-0.0853629
SMAC_00870	2543	115043	50378	23489	30915	429712	358175	58643	44317	99.0565	104.842	5.88631	7.0233	41.1077	31.5177	11.1066	10.2466	6.63018	6.71208	2.55736	2.81215	5.36134	4.97809	3.47335	3.35707
SMAC_00871	1171	4270	9029	31642	31165	248987	251445	69590	68501	7.98436	40.8061	17.22	15.3755	51.7264	48.0498	28.6221	34.395	2.99718	5.35071	4.10601	3.94256	5.69283	5.58646	4.83906	5.10413
SMAC_00872	838	469	942	2975	3916	48637	49269	5546	5304	1.22546	5.94907	2.26239	2.69971	14.1194	13.1563	3.18748	3.72147	0.293319	2.57266	1.17785	1.4328	3.8196	3.71769	1.67242	1.89587
SMAC_00873	2944	66298	16822	46474	44351	58309	96268	61020	60129	49.3096	30.24	10.06	8.7033	4.81826	7.31728	9.98266	12.0088	5.6238	4.91839	3.33056	3.12156	2.26851	2.87131	3.31942	3.58603
SMAC_00874	3540	53129	7980	1989	4608	44886	62579	1809	1056	32.8623	11.93	0.358061	0.752017	3.08461	3.95577	0.24612	0.175394	5.03836	3.57653	-1.48172	-0.411163	1.62509	1.98396	-2.02256	-2.51132
SMAC_00875	2462	84532	28995	8514	8452	118990	132721	10369	9149	75.18	62.3271	2.20379	1.98331	11.7575	12.0631	2.02843	2.18495	6.23228	5.96179	1.13999	0.987908	3.55551	3.59252	1.02037	1.1276
SMAC_00876	2996	20339	8988	1029	1256	181890	233352	7119	6003	14.8647	15.8768	0.218876	0.242196	14.7693	17.4291	1.14443	1.1781	3.89382	3.98885	-2.19181	-2.04576	3.88453	4.12343	0.194629	0.236461
SMAC_00877	1899	18092	14125	19340	26765	1348236	2683043	56767	58053	20.8608	39.3646	6.49018	8.14256	172.716	316.161	14.3974	17.9744	4.38272	5.29883	2.69826	3.02548	7.43226	8.30452	3.84773	4.16787
SMAC_00878	1252	4916	2229	14408	15209	225911	201944	45050	41071	8.59759	9.4221	7.33373	7.01802	43.896	36.0938	17.3302	19.288	3.10393	3.23605	2.87455	2.81106	5.45602	5.17368	4.11521	4.26963
SMAC_00879	1605	34548	15086	63969	45042	339456	218423	69369	56943	47.1321	49.7441	25.3992	16.2129	51.4518	30.4529	20.8162	20.8603	5.55864	5.63645	4.66671	4.01907	5.68515	4.92851	4.37964	4.38269
SMAC_00880	924	2076	1120	13850	10931	8478	10336	15148	10664	4.91954	6.41488	9.55219	6.83449	2.2321	2.50315	7.89579	6.78584	2.29852	2.68142	3.25583	2.77283	1.1584	1.32374	2.98108	2.76253
SMAC_00881	2633	52356	19486	32944	42438	319336	493821	47358	33070	43.5396	39.1664	7.97353	9.31156	29.5046	41.9686	8.66273	7.3848	5.44426	5.29155	2.99522	3.21902	4.88287	5.39124	3.11482	2.88456
SMAC_00882	3535	71887	30696	28409	44653	70046	51681	161622	139236	44.5277	45.9552	5.12144	7.29759	4.82043	3.2715	22.0203	23.1589	5.47663	5.52216	2.35655	2.86742	2.26916	1.70995	4.46076	4.53349
SMAC_00883	2272	19880	2616	277180	695022	24707	44899	256239	181437	19.1592	6.09357	77.7461	176.729	2.64548	4.42216	54.3186	46.954	4.25996	2.60729	6.2807	7.4654	1.40353	2.14475	5.76338	5.55318
SMAC_00884	1196	50247	18613	53380	55681	240950	349408	64570	38734	91.9916	82.3621	28.4428	26.8964	49.0104	65.3743	26.0023	19.0422	6.52343	6.36391	4.82999	4.74934	5.61502	6.03065	4.70057	4.25113
SMAC_00885	1683	34896	16325	20699	45049	68081	101720	18984	11926	45.4005	51.3347	7.83773	15.4639	9.84088	13.5247	5.4327	4.16645	5.50464	5.68186	2.97044	3.95083	3.29879	3.75753	2.44167	2.05882
SMAC_00886	1812	145590	31765	28517	14497	24364	9257	4631	2270	175.931	92.7754	10.0293	4.62209	3.27102	1.14319	1.23092	0.736585	7.45887	6.53567	3.32615	2.20855	1.70974	0.193063	0.299733	-0.441076
SMAC_00887	1618	130447	32635	2620	2948	36078	74848	16152	7511	176.532	106.745	1.03192	1.05261	5.42446	10.3516	4.80795	2.72945	7.46379	6.73802	0.0453379	0.0739708	2.43948	3.37178	2.26542	1.44861
SMAC_00888	1744	15559	6862	132292	146516	130931	235922	209720	192420	19.5346	20.8231	48.3406	48.5352	18.2637	30.2711	57.9169	64.8722	4.28796	4.38012	5.59516	5.60096	4.19091	4.91987	5.85591	6.01953
SMAC_00889	1126	5105	4277	119180	28200	72576	40106	31863	35787	9.92719	20.1022	67.4513	14.4687	15.68	7.97034	13.6289	18.6871	3.31139	4.32928	6.07577	3.85486	3.97086	2.99464	3.7686	4.22397
SMAC_00890	1279	21290	8744	6812	6614	191614	300899	16866	11037	36.448	36.1811	3.39414	2.98753	36.4459	52.6448	6.35117	5.07383	5.18777	5.17716	1.76304	1.57895	5.18769	5.71822	2.66702	2.34307
SMAC_00891	3401	7737	5553	44898	34337	251915	133168	67324	65124	4.98121	8.64098	8.4129	5.83276	18.0194	8.76191	9.534	11.2587	2.3165	3.1112	3.0726	2.54418	4.17148	3.13125	3.25308	3.49297
SMAC_00892	1207	83060	63049	579133	266035	4557934	1741983	472864	503780	150.679	276.448	305.771	127.336	918.656	322.955	188.687	245.408	7.23534	8.11086	8.25631	6.99249	9.84338	8.33519	7.55985	7.93904
SMAC_00893	1204	6514	4322	25143	23797	521710	387480	41827	36566	11.8465	18.9977	13.3081	11.4186	105.413	72.0159	16.7318	17.8569	3.56639	4.24775	3.73423	3.51332	6.71991	6.17024	4.06452	4.15841
SMAC_00894	1456	1863	1276	36799	25209	75265	85627	35391	28694	2.80169	4.63801	16.1065	10.0026	12.5755	13.16	11.7069	11.5874	1.4863	2.21351	4.00957	3.3223	3.65254	3.71808	3.54929	3.53448
SMAC_00895	2070	9110	4426	58799	63584	238319	302761	72751	73702	9.63645	11.3157	18.1019	17.7458	28.0079	32.7292	16.927	20.9346	3.2685	3.50026	4.17807	4.14941	4.80776	5.03251	4.08126	4.38782
SMAC_00896	2035	21742	9390	419134	193480	39741	332654	100463	74942	23.394	24.4199	131.254	54.9275	4.7508	36.5792	23.7768	21.6529	4.54807	4.60998	7.03622	5.77946	2.24817	5.19295	4.57148	4.43649
SMAC_00897	2614	5927	3068	68354	39894	83092	127755	37098	21153	4.96476	6.21143	16.6642	8.81699	7.73296	10.9365	6.83529	4.75797	2.31172	2.63493	4.05868	3.14029	2.95102	3.45108	2.773	2.25035
SMAC_00898	1876	17732	10824	46947	88818	191345	389246	40011	32544	20.6964	30.5349	15.9478	27.3518	24.8128	46.4298	10.2721	10.1998	4.3713	4.93239	3.99528	4.77357	4.63302	5.53698	3.36066	3.35047
SMAC_00899	762	13279	4413	0	0	6924	0	88	0	38.1575	30.6493	0	0	2.21052	0	0.0556211	0	5.25389	4.93778	-12	-12	1.14439	-12	-4.16822	-12
SMAC_00900	1648	4339	2971	8057	990	47680	49203	4608	3988	5.76503	9.54086	3.1156	0.347054	7.03836	6.68098	1.34669	1.42283	2.52733	3.25412	1.63951	-1.52677	2.81524	2.74006	0.429417	0.508764
SMAC_00901	3251	108637	46113	16168	12515	140653	236512	8742	6351	73.1695	75.0669	3.16931	2.22399	10.5251	16.2795	1.29511	1.14863	6.19317	6.23011	1.66417	1.15315	3.39576	4.02499	0.373072	0.199915
SMAC_00902	729	4402	1657	182	0	6311	6477	685	553	13.2218	12.0292	0.1591	0	2.10602	1.98816	0.452559	0.446018	3.72485	3.58847	-2.652	-12	1.07452	0.991436	-1.14382	-1.16482
SMAC_00903	3080	30266	8401	2533	2910	48948	47809	21576	22250	21.5166	14.4352	0.524095	0.545834	3.86613	3.47348	3.3739	4.24751	4.42738	3.85152	-0.932101	-0.873465	1.95089	1.79638	1.75442	2.08662
SMAC_00904	3717	10173	5600	1346	381	31034	22801	879	171	5.99274	7.97329	0.230769	0.0592176	2.03113	1.37267	0.113896	0.0270495	2.58322	2.99518	-2.11548	-4.07783	1.02228	0.456988	-3.13421	-5.20826
SMAC_00905	1350	10714	2515	22170	18183	17536	22498	8123	6483	17.3775	9.85931	10.4654	7.78127	3.16001	3.7292	2.89798	2.82356	4.11915	3.30149	3.38756	2.96	1.65993	1.89887	1.53505	1.49752
SMAC_00906	649	3134	5951	600	829	104724	138358	200	281	10.5736	48.5274	0.589158	0.737952	39.2549	47.7051	0.148422	0.254576	3.4024	5.60073	-0.763273	-0.438401	5.2948	5.57607	-2.75223	-1.97383
SMAC_00907	1165	1535	4186	8221	15725	19165	34271	29548	37096	2.88504	19.0158	4.49701	7.798	4.00198	6.58274	12.2156	18.7222	1.52859	4.24913	2.16897	2.9631	2.00071	2.71869	3.61065	4.22668
SMAC_00908	2729	12515	18575	29303	24811	176277	346271	40225	34038	10.0414	36.022	6.8428	5.25242	15.7139	28.3935	7.09912	7.33357	3.3279	5.17081	2.77459	2.39298	3.97397	4.82749	2.82764	2.87452
SMAC_00909	516	9798	3064	6079	4641	4649	5807	18327	13466	41.5773	31.4254	7.50771	5.19613	2.19181	2.5183	17.1062	15.3442	5.37773	4.97386	2.90837	2.37744	1.13212	1.33245	4.09645	3.93962
SMAC_00910	3046	69795	38118	32638	20052	31971	43713	14745	14599	50.1722	66.2281	6.8284	3.80317	2.5534	3.21134	2.33145	2.81805	5.64882	6.04937	2.77155	1.9272	1.35242	1.68318	1.22123	1.4947
SMAC_00911	1365	4239	2679	126	272	3807	1143	1171	387	6.79986	10.3868	0.0588252	0.115121	0.678488	0.187378	0.413177	0.166699	2.7655	3.37668	-4.08742	-3.11878	-0.559604	-2.41597	-1.27517	-2.58468
SMAC_00912	3100	67896	27320	54888	42545	291278	337431	67156	46677	47.9569	46.6403	11.2834	7.92876	22.858	24.3573	10.4336	8.85312	5.58367	5.5435	3.49613	2.9871	4.51463	4.60628	3.38317	3.14619
SMAC_00913	489	44	2002	1231	585	6720	2811	2357	1920	0.197021	21.6669	1.60426	0.691139	3.34313	1.28635	2.32147	2.30859	-2.34358	4.43742	0.681907	-0.532952	1.7412	0.363278	1.21504	1.20701
SMAC_00914	1360	55228	18873	2851	3165	319091	296810	6263	2462	88.9179	73.442	1.33593	1.34448	57.0779	48.8366	2.21797	1.0644	6.4744	6.19853	0.417844	0.427045	5.83486	5.60989	1.14924	0.0900387
SMAC_00915	1825	44250	30238	145439	104670	328652	497086	54450	48817	53.0908	87.6864	50.7859	33.1343	43.8092	60.9501	14.3697	15.7276	5.73039	6.45428	5.66636	5.05025	5.45316	5.92956	3.84496	3.97523
SMAC_00916	613	18810	18420	93956	83641	304676	187133	194175	155768	67.1889	159.027	97.6763	78.8274	120.912	68.3118	152.561	149.408	6.07015	7.31313	6.60994	6.30063	6.91782	6.09406	7.25325	7.22311
SMAC_00917	2129	6811	4620	58353	50000	146503	201702	75368	72205	7.00494	11.4844	17.4668	13.5679	16.7403	21.2002	17.05	19.941	2.80837	3.5216	4.12654	3.76213	4.06525	4.40601	4.0917	4.31767
SMAC_00918	2857	22269	11114	42883	31929	1007759	516948	45702	34429	17.0671	20.5874	9.56534	6.45645	85.8101	40.4895	7.70437	7.08548	4.09315	4.36369	3.25782	2.69074	6.42308	5.33948	2.94568	2.82487
SMAC_00919	2485	107406	40911	183495	255340	754872	1690193	241329	211502	94.6392	87.1276	47.0569	59.3623	73.8991	152.2	46.773	50.043	6.56437	6.44506	5.55633	5.89148	6.20748	7.24983	5.5476	5.6451
SMAC_00920	2115	104814	39360	63351	61777	287609	616851	59977	56032	108.512	98.4888	19.0884	16.8747	33.0814	65.2643	13.658	15.5769	6.76171	6.62189	4.25462	4.07679	5.04795	6.02822	3.77167	3.96134
SMAC_00921	1428	13516	8091	202989	152472	182319	281934	178897	158811	20.7247	29.9858	90.5878	61.6851	31.0596	44.1799	60.3374	65.3894	4.37328	4.90621	6.50124	5.94685	4.95697	5.46532	5.91498	6.03099
SMAC_00922	1584	28776	9498	533	1140	8658	14297	0	670	39.7781	31.7336	0.214436	0.415784	1.3297	2.01974	0	0.248699	5.3139	4.98794	-2.22138	-1.26609	0.411104	1.01417	-12	-2.00752
SMAC_00923	1382	148825	16084	9025	16175	62280	34190	11421	10998	235.796	61.5926	4.16164	6.76168	10.9631	5.53601	3.98023	4.67908	7.8814	5.94468	2.05715	2.75738	3.45458	2.46885	1.99285	2.22623
SMAC_00924	1327	360252	48973	5319	7007	131800	59363	2899	7721	594.435	195.312	2.55437	3.05056	24.1622	10.0104	1.05218	3.42104	9.21538	7.60963	1.35297	1.60907	4.59468	3.32342	0.0733792	1.77443
SMAC_00925	2491	14558	10155	143816	184941	97440	188306	101212	77591	12.7967	21.5749	36.7925	42.8922	9.51603	16.9159	19.5691	18.3144	3.6777	4.43128	5.20134	5.42264	3.25036	4.08031	4.2905	4.19491
SMAC_00926	1551	40757	26905	79474	81732	900848	616070	98111	93481	57.5386	91.8044	32.6542	30.4438	141.297	88.8841	30.4662	35.4378	5.84646	6.52049	5.0292	4.92808	7.14258	6.47385	4.92914	5.14722
SMAC_00927	2274	16153	22846	16804	15754	57561	71970	27496	20743	15.5536	53.1694	4.7092	4.00238	6.15786	7.08218	5.82359	5.36335	3.95918	5.73252	2.23548	2.00086	2.62243	2.82419	2.54191	2.42313
SMAC_00928	4471	71709	19019	16342	25849	130987	155398	64532	55492	35.1187	22.5126	2.3293	3.34009	7.12715	7.77761	6.95156	7.29761	5.13417	4.49266	1.2199	1.73988	2.83332	2.95933	2.79734	2.86742
SMAC_00929	1533	5902	5845	246951	205419	24615	57831	121893	80979	8.42997	20.1783	102.658	77.4135	3.90616	8.44159	38.2956	31.0589	3.07553	4.33473	6.68171	6.27451	1.96575	3.07751	5.25911	4.95693
SMAC_00930	6231	366804	86028	332894	305057	227093	575509	194140	110455	128.898	73.0675	34.0466	28.2841	8.86621	20.6681	15.0062	10.4228	7.01008	6.19116	5.08944	4.82192	3.14832	4.36933	3.90748	3.38167
SMAC_00931	5297	64989	31412	499927	213099	165249	138485	367664	282263	26.8645	31.384	60.1453	23.2418	7.58929	5.8503	33.4298	31.3314	4.74763	4.97196	5.91038	4.53865	2.92396	2.54851	5.06306	4.96954
SMAC_00932	706	21946	10474	5226	3564	248525	78107	20956	18864	68.0644	78.5145	4.71726	2.91643	85.6362	24.7566	14.296	15.7103	6.08883	6.29489	2.23795	1.5442	6.42015	4.62974	3.83754	3.97364
SMAC_00933	3030	22245	12244	105545	67592	81894	317888	214365	178137	16.0753	21.3857	22.1983	12.8876	6.57509	23.4767	34.074	34.5674	4.00677	4.41857	4.47238	3.68791	2.71701	4.55316	5.0906	5.11134
SMAC_00934	1928	10144	6803	42777	56333	527467	766369	52718	27504	11.5205	18.6739	14.1393	16.8801	66.555	88.9481	13.1693	8.38772	3.52613	4.22295	3.82164	4.07725	6.05647	6.47489	3.71911	3.06828
SMAC_00935	3248	288091	64071	39945	27992	74673	44008	96826	66510	194.215	104.397	7.83739	4.97893	5.59294	3.03194	14.3578	12.04	7.60151	6.70594	2.97037	2.31584	2.48361	1.60024	3.84376	3.58976
SMAC_00936	1700	3921	1903	33962	40298	124994	218800	67955	53003	5.0503	5.92423	12.7312	13.6947	17.8868	28.8008	19.2524	18.3319	2.33637	2.56663	3.6703	3.77555	4.16082	4.84804	4.26697	4.19628
SMAC_00937	1094	440	980	53661	55253	51231	90061	48842	32362	0.880652	4.74079	31.2584	29.1781	11.3922	18.4215	21.5025	17.3929	-0.183356	2.24513	4.96617	4.86681	3.50997	4.20332	4.42643	4.12043
SMAC_00938	1333	8920	9726	106260	51556	2371616	1553012	68840	64915	14.6522	38.6141	50.8001	22.3443	432.819	260.706	24.8727	28.6332	3.87305	5.27106	5.66676	4.48184	8.75762	8.02628	4.63649	4.83962
SMAC_00939	4650	30200	12199	52702	51895	265305	258378	64872	44508	14.2208	13.884	7.2227	6.4475	13.8798	12.4339	6.71918	5.62782	3.82993	3.79535	2.85254	2.68874	3.79492	3.63621	2.74829	2.49258
SMAC_00940	1706	41842	12020	9294	9189	62831	83642	9486	7611	53.7035	37.2879	3.47175	3.11177	8.95957	10.9711	2.67803	2.62312	5.74694	5.22063	1.79566	1.63774	3.16343	3.45564	1.42117	1.39128
SMAC_00941	1635	5842	3464	645	10267	8456	4133	1346	717	7.82371	11.2125	0.251401	3.62781	1.25817	0.565657	0.396496	0.257844	2.96785	3.48704	-1.99194	1.8591	0.331327	-0.822	-1.33462	-1.95543
SMAC_00942	2067	40243	18386	10069	177667	11497	7106	8541	6776	42.6304	47.0749	3.10435	49.6575	1.35312	0.769291	1.99012	1.92747	5.41381	5.55688	1.63429	5.63394	0.43629	-0.3784	0.992859	0.94671
SMAC_00943	2629	24065	13723	398222	774747	137708	317214	232887	259647	20.0431	27.6249	96.5295	170.25	12.7427	27.0002	42.6645	58.0695	4.32503	4.7879	6.5929	7.41151	3.6716	4.7549	5.41496	5.85971
SMAC_00944	1582	19391	5880	10588	8923	346111	306677	6411	3347	26.8388	19.6704	4.26513	3.25854	53.2232	43.3791	1.95178	1.24395	4.74625	4.29795	2.09259	1.70423	5.73398	5.43893	0.964792	0.314933
SMAC_00945	990	3370	664	0	0	816	2892	437	145	7.45356	3.54956	0	0	0.200515	0.653685	0.212598	0.0861168	2.89793	1.82764	-12	-12	-2.31822	-0.613332	-2.2338	-3.53756
SMAC_00946	4761	34621	21644	15956	14641	50045	33105	7564	7811	15.9225	24.0592	2.13575	1.77661	2.55714	1.55597	0.765183	0.964636	3.99299	4.58852	1.09475	0.829123	1.35453	0.637814	-0.386123	-0.0519428
SMAC_00947	1033	16971	7218	49129	42777	1376425	410180	54595	42289	35.973	36.9793	30.3084	23.9237	324.149	88.8546	25.4545	24.0703	5.16884	5.20865	4.92165	4.58037	8.34051	6.47337	4.66985	4.58918
SMAC_00948	1395	13720	5441	19899	21557	144253	92830	42091	39076	21.5352	20.6418	9.09039	8.92756	25.1561	14.8909	14.5321	16.4699	4.42862	4.36749	3.18434	3.15827	4.65283	3.89636	3.86117	4.04176
SMAC_00949	6156	132736	45499	7492	6530	294388	156935	4851	1615	47.2127	39.1152	0.775576	0.61282	11.6336	5.70462	0.379529	0.154251	5.5611	5.28966	-0.36666	-0.706464	3.54022	2.51213	-1.39772	-2.69664
SMAC_00950	1855	153506	42491	134018	98280	676989	784690	160811	147174	181.197	121.226	46.041	30.6083	88.783	94.6586	41.7526	46.649	7.50141	6.92155	5.52485	4.93585	6.47221	6.56466	5.3838	5.54377
SMAC_00951	2193	29711	10194	55023	30858	301717	428669	87638	73161	29.6652	24.6007	15.9894	8.1292	33.4698	43.741	19.2471	19.6154	4.8907	4.62063	3.99904	3.02311	5.06479	5.45092	4.26657	4.29391
SMAC_00952	1415	40003	22466	1761	3101	2482517	2379500	3981	4022	61.9021	84.0256	0.7931	1.26609	426.804	376.301	1.35503	1.67125	5.95192	6.39276	-0.334424	0.340377	8.73743	8.55574	0.438321	0.740926
SMAC_00953	774	4290	2340	1761	666	35587	34869	12102	19132	12.1363	15.9999	1.44992	0.497109	11.1852	10.081	7.53058	14.5336	3.60125	3.99999	0.535972	-1.00837	3.48352	3.33357	2.91276	3.86132
SMAC_00954	1293	46764	23145	5181	8483	30479	24961	8622	7571	79.1922	94.7329	2.55353	3.79026	5.73448	4.31985	3.2116	3.44279	6.30729	6.56579	1.35249	1.9223	2.51966	2.11098	1.68329	1.78358
SMAC_00955	1400	20850	13010	204789	93603	66622	122307	77018	68040	32.6097	49.1803	93.2189	38.626	11.5766	19.5492	26.4958	28.5753	5.02723	5.62001	6.54255	5.2715	3.53314	4.28904	4.72769	4.8367
SMAC_00956	531	40	0	126	0	0	95	86	0	0.164943	0	0.151217	0	0	0.0400345	0.0780038	0	-2.59996	-12	-2.72531	-12	-12	-4.64261	-3.68031	-12
SMAC_00957	2919	15814	13546	673	84	40347	41754	2138	3041	11.8625	24.5595	0.146929	0.0166251	3.36255	3.20088	0.352765	0.612544	3.56834	4.61821	-2.76681	-5.9105	1.74956	1.67847	-1.50322	-0.707114
SMAC_00958	759	27123	26281	2670	1709	1491187	822629	3209	2543	78.2465	183.249	2.24179	1.30082	477.95	242.531	2.03629	1.96997	6.28995	7.51766	1.16465	0.379426	8.90072	7.92203	1.02594	0.978174
SMAC_00959	396	9238	1470	110	0	11798	2922	100	0	51.0801	19.6456	0.17702	0	7.24779	1.65117	0.121623	0	5.67469	4.29613	-2.49801	-12	2.85754	0.723485	-3.03951	-12
SMAC_00960	747	297	980	942	939	20538	27352	92	118	0.870572	6.94301	0.803629	0.726212	6.68852	8.19359	0.059317	0.0928788	-0.199964	2.79556	-0.315398	-0.461537	2.74169	3.0345	-4.07541	-3.42851
SMAC_00961	2799	11736	4189	15262	15132	84370	260799	41602	21760	9.18092	7.92045	3.47483	3.12329	7.33293	20.8501	7.15852	4.571	3.19864	2.98558	1.79694	1.64307	2.87439	4.38198	2.83966	2.19251
SMAC_00962	2463	2093	602	4230	5970	12147	45437	14363	16952	1.86069	1.29352	1.09446	1.40032	1.19977	4.12811	2.80862	4.0468	0.895837	0.371306	0.130224	0.48576	0.262754	2.04548	1.48986	2.01678
SMAC_00963	2255	7790	4761	61819	50741	54496	135735	125794	90306	7.56415	11.1736	17.4703	12.9996	5.87909	13.4695	26.8674	23.5464	2.91918	3.48202	4.12683	3.7004	2.55559	3.75162	4.74778	4.55744
SMAC_00965	3076	21804	9819	176679	95683	65607	142359	45898	35022	15.521	16.8936	36.6036	17.9708	5.18867	10.3563	7.18653	6.69437	3.95615	4.07841	5.19391	4.16758	2.37536	3.37244	2.8453	2.74295
SMAC_00966	3421	211153	50481	75163	77169	531987	652192	83555	72921	135.149	78.0939	14.0016	13.0319	37.8303	42.6607	11.7634	12.533	7.07841	6.28714	3.80752	3.70398	5.24147	5.41484	3.55623	3.64766
SMAC_00967	1934	29906	15695	221577	415193	1421756	2443312	231428	176997	33.8587	42.9484	73.0119	124.026	178.838	282.701	57.633	53.8102	5.08146	5.42453	6.19006	6.9545	7.48251	8.14314	5.84882	5.74981
SMAC_00968	1701	7481	5647	269339	202380	126435	303615	501228	489191	9.62996	17.5693	100.907	68.7356	18.0824	39.9415	141.92	169.094	3.26753	4.13499	6.65688	6.10299	4.17651	5.31982	7.14893	7.40169
SMAC_00969	867	3634	2778	9820	27653	5625	643	10383	7534	9.17772	16.9572	7.21801	18.4264	1.57832	0.165958	5.76787	5.1093	3.19814	4.08383	2.8516	4.20371	0.658392	-2.59111	2.52804	2.35313
SMAC_00970	4608	77244	30625	2171	4222	49016	49428	7261	3786	36.7047	35.1727	0.300243	0.529327	2.58772	2.4003	0.75892	0.483085	5.19789	5.13638	-1.7358	-0.917768	1.37168	1.26322	-0.39798	-1.04965
SMAC_00971	1224	13383	5661	30610	28362	25280	17331	5990	5309	23.9409	24.4768	15.937	13.3867	5.02444	3.16846	2.35699	2.55027	4.58141	4.61334	3.99431	3.74273	2.32896	1.66378	1.23694	1.35065
SMAC_00972	2362	14215	18071	207067	341004	128262	186729	864833	876805	13.1776	40.4897	55.8671	83.4061	13.2102	17.6904	176.346	218.262	3.72001	5.33948	5.80393	6.38208	3.72358	4.14489	7.46226	7.76992
SMAC_00973	2227	29979	10615	4015	14383	214864	181827	19432	14887	29.4758	25.2256	1.14892	3.73119	23.4712	18.2702	4.20252	3.93045	4.88146	4.65682	0.200281	1.89964	4.55282	4.19142	2.07125	1.97469
SMAC_00974	1730	12391	6080	284554	747389	41491	32473	1646773	1186072	15.683	18.5994	104.82	249.585	5.83445	4.20032	458.458	403.107	3.97113	4.21719	6.71177	7.96339	2.5446	2.0705	8.84065	8.65502
SMAC_00975	2723	57868	16837	200889	369679	92233	196423	406168	313337	46.5329	32.7235	47.0147	78.4324	8.24007	16.1417	71.8406	67.658	5.54018	5.03225	5.55504	6.29338	3.04266	4.01272	6.16673	6.08019
SMAC_00976	1251	981	912	279	1368	14359	25561	1219	1505	1.71704	3.85816	0.142126	0.631753	2.79228	4.57221	0.469309	0.70735	0.779925	1.94791	-2.81476	-0.662568	1.48144	2.19289	-1.09139	-0.499504
SMAC_00977	1060	5434	5776	158164	114437	145638	180149	195325	161577	11.2249	28.8379	95.0883	62.3705	33.4242	38.0305	88.7491	89.6249	3.48863	4.84989	6.5712	5.96279	5.06282	5.24908	6.47166	6.48583
SMAC_00978	2621	2934	2520	19717	22291	110537	82680	30037	25616	2.45111	5.08833	4.79401	4.91339	10.2597	7.05893	5.51952	5.74645	1.29343	2.34719	2.26123	2.29672	3.35891	2.81945	2.46454	2.52267
SMAC_00979	1158	6184	12874	1304007	1402049	300732	541069	1384902	1377008	11.6931	58.8365	717.624	699.476	63.1776	104.556	576	699.171	3.54759	5.87864	9.48708	9.45013	5.98134	6.70813	9.16993	9.4495
SMAC_00980	1477	38543	18968	5281	6383	129937	100394	11579	12569	57.1392	67.9647	2.27856	2.49668	21.4015	15.2101	3.77574	5.00352	5.83641	6.08671	1.18812	1.32001	4.41964	3.92696	1.91676	2.32294
SMAC_00981	843	3117	848	2485	2409	9864	19553	690	692	8.09614	5.32366	1.87856	1.65093	2.84654	5.19029	0.394215	0.482652	3.01724	2.41242	0.909624	0.723276	1.50921	2.37581	-1.34294	-1.05095
SMAC_00982	1401	11368	10924	106040	219983	399290	705685	269674	229801	17.767	41.2654	48.2344	90.713	69.3334	112.714	92.7071	96.4426	4.15113	5.36686	5.59199	6.50324	6.11548	6.81652	6.53461	6.5916
SMAC_00983	2188	61612	12824	169938	94590	142109	698049	56421	26589	61.6577	31.0183	49.4958	24.9756	15.8003	71.3911	12.4195	7.14513	5.94621	4.95505	5.62923	4.64245	3.98188	6.15767	3.63454	2.83696
SMAC_00984	4049	120508	28924	81114	77717	48385	65577	116072	102190	65.1684	37.8053	12.7665	11.0889	2.90707	3.62418	13.8068	14.8394	6.0261	5.24052	3.6743	3.47104	1.53956	1.85765	3.7873	3.89136
SMAC_00985	1111	90990	21093	18047	11899	1115106	421729	2579	1782	179.328	100.477	10.3518	6.1875	244.171	84.9425	1.11802	0.943081	7.48646	6.65072	3.37181	2.62936	7.93175	6.40841	0.160945	-0.0845469
SMAC_00986	2315	51381	14252	156830	236073	130219	198757	186735	136710	48.5982	32.5812	43.1721	58.9134	13.6841	19.2122	38.8496	34.722	5.60283	5.02597	5.43203	5.88052	3.77443	4.26395	5.27983	5.11778
SMAC_00987	3800	140687	64060	56430	42168	83857	168253	124006	131673	81.0661	89.2166	9.4635	6.41088	5.36844	9.90797	15.7171	20.3736	6.34103	6.47924	3.24237	2.68052	2.4245	3.30859	3.97426	4.34863
SMAC_00989	1706	78348	35595	876176	950972	1011107	814615	337986	250430	100.558	110.421	327.294	322.038	144.182	106.851	95.4183	86.3103	6.65189	6.78687	8.35444	8.33109	7.17174	6.73946	6.57619	6.43146
SMAC_00990	1389	4028	2240	23756	28669	266568	415837	62584	46600	6.34974	8.53469	10.8992	11.9242	46.6872	66.9926	21.7007	19.726	2.6667	3.09334	3.44616	3.57582	5.54496	6.06593	4.43967	4.30203
SMAC_00991	948	6945	3768	751	544	36298	21081	3783	3635	16.0411	21.0351	0.504844	0.331519	9.31465	4.97609	1.92194	2.25451	4.0037	4.39473	-0.986091	-1.59283	3.2195	2.31501	0.942564	1.17281
SMAC_00992	2234	1421	1575	133175	389521	11307	51210	1176806	970669	1.39277	3.73112	37.9896	100.732	1.23128	5.12953	253.708	255.472	0.477959	1.89961	5.24753	6.65437	0.300158	2.35883	7.98702	7.99702
SMAC_00993	3930	91242	25994	109741	122518	233691	231497	360136	272929	50.836	35.0044	17.7952	18.0105	14.4658	13.1813	44.1353	40.8331	5.66778	5.12946	4.15341	4.17077	3.85457	3.72042	5.46386	5.35167
SMAC_00994	483	4117	5146	8352	6630	194572	250703	4972	2979	18.6639	56.3852	11.0197	7.93021	97.9999	116.15	4.95788	3.62642	4.22218	5.81724	3.46201	2.98736	6.61471	6.85984	2.30972	1.85855
SMAC_00995	1788	189180	82327	17897	20786	652605	505290	23505	14385	231.674	243.678	6.37879	6.71617	88.7923	63.2381	6.33147	4.7304	7.85595	7.92883	2.67328	2.74764	6.47236	5.98272	2.66254	2.24196
SMAC_00996	2573	84586	16659	36134	61859	83517	68380	115162	120853	71.9826	34.265	8.94956	13.8893	7.89637	5.94696	21.5567	27.6168	6.16958	5.09867	3.16182	3.79591	2.98119	2.57215	4.43006	4.78747
SMAC_00997	2472	34056	16963	7007	12487	240442	395917	11278	10355	30.1658	36.3159	1.80638	2.91829	23.6621	35.8394	2.19733	2.46296	4.91484	5.18253	0.853101	1.54512	4.56451	5.16348	1.13575	1.30039
SMAC_00998	1195	3660	4394	48863	38973	161291	347315	71113	54058	6.70629	19.4596	26.0578	18.8415	32.8348	65.0371	28.6611	26.5979	2.74551	4.28241	4.70364	4.23584	5.03715	6.02319	4.84102	4.73324
SMAC_00999	1409	15189	6688	77585	122787	44865	99948	129399	160404	23.6041	25.1205	35.0907	50.3454	7.7462	15.8734	44.2315	66.9359	4.56096	4.65079	5.13302	5.65379	2.95349	3.98854	5.467	6.06471
SMAC_01000	1644	105474	26196	77925	57903	212171	430967	55685	41190	140.479	84.3287	30.2065	20.3478	31.3962	58.6608	16.3135	14.7314	7.13421	6.39795	4.91679	4.3468	4.97252	5.87432	4.028	3.88083
SMAC_01001	373	32210	61987	134605	65118	298614	144485	51916	38545	189.082	879.496	229.973	100.858	194.757	86.6801	67.0354	60.7595	7.56287	9.78053	7.84532	6.65618	7.60553	6.43763	6.06685	5.92504
SMAC_01002	2322	22210	20752	55265	32458	28870	78843	29332	27946	20.9438	47.2977	15.1675	8.07566	3.02466	7.59813	6.08403	7.0764	4.38845	5.5637	3.92291	3.01358	1.59677	2.92564	2.60503	2.82302
SMAC_01003	2783	89977	34573	110531	131852	773730	3429435	103609	105377	70.7925	65.7455	25.3102	27.3711	67.6345	275.75	17.9307	22.2632	6.14552	6.03882	4.66165	4.77458	6.07969	8.10722	4.16436	4.47659
SMAC_01004	633	894	206	558	150	5887	8240	87	147	3.09245	1.72229	0.561766	0.136901	2.26247	2.91292	0.0661954	0.136543	1.62875	0.784326	-0.831958	-2.8688	1.1779	1.54247	-3.91713	-2.87257
SMAC_01005	3164	6283	4051	117046	135155	107121	346560	163851	158460	4.3481	6.77591	23.5747	24.6782	8.23627	24.5102	24.9416	29.4468	2.12039	2.76042	4.55916	4.62517	3.04199	4.61531	4.64048	4.88004
SMAC_01006	1449	18640	5348	4246	3271	28145	37244	13768	11090	28.1674	19.5328	1.8674	1.30416	4.72525	5.75166	4.5763	4.50006	4.81595	4.28783	0.901029	0.38312	2.24039	2.52398	2.19418	2.16994
SMAC_01007	2123	56553	10402	40863	136147	5810569	431060	210550	113767	58.3277	25.9304	12.2661	37.049	665.826	45.4353	47.7658	31.508	5.86611	4.69657	3.6166	5.21136	9.379	5.50574	5.57791	4.97765
SMAC_01008	624	1536	532	706	91	1426	2683	1648	671	5.38984	4.512	0.721017	0.084251	0.555939	0.962148	1.27199	0.632256	2.43024	2.17377	-0.471895	-3.56916	-0.847001	-0.0556698	0.347091	-0.661419
SMAC_01009	963	1176	700	254	0	2503	5280	643	90	2.67393	3.84693	0.168086	0	0.632305	1.22691	0.321586	0.0549505	1.41896	1.94371	-2.57272	-12	-0.661307	0.295031	-1.63672	-4.18572
SMAC_01010	6370	6466	7280	140249	108824	135225	257561	205478	205728	2.22262	6.04831	14.0309	9.86969	5.16428	9.04787	15.536	18.9893	1.15226	2.59653	3.81054	3.30301	2.36857	3.17758	3.95754	4.24712
SMAC_01011	2217	680	982	12674	11174	15020	31409	18433	30767	0.671602	2.34416	3.64312	2.9118	1.64815	3.17025	4.00445	8.15971	-0.574321	1.22907	1.86517	1.54191	0.720847	1.6646	2.0016	3.02852
SMAC_01012	2392	10713	5320	22295	13620	80548	142396	32225	25603	9.80661	11.7704	5.9398	3.28953	8.19192	13.3212	6.48849	6.29339	3.29375	3.5571	2.57041	1.71788	3.0342	3.73565	2.69788	2.65384
SMAC_01013	1174	9121	1804	62787	23400	8692	5966	1438	387	17.0115	8.13225	34.0821	11.5151	1.80112	1.13716	0.589933	0.19382	4.08844	3.02365	5.09094	3.52545	0.848898	0.185433	-0.761376	-2.36721
SMAC_01014	2181	289125	54259	105105	53756	206755	172045	21622	9831	290.268	131.661	30.7109	14.2393	23.0618	17.6519	4.77477	2.65031	8.18124	7.04069	4.94068	3.83181	4.52743	4.14175	2.25543	1.40616
SMAC_01015	1716	8879	9536	137373	115063	154353	556654	173727	159870	11.3296	29.4097	51.0164	38.738	21.8822	72.5895	48.7598	54.7778	3.50203	4.87822	5.67289	5.27568	4.45168	6.18169	5.60762	5.77552
SMAC_01016	2263	21558	4995	28681	53853	157077	208119	63670	63461	20.859	11.6814	8.07672	13.7481	16.8857	20.5794	13.5507	16.4884	4.3826	3.54614	3.01377	3.78116	4.07773	4.36313	3.7603	4.04338
SMAC_01017	1783	3930	3456	17600	24746	79325	212265	26228	21752	4.82625	10.258	6.29052	8.01811	10.8231	26.6399	7.08477	7.17304	2.2709	3.35868	2.65318	3.00326	3.43604	4.73552	2.82472	2.84258
SMAC_01018	1956	15498	6407	17857	24428	37083	69171	52519	56566	17.3491	17.3352	5.81788	7.21502	4.61209	7.91336	12.9318	17.0036	4.11679	4.11563	2.54049	2.851	2.20542	2.98429	3.69285	4.08777
SMAC_01019	738	1195	450	0	0	707	101	58	0	3.54553	3.227	0	0	0.233053	0.0306246	0.0378516	0	1.826	1.69019	-12	-12	-2.10127	-5.02916	-4.7235	-12
SMAC_01020	3488	32326	10409	1329	99	20833	31544	1598	2183	20.2929	15.7934	0.242814	0.0163975	1.45301	2.0237	0.220654	0.367987	4.3429	3.98125	-2.04208	-5.93038	0.539041	1.01699	-2.18014	-1.44227
SMAC_01021	369	40	175	0	0	2758	10196	0	0	0.237357	2.50989	0	0	1.81828	6.18314	0	0	-2.07487	1.32762	-12	-12	0.862572	2.62834	-12	-12
SMAC_01022	978	3642	933	41	0	7351	725	100	422	8.15399	5.04876	0.0267159	0	1.82852	0.165884	0.0492463	0.253705	3.02751	2.33593	-5.22616	-12	0.870677	-2.59175	-4.34384	-1.97878
SMAC_01023	2301	1789	1004	391	2740	6609	37699	823	99	1.7024	2.30919	0.108289	0.687943	0.698733	3.66622	0.172264	0.0252973	0.767574	1.20739	-3.20704	-0.539639	-0.517187	1.87429	-2.5373	-5.30487
SMAC_01024	1002	240	210	931	1229	72	7718	1109	373	0.52446	1.10916	0.592117	0.708602	0.0174806	1.72362	0.53306	0.218875	-0.931095	0.149466	-0.756047	-0.496952	-5.8381	0.785446	-0.907631	-2.19182
SMAC_01025	2349	13020	4963	9698	12658	33256	149920	8555	5311	12.1366	11.1816	2.63102	3.11315	3.44413	14.2818	1.75408	1.32938	3.60129	3.48305	1.39562	1.63838	1.78414	3.8361	0.810713	0.410751
SMAC_01026	219	518	105	2	364	161	974	13	101	5.1791	2.53739	0.00581984	0.960231	0.178844	0.995223	0.0285898	0.271164	2.3727	1.34335	-7.4248	-0.0585466	-2.48323	-0.00690799	-5.12836	-1.88276
SMAC_01027	1368	5344	5286	23335	25688	36498	68149	46448	29449	8.55361	20.4495	10.8704	10.8483	6.49046	11.1475	16.3528	12.6573	3.09653	4.354	3.44234	3.4394	2.69832	3.47865	4.03147	3.66189
SMAC_01028	3816	20612	9974	0	0	12559	4543	486	140	11.8272	13.8326	0	0	0.800643	0.266404	0.0613395	0.0215712	3.56403	3.79	-12	-12	-0.320769	-1.90831	-4.02704	-5.53475
SMAC_01029	849	2056	644	821	1662	6751	2273	0	0	5.30255	4.0144	0.616255	1.13095	1.93443	0.599097	0	0	2.40669	2.00518	-0.6984	0.17753	0.951907	-0.739138	-12	-12
SMAC_01030	2004	8320	4451	6752	1024	4731	1504	1774	158	9.09064	11.7544	2.14714	0.295203	0.574311	0.167941	0.426352	0.0463569	3.18438	3.55513	1.10242	-1.76022	-0.800095	-2.57398	-1.22988	-4.43107
SMAC_01031	1867	252749	69189	29500	5098	58603	40240	8560	2878	296.425	196.126	10.0694	1.57752	7.63603	4.82302	2.20822	0.906362	8.21152	7.61564	3.3319	0.657655	2.93282	2.26994	1.14288	-0.141841
SMAC_01032	3680	48280	18063	47010	40192	167360	210276	110968	117964	28.7269	25.9767	8.14081	6.30972	11.0636	12.7864	14.5232	18.8476	4.84433	4.69915	3.02517	2.65758	3.46775	3.67654	3.86029	4.23631
SMAC_01033	1278	27061	24832	465753	540239	1365774	809744	226221	182715	46.3641	102.831	232.247	244.216	259.98	141.782	85.2539	84.0618	5.53494	6.68413	7.85952	7.93201	8.02226	7.14754	6.41369	6.39338
SMAC_01034	1761	1232	1803	10723	5014	11910	18336	5818	3672	1.53186	5.41849	3.88045	1.64491	1.6453	2.32997	1.59121	1.22602	0.615289	2.43789	1.95622	0.718013	0.718349	1.22031	0.670121	0.293986
SMAC_01035	1682	46038	70724	96052	73119	521492	272197	56165	48768	59.9321	222.527	36.392	25.1144	75.4247	36.2129	16.0824	17.0476	5.90526	7.79784	5.18555	4.65044	6.23697	5.17843	4.00741	4.0915
SMAC_01036	1464	6581	3090	4415	2867	30926	28330	4067	2439	9.84283	11.1702	1.92183	1.13137	5.13896	4.33023	1.33797	0.979548	3.29907	3.48158	0.942481	0.178072	2.36148	2.11444	0.420042	-0.0298112
SMAC_01037	2137	11491	6733	7077	8771	46021	48571	3895	3862	11.774	16.6742	2.11043	2.37117	5.23894	5.08602	0.877839	1.06258	3.55753	4.05955	1.07753	1.2456	2.38928	2.34654	-0.187971	0.0875758
SMAC_01038	1389	60565	10660	91999	74233	377432	84110	71894	42424	95.4747	40.616	42.2091	30.8754	66.1041	13.5504	24.9289	17.9583	6.57705	5.34398	5.39948	4.94839	6.04667	3.76026	4.63975	4.16658
SMAC_01039	1525	36577	10345	6014	8226	131297	125010	9413	8970	52.5179	35.9007	2.51315	3.11629	20.9448	18.3434	2.97283	3.45842	5.71474	5.16594	1.3295	1.63983	4.38852	4.19719	1.57184	1.79011
SMAC_01040	2322	89007	17471	22921	21717	178973	248201	20758	17282	83.9327	39.8197	6.29067	5.40326	18.7507	23.9192	4.30562	4.3761	6.39116	5.31541	2.65321	2.43383	4.22887	4.5801	2.10622	2.12964
SMAC_01041	4807	137825	32808	26503	34723	195657	223091	40237	52725	62.7802	36.12	3.51355	4.17313	9.90178	10.3852	4.03147	6.44908	5.97224	5.17473	1.81293	2.06113	3.30769	3.37645	2.01131	2.68909
SMAC_01042	1514	58218	20732	65392	32456	391240	685023	69232	68991	84.1977	72.4699	27.5248	12.3848	62.8651	101.248	22.0238	26.793	6.39571	6.17931	4.78266	3.63049	5.97419	6.66174	4.46099	4.74379
SMAC_01043	2654	4235	1710	6370	4600	17256	55163	19929	13966	3.49399	3.40987	1.52955	1.00133	1.58173	4.65107	3.61657	3.09404	1.80488	1.76972	0.613108	0.00191134	0.6615	2.21756	1.85462	1.62949
SMAC_01044	1536	3974	3395	2143	4723	2919	12381	1640	934	5.66508	11.6974	0.889112	1.77642	0.462312	1.80372	0.514239	0.357529	2.5021	3.54812	-0.169564	0.828971	-1.11306	0.850979	-0.95949	-1.48387
SMAC_01045	351	100	683	165	115	4722	2586	0	0	0.623824	10.2981	0.299573	0.189282	3.27274	1.64864	0	0	-0.68079	3.3643	-1.73902	-2.40139	1.7105	0.72128	-12	-12
SMAC_01046	1113	2684	3319	9766	9154	12545	10743	4406	10539	5.28027	15.7817	5.59174	4.75154	2.742	2.15991	1.90661	5.56749	2.40061	3.98018	2.4833	2.24839	1.45523	1.11097	0.931008	2.47703
SMAC_01047	1766	23004	13305	82660	54254	23625	12157	6425	2017	28.5221	39.8718	29.8284	17.7484	3.25442	1.54043	1.75224	0.671538	4.83401	5.3173	4.89861	4.14962	1.7024	0.623331	0.809203	-0.57446
SMAC_01048	981	6938	5613	49306	64049	133653	111490	22227	20264	15.4858	30.2809	32.0299	37.7191	33.1438	25.4315	10.9125	12.1454	3.95288	4.92033	5.00135	5.23722	5.05067	4.66855	3.44791	3.60234
SMAC_01049	581	9009	6361	43986	31157	94605	80871	21681	16605	33.9523	57.9417	48.2463	30.9812	39.6123	31.1474	17.9728	16.8042	5.08544	5.85653	5.59235	4.95332	5.30788	4.96104	4.16774	4.07075
SMAC_01050	678	16119	18051	47050	26249	1364118	639268	33620	16682	52.0568	140.901	44.2237	22.3667	489.457	210.989	23.8825	14.4668	5.70201	7.13854	5.46675	4.48328	8.93504	7.72102	4.57788	3.85468
SMAC_01051	1807	3076	3440	22637	11193	8404	108279	12350	9172	3.72732	10.0749	7.98337	3.57855	1.13141	13.4089	3.2917	2.98443	1.89814	3.3327	2.997	1.83937	0.178122	3.74511	1.71883	1.57745
SMAC_01052	1797	1711	875	0	101	6980	2401	314	24	2.08483	2.57693	0	0.0324707	0.94493	0.298985	0.0841577	0.00785269	1.05993	1.36565	-12	-4.94472	-0.0817209	-1.74185	-3.57076	-6.9926
SMAC_01053	369	1143	393	0	0	847	553	335	0	6.78249	5.63648	0	0	0.558405	0.335355	0.437251	0	2.76181	2.4948	-12	-12	-0.840616	-1.57624	-1.19347	-12
SMAC_01054	9884	30714	19951	80592	140097	44901	267260	402333	300618	6.80413	10.6825	5.19618	8.18869	1.10514	6.05072	19.6049	17.8829	2.76641	3.41718	2.37745	3.03363	0.144223	2.59711	4.29314	4.16051
SMAC_01055	2076	4484	4371	4691	9998	15593	61950	6378	2101	4.72941	11.1428	1.44	2.7823	1.82724	6.67759	1.47968	0.595051	2.24166	3.47804	0.526072	1.47628	0.869663	2.73933	0.56529	-0.748916
SMAC_01056	762	16115	8295	3890	3149	4895	3567	3297	1346	46.3068	57.6108	3.25327	2.38746	1.56275	1.0475	2.0839	1.03859	5.53315	5.84827	1.70189	1.25548	0.644088	0.0669494	1.05928	0.0546301
SMAC_01057	1043	15061	3290	4631	5542	22371	16225	3813	4310	31.6183	16.6937	2.82954	3.06973	5.21787	3.48102	1.76074	2.42967	4.98269	4.06124	1.50057	1.61811	2.38346	1.79951	0.81618	1.28076
SMAC_01058	1825	82629	26850	39963	63777	225144	300232	231067	176936	99.1377	77.8616	13.9547	20.1892	30.0116	36.8129	60.98	57.0044	6.63136	6.28284	3.80268	4.33551	4.90745	5.20214	5.93026	5.833
SMAC_01059	530	15270	10937	1859	1272	5158	1675	1343	972	63.0859	109.211	2.23526	1.38653	2.36754	0.707204	1.22043	1.07831	5.97925	6.77097	1.16045	0.47148	1.24339	-0.499802	0.287387	0.108779
SMAC_01061	3768	52211	51785	700081	534164	82682	33979	387423	293457	30.3403	72.7336	118.403	81.8997	5.33817	2.01793	49.5207	45.7919	4.92316	6.18455	6.88756	6.35579	2.41634	1.01287	5.62996	5.51702
SMAC_01062	1023	5643	2819	438	580	3033	1483	1315	1354	12.0782	14.5835	0.27285	0.327545	0.721255	0.324393	0.619102	0.778213	3.59434	3.86626	-1.87382	-1.61024	-0.471418	-1.62419	-0.691751	-0.361764
SMAC_01063	2706	8031	2485	3307	3896	29324	87993	3893	3241	6.49847	4.86005	0.77881	0.831782	2.63626	7.27656	0.692897	0.704217	2.7001	2.28097	-0.360656	-0.265722	1.39849	2.86326	-0.529287	-0.505908
SMAC_01064	2515	33049	15017	8295	7371	252580	925093	15658	14008	28.7733	31.6	2.10186	1.69319	24.4317	82.3101	2.99854	3.27486	4.84666	4.98185	1.07167	0.759748	4.61068	6.363	1.58426	1.71144
SMAC_01065	375	9932	3723	0	0	21258	66624	9	0	57.9929	52.5417	0	0	13.7906	39.7562	0.0115591	0	5.8578	5.71539	-12	-12	3.78561	5.31311	-6.43483	-12
SMAC_01066	3355	134240	38321	39729	29873	105561	32894	45260	58612	87.611	60.4486	7.54641	5.14405	7.65426	2.19397	6.49732	10.2719	6.45304	5.91764	2.91579	2.3629	2.93626	1.13354	2.69984	3.36063
SMAC_01067	1599	21848	13068	30084	32973	30094	25868	26288	25570	29.918	43.2517	11.9898	11.9132	4.5785	3.6201	7.9181	9.40237	4.90294	5.43468	3.58374	3.57449	2.19488	1.85603	2.98515	3.23302
SMAC_01068	4461	37179	11066	30425	36169	41818	65598	26166	19578	18.2488	13.1281	4.34634	4.68406	2.28046	3.29052	2.82499	2.58043	4.18973	3.71458	2.1198	2.22776	1.18933	1.71831	1.49825	1.36761
SMAC_01069	1170	8553	3547	2677	2088	69986	61566	91648	74070	16.0067	16.0442	1.4581	1.03101	14.5518	11.775	37.7267	37.223	4.0006	4.00398	0.544091	0.044059	3.86313	3.55765	5.23752	5.21812
SMAC_01070	2350	104559	19882	38273	264879	19567	80394	4011	3673	97.4232	44.7749	10.3789	65.1176	2.02558	7.65529	0.822047	0.918985	6.60619	5.48462	3.37558	6.02497	1.01833	2.93646	-0.282707	-0.121887
SMAC_01071	3074	28436	20948	114117	216540	35388	96627	109757	116760	20.2551	36.0646	23.6577	40.6961	2.80056	7.03397	17.1965	22.3329	4.34021	5.17251	4.56424	5.34682	1.48571	2.81434	4.10404	4.4811
SMAC_01072	775	483	3170	1648	2013	25932	43857	6463	2157	1.36463	21.6471	1.35513	1.50058	8.14004	12.6632	4.01647	1.63645	0.448508	4.4361	0.438431	0.585525	3.02504	3.66257	2.00593	0.710573
SMAC_01073	1979	6237	15182	2139782	2222324	298429	381419	2212990	1428238	6.90079	40.5999	689.047	648.754	36.6849	43.1283	538.574	424.336	2.78676	5.34341	9.42846	9.34153	5.19711	5.43056	9.073	8.72906
SMAC_01074	1190	2684	2100	150312	46897	15249	25033	27826	22748	4.93861	9.3393	80.4956	22.7676	3.11736	4.7073	11.262	11.2396	2.3041	3.22332	6.33084	4.50891	1.64032	2.2349	3.49339	3.49052
SMAC_01075	707	2144	8651	24402	24396	123534	115188	12763	8846	6.6401	64.7574	21.9954	19.9351	42.5069	36.4581	8.69452	7.35669	2.7312	6.01697	4.45913	4.31724	5.40962	5.18817	3.12011	2.87906
SMAC_01076	1540	89133	25609	104441	110283	938984	1298935	676965	422655	126.732	88.0064	43.2191	41.372	148.33	188.744	211.718	161.369	6.98564	6.45954	5.4336	5.37058	7.21267	7.56028	7.726	7.33422
SMAC_01077	788	606	20724	2274	2569	21553	180614	14233	12630	1.6839	139.184	1.83903	1.88346	6.65386	51.2898	8.69926	9.42394	0.751804	7.12085	0.878947	0.913385	2.73419	5.6806	3.12089	3.23633
SMAC_01078	1710	9071	7305	6560	24174	185393	133163	7388	4662	11.6152	22.6082	2.44474	8.16716	26.3748	17.4258	2.08086	1.60299	3.53795	4.49878	1.28968	3.02983	4.72109	4.12315	1.05718	0.680767
SMAC_01079	808	10235	17709	15760	16841	403729	367544	23503	18275	27.7361	115.991	12.43	12.0413	121.554	101.79	14.0095	13.2985	4.79369	6.85787	3.63575	3.58992	6.92546	6.66945	3.80834	3.73319
SMAC_01080	3785	70100	23222	20137	14941	161693	298212	12697	14251	40.5528	32.4695	3.39043	2.28051	10.3924	17.6305	1.61565	2.21378	5.34173	5.02101	1.76147	1.18936	3.37746	4.14	0.692115	1.14651
SMAC_01081	1844	28672	10466	319494	223814	175699	264562	520686	460316	34.046	30.0374	110.415	70.1205	23.1793	32.105	135.996	146.774	5.08941	4.90869	6.78679	6.13176	4.53477	5.00472	7.08742	7.19746
SMAC_01082	192	2820	454	901	1066	634	748	2770	3681	32.1601	12.514	2.99053	3.20756	0.803305	0.871778	6.94849	11.2725	5.0072	3.64547	1.5804	1.68148	-0.315981	-0.197967	2.7967	3.49473
SMAC_01083	2037	62187	62057	189913	165201	3354104	4946542	489172	376604	66.8463	161.229	59.414	46.8533	400.569	543.396	115.66	108.705	6.06278	7.33296	5.89273	5.55008	8.64591	9.08586	6.85374	6.76427
SMAC_01084	5939	113284	19565	537383	672537	304690	341072	2643076	2816663	41.7661	17.4345	57.6628	65.4216	12.4806	12.851	214.343	278.854	5.38426	4.12387	5.84957	6.0317	3.64162	3.68381	7.74377	8.12337
SMAC_01085	1930	17457	8054	66087	44510	1174172	810979	152264	133421	19.8053	22.085	21.8215	13.3235	148.002	94.0282	37.9972	40.6464	4.30781	4.46499	4.44768	3.7359	7.20947	6.55502	5.24782	5.34506
SMAC_01086	4473	35497	10238	1120	1721	43893	60440	1761	1528	17.3765	12.1132	0.159567	0.22228	2.3872	3.02365	0.189615	0.200854	4.11906	3.59851	-2.64776	-2.16955	1.25532	1.59629	-2.39886	-2.31578
SMAC_01087	708	3945	770	758	374	9358	3458	21347	11014	12.2006	5.75572	0.682278	0.305181	3.21545	1.09294	14.5216	9.14675	3.60889	2.525	-0.551569	-1.71227	1.68502	0.128218	3.86013	3.19326
SMAC_01088	6204	33940	16699	949	70	29749	41460	569	100	11.9787	14.2449	0.0974809	0.00651846	1.16652	1.49542	0.0441726	0.00947727	3.5824	3.83238	-3.35874	-7.26125	0.222213	0.580551	-4.50071	-6.72131
SMAC_01089	2886	48472	28587	219026	186233	342727	662214	120760	98395	36.7759	52.4221	48.3643	37.2802	28.8898	51.3461	20.153	20.0462	5.20069	5.7121	5.59587	5.22034	4.85249	5.68218	4.33292	4.32526
SMAC_01090	1012	3777	10684	21737	9356	173901	136379	12053	5669	8.17213	55.8722	13.6881	5.34107	41.8036	30.1559	5.73623	3.29368	3.03071	5.80406	3.77485	2.41713	5.38556	4.91437	2.5201	1.7197
SMAC_01091	690	3058	905	49	43	376	2790	367	697	9.70415	6.94131	0.0452556	0.0360029	0.132566	0.904817	0.25617	0.593935	3.2786	2.79521	-4.46576	-4.79574	-2.91522	-0.144302	-1.96482	-0.751623
SMAC_01092	849	17013	11774	3235	2564	128662	139868	1588	1171	43.8775	73.3937	2.42824	1.74473	36.8667	36.8652	0.900855	0.810969	5.45541	6.19758	1.27991	0.803006	5.20425	5.20419	-0.150633	-0.302281
SMAC_01093	1839	27466	16837	120803	105815	210971	202622	176800	142746	32.7026	48.4535	41.8621	33.2418	27.9083	24.6553	46.3034	45.6391	5.03133	5.59853	5.38757	5.05492	4.80262	4.62383	5.53305	5.5122
SMAC_01094	1688	24524	15947	51566	69202	712171	529917	66569	59277	31.8118	49.9975	19.4678	23.6845	102.637	70.2491	18.9938	20.6476	4.99149	5.64379	4.28302	4.56587	6.68141	6.13441	4.24746	4.3679
SMAC_01095	2525	77637	14841	58034	70684	106046	139297	210193	198030	67.325	31.106	14.6469	16.1725	10.217	12.3449	40.093	46.1132	6.07307	4.95912	3.87253	4.01547	3.35291	3.62584	5.32528	5.52711
SMAC_01096	1565	105144	20707	4373	3423	145486	196034	3067	1823	147.109	70.0237	1.7807	1.2636	22.6151	28.03	0.943868	0.684901	7.20074	6.12977	0.832443	0.337544	4.49922	4.8089	-0.0833422	-0.546034
SMAC_01097	1655	3320	4515	108707	128006	153314	336688	67961	66028	4.39247	14.4378	41.8586	44.6839	22.536	45.5235	19.7776	23.4577	2.13503	3.85178	5.38745	5.48168	4.49416	5.50854	4.3058	4.55199
SMAC_01098	1007	41536	44306	84	101	592763	519357	712	6507	90.3159	232.849	0.0531588	0.0579443	143.2	115.41	0.340536	3.79933	6.49691	7.86325	-4.23355	-4.10919	7.16189	6.85062	-1.55412	1.92574
SMAC_01099	444	761	420	87	45	1035	567	291	209	3.75293	5.0062	0.124871	0.0585528	0.567087	0.285763	0.315662	0.27677	1.90802	2.32372	-3.00149	-4.09412	-0.818358	-1.80711	-1.66355	-1.85324
SMAC_01100	1964	142184	37337	75355	10743	23386	2865	4960	2888	158.518	100.61	24.451	3.16011	2.89672	0.326429	1.21633	0.864591	7.3085	6.65263	4.61182	1.65998	1.53442	-1.61516	0.282537	-0.20991
SMAC_01101	957	1819	773	6324	7289	10388	16988	27025	18304	4.16188	4.27474	4.21119	4.40022	2.64066	3.97224	13.6008	11.2458	2.05724	2.09584	2.07423	2.13758	1.4009	1.98995	3.76562	3.49131
SMAC_01102	3094	149769	31162	19078	25783	334675	209530	30183	14468	105.991	53.3025	3.9295	4.81428	26.3145	15.1541	4.69844	2.74943	6.7278	5.73613	1.97435	2.26732	4.71779	3.92164	2.23218	1.45913
SMAC_01103	1540	1440	1979	39003	70523	74747	163045	128061	85203	2.04744	6.80091	16.14	26.4563	11.8077	23.6915	40.0505	32.5304	1.03382	2.76573	4.01257	4.72554	3.56166	4.5663	5.32375	5.02372
SMAC_01104	2070	15292	4993	11573	30508	15948	53899	38743	29506	16.1757	12.7654	3.56288	8.51455	1.87425	5.82661	9.01436	8.38099	4.01576	3.67416	1.83304	3.08993	0.906315	2.54266	3.17223	3.06712
SMAC_01105	1049	13293	57191	609382	414472	364688	1065161	485894	380865	27.747	288.532	370.203	228.264	84.5743	227.219	223.089	213.477	4.79426	8.17259	8.53217	7.83456	6.40215	7.82794	7.80148	7.73794
SMAC_01106	1624	1373	1654	22773	24703	133114	116349	21049	13556	1.8512	5.39004	8.93634	8.78784	19.9402	16.0318	6.24248	4.90796	0.888461	2.43029	3.15968	3.13551	4.31761	4.00286	2.64212	2.29512
SMAC_01107	1127	8468	4487	70437	69599	94077	160198	24769	17939	16.4523	21.0705	39.8293	35.6778	20.3073	31.8082	10.5851	9.359	4.04022	4.39715	5.31576	5.15695	4.34393	4.99133	3.40397	3.22635
SMAC_01108	950	39745	108916	81247	81222	1576545	1203063	47352	49261	91.6068	606.751	54.5016	49.3934	403.715	283.381	24.0064	30.4884	6.51738	9.24496	5.76823	5.62625	8.65719	8.1466	4.58535	4.93019
SMAC_01109	312	436	190	1580	964	7447	5334	904	143	3.05986	3.22286	3.22721	1.78501	5.80656	3.82564	1.39549	0.269486	1.61346	1.68834	1.69029	0.835933	2.53768	1.9357	0.480769	-1.89172
SMAC_01110	1257	8340	3988	24954	32807	110112	69916	36609	31402	14.5278	16.7904	12.6512	15.0782	21.3104	12.4465	14.027	14.6885	3.86074	4.06957	3.6612	3.91439	4.41349	3.63767	3.81013	3.87661
SMAC_01111	573	2239	1626	403	205	3018	5928	224	528	8.55596	15.0179	0.448204	0.206689	1.28132	2.31504	0.188281	0.541794	3.09693	3.90861	-1.15777	-2.27447	0.357628	1.21104	-2.40904	-0.884183
SMAC_01112	1226	9216	10770	459403	1190159	2740	42002	399639	294733	16.4597	46.4908	238.797	560.832	0.543691	7.66629	156.996	141.349	4.04086	5.53887	7.89964	9.13143	-0.879141	2.93853	7.29459	7.14312
SMAC_01113	1079	50554	27468	47695	176476	75256	219838	302235	198724	102.59	134.725	28.1693	94.4893	16.9673	45.5918	134.907	108.289	6.68074	7.07387	4.81605	6.56208	4.08468	5.5107	7.07582	6.75874
SMAC_01114	594	5012	4410	6958	30962	8104	67728	15000	14712	18.4754	39.2911	7.46489	30.1135	3.31898	25.5145	12.1623	14.5627	4.20753	5.29613	2.90012	4.91234	1.73074	4.67325	3.60435	3.8642
SMAC_01116	872	12712	15858	36416	57058	127541	506078	38780	29787	31.9203	96.2441	26.6134	37.8023	35.5816	129.869	21.4192	20.0847	4.9964	6.58863	4.73408	5.2404	5.15306	7.02092	4.42083	4.32803
SMAC_01118	957	11354	67491	64087	94074	222320	767847	62995	45378	25.978	373.23	42.676	56.7906	56.5144	179.543	31.7034	27.8797	4.69922	8.54392	5.41535	5.82758	5.82055	7.48819	4.98657	4.80114
SMAC_01119	2540	3408	3290	48899	46113	65975	157545	36155	34174	2.93789	6.85495	12.2685	10.4884	6.31885	13.8796	6.85562	7.91074	1.55478	2.77715	3.61689	3.39072	2.65966	3.79489	2.77729	2.98381
SMAC_01120	1917	8132	2582	3526	1446	20611	2071	18228	6202	9.28847	7.12814	1.17216	0.435777	2.61559	0.241748	4.57961	1.90224	3.21544	2.83353	0.229165	-1.19834	1.38713	-2.04842	2.19523	0.927698
SMAC_01121	1077	1536	744	2477	1167	22891	23066	3914	2280	3.1228	3.65594	1.46567	0.625999	5.1706	4.7925	1.75032	1.24473	1.64284	1.87024	0.551558	-0.675768	2.37033	2.26078	0.807618	0.31583
SMAC_01122	639	512	215	133	273	2086	4731	253	50	1.75444	1.78065	0.13264	0.24682	0.794156	1.65675	0.190692	0.046007	0.811009	0.832408	-2.91441	-2.01847	-0.332506	0.728358	-2.39069	-4.442
SMAC_01123	610	64863	14469	50	0	41175	56880	39	0	232.829	125.531	0.0522355	0	16.4209	20.8658	0.0307926	0	7.86312	6.9719	-4.25883	-12	4.03746	4.38307	-5.02127	-12
SMAC_01124	1561	63714	21664	165877	146950	169554	183305	239178	218828	89.3719	73.4477	67.7187	54.3858	26.4239	26.2771	73.7956	82.4243	6.48175	6.19864	6.08148	5.76516	4.72377	4.71573	6.20546	6.365
SMAC_01125	1125	27628	11782	4388	1597	91407	186219	2243	2281	53.7732	55.4254	2.48565	0.820108	19.766	37.0405	0.96026	1.19214	5.74882	5.79247	1.31362	-0.286115	4.30495	5.21103	-0.0585031	0.253556
SMAC_01126	1440	38715	20222	68918	87673	3895325	3586951	50186	34528	58.8689	74.3197	30.4997	35.174	658.072	557.402	16.7854	14.0982	5.87943	6.21567	4.93072	5.13644	9.3621	9.12257	4.06914	3.81744
SMAC_01127	2226	9615	3782	3229	4549	10997	50577	2247	2380	9.45787	8.99163	0.924418	1.18062	1.20183	5.08433	0.486172	0.628647	3.24151	3.16858	-0.113383	0.239542	0.265227	2.34606	-1.04046	-0.669677
SMAC_01128	408	2511	854	7884	10466	753	2863	1512	571	13.4758	11.0775	12.3144	14.8197	0.44898	1.57024	1.78486	0.82287	3.7523	3.46955	3.62227	3.88944	-1.15528	0.650988	0.835809	-0.281264
SMAC_01129	811	16841	5312	205	307	16456	10073	56	0	45.4691	34.6641	0.161086	0.218694	4.93623	2.77935	0.0332567	0	5.50681	5.11537	-2.6341	-2.19302	2.30341	1.47475	-4.91021	-12
SMAC_01130	2055	5795	8955	194455	89322	42255	2818	10409	9053	6.17463	23.0619	60.3021	25.1111	5.00217	0.306856	2.43955	2.59022	2.62635	4.52744	5.91414	4.65025	2.32255	-1.70437	1.28661	1.37307
SMAC_01131	1420	16392	5639	18957	1011681	13154	201008	11360	7654	25.2762	21.0163	8.50759	411.598	2.25352	31.676	3.85303	3.16924	4.65971	4.39344	3.08875	8.68509	1.17218	4.98532	1.94599	1.66414
SMAC_01132	1632	2417	1460	40735	61928	5914	42418	37816	37944	3.24284	4.73451	15.9064	21.9223	0.881563	5.81615	11.1601	13.6703	1.69726	2.24321	3.99154	4.45432	-0.181864	2.54006	3.48028	3.77297
SMAC_01133	1384	41402	9319	47144	41167	78072	131044	27816	18852	65.502	35.6349	21.7078	17.1843	13.7231	21.1878	9.67989	8.00897	6.03347	5.15522	4.44014	4.10302	3.77853	4.40516	3.27499	3.00162
SMAC_01134	5538	63966	37962	353890	205916	47386	216374	178930	178227	25.291	36.2776	40.7231	21.4811	2.08156	8.74295	15.5612	18.9224	4.66055	5.18101	5.34777	4.42499	1.05767	3.12812	3.95988	4.24202
SMAC_01135	582	1387	570	567	327	5039	2206	4633	3820	5.21822	5.18315	0.620848	0.324596	2.10627	0.84818	3.83399	3.85918	2.38356	2.37383	-0.687688	-1.62328	1.07469	-0.237557	1.93885	1.9483
SMAC_01136	1305	1914	3976	51457	35819	67612	92293	40452	38634	3.21144	16.1242	25.1281	15.857	12.6039	15.8257	14.9294	17.4066	1.68322	4.01116	4.65123	3.98705	3.6558	3.9842	3.90008	4.12156
SMAC_01137	2714	19276	8637	187534	157047	159379	171071	161304	127518	15.5516	16.8421	44.0347	33.4301	14.2861	14.105	28.6251	27.6259	3.95899	4.074	5.46057	5.06308	3.83654	3.81813	4.83921	4.78795
SMAC_01138	2011	29049	8355	19684	46482	51301	131376	91624	49523	31.6292	21.9875	6.23773	13.3534	6.20592	14.6187	21.9437	14.4794	4.98318	4.45861	2.64102	3.73913	2.63364	3.86975	4.45573	3.85593
SMAC_01139	1166	15630	8811	76735	84007	14916	41088	9105	8755	29.3514	39.9916	41.9392	41.6232	3.11205	7.88537	3.76091	4.41482	4.87536	5.32163	5.39023	5.37932	1.63786	2.97918	1.91108	2.14235
SMAC_01140	705	1972	1093	0	0	3774	3577	120	0	6.12473	8.2049	0	0	1.30228	1.13536	0.0819793	0	2.61465	3.03649	-12	-12	0.381042	0.183156	-3.6086	-12
SMAC_01141	1353	8852	2838	421	0	28504	2415	116	99	14.3256	11.1009	0.198294	0	5.12507	0.399416	0.0412926	0.0430222	3.84052	3.4726	-2.33429	-12	2.35757	-1.32404	-4.59797	-4.53877
SMAC_01142	2515	24441	9925	14244	13620	43258	82326	46857	37842	21.2789	20.885	3.60927	3.12865	4.18428	7.32495	8.97322	8.8469	4.41135	4.3844	1.85171	1.64554	2.06498	2.87282	3.16563	3.14517
SMAC_01143	1292	8343	11200	327224	385945	1021374	725065	148065	108902	14.1393	45.8773	161.402	172.576	192.316	125.58	55.1953	49.5597	3.82164	5.51971	7.33451	7.43109	7.58733	6.97246	5.78647	5.6311
SMAC_01144	1884	15980	1812	209	1584	4999	1807	110	4156	18.5723	5.09002	0.0706953	0.485728	0.645497	0.214626	0.0281206	1.29703	4.21508	2.34767	-3.82224	-1.04178	-0.631517	-2.2201	-5.15223	0.375211
SMAC_01145	5160	124718	39544	22714	23390	144321	244237	67991	87766	52.9235	40.5577	2.80523	2.61878	6.80412	10.5917	6.3462	10.0007	5.72584	5.3419	1.48812	1.38889	2.76641	3.40487	2.66589	3.32203
SMAC_01146	1295	6464	11236	44873	47764	858697	1131615	28050	22313	10.9295	45.9181	22.0821	21.3083	161.31	195.54	10.4322	10.1308	3.45016	5.52099	4.46481	4.41335	7.3337	7.61132	3.38297	3.34068
SMAC_01147	628	4647	5256	4386	3246	110349	180936	2383	2083	16.2025	44.2933	4.45076	2.98612	42.7465	64.472	1.82758	1.95023	4.01814	5.46902	2.15405	1.57827	5.41774	6.0106	0.869935	0.963641
SMAC_01148	1238	6917	4959	88036	70794	84213	174433	43593	50288	12.2339	21.199	45.3174	33.0365	16.5482	31.5293	16.9593	23.8836	3.61282	4.40593	5.50199	5.04599	4.0486	4.97862	4.08401	4.57795
SMAC_01149	2137	2525	2059	87077	95784	94719	115543	110733	94386	2.58718	5.09911	25.9671	25.8945	10.7826	12.0989	24.9566	25.9692	1.37138	2.35024	4.69862	4.69457	3.43064	3.5968	4.64135	4.69873
SMAC_01150	2364	5051	2893	1325	2378	42173	47514	2185	811	4.67842	6.47654	0.357185	0.581143	4.3399	4.49759	0.44516	0.201711	2.22602	2.69522	-1.48525	-0.783035	2.11766	2.16915	-1.1676	-2.30964
SMAC_01151	2045	5370	5615	340824	340509	230517	230535	443163	462502	5.74976	14.5311	106.209	96.1953	27.4222	25.226	104.372	132.977	2.5235	3.86107	6.73076	6.58789	4.77727	4.65684	6.70559	7.05503
SMAC_01152	2427	41081	8225	52	201	50725	68585	613	219	37.063	17.9353	0.013654	0.0478459	5.08446	6.32361	0.121647	0.0530554	5.21191	4.16473	-6.19454	-4.38546	2.34609	2.66075	-3.03922	-4.23636
SMAC_01153	3708	50800	13143	74996	78962	91104	88641	63630	54406	29.998	18.7585	12.8891	12.3026	5.97709	5.34934	8.26484	8.62705	4.9068	4.22947	3.68808	3.62089	2.57944	2.41936	3.04699	3.10887
SMAC_01154	1965	9103	10622	49729	61659	559741	386690	71211	112829	10.1436	28.6079	16.1277	18.1281	69.2974	44.0358	17.4541	33.7609	3.34249	4.83834	4.01147	4.18016	6.11473	5.46061	4.12549	5.07728
SMAC_01155	444	0	0	0	0	0	0	0	0	0	0	0	0	0	0	0	0	-12	-12	-12	-12	-12	-12	-12	-12
SMAC_01156	1897	80899	58304	101	0	130286	5612	540	172	93.3781	162.657	0.0339296	0	16.7079	0.661997	0.1371	0.0533109	6.54501	7.34569	-4.88131	-12	4.06246	-0.595104	-2.8667	-4.22942
SMAC_01157	1957	53915	13160	2866	3138	181416	75367	2301	857	60.3237	35.5883	0.933277	0.926362	22.5516	8.61779	0.566289	0.257481	5.91465	5.15333	-0.0996224	-0.110353	4.49516	3.10732	-0.820391	-1.95746
SMAC_01158	2179	16878	9351	203910	304298	333206	496445	135388	99600	16.9603	22.7114	59.6357	80.679	37.2004	50.9823	29.9251	26.8755	4.08409	4.50534	5.89811	6.33412	5.21725	5.67192	4.90328	4.74822
SMAC_01159	1807	6856	8603	153516	99447	499126	912079	69082	53224	8.30772	25.1961	54.1403	31.7945	67.1961	112.948	18.4128	17.3183	3.05445	4.65513	5.75863	4.99071	6.07031	6.81952	4.20263	4.11422
SMAC_01160	662	766	525	21889	25748	14444	29667	48036	30504	2.53361	4.19704	21.0714	22.47	5.30789	10.0282	34.9479	27.0928	1.34119	2.06937	4.39721	4.48993	2.40814	3.32599	5.12713	4.75984
SMAC_01161	1923	7747	4698	51763	39117	139352	172815	39621	34440	8.82111	12.9293	17.154	11.7518	17.6289	20.1098	9.92335	10.5303	3.14096	3.69258	4.10047	3.55481	4.13987	4.32983	3.31083	3.39647
SMAC_01162	1997	4585	1993	11933	12009	17853	655	5837	7584	5.02725	5.28167	3.808	3.47414	2.17483	0.0733954	1.40774	2.23293	2.32977	2.40099	1.92903	1.79666	1.1209	-3.76817	0.493385	1.15894
SMAC_01163	4823	97403	42293	139366	147278	163767	145603	563988	537494	44.2205	46.4081	18.4147	17.6416	8.2604	6.75552	56.3203	65.5257	5.46664	5.5363	4.20279	4.14091	3.04621	2.75607	5.81558	6.03399
SMAC_01164	1516	73387	18155	154	134	154593	74129	616	306	105.996	63.3781	0.0647361	0.0510651	24.8075	10.9419	0.195701	0.11868	6.72786	5.98591	-3.94928	-4.29152	4.6327	3.4518	-2.35328	-3.07485
SMAC_01165	1140	8430	8550	445030	274222	279859	269073	274779	216114	16.1917	39.692	248.777	138.968	59.7209	52.8167	116.089	111.464	4.01718	5.31078	7.95871	7.11861	5.90016	5.72292	6.85909	6.80043
SMAC_01166	1539	59010	26115	244204	205433	951703	799307	112669	93571	83.9568	89.8036	101.121	77.117	150.437	116.22	35.2596	35.7485	6.39158	6.4887	6.65993	6.26898	7.23302	6.86071	5.13995	5.15981
SMAC_01167	3291	28322	7875	441321	360983	35489	70017	252587	235159	18.8437	12.6638	85.4579	63.3691	2.62336	4.76081	36.9654	42.0135	4.23601	3.66264	6.41714	5.98571	1.39142	2.25121	5.2081	5.39278
SMAC_01168	2740	7071	1951	33296	23233	32083	89678	53982	52064	5.65066	3.76833	7.74403	4.89861	2.8485	7.32388	9.48878	11.1723	2.49842	1.91393	2.95308	2.29237	1.5102	2.87261	3.24622	3.48185
SMAC_01169	1891	112207	12412	3101	5429	51904	9276	1920	723	129.926	34.737	1.04505	1.65862	6.67731	1.09768	0.489015	0.224803	7.02155	5.1184	0.0635669	0.729983	2.73927	0.134455	-1.03205	-2.15327
SMAC_01170	1231	85150	29373	1775	2168	34750	1811	902	2583	151.459	126.279	0.918894	1.01747	6.86735	0.329205	0.352907	1.23373	7.24279	6.98048	-0.122029	0.0249798	2.77975	-1.60294	-1.50264	0.303031
SMAC_01171	1567	7197	12831	16468	15639	338403	347651	20118	20689	10.0566	43.3345	6.69726	5.76578	52.536	49.6455	6.18341	7.76293	3.33007	5.43744	2.74357	2.52752	5.71524	5.63359	2.6284	2.9566
SMAC_01172	717	4081	2381	526	512	1287	3919	438	466	12.4628	17.5745	0.467511	0.412543	0.436668	1.2231	0.294216	0.38214	3.63956	4.13541	-1.09693	-1.27738	-1.19539	0.290542	-1.76505	-1.38783
SMAC_01173	615	2200	1364	301	422	366	803	462	565	7.83279	11.7377	0.311901	0.39642	0.144777	0.292177	0.361809	0.540168	2.96953	3.55307	-1.68084	-1.3349	-2.7881	-1.77509	-1.4667	-0.888521
SMAC_01174	1748	10885	3843	143460	88048	46590	138823	124281	159169	13.635	11.6351	52.3016	29.1002	6.48401	17.7716	34.2433	53.5392	3.76925	3.54042	5.70878	4.86296	2.69689	4.1515	5.09775	5.74252
SMAC_01175	489	664	165	1511	1409	2588	2160	1822	1340	2.97323	1.78574	1.96916	1.66464	1.2875	0.988441	1.79453	1.61121	1.57203	0.836519	0.97758	0.735211	0.364574	-0.016774	0.843609	0.688141
SMAC_01176	2777	248396	60041	407360	3842924	498628	1299665	1198209	1347540	195.856	114.423	93.482	799.474	43.681	104.728	207.811	285.313	7.61365	6.83824	6.54662	9.64291	5.44894	6.7105	7.69913	8.1564
SMAC_01178	591	200	245	0	0	3129	102	158	149	0.740989	2.19392	0	0	1.28798	0.0386205	0.12876	0.148236	-0.432477	1.13351	-12	-12	0.365114	-4.69449	-2.95724	-2.75403
SMAC_01179	1229	1875	3610	1191415	359035	4009	963	16458	6214	3.34055	15.5452	617.784	168.773	0.793554	0.17534	6.44967	2.97286	1.74009	3.9584	9.27096	7.39894	-0.3336	-2.51178	2.68922	1.57185
SMAC_01180	1527	41244	17203	5792	3615	407662	901449	35120	23820	59.1413	59.6221	2.41721	1.36769	64.9461	132.102	11.0771	9.17187	5.88609	5.89778	1.27334	0.451741	6.02117	7.0455	3.46951	3.19722
SMAC_01181	2365	7183	4515	118300	170722	37403	93586	169875	151293	6.65034	10.1034	31.8771	41.7039	3.8474	8.85494	34.5948	37.6134	2.73343	3.33677	4.99445	5.38211	1.94388	3.14648	5.11248	5.23318
SMAC_01182	2496	7880	3521	2930	2092	25390	47346	3711	1835	6.91275	7.46558	0.748081	0.484212	2.47463	4.24467	0.716075	0.432262	2.78926	2.90025	-0.418735	-1.04629	1.30721	2.08565	-0.481818	-1.21002
SMAC_01183	2539	38541	10737	53450	85885	88724	103631	108811	102205	33.2376	22.3801	13.4156	19.5422	8.50101	9.1334	20.6406	23.6682	5.05474	4.48415	3.74584	4.28852	3.08763	3.19115	4.36741	4.56488
SMAC_01184	2151	22134	9085	30748	48730	55889	79759	195972	275002	22.5314	22.3525	9.10965	13.088	6.32089	8.29746	43.8799	75.1711	4.49387	4.48237	3.1874	3.71018	2.66013	3.05267	5.45549	6.23211
SMAC_01185	1719	1467	595	2201	2123	5601	8767	8913	3087	1.86863	1.83182	0.815961	0.713498	0.792651	1.14125	2.49724	1.05588	0.901981	0.873279	-0.293428	-0.487019	-0.335243	0.190615	1.32033	0.0784505
SMAC_01186	1401	12271	9988	26349	31300	215211	410807	35720	33544	19.1783	37.7296	11.9854	12.907	37.3696	65.6153	12.2796	14.0777	4.26141	5.23763	3.5832	3.69008	5.22379	6.03596	3.6182	3.81534
SMAC_01187	1220	174586	67921	33410	26284	1187504	1259248	112987	92679	313.342	294.636	17.4519	12.4466	236.792	230.971	44.6047	44.666	8.29159	8.20279	4.12531	3.63768	7.88748	7.85157	5.47912	5.4811
SMAC_01188	8072	315182	77098	12321	7136	98081	109005	31260	15921	85.4967	50.548	0.972725	0.510731	2.95594	3.02184	1.86518	1.1597	6.4178	5.65958	-0.039896	-0.969365	1.56362	1.59543	0.899312	0.213747
SMAC_01189	1506	556	210	1612	1667	4777	7956	29019	26205	0.808386	0.737966	0.682127	0.639483	0.771654	1.18216	9.28046	10.2309	-0.306884	-0.438373	-0.551887	-0.645022	-0.373974	0.241423	3.2142	3.35486
SMAC_01190	1181	32217	6757	459	75	15006	42525	1516	2346	59.7316	30.2793	0.247678	0.0366885	3.09106	8.0575	0.618246	1.16797	5.90042	4.92026	-2.01346	-4.76853	1.6281	3.01033	-0.693747	0.224009
SMAC_01191	981	25258	39499	42192	20862	1555624	1586754	170854	169104	56.3766	213.088	27.4086	12.2859	385.769	361.948	83.8819	101.354	5.81702	7.73531	4.77656	3.61893	8.5916	8.49964	6.39029	6.66326
SMAC_01192	1162	4332	4983	4464	1969	85089	419301	24617	18126	8.16303	22.6948	2.44818	0.978944	17.8139	80.7468	10.2033	9.17173	3.0291	4.50429	1.29171	-0.0307011	4.15493	6.33533	3.35097	3.19719
SMAC_01193	688	1277	3613	856	1456	44228	80046	3329	2859	4.06417	27.7921	0.792886	1.22262	15.6387	26.035	2.33044	2.44332	2.02296	4.7966	-0.334815	0.289976	3.96705	4.70238	1.2206	1.28884
SMAC_01194	1357	4217	1958	606	1040	22534	84727	10931	6815	6.80445	7.63616	0.284589	0.442764	4.03971	13.9716	3.87965	2.95285	2.76648	2.93285	-1.81305	-1.17539	2.01425	3.80443	1.95593	1.56211
SMAC_01195	1934	261935	58888	689	510	778187	281139	46103	29356	296.556	161.143	0.227033	0.152346	97.8858	32.529	11.4811	8.92474	8.21216	7.3322	-2.13903	-2.71457	6.61303	5.02365	3.52119	3.15781
SMAC_01196	2034	6560	2702	12996	12104	10401	37811	66784	44940	7.06191	7.03034	4.07178	3.43793	1.24399	4.1598	15.8137	12.9908	2.82006	2.8136	2.02566	1.78154	0.314973	2.05652	3.9831	3.69942
SMAC_01197	1814	3768	2565	266	427	82151	226767	2418	2189	4.54823	7.48328	0.0934479	0.135991	11.0171	27.9736	0.641994	0.709518	2.18531	2.90367	-3.41969	-2.87842	3.46167	4.80599	-0.639368	-0.495088
SMAC_01198	5970	146999	36805	2017	7917	401741	249390	10171	7319	53.9149	32.6268	0.215306	0.766134	16.3706	9.34782	0.820543	0.72083	5.75261	5.02799	-2.21554	-0.384331	4.03303	3.22463	-0.285349	-0.47227
SMAC_01201	2248	154251	34467	13183	17145	331168	178112	22579	22885	150.245	81.1427	3.73717	4.40615	35.838	17.7297	4.83749	5.98563	7.23118	6.34239	1.90195	2.13952	5.16342	4.1481	2.27426	2.5815
SMAC_01202	1415	7707	3916	34419	38799	84519	130961	48642	33175	11.9261	14.6463	15.5013	15.841	14.5308	20.7105	16.5564	13.7851	3.57605	3.87247	3.95431	3.98559	3.86104	4.37229	4.04932	3.78504
SMAC_01203	2018	48353	21130	182565	132239	1440020	1206770	258339	232229	52.4652	55.4141	57.653	37.8579	173.596	133.816	61.6568	67.6629	5.71329	5.79218	5.84932	5.24252	7.43959	7.06411	5.94619	6.08029
SMAC_01204	3451	20045	11061	243456	384401	188825	94908	88556	110723	12.7183	16.9626	44.9574	64.3514	13.3109	6.15409	12.359	18.8646	3.66884	4.08428	5.49049	6.0079	3.73453	2.62154	3.6275	4.23761
SMAC_01205	938	22766	49394	58457	45218	1130426	891439	67028	59582	53.1438	278.685	39.7154	27.8501	293.178	212.664	34.4164	37.348	5.73183	8.12249	5.31163	4.79961	8.19563	7.73243	5.10502	5.22296
SMAC_01206	1166	4203	48508	408075	501548	262721	560126	282949	212417	7.89278	220.169	223.032	248.503	54.8136	107.496	116.875	107.114	2.98053	7.78247	7.80111	7.95712	5.77646	6.74814	6.86882	6.743
SMAC_01207	654	22718	6713	12564	7729	17570	5305	21453	3966	76.0609	54.3227	12.2427	6.82754	6.53561	1.81515	15.7987	3.56558	6.24908	5.76348	3.61384	2.77137	2.70832	0.860091	3.98174	1.83414
SMAC_01208	438	6548	1568	2373	1009	3035	266	26149	24110	32.7343	18.9459	3.45262	1.33087	1.68569	0.135898	28.7537	32.3652	5.03273	4.24381	1.78769	0.412369	0.753336	-2.8794	4.84567	5.01637
SMAC_01209	1479	11514	6400	4282	1922	7310	4641	50502	41046	17.0462	22.901	1.84503	0.750764	1.20238	0.702181	16.4457	16.3177	4.09138	4.51734	0.883645	-0.413568	0.265892	-0.510085	4.03964	4.02836
SMAC_01210	3663	206249	61004	61495	62586	256357	548170	245069	257963	123.289	88.1381	10.6986	9.87095	17.0255	33.4876	32.2228	41.4072	6.9459	6.46169	3.41935	3.30319	4.08963	5.06555	5.01001	5.37181
SMAC_01211	1461	6358	6860	25819	17170	611319	993492	29286	27269	9.52882	24.8494	11.262	6.78951	101.791	152.167	9.65432	10.9742	3.2523	4.63514	3.49339	2.76331	6.66947	7.24951	3.27118	3.45605
SMAC_01212	403	2004	3633	4228	3432	35354	16218	3689	2448	10.8883	47.7092	6.68583	4.91995	21.3415	9.00529	4.40875	3.57159	3.44471	5.5762	2.74111	2.29864	4.41559	3.17077	2.14037	1.83657
SMAC_01213	1475	17210	7885	87177	114251	93276	180392	296600	298226	25.5481	28.2912	37.6648	44.7493	15.384	27.3672	96.8481	118.88	4.67514	4.82228	5.23514	5.48379	3.94336	4.77438	6.59765	6.89336
SMAC_01214	1502	43923	21510	35991	31042	278717	1378669	33229	25150	64.0311	75.7901	15.2704	11.9398	45.1425	205.398	10.6551	9.84517	6.0007	6.24394	3.93266	3.57771	5.49641	7.68228	3.41348	3.29942
SMAC_01215	1808	30385	20859	566625	617576	765017	1248938	867235	1031557	36.7985	61.0572	199.72	197.338	102.935	154.578	231.02	335.467	5.20157	5.93209	7.64184	7.62452	6.6856	7.27219	7.85188	8.39003
SMAC_01216	969	529	507	2063	3010	160	821	189	0	1.19537	2.76902	1.35675	1.79457	0.0401688	0.189594	0.0939399	0	0.257452	1.46938	0.440158	0.843641	-4.63778	-2.39901	-3.41212	-12
SMAC_01217	3577	730260	87596	13023	27474	204622	48027	28367	32176	447.021	129.601	2.32016	4.43733	13.9164	3.0045	3.8195	5.28894	8.8042	7.01793	1.21422	2.14969	3.79871	1.58712	1.93338	2.40298
SMAC_01218	2057	283421	46486	891	1473	6969	14678	2134	315	301.694	119.6	0.276038	0.413701	0.824192	1.59675	0.499657	0.0900392	8.23694	6.90207	-1.85706	-1.27334	-0.278948	0.675143	-1.00099	-3.4733
SMAC_01219	1250	12423	6684	26064	35900	62879	71997	40726	34058	21.7613	28.2988	13.2879	16.5922	12.2374	12.8887	15.6918	16.0201	4.4437	4.82267	3.73204	4.05243	3.61322	3.68804	3.97194	4.00181
SMAC_01220	1110	12202	4081	626	101	36047	2150	2307	217	24.0701	19.4574	0.359399	0.0525674	7.9002	0.433432	1.00101	0.114945	4.58917	4.28225	-1.47634	-4.24969	2.98189	-1.20612	0.00145057	-3.12098
SMAC_01221	1140	858	379	0	0	2662	94	207	200	1.64798	1.75945	0	0	0.568062	0.0184514	0.0874536	0.103153	0.720697	0.815123	-12	-12	-0.815881	-5.76013	-3.51534	-3.27715
SMAC_01222	1809	24713	6639	633	426	15344	12081	2278	391	29.9127	19.4226	0.222993	0.136047	2.06344	1.49441	0.606495	0.127085	4.90269	4.27966	-2.16493	-2.87782	1.04505	0.579577	-0.721432	-2.97614
SMAC_01223	568	12341	14898	24081	17138	340165	175618	27114	18873	47.5742	138.81	27.0179	17.4313	145.691	69.1873	22.991	19.5365	5.57211	7.11697	4.75584	4.12361	7.18677	6.11244	4.523	4.2881
SMAC_01224	3098	14155	9446	64007	57781	76781	195164	81443	65317	10.0045	16.1365	13.1665	10.7751	6.02927	14.0969	12.6615	12.3965	3.32258	4.01225	3.7188	3.42963	2.59198	3.81731	3.66237	3.63186
SMAC_01226	210	0	70	0	0	0	0	4538	4063	0	1.76409	0	0	0	0	10.4078	11.3758	-12	0.818925	-12	-12	-12	-12	3.37959	3.5079
SMAC_01227	672	2199	498	0	0	544	1251	2407	593	7.16515	3.92195	0	0	0.196935	0.416575	1.72512	0.518849	2.841	1.97157	-12	-12	-2.34421	-1.26335	0.786695	-0.946615
SMAC_01228	6561	38277	15441	20387	48834	94281	318825	202065	130419	12.7743	12.4551	1.9802	4.30002	3.4958	10.874	14.8331	11.6876	3.67517	3.63867	0.985645	2.10434	1.80562	3.44281	3.89075	3.54691
SMAC_01229	1533	2293	2496	9553	9453	17731	23761	17516	12555	3.27515	8.61677	3.97121	3.56243	2.81374	3.46839	5.50307	4.81537	1.71156	3.10715	1.98958	1.83286	1.49249	1.79427	2.46024	2.26765
SMAC_01230	1892	11219	5342	104244	102232	171078	321770	84938	88248	12.9838	14.9426	35.112	31.2165	21.9971	38.0566	21.6219	27.4245	3.69864	3.90136	5.13389	4.96424	4.45924	5.25008	4.43442	4.77739
SMAC_01231	1796	6218	5062	278346	287888	44980	154000	82595	75114	7.58077	14.9162	98.7652	92.6053	6.09264	19.1876	22.1493	24.5906	2.92234	3.89881	6.62593	6.53302	2.60707	4.2621	4.46919	4.62004
SMAC_01232	5105	32626	16848	71979	55465	129774	109053	298733	207196	13.9938	17.4661	8.98536	6.27685	6.18421	4.78022	28.1838	23.8639	3.80672	4.12648	3.16758	2.65004	2.62859	2.25708	4.81679	4.57676
SMAC_01233	1901	26413	8046	5526	4410	285118	315755	6172	6037	30.4232	22.3996	1.85248	1.34022	36.4867	37.1684	1.56371	1.86721	4.9271	4.4854	0.88946	0.422466	5.1893	5.216	0.644972	0.900888
SMAC_01234	2360	10453	4963	20771	41713	94665	113827	23000	21938	9.69835	11.1295	5.60881	10.2112	9.7582	10.7929	4.69384	5.46563	3.27774	3.47631	2.48769	3.35208	3.28661	3.43201	2.23077	2.45039
SMAC_01235	1064	8152	4830	12916	47261	2221	208135	352	512	16.7761	24.0241	7.73592	25.6614	0.507808	43.7733	0.159336	0.282933	4.06834	4.58641	2.95157	4.68153	-0.977646	5.45198	-2.64986	-1.82147
SMAC_01236	261	0	0	39	0	0	0	0	0	0	0	0.0952247	0	0	0	0	0	-12	-12	-3.39252	-12	-12	-12	-12	-12
SMAC_01237	1863	7471	3419	728	497	6653	1834	794	1343	8.78082	9.71244	0.249026	0.154121	0.868754	0.220289	0.205267	0.423856	3.13436	3.27983	-2.00563	-2.69786	-0.20298	-2.18253	-2.28442	-1.23835
SMAC_01238	737	1153	1784	55591	43523	40103	31464	10334	5724	3.42555	12.8106	48.0687	34.1169	13.2374	9.55327	6.75325	4.56654	1.77634	3.67927	5.58703	5.09242	3.72654	3.25599	2.75558	2.1911
SMAC_01239	1235	41432	15841	36005	32093	210254	270874	11530	7144	73.4578	67.8825	18.5789	15.0128	41.4161	49.0802	4.4965	3.40118	6.19884	6.08497	4.2156	3.90812	5.37212	5.61707	2.1688	1.76604
SMAC_01240	284	4587	8113	19643	35015	14430	23379	15667	11411	35.3655	151.184	44.0773	71.2286	12.3606	18.421	26.5693	23.6244	5.14427	7.24016	5.46196	6.15438	3.62768	4.20328	4.73169	4.56221
SMAC_01241	1234	30638	7823	712	1151	75093	69811	1439	703	54.3644	33.5506	0.367697	0.538863	14.8039	12.6594	0.56164	0.334962	5.76459	5.06827	-1.44341	-0.892009	3.88791	3.66214	-0.832284	-1.57793
SMAC_01242	5552	70272	42020	50748	53592	174697	232052	78544	81119	27.7142	40.0543	5.82498	5.57659	7.6547	9.3528	6.81358	8.5907	4.79255	5.32388	2.54225	2.47938	2.93635	3.2254	2.76841	3.10277
SMAC_01243	7468	126332	31796	35230	34192	70988	102766	50817	48133	37.0406	22.5326	3.00631	2.64508	2.31245	3.07929	3.2773	3.7896	5.21104	4.49394	1.58799	1.40331	1.20942	1.6226	1.71251	1.92205
SMAC_01244	2771	6854	8068	212855	342944	552017	287124	1339246	1491127	5.41597	15.4089	48.9522	71.4999	48.4628	23.1867	232.775	316.398	2.43722	3.94569	5.6133	6.15987	5.5988	4.53522	7.86279	8.3056
SMAC_01245	2742	35555	16542	241539	222827	303148	625185	221405	192878	28.3924	31.9273	56.1365	46.9482	26.8955	51.0207	38.8895	41.359	4.82743	4.99672	5.81087	5.553	4.74929	5.67301	5.28131	5.37013
SMAC_01246	1308	33316	10900	87881	49551	730015	426150	90814	81312	55.7717	44.1023	42.8166	21.8858	135.774	72.9055	33.4393	36.5512	5.80146	5.46278	5.4201	4.45193	7.08506	6.18796	5.06347	5.19185
SMAC_01247	1370	3262	1496	4065	3162	10253	16591	13531	9402	5.21354	5.77901	1.89089	1.3334	1.82063	2.70993	4.75687	4.03511	2.38226	2.53082	0.919062	0.415107	0.864441	1.43825	2.25001	2.01261
SMAC_01248	2913	90190	30414	921109	1003608	264558	377443	421941	350719	67.7933	55.2555	201.51	199.041	22.0939	28.9946	69.7627	70.7903	6.08307	5.78805	7.65471	7.63692	4.46558	4.85771	6.12438	6.14548
SMAC_01249	2938	13447	6887	38999	84850	24715	48880	96974	80949	10.0217	12.4057	8.45915	16.6847	2.04645	3.72293	15.897	16.2	3.32506	3.63293	3.08051	4.06045	1.03312	1.89644	3.99068	4.01792
SMAC_01250	2869	190155	56022	341700	913106	155816	137734	191646	126453	145.126	103.34	75.8996	183.869	13.2122	10.7428	32.1722	25.9152	7.18117	6.69126	6.24602	7.52254	3.72379	3.42529	5.00774	4.69572
SMAC_01251	1439	11554	3671	134410	350031	55444	82116	78081	70173	17.5809	13.501	59.5245	140.528	9.37316	12.7695	26.1334	28.6724	4.13594	3.75499	5.89541	7.13472	3.22854	3.67463	4.70783	4.84159
SMAC_01252	1404	2305	1613	7610	7973	2011	4104	18866	26655	3.59478	6.08008	3.45416	3.28075	0.348447	0.654103	6.4718	11.1626	1.84591	2.60409	1.78834	1.71403	-1.52099	-0.612411	2.69417	3.48061
SMAC_01253	2005	168384	46174	27589	28535	190599	232687	46962	58923	183.889	121.878	8.76894	8.22208	23.1259	25.9695	11.2809	17.2793	7.52269	6.92929	3.1324	3.0395	4.53144	4.69875	3.49581	4.11097
SMAC_01254	1659	3374	2644	22786	4388	6161	10675	24055	16778	4.45315	8.43446	8.7528	1.52805	0.903435	1.43988	6.98347	5.94633	2.15483	3.0763	3.12974	0.611695	-0.146507	0.525951	2.80394	2.572
SMAC_01255	859	40633	18957	111155	80665	525159	362733	98045	66426	103.575	116.793	82.4634	54.2513	148.727	94.493	54.9724	45.4674	6.69453	6.86782	6.36568	5.76159	7.21652	6.56214	5.78063	5.50676
SMAC_01256	1338	5325	2766	9150	13593	517516	257015	10716	2447	8.7143	10.9405	4.35803	5.86918	94.0936	42.9841	3.85735	1.07531	3.12338	3.45161	2.12368	2.55316	6.55602	5.42573	1.94761	0.104751
SMAC_01257	1057	24730	85683	2223148	1752431	1949915	2328724	1151574	842051	51.2293	429.004	1340.35	957.821	448.779	493.002	524.722	468.402	5.6789	8.74485	10.3884	9.90361	8.80986	8.94545	9.03541	8.8716
SMAC_01258	3303	163786	59181	45881	36933	518915	882758	51375	32467	108.577	94.8235	8.85217	6.45988	38.219	59.8052	7.49127	5.77948	6.76257	6.56717	3.14603	2.69151	5.25622	5.9022	2.90521	2.53094
SMAC_01259	1154	1248	595	35	65	13259	48013	425	147	2.36798	2.72868	0.019328	0.0325406	2.7951	9.31019	0.177376	0.0748974	1.24366	1.44821	-5.69316	-4.94161	1.4829	3.21881	-2.49512	-3.73894
SMAC_01260	1500	52460	13248	63893	58660	147033	420082	240084	215218	76.5784	46.7413	27.1448	22.5928	23.846	62.6684	77.0875	84.3612	6.25886	5.54663	4.76261	4.49779	4.57568	5.96967	6.26843	6.39851
SMAC_01261	4146	18469	16852	1096800	791368	329145	386942	903968	748429	9.75401	21.5112	168.587	110.273	19.313	20.8844	105.011	106.139	3.286	4.42702	7.39735	6.78493	4.2715	4.38435	6.7144	6.72982
SMAC_01262	1048	47226	20314	29587	31024	98978	135447	49161	40469	98.6709	102.583	17.9914	17.1023	22.9757	28.921	22.5929	22.7047	6.62455	6.68065	4.16924	4.09612	4.52204	4.85405	4.4978	4.50492
SMAC_01263	1789	6990	5604	17703	23543	148785	246492	18187	17188	8.55531	16.5779	6.30611	7.60274	20.2321	30.8317	4.89624	5.64898	3.09682	4.05119	2.65675	2.92652	4.33857	4.94634	2.29167	2.49799
SMAC_01264	1806	21311	5974	39850	25167	185275	190931	54404	44047	25.8378	17.5061	14.0616	8.05067	24.9569	23.6573	14.5086	14.3402	4.69141	4.12979	3.81369	3.00911	4.64137	4.56421	3.85884	3.84199
SMAC_01265	2375	5676	6472	361308	248462	559008	447479	439542	329561	5.23296	14.4217	96.9481	60.4387	57.2594	42.1614	89.1351	81.5882	2.38763	3.85017	6.59914	5.9174	5.83944	5.39785	6.47792	6.35029
SMAC_01266	2236	32976	11513	23416	21728	86676	133378	26319	10982	32.292	27.2495	6.67369	5.61392	9.43016	13.3481	5.66904	2.88778	5.01311	4.76816	2.73849	2.48901	3.23728	3.73856	2.5031	1.52996
SMAC_01267	2277	31469	27807	69826	100351	2098694	3527767	46701	42732	30.2614	64.6299	19.5425	25.4611	224.222	346.691	9.87814	11.0343	4.91941	6.01413	4.28854	4.67022	7.80878	8.43751	3.30424	3.46393
SMAC_01268	1524	21049	10565	270064	185895	559791	458308	258499	246360	30.2423	36.6882	112.929	70.4695	89.3579	67.2943	81.6932	95.0474	4.9185	5.19725	6.81928	6.13893	6.48152	6.07241	6.35214	6.57058
SMAC_01269	618	57895	25043	87005	85108	704438	105554	192431	141688	205.126	214.457	89.7183	79.561	277.298	38.2201	149.968	134.803	7.68037	7.74454	6.48733	6.31399	8.11529	5.25626	7.22851	7.07471
SMAC_01270	562	16485	14157	10769	8286	40430	32071	5170	3836	64.2276	133.314	12.2114	8.51779	17.5009	12.7697	4.43064	4.01326	6.00512	7.05869	3.61015	3.09048	4.12935	3.67466	2.14751	2.00478
SMAC_01271	3225	14782	7248	65442	69502	137566	148412	42297	33105	10.0363	11.8941	12.9316	12.4505	10.377	10.2978	6.31672	6.03558	3.32715	3.57217	3.69283	3.63813	3.37532	3.36427	2.65918	2.59349
SMAC_01272	1429	21437	11928	146495	185113	42375	45485	63879	54292	32.8474	44.1751	65.3305	74.8382	7.21389	7.12265	21.5297	22.3387	5.03771	5.46516	6.02968	6.2257	2.85078	2.83241	4.42826	4.48148
SMAC_01274	2233	72833	30653	215752	216662	922445	818191	540918	449336	71.4181	72.6485	61.5732	56.0548	100.495	81.992	116.669	118.314	6.15822	6.18286	5.94423	5.80876	6.65098	6.35741	6.86628	6.88648
SMAC_01275	850	38560	11463	1102	823	250393	238046	306	1442	99.3315	71.371	0.826205	0.55937	71.6631	62.6683	0.173386	0.997474	6.63418	6.15727	-0.275428	-0.838125	6.16316	5.96966	-2.52794	-0.00364903
SMAC_01276	1507	6905	5608	28754	28840	559073	509895	37570	44663	10.0327	19.6941	12.1593	11.0561	90.2501	75.7135	12.0072	17.4257	3.32664	4.29969	3.60399	3.46677	6.49586	6.24248	3.58582	4.12314
SMAC_01277	2192	1157	2649	46263	55912	240895	136562	122716	164080	1.15574	6.39563	13.4499	14.7361	26.735	13.941	26.9633	44.0119	0.208823	2.67709	3.74952	3.88128	4.74066	3.80127	4.75292	5.45982
SMAC_01278	1381	12375	5404	89820	97397	154277	76326	77979	60560	19.621	20.7092	41.4481	40.7446	27.1769	12.3676	27.1954	25.7838	4.29432	4.3722	5.37323	5.34854	4.76431	3.62849	4.76529	4.68839
SMAC_01279	2843	14988	8660	110562	62972	322099	263207	114718	82530	11.5435	16.1207	24.783	12.7964	27.5616	20.717	19.4342	17.0683	3.529	4.01084	4.63128	3.67767	4.78459	4.37274	4.28053	4.09325
SMAC_01280	2460	24952	11059	431766	461759	348670	386008	233451	154645	22.2095	23.7916	111.851	108.442	34.4804	35.1129	45.7059	36.962	4.47311	4.57238	6.80543	6.76078	5.1077	5.13393	5.51431	5.20797
SMAC_01281	1189	6931	7179	10630	8285	261865	488800	20210	16739	12.7639	31.9539	5.6974	4.02559	53.5782	91.993	8.18647	8.27757	3.674	4.99792	2.5103	2.0092	5.74357	6.52345	3.03324	3.04921
SMAC_01282	2372	6248	4623	106534	59586	324004	583355	70829	45384	5.7676	10.3146	28.6219	14.5127	33.2298	55.0331	14.3816	11.2498	2.52797	3.36661	4.83905	3.85924	5.05441	5.78223	3.84616	3.49182
SMAC_01283	1545	42572	13524	7673	6108	265561	223019	8640	5054	60.3343	46.3254	3.16491	2.28396	41.8146	32.3012	2.69338	1.92337	5.91491	5.53373	1.66217	1.19154	5.38594	5.01352	1.42942	0.943633
SMAC_01284	1962	8718	7221	297594	289290	94761	231679	106116	90944	9.72942	19.4778	96.6608	85.183	11.7496	26.4237	26.0492	27.254	3.28235	4.28376	6.59486	6.41249	3.55454	4.72376	4.70317	4.7684
SMAC_01285	2414	6931	11833	187849	130655	390704	768935	81569	86997	6.28677	25.9418	49.5903	31.2685	39.3734	71.2784	16.2742	21.1896	2.65232	4.69721	5.63199	4.96664	5.29915	6.15539	4.02452	4.40528
SMAC_01286	1311	12654	6128	36123	53906	55510	116880	64627	68460	21.1346	24.7376	17.5593	23.7549	10.3006	19.95	23.7423	30.7036	4.40154	4.62864	4.13416	4.57015	3.36465	4.31832	4.56939	4.94034
SMAC_01287	1050	81809	27644	2889	5966	487900	510454	4420	4373	170.601	139.333	1.75341	3.28256	113.04	108.786	2.02743	2.44876	7.41448	7.12239	0.810164	1.71482	6.82069	6.76535	1.01965	1.29205
SMAC_01288	1025	41944	28901	149689	150917	493648	556257	61035	58529	89.6014	149.221	93.0661	85.0614	117.162	121.439	28.6792	33.5739	6.48545	7.22131	6.54018	6.41043	6.87236	6.92408	4.84193	5.06927
SMAC_01289	2736	78961	26894	19451	12741	96765	95499	19653	17594	63.1925	52.0213	4.53055	2.69033	8.60388	7.81067	3.45959	3.78097	5.98168	5.70103	2.17969	1.42778	3.10499	2.96545	1.7906	1.91876
SMAC_01290	2204	67482	34578	875335	1109705	353934	745252	722484	620656	67.0418	83.0291	253.098	290.88	39.0664	75.6654	157.881	165.575	6.06699	6.37555	7.98355	8.18428	5.28785	6.24156	7.30269	7.37134
SMAC_01291	2145	51797	17104	56178	70741	218051	469258	66392	49664	52.8745	42.2	16.6903	19.053	24.7299	48.9542	14.9074	13.6135	5.7245	5.39917	4.06094	4.25194	4.62819	5.61336	3.89795	3.76697
SMAC_01292	2173	5887	3423	95178	90733	595326	303781	87921	59734	5.93203	8.33661	27.9127	24.1226	66.648	31.2829	19.487	16.1628	2.56853	3.05946	4.80285	4.59231	6.05849	4.9673	4.28444	4.01461
SMAC_01293	2057	128552	28406	56206	89207	250748	373725	49183	41739	136.84	73.0833	17.413	25.0543	29.6548	40.6559	11.5158	11.9306	7.09635	6.19147	4.12209	4.64699	4.8902	5.34539	3.52554	3.5766
SMAC_01294	917	4875	7893	33653	143994	57689	188123	3676	4271	11.6406	45.5528	23.3873	90.718	15.3044	45.9069	1.93072	2.73852	3.54109	5.50947	4.54765	6.50332	3.93587	5.52064	0.949135	1.45339
SMAC_01295	611	143770	793438	2013739	1116415	2916981	1214592	454786	397263	515.224	6872.49	2100.33	1055.61	1161.41	444.831	358.491	382.289	9.00906	12.7466	11.0364	10.0439	10.1817	8.79711	8.48579	8.57852
SMAC_01296	2359	29940	13240	101791	89463	76340	137222	85178	82224	27.7903	29.7031	27.4984	21.9096	7.87257	13.0167	17.3905	20.494	4.79651	4.89254	4.78127	4.45349	2.97683	3.70229	4.12023	4.35713
SMAC_01297	1542	2284	1085	53056	53338	71998	137248	27905	31846	3.24325	3.72381	21.9268	19.9835	11.3587	19.9172	8.71585	12.143	1.69744	1.89678	4.45462	4.32073	3.50572	4.31594	3.12364	3.60205
SMAC_01298	3324	9746	19279	1200979	626611	1764673	953808	129841	107128	6.41999	30.6949	230.25	108.907	129.15	64.2104	18.8132	18.9495	2.68257	4.93993	7.84706	6.76695	7.01291	6.00474	4.23367	4.24409
SMAC_01299	4877	83799	33668	401131	398324	221416	384646	281290	233797	37.6231	36.5348	52.4154	47.1848	11.0446	17.6488	27.7788	28.1865	5.23355	5.1912	5.71192	5.56025	3.46526	4.14149	4.79591	4.81693
SMAC_01300	1459	26297	14385	4736	9820	17561	66334	2938	1515	39.4657	52.1791	2.06862	3.88843	2.9281	10.1739	0.969859	0.610538	5.30253	5.7054	1.04867	1.95919	1.54997	3.3468	-0.0441532	-0.711848
SMAC_01301	1011	11164	6209	29975	17502	1129232	347878	6752	7406	24.179	32.5022	18.8944	10.0013	271.722	76.9984	3.21657	4.30713	4.59568	5.02247	4.23989	3.32211	8.08599	6.26676	1.68552	2.10673
SMAC_01302	1011	192161	231009	2733500	2181208	10610632	4943973	5281406	3981395	416.182	1209.26	1723.03	1246.42	2553.19	1094.29	2516	2315.47	8.70107	10.2399	10.7507	10.2836	11.3181	10.0958	11.2969	11.1771
SMAC_01303	1506	22844	9377	370257	465262	255739	279614	200971	235599	33.2136	32.9519	156.676	178.481	41.3109	41.547	64.2718	91.9822	5.0537	5.04229	7.29164	7.47962	5.36845	5.37667	6.00611	6.52328
SMAC_01304	1841	74119	21400	1904	3674	34304	33913	8721	6765	88.1546	61.518	0.65908	1.15293	4.53297	4.1221	2.28152	2.16057	6.46196	5.94294	-0.601473	0.205308	2.18046	2.04338	1.19	1.11141
SMAC_01305	6098	137944	42500	109430	139663	210599	341975	155683	124886	49.5318	36.8845	11.436	13.2316	8.40158	12.5491	12.2961	12.0415	5.63028	5.20494	3.51551	3.72592	3.07066	3.64951	3.62012	3.58995
SMAC_01306	5253	42607	25722	227255	228866	198991	249384	261521	248159	17.76	25.9143	27.5697	25.1705	9.21549	10.6235	23.9779	27.7765	4.15056	4.69568	4.78501	4.65366	3.20406	3.40918	4.58363	4.79579
SMAC_01307	1225	3789	2946	26190	60569	93720	48774	25959	23203	6.77263	12.7274	13.6246	28.5649	18.6118	8.90959	10.2062	11.1369	2.75972	3.66986	3.76815	4.83617	4.21815	3.15536	3.35137	3.47727
SMAC_01308	1476	25442	12545	66229	76832	585302	743382	63282	48456	37.7428	44.9807	28.5948	30.0728	96.4686	112.702	20.6493	19.3026	5.23813	5.49124	4.83768	4.91039	6.59199	6.81637	4.36802	4.27073
SMAC_01309	2257	22147	14353	100306	71587	593231	956224	40650	44816	21.4858	33.6553	28.3218	18.324	63.9417	94.8055	8.67443	11.675	4.42531	5.07276	4.82384	4.19567	5.99869	6.5669	3.11677	3.54535
SMAC_01310	6882	41410	22739	11557	9149	124431	51431	25599	15598	13.1753	17.4863	1.07018	0.768029	4.39852	1.67231	1.79151	1.33263	3.71976	4.12816	0.0978499	-0.380768	2.13702	0.74184	0.84118	0.414276
SMAC_01311	1543	1398	910	66254	40910	16237	36959	65051	57445	1.98386	3.12117	27.3635	15.3173	2.55995	5.35994	20.3049	21.8898	0.988308	1.64209	4.77418	3.93709	1.35612	2.42222	4.34375	4.45219
SMAC_01312	2248	33147	33374	1821772	1063965	3522032	2526516	2269987	1785124	32.2862	78.5695	516.444	273.432	381.144	251.496	486.339	466.904	5.01285	6.2959	9.01247	8.09504	8.57419	7.97439	8.92582	8.86698
SMAC_01313	2495	6543	3000	68012	84915	53305	123389	95470	87661	5.74216	6.36345	17.3716	19.6622	5.19744	11.0665	18.4293	20.6581	2.52159	2.66981	4.11866	4.29735	2.3778	3.46813	4.20393	4.36864
SMAC_01314	2960	39632	9679	70931	41843	126117	288073	50175	30818	29.3173	17.3054	15.2711	8.16676	10.3651	21.7779	8.16409	6.12164	4.87368	4.11315	3.93273	3.02976	3.37366	4.44479	3.02929	2.61392
SMAC_01315	1924	2966	1671	61585	67520	42857	133629	58298	52193	3.37548	4.59635	20.3984	20.2743	5.41887	15.5418	14.5935	15.9501	1.75509	2.20049	4.35038	4.34158	2.43799	3.95808	3.86726	3.99549
SMAC_01316	4211	13124	10254	508241	386856	64527	189495	161632	98470	6.82417	12.887	76.9148	53.0741	3.72776	10.0697	18.4865	13.7491	2.77065	3.68784	6.26519	5.72994	1.89831	3.33195	4.2084	3.78126
SMAC_01317	2767	43921	25474	39446	27066	127700	505726	45301	34945	34.7562	48.7226	9.08488	5.65111	11.2273	40.8989	7.88516	7.42559	5.1192	5.60652	3.18347	2.49853	3.48893	5.35399	2.97914	2.89251
SMAC_01318	1395	9252	5845	111592	158417	58951	60076	72564	73578	14.5221	22.1744	50.9782	65.6064	10.2804	9.63679	25.053	31.0119	3.86018	4.47083	5.67181	6.03576	3.36182	3.26855	4.64691	4.95475
SMAC_01319	722	79786	100738	923702	747276	4101592	2701853	5791311	5143689	241.968	738.411	815.305	597.946	1382	837.395	3863.24	4188.83	7.91867	9.52828	9.6712	9.22387	10.4325	9.70976	11.9156	12.0323
SMAC_01320	652	35840	60288	102434	71481	1736121	1388755	194500	111754	120.362	489.357	100.12	63.3376	647.776	476.633	143.676	100.779	6.91124	8.93474	6.64559	5.98499	9.33935	8.89673	7.16667	6.65505
SMAC_01321	646	34914	62263	139983	96254	1680615	861494	151196	110846	118.341	510.082	138.092	86.0805	632.89	298.418	112.725	100.889	6.88681	8.99458	7.10948	6.42761	9.30581	8.22119	6.81666	6.65662
SMAC_01322	972	1969	678	943	1979	4437	5441	825	2332	4.43556	3.69152	0.618259	1.17625	1.11049	1.25262	0.40879	1.41064	2.14912	1.88422	-0.693716	0.234189	0.151199	0.324945	-1.29057	0.496354
SMAC_01323	1369	1272	2793	51318	49190	200681	295653	67041	47730	2.03448	10.7972	23.8886	20.7583	35.6611	48.3264	23.5857	20.4995	1.02466	3.43258	4.57825	4.37562	5.15628	5.59474	4.55984	4.35752
SMAC_01324	1678	12265	4239	199398	227559	132233	100008	279075	333480	16.0046	13.3695	75.7276	78.3467	19.1708	13.3367	80.1016	116.851	4.00041	3.74087	6.24275	6.2918	4.26084	3.73733	6.32376	6.86853
SMAC_01325	2877	28605	10440	839	2534	12507	39331	4092	2312	21.7706	19.2045	0.185844	0.508845	1.05756	3.05915	0.685027	0.472501	4.44431	4.26337	-2.42784	-0.974703	0.0807411	1.61313	-0.545767	-1.08161
SMAC_01326	1337	100036	31181	70563	56087	285957	384081	23954	16165	163.83	123.424	33.6334	24.2353	52.0309	64.2831	8.62896	7.10885	7.35606	6.94748	5.07182	4.59904	5.7013	6.00637	3.10919	2.82962
SMAC_01327	1323	32474	12376	64118	44103	890844	963061	57353	60163	53.7459	49.5065	30.8848	19.2587	163.808	162.892	20.8789	26.7377	5.74808	5.62955	4.94883	4.26744	7.35586	7.34777	4.38398	4.74081
SMAC_01329	1852	67483	33764	3927	4906	67143	12201	6253	11971	79.7852	96.484	1.35128	1.5304	8.81966	1.47421	1.62615	3.80053	6.31805	6.59222	0.434326	0.613909	3.14072	0.559944	0.701457	1.9262
SMAC_01330	1671	26954	13785	58173	86323	98755	187712	60711	44012	35.3196	43.6589	22.1856	29.8448	14.3772	25.1375	17.4986	15.4864	5.1424	5.4482	4.47155	4.89941	3.84571	4.65177	4.12917	3.95293
SMAC_01331	2952	2408	1448	21547	16418	39992	128778	27296	25853	1.78611	2.59594	4.65153	3.21309	3.29571	9.76182	4.45343	5.14932	0.836824	1.37626	2.21771	1.68396	1.72059	3.28715	2.15492	2.36438
SMAC_01332	1545	50747	13787	2064	3502	260074	241344	3544	2050	71.9202	47.2263	0.851347	1.3095	40.9506	34.9554	1.10478	0.780154	6.16833	5.56152	-0.232181	0.389018	5.35581	5.12744	0.143764	-0.358168
SMAC_01333	3748	114044	58549	3945	4445	69332	72578	82441	98062	66.6257	82.6727	0.670769	0.685158	4.50014	4.33322	10.5939	15.3835	6.05801	6.36934	-0.576113	-0.545492	2.16997	2.11544	3.40516	3.94332
SMAC_01334	1752	5498	1025	3024	959	961	6153	5453	6825	6.87131	3.09622	1.09995	0.31623	0.133439	0.785884	1.49904	2.29047	2.78059	1.63051	0.137438	-1.66095	-2.90575	-0.347612	0.58404	1.19564
SMAC_01335	810	180	245	0	0	11160	15235	86	47	0.486583	1.60075	0	0	3.35175	4.20885	0.0511359	0.0341168	-1.03924	0.678747	-12	-12	1.74491	2.07342	-4.28952	-4.87337
SMAC_01336	1431	76108	14910	23097	39245	273784	236995	46394	29426	116.455	55.1417	10.2859	15.8439	46.5437	37.06	15.6147	12.0906	6.86363	5.78507	3.36259	3.98586	5.54051	5.21179	3.96483	3.59581
SMAC_01337	2745	124734	22353	55239	79855	44038	41925	45338	36188	99.4974	43.0959	12.8242	16.8065	3.90281	3.41772	7.95485	7.75135	6.63659	5.42948	3.68079	4.07095	1.96451	1.77303	2.99183	2.95445
SMAC_01338	1701	89506	24856	12140	13738	37162	94745	39296	25940	115.217	77.3338	4.5482	4.66592	5.3148	12.464	11.1264	8.96646	6.84821	6.27303	2.1853	2.22216	2.41002	3.6397	3.47592	3.16454
SMAC_01339	12435	186829	24305	19309	23342	122845	61850	1185903	990327	32.8979	10.3441	0.989554	1.08445	2.40328	1.11301	45.932	46.8261	5.03992	3.37073	-0.0151503	0.116968	1.265	0.154468	5.52143	5.54924
SMAC_01340	1332	15056	7578	71429	59770	268399	157075	187585	175325	24.75	30.1087	34.174	25.9237	49.0195	26.3881	67.8275	77.3918	4.62935	4.91211	5.09483	4.6962	5.61528	4.72182	6.0838	6.27411
SMAC_01341	1614	2626	1431	13213	23824	58285	136041	67703	60685	3.56254	4.69222	5.21703	8.52765	8.78508	18.8613	20.203	22.1072	1.83291	2.23027	2.38323	3.09215	3.13505	4.23736	4.3365	4.46644
SMAC_01342	1377	65128	49927	1964585	1130613	172456	155412	4974999	4510665	103.563	191.886	909.206	474.35	30.4675	25.2555	1740.09	1926.02	6.69436	7.58411	9.82846	8.88981	4.9292	4.65853	10.7649	10.9114
SMAC_01343	1061	8814	3176	9334	11576	40499	37992	13211	11318	18.1897	15.8419	5.60632	6.30321	9.28584	8.01277	5.99698	6.27205	4.18505	3.98567	2.48705	2.65609	3.21503	3.0023	2.58424	2.64894
SMAC_01344	2194	2598	4970	344151	225187	164971	343968	213346	177459	2.59282	11.9884	99.9626	59.296	18.2921	35.0822	46.8339	47.5572	1.37452	3.58357	6.64332	5.88986	4.19315	5.13267	5.54948	5.57159
SMAC_01345	3219	31818	7131	972904	692953	73448	153256	520053	475118	21.6432	11.7239	192.608	124.366	5.55074	10.6537	77.8106	86.7832	4.43584	3.55138	7.58952	6.95845	2.47268	3.41329	6.28189	6.43934
SMAC_01346	956	7002	18721	80625	71514	757105	694974	83136	64477	16.0374	103.637	53.7449	43.2167	192.66	162.673	41.8835	39.6554	4.00337	6.69539	5.74806	5.43352	7.58991	7.34583	5.38831	5.30944
SMAC_01347	4765	30241	15939	75458	142970	217551	252684	153177	169347	13.8964	17.7027	10.0918	17.3341	11.1068	11.8664	15.4826	20.8963	3.79664	4.1459	3.33511	4.11554	3.47338	3.56882	3.95257	4.38518
SMAC_01348	1754	4060	7665	160827	174919	413073	1512958	278142	331850	5.06834	23.1273	58.4325	57.6137	57.2914	193.02	76.3746	111.242	2.34151	4.53152	5.8687	5.84834	5.84025	7.59261	6.25502	6.79755
SMAC_01349	437	8379	12681	16101	23921	318341	253988	80685	65302	41.9836	153.573	23.4799	31.624	177.216	130.058	88.9249	87.8618	5.39175	7.26278	4.55336	4.98295	7.46937	7.02301	6.47452	6.45716
SMAC_01350	8222	41507	20128	254023	399085	101406	219023	770058	591869	11.0538	12.9558	19.6889	28.0418	3.00039	5.96098	45.1085	42.3256	3.46647	3.69553	4.29931	4.80951	1.58515	2.57555	5.49533	5.40346
SMAC_01351	1830	77313	70018	2142252	2666882	2239472	4130170	3538817	3557417	92.5061	202.489	746.01	841.921	297.705	505.036	931.363	1142.98	6.53148	7.6617	9.54305	9.71754	8.21774	8.98024	9.8632	10.1586
SMAC_01352	3183	384606	99200	3050	1901	179179	110264	1244	309	264.575	164.937	0.610645	0.345036	13.6944	7.7518	0.188233	0.0570791	8.04753	7.36577	-0.711595	-1.53518	3.77551	2.95453	-2.40941	-4.13089
SMAC_01353	4038	81460	20448	20735	59893	73632	159655	162897	171445	44.172	26.7995	3.27237	8.56896	4.43601	8.84753	19.4294	24.964	5.46506	4.74413	1.71034	3.09912	2.14926	3.14527	4.28017	4.64178
SMAC_01354	1554	3729	2065	23827	45634	29261	40085	80984	113705	5.25425	7.03252	9.7711	16.9651	4.58068	5.77214	25.0992	43.0213	2.39348	2.81404	3.28852	4.0845	2.19556	2.52911	4.64957	5.42698
SMAC_01355	648	160	140	10268	27302	1536	4851	15684	9798	0.540647	1.14339	10.098	24.341	0.576645	1.67518	11.6572	8.89032	-0.88724	0.19332	3.336	4.60531	-0.794245	0.744318	3.54315	3.15224
SMAC_01356	1958	10815	11203	105493	112095	126146	227277	97125	79210	12.0944	30.2806	34.3349	33.0744	15.673	25.9746	23.8908	23.7861	3.59626	4.92032	5.10161	5.04764	3.97021	4.69903	4.57838	4.57204
SMAC_01357	2075	9924	6356	1444	4011	19058	34450	11940	11990	10.4722	16.2109	0.44348	1.11674	2.23435	3.71515	2.77139	3.39748	3.38849	4.0189	-1.17306	0.159296	1.15986	1.89342	1.47061	1.76446
SMAC_01358	783	2649	1325	22693	4238	796	2602	1510	2359	7.4078	8.95563	18.4695	3.12693	0.247311	0.74362	0.928811	1.77142	2.88905	3.1628	4.20707	1.64475	-2.0156	-0.427362	-0.106543	0.824906
SMAC_01359	1858	31098	14273	27381	15489	1742984	3660189	30737	30140	36.6485	40.6548	9.39137	4.81611	228.213	440.822	7.96761	9.5379	5.19568	5.34535	3.23134	2.26787	7.83424	8.78405	2.99415	3.25367
SMAC_01360	3887	67879	16933	343014	513538	72597	134821	946375	839201	38.2375	23.0548	56.2371	76.3267	4.54356	7.76155	117.263	126.942	5.25692	4.527	5.81345	6.25412	2.18382	2.95635	6.8736	6.98803
SMAC_01361	2802	125781	43855	36411	79693	164154	173005	92035	81427	98.2915	82.831	8.28113	16.4312	14.252	13.8164	15.8197	17.0866	6.61899	6.3721	3.04983	4.03837	3.83309	3.78831	3.98365	4.09479
SMAC_01362	1896	19572	6461	16577	29895	265055	263301	273884	225717	22.603	18.0345	5.57177	9.10917	34.0087	31.0756	69.5729	69.9973	4.49844	4.17269	2.47813	3.18732	5.08783	4.95771	6.12045	6.12923
SMAC_01363	1153	16320	16056	1140	299	448020	860341	1280	67	30.9927	73.6971	0.630087	0.149817	94.528	166.973	0.534678	0.0341665	4.95386	6.20354	-0.666376	-2.73873	6.56267	7.38347	-0.903256	-4.87127
SMAC_01364	2134	16586	19891	1368982	962328	368788	623045	1648128	1437997	17.0183	49.3292	408.817	260.524	42.0411	65.3327	371.971	396.204	4.08902	5.62437	8.67531	8.02527	5.39373	6.02973	8.53904	8.6301
SMAC_01365	684	1777	691	0	0	1662	85	0	0	5.68853	5.34643	0	0	0.591108	0.0278079	0	0	2.50806	2.41858	-12	-12	-0.758505	-5.16836	-12	-12
SMAC_01366	609	1688	433	0	0	1135	95	128	159	6.0691	3.76281	0	0	0.453389	0.034907	0.101229	0.153509	2.60148	1.91181	-12	-12	-1.14118	-4.84034	-3.30431	-2.7036
SMAC_01367	1857	17088	18313	72107	165594	520360	828464	310836	341817	20.1488	52.1903	24.7452	51.5171	68.1686	99.8315	80.6179	108.227	4.33262	5.70571	4.62908	5.68698	6.09103	6.64142	6.33303	6.75792
SMAC_01368	2572	3501	4273	251352	248505	1170806	685802	599418	540875	2.98051	8.79233	62.2783	55.8191	110.74	59.6669	112.246	123.646	1.57556	3.13625	5.96066	5.80269	6.79104	5.89886	6.81052	6.95008
SMAC_01369	881	160	301	94	114	14938	35841	1130	1053	0.397661	1.80814	0.067995	0.0747562	4.12486	9.10353	0.617753	0.702761	-1.33039	0.854509	-3.87843	-3.74166	2.04434	3.18643	-0.694899	-0.508894
SMAC_01370	1894	56589	14346	25552	19190	102641	329800	89330	63360	65.4216	40.086	8.59746	5.85347	13.1836	38.9651	22.7159	19.6694	6.03169	5.32503	3.10391	2.54929	3.72067	5.28411	4.50563	4.29788
SMAC_01371	2451	25440	7665	0	4	35384	58393	3448	0	22.727	16.5505	0	0.000942834	3.51201	5.33118	0.677542	0	4.50634	4.0488	-12	-10.0507	1.8123	2.41445	-0.561618	-12
SMAC_01372	3545	244441	56377	8704	8546	119192	103072	25268	36062	150.983	84.1643	1.56469	1.39272	8.17943	6.50624	3.43294	5.98121	7.23824	6.39514	0.645876	0.47791	3.032	2.70182	1.77945	2.58044
SMAC_01373	2247	27534	4200	2118	108	18728	59443	347	260	26.8309	9.8921	0.600687	0.0277677	2.02759	5.91975	0.074377	0.0680339	4.74582	3.30628	-0.735315	-5.17045	1.01977	2.56554	-3.749	-3.8776
SMAC_01374	1317	12389	7528	180348	284221	285759	321019	225841	281023	20.5977	30.2507	87.2672	124.678	52.7845	54.5445	82.5903	125.462	4.36441	4.9189	6.44737	6.96206	5.72204	5.76936	6.3679	6.9711
SMAC_01375	1790	8453	3268	27058	11642	3043	10333	22858	18552	10.3402	9.66209	9.63314	3.75745	0.413562	1.29175	6.15031	6.09387	3.37019	3.27234	3.26801	1.90975	-1.27382	0.369329	2.62066	2.60736
SMAC_01376	866	6102	3191	106860	60059	489	20676	1424062	1141466	15.4285	19.5007	78.6362	40.0662	0.137367	5.34262	791.996	774.997	3.94752	4.28546	6.29712	5.32432	-2.86389	2.41755	9.62935	9.59805
SMAC_01377	429	6227	2088	2423	2508	201	1592	8262	5445	31.7827	25.7582	3.59933	3.37745	0.113981	0.830408	9.27556	7.4627	4.99017	4.68696	1.84773	1.75593	-3.13314	-0.268108	3.21343	2.8997
SMAC_01378	1835	3122	4007	12375	5524	29364	24268	4920	6018	3.72534	11.5565	4.29768	1.73915	3.89288	2.9594	1.29134	1.92829	1.89737	3.53063	2.10356	0.798379	1.96084	1.5653	0.36887	0.947319
SMAC_01379	1557	12433	5191	24459	20146	60909	53672	9690	4800	17.4846	17.6443	10.011	7.47513	9.51667	7.71374	2.99742	1.81262	4.12802	4.14113	3.32351	2.9021	3.25046	2.94743	1.58372	0.85808
SMAC_01380	1676	4070	4375	12128	7664	164838	832416	10005	9399	5.31728	13.8149	4.61148	2.6418	23.9263	111.14	2.87511	3.29733	2.41069	3.78815	2.20523	1.40152	4.58053	6.79624	1.52362	1.7213
SMAC_01381	1009	640	2342	3205	85856	97374	101515	5104	3799	1.38886	12.2839	2.02424	49.1584	23.4771	22.5136	2.4363	2.21377	0.473899	3.6187	1.01738	5.61937	4.55318	4.49272	1.28469	1.14651
SMAC_01382	1373	24632	10433	4283	1374	769831	1251923	1012	1088	39.2824	40.2143	1.98794	0.578142	136.401	204.039	0.354995	0.465922	5.29581	5.32964	0.991273	-0.790504	7.09171	7.6727	-1.49413	-1.10184
SMAC_01383	1197	1613	660	1935	767	837	2718	1831	2061	2.95059	2.91804	1.03018	0.370186	0.170108	0.508114	0.736726	1.01237	1.561	1.545	0.0428931	-1.43368	-2.55548	-0.976777	-0.440799	0.0177359
SMAC_01384	432	0	0	1768	346	32	671	322	201	0	0	2.6081	0.462712	0.0180202	0.347572	0.358992	0.273569	-12	-12	1.383	-1.11181	-5.79425	-1.52462	-1.47798	-1.87002
SMAC_01385	486	438	434	2665	2109	400	4062	1472	897	1.97336	4.72602	3.49451	2.50703	0.200224	1.87029	1.45876	1.0852	0.980656	2.24063	1.80509	1.32598	-2.32031	0.903263	0.544742	0.117966
SMAC_01386	843	120318	181296	1898565	1767987	7495484	4664418	2922913	2458999	312.516	1138.16	1435.24	1211.63	2163.04	1238.16	1669.94	1715.09	8.28779	10.1525	10.4871	10.2427	11.0788	10.274	10.7056	10.7441
SMAC_01387	1799	18112	5395	9601	4656	25058	65771	12464	10379	22.0447	15.8709	3.40103	1.4952	3.3885	8.18105	3.33686	3.39219	4.46236	3.98832	1.76597	0.580342	1.76065	3.03229	1.73849	1.76221
SMAC_01388	1348	5999	1751	39383	14523	6666	793	7738	6485	9.74446	6.87446	18.6185	6.22422	1.20301	0.13164	2.76472	2.82862	3.28458	2.78125	4.21866	2.63789	0.266643	-2.92533	1.46713	1.5001
SMAC_01389	2502	70578	27603	0	276	42713	25852	369	0	61.7662	58.3863	0	0.0637295	4.15303	2.31213	0.0710315	0	5.94875	5.86756	-12	-3.9719	2.05416	1.20922	-3.8154	-12
SMAC_01390	1114	19925	8484	99	189	15269	38985	156	0	39.1636	40.3049	0.0566337	0.0980156	3.3344	7.83101	0.0674453	0	5.29144	5.33288	-4.14219	-3.35085	1.73743	2.9692	-3.89014	-12
SMAC_01391	2150	1786	2625	10418	7975	61417	83391	24864	20402	1.81891	6.4615	3.08796	2.14294	6.94932	8.67933	5.56986	5.57943	0.863077	2.69187	1.62665	1.09959	2.79687	3.11758	2.47764	2.48012
SMAC_01392	4263	1024737	174163	11138	4993	1197557	1797684	9013	9320	526.34	216.213	1.66501	0.676651	68.3397	94.3634	1.01828	1.28545	9.03985	7.75631	0.735532	-0.563516	6.09465	6.56016	0.0261306	0.362275
SMAC_01393	1308	8842	2169	5696	7986	20560	17367	19647	17203	14.8017	8.77595	2.77516	3.52728	3.82391	2.97114	7.23437	7.73306	3.88769	3.13355	1.47257	1.81856	1.93505	1.57102	2.85487	2.95104
SMAC_01394	2557	10010	12949	455372	660162	699168	1350323	1495381	1199437	8.57181	26.8008	113.491	149.155	66.5186	118.171	281.665	275.805	3.0996	4.7442	6.82643	7.22067	6.05569	6.88474	8.13784	8.1075
SMAC_01395	627	4502	1630	0	101	41699	56070	259	288	15.722	13.7582	0	0.093062	16.1789	20.011	0.19895	0.270072	3.97471	3.78222	-12	-3.42566	4.01605	4.32272	-2.32952	-1.88858
SMAC_01396	1264	18776	13288	115666	96158	106903	138196	76358	52224	32.5256	55.6358	58.3155	43.9498	20.5748	24.4655	29.0951	24.2928	5.0235	5.79794	5.86581	5.45778	4.3628	4.61268	4.8627	4.60246
SMAC_01397	739	976977	3420695	1882016	1277530	16225258	13742067	3756921	4322938	2894.74	24497	1622.95	998.723	5341.21	4161.15	2448.5	3439.46	11.4992	14.5803	10.6644	9.96394	12.3829	12.0228	11.2577	11.748
SMAC_01398	556	1950	1922	1635	470	23258	21491	2744	1642	7.67943	18.2945	1.87399	0.488362	10.1763	8.64943	2.37696	1.73642	2.941	4.19334	0.906117	-1.03398	3.34714	3.11261	1.24912	0.796112
SMAC_01399	1614	12127	88000	72161	86648	396253	978378	250944	307704	16.452	288.55	28.4921	31.0151	59.7257	135.647	74.8834	112.095	4.04019	8.17268	4.83249	4.9549	5.90028	7.08371	6.22657	6.80857
SMAC_01400	3300	186226	35192	12470	11494	48928	104825	57953	56046	123.565	56.4381	2.40812	2.01222	3.60691	7.10815	8.45812	9.98587	6.94913	5.8186	1.26791	1.00879	1.85076	2.82947	3.08034	3.31989
SMAC_01401	1168	87100	135391	207264	539231	1512187	2733464	2268184	2593386	163.284	613.464	113.085	266.717	314.96	523.692	935.293	1305.51	7.35124	9.26084	6.82127	8.05917	8.29902	9.03258	9.86927	10.3504
SMAC_01402	1605	343	210	16295	9899	11819	22581	10536	13109	0.467938	0.692447	6.47001	3.56316	1.79142	3.14828	3.16164	4.8023	-1.09561	-0.530225	2.69377	1.83316	0.841105	1.65457	1.66067	2.26373
SMAC_01403	1552	17277	4150	17284	28508	105264	115181	13905	14961	24.3751	14.1514	7.09705	10.6119	16.4999	16.6071	4.3151	5.66793	4.60733	3.82287	2.82722	3.40761	4.04438	4.05373	2.1094	2.50282
SMAC_01404	787	97448	268256	1768054	1210897	3936616	3420238	2132957	1693030	271.124	1803.92	1431.68	888.896	1216.86	972.495	1305.33	1264.87	8.08281	10.8169	10.4835	9.79587	10.2489	9.92555	10.3502	10.3048
SMAC_01405	2219	119332	30584	174828	302663	455730	1043184	372589	276875	117.752	72.9422	50.2087	78.799	49.9623	105.198	80.8695	73.3638	6.87961	6.18868	5.64987	6.3001	5.64277	6.71697	6.33752	6.197
SMAC_01406	840	6590	1644	1050	0	4747	6415	411	1145	17.1781	10.3577	0.796591	0	1.37478	1.70893	0.235654	0.801459	4.1025	3.37264	-0.328089	-12	0.459197	0.773089	-2.08526	-0.319299
SMAC_01407	1079	16266	2030	1351	1351	14842	22940	8983	4426	33.0087	9.95673	0.79792	0.723356	3.34629	4.75749	4.0097	2.41182	5.04477	3.31567	-0.325684	-0.467221	1.74256	2.2502	2.00349	1.27012
SMAC_01408	1050	186852	59806	66881	82592	305812	110956	69928	53487	389.653	301.438	40.5918	45.443	70.8529	23.6465	32.0755	29.9512	8.60604	8.23572	5.34312	5.50599	6.14675	4.56356	5.0034	4.90454
SMAC_01409	1059	5791	5457	4005	5825	18255	67989	16367	13959	11.9737	27.2709	2.41008	3.17774	4.19351	14.3664	7.44364	7.75021	3.58179	4.76929	1.26908	1.668	2.06816	3.84463	2.89601	2.95424
SMAC_01410	1838	16742	9278	18272	19945	188582	501801	34722	36140	19.9449	26.7147	6.33528	6.26913	24.9601	61.093	9.09853	11.5611	4.31794	4.73956	2.66341	2.64826	4.64155	5.93294	3.18563	3.5312
SMAC_01411	1887	6405	3121	23137	13796	123371	243393	10847	16484	7.43218	8.75314	7.81377	4.22376	15.905	28.863	2.76853	5.13625	2.89379	3.1298	2.96602	2.07853	3.99141	4.85115	1.46912	2.36071
SMAC_01412	1669	13185	8454	231568	365504	661258	653454	107418	105300	17.2979	26.807	88.4194	126.519	96.3844	87.6121	30.9979	37.096	4.11252	4.74454	6.46629	6.98321	6.59073	6.45306	4.9541	5.21319
SMAC_01413	1430	14577	2376	338093	129143	37182	71784	37821	43647	22.3204	8.79331	150.67	52.1739	6.32541	11.233	12.7382	17.9462	4.48029	3.13641	7.23524	5.70526	2.66116	3.48968	3.67109	4.16561
SMAC_01414	1557	8696	2520	5442	2503	13291	20940	4417	5010	12.2293	8.56553	2.22738	0.928733	2.07664	3.0095	1.36632	1.89193	3.61226	3.09854	1.15535	-0.106665	1.05425	1.58952	0.45029	0.919856
SMAC_01415	954	1240	518	478	590	2462	10237	293	560	2.84605	2.87358	0.319304	0.357291	0.627815	2.40121	0.147921	0.34514	1.50896	1.52285	-1.647	-1.48483	-0.671588	1.26376	-2.7571	-1.53475
SMAC_01416	3307	11202	4587	24489	27158	218395	54617	137061	104618	7.41704	7.34069	4.71913	4.74441	16.0657	3.69572	19.9614	18.6006	2.89084	2.87592	2.23852	2.24623	4.00592	1.88586	4.31914	4.21728
SMAC_01417	1053	325	455	1021	1046	7698	19484	3584	2224	0.675809	2.28678	0.617906	0.573881	1.77845	4.14052	1.63927	1.24183	-0.565312	1.19332	-0.69454	-0.801177	0.830621	2.04981	0.713057	0.312466
SMAC_01418	1338	36103	9611	3569	3424	64923	13078	22213	18088	59.0821	38.015	1.69987	1.47841	11.8041	2.18721	7.99582	7.94858	5.88465	5.2485	0.765425	0.56405	3.56122	1.12909	2.99925	2.9907
SMAC_01419	2196	89210	35985	55120	89809	113829	121101	74130	61955	88.9509	86.7224	15.9957	23.6269	12.6099	12.3402	16.2582	16.5882	6.47494	6.43833	3.99961	4.56236	3.65649	3.62529	4.0231	4.05209
SMAC_01420	881	15900	2445	3952	5600	156957	161038	7317	4000	39.5176	14.6874	2.85869	3.67224	43.3408	40.9033	4.00008	2.66956	5.30442	3.87651	1.51535	1.87666	5.43765	5.35414	2.00003	1.4166
SMAC_01421	1419	8992	1637	13694	9616	46374	31107	16292	11670	13.8753	6.10532	6.14997	3.91499	7.95032	4.90548	5.52973	4.83553	3.79445	2.61007	2.62058	1.96901	2.99101	2.29439	2.46721	2.27367
SMAC_01422	648	560	797	9795	6747	16686	15717	4574	4170	1.89227	6.50917	9.63285	6.01526	6.26426	5.42751	3.39964	3.7837	0.920114	2.70247	3.26796	2.58863	2.64714	2.44029	1.76538	1.9198
SMAC_01423	1917	11325	9007	153995	183279	239752	452474	243412	267862	12.9356	24.8657	51.1929	55.2343	30.4251	52.8174	61.155	82.1569	3.69327	4.63608	5.67787	5.78749	4.92719	5.72294	5.9344	6.36031
SMAC_01424	546	564	657	856	929	4884	2122	407	1661	2.26181	6.36817	0.999094	0.982973	2.17608	0.869678	0.359016	1.78868	1.17748	2.67088	-0.00130744	-0.0247765	1.12173	-0.201447	-1.47788	0.838894
SMAC_01425	2881	29461	26344	71759	41099	42327	57479	19736	17472	22.391	48.3928	15.873	8.2415	3.5741	4.46449	3.29935	3.56578	4.48485	5.59672	3.9885	3.04291	1.83758	2.15849	1.72218	1.83422
SMAC_01426	1830	4571	3630	7921	16445	134463	213616	39005	40641	5.46927	10.4978	2.75838	5.1916	17.8749	26.1209	10.2655	13.0578	2.45135	3.39201	1.46382	2.37618	4.15986	4.70713	3.35974	3.70683
SMAC_01427	1763	6387	4523	800966	674467	183924	335660	555523	557938	7.93256	13.5774	289.526	221.018	25.3792	42.6042	151.762	186.075	2.98779	3.76313	8.17755	7.78802	4.66558	5.41293	7.24566	7.53974
SMAC_01428	5033	80246	34622	319626	167439	328494	569700	444863	252966	34.9113	36.4055	40.4707	19.2198	15.8779	25.3294	42.5708	29.5522	5.12562	5.18609	5.33881	4.26452	3.98895	4.66274	5.41179	4.8852
SMAC_01429	1918	130186	30206	6422	7871	162202	240095	11009	6053	148.623	83.3464	2.13377	2.37083	20.5731	28.0117	2.76447	1.85557	7.21551	6.38105	1.0934	1.24539	4.36269	4.80796	1.467	0.891862
SMAC_01430	1443	1270	3923	3389328	6614160	8044	3679	355543	349652	1.92711	14.3878	1496.83	2648.05	1.35612	0.570518	118.669	142.47	0.946439	3.84677	10.5477	11.3707	0.439484	-0.809657	6.8908	7.15452
SMAC_01431	969	2179	3303	1151	8737	1820	1590	1277	1170	4.92382	18.0396	0.756967	5.20903	0.45692	0.36718	0.634716	0.709933	2.29978	4.1731	-0.401698	2.38102	-1.12999	-1.44544	-0.655818	-0.494245
SMAC_01432	498	832	331	788	1536	8919	7486	8549	6348	3.65816	3.51755	1.00838	1.78189	4.35691	3.36377	8.26795	7.49485	1.87112	1.81457	0.0120326	0.833406	2.12331	1.75008	3.04753	2.9059
SMAC_01433	1357	30540	17372	493038	866571	237024	295407	810147	684178	49.2786	67.7504	231.54	368.929	42.4918	48.7132	287.539	296.445	5.62289	6.08216	7.85512	8.5272	5.40911	5.60624	8.16761	8.21162
SMAC_01434	2680	31459	19840	8427	6325	546592	856788	6384	5901	25.7027	39.1786	2.00384	1.36347	49.6159	71.5392	1.14728	1.29463	4.68385	5.29199	1.00277	0.447278	5.63273	6.16066	0.19822	0.372541
SMAC_01435	2005	4672	3473	63892	39836	56065	149259	54468	38770	5.1022	9.16711	20.3075	11.4784	6.80252	16.6583	13.084	11.3694	2.35112	3.19647	4.34394	3.52084	2.76607	4.05817	3.70973	3.50708
SMAC_01436	2017	16179	6615	87680	58382	45354	165719	177578	138979	17.5637	17.3567	27.7026	16.7221	5.47018	18.3854	42.4029	40.5134	4.13452	4.11742	4.79195	4.06369	2.45159	4.20049	5.40609	5.34033
SMAC_01437	1785	76795	17123	34023	20362	213064	497408	39006	28162	94.2028	50.7673	12.1467	6.59023	29.0378	62.3563	10.5246	9.27642	6.5577	5.66583	3.6025	2.72033	4.85986	5.96246	3.39569	3.21357
SMAC_01438	1901	10180	3749	2384	3279	38809	77918	1806	1162	11.7256	10.437	0.799189	0.996501	4.96641	9.17194	0.45756	0.359401	3.55159	3.38363	-0.323392	-0.00505678	2.3122	3.19723	-1.12797	-1.47633
SMAC_01439	2345	6435	9962	323691	500679	253495	720381	271229	229648	6.00862	22.4826	87.9656	123.349	26.2978	68.7425	55.7064	57.5804	2.58703	4.49073	6.45887	6.9466	4.71687	6.10313	5.79977	5.84751
SMAC_01440	987	1986	45797	2588	29120	69575	1007886	9045	10650	4.40586	245.563	1.67098	17.0448	17.1486	228.507	4.41371	6.34436	2.13943	7.93995	0.740698	4.09126	4.10002	7.8361	2.14199	2.66547
SMAC_01441	1593	19915	9764	68048	79521	296593	135906	77329	59968	27.3737	32.438	27.2223	28.8393	45.2937	19.091	23.3797	22.134	4.77472	5.01961	4.76672	4.84996	5.50124	4.25482	4.54718	4.46819
SMAC_01442	2376	88431	37483	24193	48557	101441	50750	83163	62865	81.4943	83.4892	6.48886	11.8066	10.3863	4.77964	16.8576	15.5567	6.34863	6.38352	2.69797	3.56152	3.3766	2.2569	4.07533	3.95946
SMAC_01443	2929	259329	93341	27335	36611	529089	495555	62323	71339	193.866	168.653	5.94737	7.22122	43.9442	37.8598	10.248	14.3207	7.59891	7.39792	2.57225	2.85224	5.4576	5.24259	3.35728	3.84003
SMAC_01444	1876	2820	3797	98611	52093	1288	5990	174607	169078	3.29144	10.7115	33.4979	16.0422	0.167023	0.714496	44.8271	52.9919	1.71872	3.42109	5.066	4.0038	-2.58188	-0.485003	5.4863	5.7277
SMAC_01445	1785	125742	41696	6177	2131	6604591	3793719	9339	5127	154.245	123.623	2.20528	0.689705	900.119	475.59	2.51985	1.68881	7.26908	6.9498	1.14096	-0.535948	9.81397	8.89357	1.33334	0.756005
SMAC_01446	3909	40999	17885	14642	9466	40879	19068	628627	562900	22.9655	24.2139	2.38704	1.39901	2.54406	1.09155	77.4532	84.6683	4.5214	4.59777	1.25522	0.484401	1.34713	0.126383	6.27525	6.40375
SMAC_01447	536	3845	1560	0	0	4036	421	0	0	15.7073	15.4029	0	0	1.8318	0.175761	0	0	3.97336	3.94513	-12	-12	0.873264	-2.50831	-12	-12
SMAC_01448	552	11866	6580	229	49	3403	1023	781	633	47.0689	63.0854	0.264376	0.0512832	1.49974	0.414708	0.681434	0.674248	5.5567	5.97923	-1.91934	-4.28537	0.584709	-1.26983	-0.553353	-0.568648
SMAC_01449	1817	38316	7382	38691	12251	21671	3394	544	240	46.1737	21.5011	13.57	3.89525	2.90146	0.417987	0.144197	0.0776625	5.529	4.42634	3.76235	1.96172	1.53678	-1.25847	-2.79389	-3.68664
SMAC_01450	877	6927	1864	29793	17135	183928	34464	31381	26353	17.2948	11.2483	21.6491	11.2876	51.02	8.7937	17.2337	17.6679	4.11226	3.49164	4.43624	3.49667	5.67299	3.13647	4.10716	4.14306
SMAC_01451	441	14181	2445	1272	137	9306	1865	449	292	70.4105	29.3415	1.83812	0.179474	5.13354	0.946337	0.490365	0.389313	6.13772	4.87487	0.878231	-2.47816	2.35995	-0.0795738	-1.02807	-1.361
SMAC_01452	923	84999	18374	68	0	43457	4834	254	486	201.642	105.352	0.0469497	0	11.4538	1.17195	0.132539	0.309592	7.65565	6.71908	-4.41274	-12	3.51776	0.228916	-2.91551	-1.69156
SMAC_01453	2672	80827	32030	1357601	845746	111059	96834	2317940	1944523	66.2352	63.4399	323.788	182.861	10.1114	8.10956	417.809	427.89	6.04953	5.98732	8.33891	7.51461	3.3379	3.01962	8.7067	8.7411
SMAC_01454	6301	117555	48101	98301	73578	155579	118285	141106	147523	40.8508	40.4005	9.942	6.74616	6.00667	4.20074	10.7857	13.7659	5.35229	5.3363	3.31354	2.75407	2.58657	2.07064	3.43105	3.78303
SMAC_01455	2114	219659	48446	125218	140419	398009	408799	283967	239553	227.517	121.282	37.7474	38.3742	45.8015	43.2724	64.6956	66.6272	7.82983	6.92222	5.23831	5.26206	5.51732	5.43537	6.0156	6.05804
SMAC_01456	2928	5544	2669	26900	39398	29359	81421	74080	65978	4.14592	4.82414	5.85473	7.77359	2.43928	6.22259	12.1855	13.249	2.05169	2.27027	2.5496	2.95858	1.28646	2.63751	3.60709	3.72781
SMAC_01457	2173	52721	18626	136155	100535	258356	462458	152753	143103	53.1243	45.363	39.93	26.7286	28.9235	47.6232	33.8565	38.7208	5.7313	5.50345	5.3194	4.74031	4.85417	5.57359	5.08136	5.27504
SMAC_01458	1557	28362	24051	39932	26075	1261396	2355306	35214	28550	39.8857	81.7498	16.344	9.67507	197.086	338.504	10.8928	10.7813	5.3178	6.35314	4.03069	3.27427	7.62268	8.40303	3.4453	3.43046
SMAC_01459	2181	73077	45827	621902	723920	129200	591930	64058	47126	73.3659	111.201	181.715	191.758	14.4112	60.7324	14.1459	12.7046	6.19704	6.79702	7.50554	7.58314	3.84911	5.92439	3.82231	3.66728
SMAC_01460	974	597	817	2308	2058	29054	37446	5562	2657	1.3421	4.43921	1.51009	1.22069	7.2567	8.60304	2.75033	1.60394	0.424491	2.1503	0.594632	0.287695	2.85931	3.10485	1.4596	0.681619
SMAC_01461	818	675	1234	14530	10826	53974	45719	17301	17827	1.80684	7.9837	11.3198	7.64598	16.0518	12.5069	10.1866	12.8139	0.853468	2.99706	3.50077	2.9347	4.00466	3.64465	3.3486	3.67963
SMAC_01462	750	910	498	6493	3265	8394	15912	5401	4728	2.65674	3.51407	5.51708	2.51501	2.7227	4.74755	3.46837	3.70656	1.40966	1.81314	2.46391	1.33057	1.44504	2.24718	1.79426	1.89008
SMAC_01463	2695	8813	4526	51514	91749	203058	83756	79119	71121	7.16035	8.88788	12.1812	19.668	18.3296	6.95445	14.1395	15.5165	2.84003	3.15184	3.60659	4.29778	4.19611	2.79794	3.82166	3.95573
SMAC_01464	1284	36230	15462	897036	548185	329158	198010	392546	411889	61.7835	63.7298	445.215	246.65	62.3637	34.5086	147.244	188.612	5.94915	5.9939	8.79836	7.94632	5.96263	5.10889	7.20206	7.55928
SMAC_01465	638	17446	3524	7580	4545	7936	9884	1190	35	59.8748	29.2319	7.57136	4.11559	3.02603	3.46671	0.898335	0.0322554	5.90388	4.86947	2.92055	2.0411	1.59743	1.79357	-0.154675	-4.95432
SMAC_01466	2326	16523	6698	416395	1269720	19729	79904	485118	416117	15.5542	15.2397	114.083	315.367	2.06342	7.68713	100.45	105.187	3.95923	3.92977	6.83394	8.30089	1.04504	2.94245	6.65033	6.71681
SMAC_01467	3380	72072	25296	134885	153827	153928	177802	27822	20493	46.6895	39.6075	25.4315	26.2926	11.0788	11.7713	3.96446	3.56487	5.54503	5.3077	4.66855	4.71659	3.46973	3.55721	1.98712	1.83385
SMAC_01468	3648	735837	100120	2920	4308	526723	204704	14255	6579	441.668	145.247	0.510098	0.682243	35.1253	12.5567	1.88202	1.06038	8.78682	7.18237	-0.971155	-0.551642	5.13444	3.65039	0.912283	0.0845771
SMAC_01469	3828	49336	26145	21557	19263	62219	36592	6039	3753	28.2203	36.1459	3.58874	2.90717	3.95406	2.13904	0.75981	0.57645	4.81866	5.17576	1.84348	1.53962	1.98333	1.09697	-0.396289	-0.794732
SMAC_01470	3136	79490	28911	71107	68742	182327	282986	115253	97986	55.5016	48.7898	14.4498	12.6638	14.1438	20.1927	17.7006	18.3714	5.79446	5.60851	3.85298	3.66264	3.8221	4.33576	4.14573	4.19939
SMAC_01471	4053	124627	27507	31400	25764	433370	151930	60328	48926	67.3294	35.9177	4.93717	3.67244	26.012	8.38827	7.16893	7.09771	6.07316	5.16662	2.30369	1.87674	4.70111	3.06837	2.84176	2.82735
SMAC_01472	3067	18603	22673	532818	324118	2221728	2898790	69487	50549	13.2812	39.1235	110.711	61.0531	176.226	211.499	10.9119	9.69067	3.73132	5.28996	6.79065	5.93199	7.46128	7.72451	3.44784	3.2766
SMAC_01473	1702	3400	3432	65019	38949	331786	614345	145911	114832	4.3741	10.6716	24.3448	13.2207	47.4232	80.7716	41.2896	39.6697	2.12899	3.41571	4.60554	3.72473	5.56752	6.33578	5.36771	5.30996
SMAC_01474	3694	79802	33132	1003959	1780567	792675	1478842	778643	745078	47.3027	47.4671	173.199	278.471	52.2024	89.584	101.52	118.593	5.56385	5.56886	7.43628	8.12138	5.70604	6.48517	6.66563	6.88988
SMAC_01475	3545	30440	14609	43681	37894	86795	121040	49952	49756	18.8017	21.8095	7.85239	6.17551	5.95622	7.64044	6.78654	8.25248	4.23279	4.44689	2.97313	2.62656	2.5744	2.93366	2.76268	3.04483
SMAC_01476	3240	192805	42151	40770	37770	121679	72986	47909	36347	130.299	68.8502	8.01901	6.73473	9.13614	5.04081	7.12171	6.59597	7.02569	6.10539	3.00342	2.75162	3.19159	2.33366	2.83222	2.72159
SMAC_01477	1166	12152	5068	24279	47623	11274	34105	31845	3993	22.8201	23.0028	13.2696	23.5959	2.35219	6.54523	13.1539	2.01352	4.51224	4.52374	3.73005	4.56046	1.234	2.71044	3.71742	1.00972
SMAC_01478	1054	16341	6339	9360	6332	144643	247857	29521	29280	33.9474	31.8289	5.65927	3.47071	33.3848	52.6219	13.4897	16.3337	5.08523	4.99227	2.50062	1.79523	5.06112	5.71759	3.75379	4.02978
SMAC_01479	1175	27217	13830	1700	2242	106419	76899	3498	2175	50.7191	62.2912	0.922012	1.10234	22.033	14.645	1.43382	1.08837	5.66446	5.96096	-0.117143	0.140571	4.46159	3.87233	0.519862	0.122169
SMAC_01480	2132	83220	45783	16385	9837	1510869	3153827	57105	42186	85.4692	113.647	4.89761	2.66559	172.398	331.022	12.9003	11.6342	6.41733	6.82842	2.29208	1.41446	7.4296	8.37078	3.68933	3.5403
SMAC_01481	1113	1189	1270	134759	124997	3192	2341	28196	43827	2.33914	6.0388	77.1592	64.8818	0.697686	0.470665	12.2013	23.1527	1.22598	2.59426	6.26977	6.01974	-0.51935	-1.08723	3.60896	4.53311
SMAC_01482	1245	1158	231	477	755	2485	2210	401	183	2.03661	0.98194	0.24416	0.350345	0.485567	0.397218	0.155127	0.0864245	1.02617	-0.0262937	-2.0341	-1.51315	-1.04226	-1.332	-2.68848	-3.53242
SMAC_01483	1795	55729	11819	13198	11609	75228	80237	8451	7601	67.9807	34.8464	4.68564	3.73636	10.1955	10.0027	2.26754	2.48978	6.08705	5.12294	2.22825	1.90163	3.34986	3.32231	1.18113	1.31602
SMAC_01484	462	80	35	71	296	1405	1709	13	91	0.379155	0.40093	0.0979358	0.370142	0.739821	0.827762	0.0135523	0.115812	-1.39914	-1.31858	-3.35202	-1.43385	-0.434752	-0.272711	-6.20532	-3.11014
SMAC_01485	1584	7066	6440	70782	147306	81577	155638	7340	3819	9.76759	21.5166	28.4769	53.7259	12.5287	21.987	2.23179	1.41759	3.288	4.42738	4.83172	5.74755	3.64716	4.45858	1.1582	0.503437
SMAC_01486	1698	3141	5116	492437	754040	401567	519576	248270	244520	4.05041	15.9454	184.815	256.552	57.5324	68.4726	70.4204	84.6705	2.01807	3.99507	7.52994	8.00311	5.8463	6.09746	6.13792	6.40379
SMAC_01487	345	4529	1511	0	0	363	859	0	0	28.7443	23.1786	0	0	0.255965	0.55716	0	0	4.84521	4.53472	-12	-12	-1.96598	-0.843837	-12	-12
SMAC_01488	357	251	356	55	6	537	452	0	49	1.53948	5.27745	0.0981793	0.0097096	0.36593	0.283319	0	0.0807018	0.622445	2.39984	-3.34844	-6.68637	-1.45036	-1.8195	-12	-3.63126
SMAC_01489	1839	88627	28276	4881	3331	63747	86957	9780	4406	105.525	81.3726	1.69142	1.04643	8.43277	10.581	2.56135	1.4087	6.72143	6.34647	0.758238	0.0654797	3.07601	3.40341	1.35691	0.494363
SMAC_01490	1682	31770	7989	16673	17897	36546	259428	17487	6313	41.3581	25.1367	6.31703	6.14713	5.28574	34.5141	5.00727	2.20681	5.3701	4.65172	2.65925	2.61991	2.40211	5.10911	2.32403	1.14196
SMAC_01491	3227	51482	25029	48241	35963	16451	72498	59893	43572	34.9322	41.0475	9.5267	6.43836	1.24018	5.02728	8.939	7.93896	5.12648	5.35922	3.25198	2.68669	0.310552	2.32978	3.16011	2.98895
SMAC_01492	1420	40992	48811	1162450	845525	4352944	6759849	1447992	1291289	63.2091	181.916	521.688	343.999	745.739	1065.26	491.123	534.676	5.98206	7.50713	9.02704	8.42626	9.54253	10.057	8.93994	9.06252
SMAC_01493	1317	54832	17342	2992	2354	44167	76762	8159	11607	91.1627	69.6876	1.44778	1.03262	8.15839	13.0427	2.98376	5.1819	6.51037	6.12283	0.533838	0.0463048	3.02828	3.70517	1.57713	2.37348
SMAC_01494	2061	20578	11734	234689	248630	452523	1079265	291318	219354	21.8622	30.1308	72.5671	69.6938	53.414	117.181	68.0772	62.5782	4.45037	4.91317	6.18124	6.12296	5.73915	6.87259	6.0891	5.96759
SMAC_01495	2087	5554	2677	22555	21166	143892	277452	16252	21456	5.8271	6.78841	6.88725	5.85915	16.7728	29.7489	3.75056	6.04479	2.54278	2.76307	2.78393	2.55069	4.06805	4.89476	1.90711	2.59569
SMAC_01496	498	160	350	14763	20877	5547	11077	12089	12245	0.703493	3.71947	18.8917	24.2191	2.7097	4.97735	11.6916	14.4572	-0.507392	1.8951	4.23968	4.59807	1.43813	2.31538	3.5474	3.85372
SMAC_01497	747	5516	1960	0	0	2422	2561	604	32	16.1686	13.886	0	0	0.788762	0.767175	0.389429	0.0251875	4.01512	3.79556	-12	-12	-0.342339	-0.382372	-1.36057	-5.31115
SMAC_01498	1800	20023	7605	251003	199079	13153	68465	145013	122201	24.3571	22.3598	88.8652	63.8957	1.77764	8.51141	38.8013	39.917	4.60627	4.48284	6.47355	5.99765	0.829966	3.0894	5.27803	5.31893
SMAC_01499	1710	6494	1235	376	247	21455	46195	1201	140	8.31544	3.8222	0.140125	0.0834486	3.05228	6.04511	0.338266	0.0481379	3.05579	1.9344	-2.83521	-3.58297	1.60989	2.59577	-1.56377	-4.37668
SMAC_01500	1704	11592	8131	130	89	3563	2342	870	947	14.8956	25.2532	0.0486182	0.0301744	0.508673	0.307555	0.245902	0.326765	3.89681	4.65839	-4.36236	-5.05053	-0.97519	-1.70108	-2.02385	-1.61367
SMAC_01501	1596	6392	2591	7519	6754	20556	9575	4955	4259	8.76946	8.59165	3.00229	2.44482	3.13327	1.34249	1.49528	1.56903	3.13249	3.10294	1.58606	1.28973	1.64767	0.424913	0.580417	0.649869
SMAC_01502	1331	5601	7537	24577	20960	530195	513731	25704	15621	9.21418	29.9683	11.7673	9.0977	96.9058	86.3701	9.30111	6.90059	3.20386	4.90537	3.55671	3.1855	6.59851	6.43246	3.2174	2.78672
SMAC_01503	2600	124008	26742	61968	42531	430810	448882	65386	61582	104.435	54.4331	15.1887	9.45041	40.3092	38.6335	12.1122	13.9263	6.70646	5.76641	3.92492	3.24038	5.33304	5.27178	3.59839	3.79974
SMAC_01504	2472	20698	6930	28540	77936	35205	81812	26431	27907	18.3337	14.8363	7.35751	18.2141	3.46456	7.40584	5.14964	6.63773	4.19642	3.89106	2.87922	4.18699	1.79267	2.88866	2.36447	2.73069
SMAC_01505	1315	4203	1462	2838	3901	33466	124241	12137	12667	6.99846	5.88388	1.37535	1.71383	6.19113	21.1419	4.44526	5.66374	2.80704	2.55677	0.459795	0.777227	2.6302	4.40204	2.15227	2.50175
SMAC_01506	1650	4684	1785	1124	146	2411	1215	378	47	6.21587	5.72528	0.434118	0.0511196	0.355472	0.164778	0.110337	0.0167482	2.63596	2.51735	-1.20384	-4.28998	-1.49219	-2.60141	-3.18002	-5.89985
SMAC_01507	1986	4441	6345	988095	524990	294294	404496	253491	266892	4.89633	16.9081	317.062	152.718	36.0491	45.5765	61.4745	79.0154	2.2917	4.07964	8.30862	7.25473	5.17189	5.51022	5.94192	6.30406
SMAC_01508	810	8569	3109	159431	125365	80500	108862	98885	90198	23.164	20.3132	125.433	89.4149	24.177	30.0744	58.7973	65.4737	4.53381	4.34434	6.97078	6.48244	4.59557	4.91046	5.87768	6.03284
SMAC_01509	1960	17529	22805	7535	9495	33363	300436	13357	27823	19.5826	61.5767	2.44992	2.79871	4.14096	34.3006	3.2822	8.34647	4.2915	5.94431	1.29274	1.48476	2.04997	5.10016	1.71466	3.06117
SMAC_01510	1002	24415	97828	22643	20962	265453	778292	59963	49938	53.3529	516.699	14.401	12.086	64.4484	173.812	28.8222	29.3034	5.73749	9.01318	3.84809	3.59527	6.01007	7.44139	4.84911	4.873
SMAC_01511	2004	86750	34232	434855	927931	197814	453015	213514	170913	94.7853	90.4017	138.284	267.508	24.0133	50.5849	51.3146	50.1456	6.56659	6.49828	7.11149	8.06344	4.58576	5.66063	5.6813	5.64805
SMAC_01512	2104	4154	3953	124645	223277	64102	254791	29017	28197	4.32305	9.94313	37.7533	61.3079	7.4117	27.0984	6.64231	7.87975	2.11205	3.3137	5.23853	5.938	2.88981	4.76014	2.73168	2.97815
SMAC_01513	2787	110361	25212	581245	1106662	81356	18140	313443	226480	86.7057	47.8754	132.907	229.402	7.10141	1.45648	54.1669	47.7802	6.43806	5.58121	7.05427	7.84173	2.82811	0.542491	5.75934	5.57834
SMAC_01514	1559	7331	8174	95873	126569	136354	356311	98934	103496	10.2964	27.7479	39.19	46.9029	21.2772	51.1433	30.5641	39.0331	3.36407	4.79431	5.29241	5.55161	4.41123	5.67647	4.93377	5.28662
SMAC_01515	1318	23713	48243	47549	101153	11674	106789	182189	82812	39.3949	193.714	22.9907	44.3386	2.15475	18.1308	66.5762	36.9431	5.29994	7.59778	4.52298	5.47049	1.10752	4.18037	6.05693	5.20723
SMAC_01516	1719	33051	9346	9700	16823	103939	84343	16812	4787	42.0996	28.7735	3.59601	5.65387	14.7094	10.9794	4.71038	1.63735	5.39573	4.84667	1.8464	2.49924	3.87867	3.45673	2.23584	0.711367
SMAC_01517	1275	9911	3363	137304	200263	107632	108099	151635	95880	17.0207	13.9591	68.6275	90.7421	20.5364	18.9722	57.2798	44.2153	4.08921	3.80314	6.10072	6.5037	4.36011	4.24581	5.83995	5.46648
SMAC_01518	317	292	716	3118	1913	1103	13538	8996	5314	2.01694	11.9535	6.26819	3.48638	0.846464	9.55654	13.6679	9.85638	1.01217	3.57936	2.64805	1.80173	-0.240479	3.25649	3.77272	3.30106
SMAC_01519	1600	31020	6778	3253	1940	12706	51651	2932	2024	42.4513	22.4194	1.29566	0.700487	1.93188	7.22378	0.882584	0.743782	5.40774	4.48667	0.373682	-0.513569	0.950009	2.85275	-0.180195	-0.427048
SMAC_01520	1329	2011	479	0	120	2059	1531	651	181	3.31326	1.90745	0	0.0521645	0.376898	0.257784	0.235922	0.0800772	1.72825	0.931644	-12	-4.26079	-1.40775	-1.95577	-2.08362	-3.64246
SMAC_01521	336	3617	2258	11594	1928	966	71	2822	4060	23.571	35.5653	21.9897	3.31502	0.699407	0.0472851	4.0451	7.10464	4.55894	5.1524	4.45876	1.72902	-0.515796	-4.40247	2.01618	2.82876
SMAC_01522	807	1002	2121	0	0	355	0	295	229	2.71871	13.9094	0	0	0.107016	0	0.17606	0.166847	1.44292	3.79799	-12	-12	-3.22411	-12	-2.50586	-2.58341
SMAC_01523	420	464	70	2195	2329	2743	5431	2215	916	2.41901	0.882045	3.33051	3.2036	1.5888	2.89358	2.54002	1.28233	1.27442	-0.181075	1.73574	1.6797	0.667936	1.53286	1.34484	0.358773
SMAC_01524	1125	6397	3645	15879	19498	357741	227228	25103	19364	12.4507	17.147	8.99489	10.0128	77.3586	45.1976	10.7469	10.1204	3.63815	4.09988	3.16911	3.32378	6.27349	5.49817	3.42586	3.33919
SMAC_01525	1845	408	1203	826	1327	14077	50764	269	103	0.484209	3.45073	0.285305	0.415521	1.85612	6.15694	0.0702212	0.0328243	-1.0463	1.7869	-1.80942	-1.26701	0.89229	2.62221	-3.83195	-4.92909
SMAC_01526	1943	42800	8645	74879	97035	113915	353990	143874	147665	48.2325	23.5469	24.5591	28.8519	14.2627	40.7684	35.6633	44.6848	5.59193	4.55747	4.61819	4.85059	3.83417	5.34938	5.15637	5.48171
SMAC_01527	2775	72606	27617	3286	3849	54812	58268	6528	4003	57.29	52.6691	0.754623	0.801315	4.80513	4.69865	1.133	0.84816	5.84021	5.71888	-0.406173	-0.319558	2.26457	2.23225	0.180146	-0.237592
SMAC_01528	1175	15746	5548	690	1967	54746	42169	3002	2222	29.3428	24.9885	0.374228	0.96713	11.3346	8.03084	1.23051	1.11189	4.87493	4.64319	-1.41801	-0.0482179	3.50266	3.00555	0.299255	0.153013
SMAC_01529	1882	1827	735	24258	270049	12652	148141	19186	16520	2.12563	2.06685	8.21411	82.8975	1.63543	17.6141	4.90995	5.16114	1.08789	1.04744	3.0381	6.37326	0.709669	4.13866	2.29571	2.36769
SMAC_01530	872	28530	6600	85	60	40770	97730	0	100	71.6398	40.0562	0.0621195	0.0397515	11.3741	25.0794	0	0.0674278	6.16269	5.32395	-4.00881	-4.65285	3.50768	4.64843	-12	-3.89051
SMAC_01531	1243	4610	2325	3602	25830	93230	260496	5412	1394	8.1208	9.89906	1.84671	12.0053	18.2464	46.896	2.097	0.659397	3.02162	3.30729	0.884955	3.5856	4.18954	5.55139	1.06833	-0.600781
SMAC_01532	1475	44652	23521	3523	29776	21237	11195	5741	4396	66.2854	84.3929	1.52211	11.6625	3.50262	1.69839	1.8746	1.75235	6.05062	6.39905	0.606072	3.54381	1.80844	0.764169	0.906579	0.809291
SMAC_01534	735	6063	1554	423	482	2488	5354	921	333	18.0621	11.1894	0.366757	0.378859	0.823484	1.63003	0.60351	0.266386	4.1749	3.48406	-1.4471	-1.40027	-0.280187	0.704902	-0.728551	-1.90841
SMAC_01535	312	1762	457	157	52	810	0	2	66	12.3657	7.75182	0.320679	0.0962869	0.631572	0	0.00308736	0.124378	3.62828	2.95454	-1.6408	-3.37652	-0.662982	-12	-8.33941	-3.00719
SMAC_01537	1157	17789	9552	21665	8523	10496	7470	35164	20469	33.6657	43.6921	11.933	4.25576	2.2069	1.44475	14.6378	10.402	5.07321	5.4493	3.57689	2.08942	1.14202	0.53082	3.87163	3.37879
SMAC_01538	1587	1590	1590	6101	8126	2530	3989	7119	4748	2.19376	5.30228	2.44991	2.95814	0.387825	0.562461	2.1605	1.75909	1.13341	2.40661	1.29273	1.56469	-1.36652	-0.830174	1.11136	0.814832
SMAC_01539	1337	11072	5970	34007	41421	30976	63348	8029	5279	18.1328	23.6312	16.2092	17.8981	5.6362	10.6025	2.89229	2.32154	4.18053	4.56262	4.01874	4.16174	2.49472	3.40633	1.53221	1.21508
SMAC_01540	2653	71662	36290	1109	1631	274409	41670	1356	741	59.1454	72.3922	0.266391	0.355169	25.1625	3.51473	0.24617	0.164224	5.88619	6.17776	-1.90838	-1.49342	4.6532	1.81341	-2.02228	-2.60626
SMAC_01541	837	8306	1633	2914	3334	13121	10516	3024	3852	21.7288	10.3253	2.21865	2.30122	3.81359	2.81145	1.74008	2.70593	4.44154	3.36811	1.14968	1.2024	1.93115	1.49132	0.799151	1.43612
SMAC_01542	1018	41956	11360	953	2682	76927	190894	2135	1901	90.2434	59.0572	0.596582	1.52205	18.3833	41.9614	1.01009	1.09797	6.49575	5.88404	-0.745207	0.606018	4.20032	5.39099	0.0144908	0.134836
SMAC_01543	1160	103086	20831	3554	4957	111054	52835	12574	8808	194.586	95.0373	1.95247	2.46876	23.2899	10.1922	5.22069	4.46452	7.60426	6.57042	0.965302	1.30379	4.54164	3.3494	2.38424	2.1585
SMAC_01544	1244	34759	11289	89531	94403	85783	371214	142689	128699	61.1809	48.0261	45.8647	43.8413	16.7754	66.7743	55.2436	60.8289	5.93501	5.58575	5.51931	5.45422	4.06828	6.06122	5.78774	5.92669
SMAC_01545	722	4829	44963	3785	14122	29218	129202	14454	15781	14.645	329.58	3.34083	11.3	9.84477	40.044	9.64191	12.8515	3.87234	8.36448	1.74021	3.49825	3.29936	5.32351	3.26932	3.68386
SMAC_01546	1472	3176	4235	56839	32898	168850	194712	63585	37094	4.72435	15.2261	24.6073	12.9116	27.9052	29.5999	20.8046	14.8167	2.24011	3.92847	4.62101	3.6906	4.80246	4.88752	4.37883	3.88915
SMAC_01547	2880	17507	23580	3729095	36405	45630	9051	5453	2522	13.3103	43.3305	825.156	7.30276	3.85434	0.70325	0.911916	0.514882	3.73447	5.43731	9.68852	2.86844	1.94648	-0.507891	-0.133026	-0.957686
SMAC_01548	1316	56772	371013	633514	985156	8399879	10055684	2190179	3068619	94.4599	1492.02	306.779	432.482	1552.78	1709.86	801.56	1371.02	6.56163	10.5431	8.26106	8.75649	10.6006	10.7397	9.64667	10.421
SMAC_01549	2091	56703	20043	16982	21538	38076	25880	15201	14428	59.3774	50.7284	5.17559	5.95072	4.42985	2.76959	3.50131	4.05702	5.89184	5.66472	2.37172	2.57307	2.14726	1.46967	1.80789	2.02042
SMAC_01550	1508	66792	7142	10454	10305	40567	79251	14358	13726	96.9822	25.0646	4.4178	3.94789	6.54431	11.76	4.58569	5.35178	6.59965	4.64758	2.14333	1.98108	2.71024	3.55582	2.19714	2.42002
SMAC_01551	1476	79968	23817	8946	13133	24862	11513	222672	120354	118.631	85.3971	3.86249	5.14039	4.09772	1.74545	72.6593	47.9435	6.89034	6.41611	1.94953	2.36188	2.03482	0.8036	6.18308	5.58326
SMAC_01552	1046	24043	7640	15268	21225	36032	33491	8984	8461	50.3299	38.6548	9.30199	11.7229	8.38009	7.16477	4.13666	4.75604	5.65334	5.27258	3.21754	3.55126	3.06697	2.84092	2.04847	2.24976
SMAC_01553	1302	11033	2902	68973	137668	10960	25867	13601	18994	18.5546	11.7958	33.7593	61.0858	2.04782	4.44571	5.0312	8.5775	4.21371	3.56021	5.07721	5.93277	1.03409	2.15241	2.3309	3.10056
SMAC_01554	2158	12533	4318	80822	116374	45384	112283	50192	74019	12.7166	10.5894	23.8673	31.1547	5.11615	11.6431	11.202	20.1673	3.66865	3.40456	4.57696	4.96138	2.35506	3.5414	3.48568	4.33394
SMAC_01555	1574	3915	8892	16619	50161	48784	58434	61325	45089	5.44623	29.8976	6.72861	18.4111	7.53989	8.30743	18.7648	16.8431	2.44526	4.90196	2.75031	4.2025	2.91454	3.0544	4.22996	4.07408
SMAC_01556	1227	16121	7982	36295	44584	831148	921980	22112	21501	28.7684	34.4278	18.8507	20.992	164.788	168.144	8.67952	10.3031	4.84642	5.1055	4.23655	4.39176	7.36447	7.39356	3.11761	3.36501
SMAC_01557	1025	79938	52331	489495	404157	8848395	3235957	561792	391223	170.765	270.195	304.333	227.795	2100.07	706.455	263.976	224.417	7.41587	8.07786	8.24951	7.83159	11.0362	9.46445	8.04426	7.81004
SMAC_01558	869	16199	16399	43144	35691	525214	257758	27986	25567	40.8167	99.8711	31.6392	23.7278	147.031	66.374	15.5108	17.2988	5.35109	6.642	4.98364	4.56851	7.19998	6.05255	3.9552	4.1126
SMAC_01559	3486	10508	6901	61986	128915	78880	235310	150838	132652	6.60027	10.4768	11.3316	21.3646	5.50468	15.1049	20.8399	22.3739	2.72253	3.38912	3.50228	4.41715	2.46066	3.91695	4.38128	4.48374
SMAC_01560	2298	19158	8465	41970	33425	29123	46018	52418	50175	18.2545	19.4948	11.639	8.40311	3.08303	4.48109	10.9861	12.8379	4.19018	4.28502	3.54089	3.07092	1.62435	2.16385	3.4576	3.68233
SMAC_01561	636	9456	1735	246	213	7414	1610	90	0	32.5551	14.4373	0.246492	0.193482	2.83588	0.566467	0.068155	0	5.02481	3.85172	-2.02039	-2.36973	1.5038	-0.819937	-3.87504	-12
SMAC_01562	1527	15358	6394	85703	108548	117942	85625	97830	58809	22.0224	22.1603	35.767	41.0678	18.7898	12.5478	30.8564	22.6444	4.4609	4.46991	5.16056	5.35994	4.23188	3.64936	4.9475	4.50108
SMAC_01563	975	2770	1740	10465	9666	37114	37469	3829	4806	6.22077	9.44467	6.84006	5.72744	9.26031	8.5995	1.89144	2.89824	2.63709	3.2395	2.77401	2.51789	3.21106	3.10425	0.919486	1.53518
SMAC_01564	2562	11763	5287	182163	494493	38102	75825	394825	322587	10.0533	10.9213	45.3113	111.506	3.61794	6.62276	74.2228	74.0326	3.3296	3.44907	5.5018	6.80098	1.85517	2.72743	6.21379	6.21009
SMAC_01565	370	1619	3282	6457	7891	272145	62836	793	841	9.58107	46.9439	11.1213	12.3211	178.933	38.0025	1.03225	1.33644	3.26019	5.55287	3.47525	3.62306	7.48328	5.24802	0.0457878	0.418395
SMAC_01566	2010	11560	7560	105574	126806	639358	618650	177970	152379	12.593	19.9053	33.4724	36.447	77.3821	68.8739	42.6445	44.5743	3.65456	4.31508	5.0649	5.18773	6.27393	6.10589	5.41429	5.47814
SMAC_01567	2649	18873	7934	80306	36032	394105	295553	38895	37321	15.6001	15.8508	19.3193	7.85823	36.1928	24.9666	7.0717	8.28374	3.96349	3.98649	4.27197	2.9742	5.17763	4.64193	2.82206	3.05028
SMAC_01568	1404	29142	19260	217075	229986	1251578	1080047	289891	271971	45.4487	72.5991	98.5299	94.6352	216.862	172.14	99.4442	113.897	5.50617	6.18188	6.62249	6.56431	7.76063	7.42744	6.63582	6.83158
SMAC_01569	2021	42426	15735	53818	69223	151931	237903	100343	80562	45.9658	41.2043	16.9702	19.788	18.2883	26.3414	23.9129	23.4379	5.52249	5.36472	4.08493	4.30656	4.19285	4.71926	4.57972	4.55077
SMAC_01570	1290	17254	6234	11793	22491	19198	10439	93740	76234	29.2866	25.5752	5.82586	10.0725	3.62042	1.81082	34.9983	34.7468	4.87217	4.67667	2.54247	3.33235	1.85616	0.856642	5.12921	5.11881
SMAC_01571	1292	39193	11973	459	99	16462	3752	0	0	66.4225	49.0436	0.2264	0.0442681	3.09965	0.649839	0	0	6.0536	5.61599	-2.14306	-4.49759	1.6321	-0.621845	-12	-12
SMAC_01572	2151	42811	16477	86167	146869	258257	594641	69162	47236	43.5797	40.5396	25.5285	39.4465	29.2081	61.8614	15.486	12.9118	5.44558	5.34126	4.67404	5.30182	4.8683	5.95097	3.95289	3.69062
SMAC_01573	1345	44110	11557	27981	22846	63326	92183	23118	25422	71.8098	45.4742	13.2576	9.8131	11.4539	15.3368	8.27828	11.1133	6.16611	5.50698	3.72875	3.29471	3.51776	3.93892	3.04933	3.47421
SMAC_01574	884	50121	15848	100532	69488	255149	183479	56094	43139	124.147	94.8777	72.4732	45.4126	70.2156	46.4451	30.5616	28.6928	6.95591	6.568	6.17938	5.50502	6.13372	5.53745	4.93365	4.84262
SMAC_01575	1727	44352	10837	28820	42402	238280	159855	64627	62364	56.2328	33.2092	10.6347	14.1844	33.5651	20.7128	18.0233	21.2323	5.81334	5.05351	3.41071	3.82624	5.06889	4.37245	4.17179	4.40819
SMAC_01576	2672	190392	58597	28027	17148	728351	1868533	49168	64165	156.02	116.06	6.68445	3.70762	66.3127	156.484	8.86254	14.1194	7.28559	6.85872	2.74081	1.89049	6.05121	7.28987	3.14772	3.81961
SMAC_01577	1468	15006	13197	51397	18345	53701	193730	9190	7064	22.3825	47.5764	22.3119	7.21955	8.89915	29.5309	3.0151	2.82931	4.4843	5.57217	4.47974	2.85191	3.15367	4.88415	1.59221	1.50045
SMAC_01578	1536	56884	8387	6509	6392	54335	51157	4680	1050	81.0901	28.8973	2.70053	2.40416	8.60559	7.4528	1.46746	0.401933	6.34145	4.85286	1.43324	1.26554	3.10527	2.89778	0.553323	-1.31497
SMAC_01579	702	47467	20158	27445	62620	140122	40594	28501	24469	148.055	151.968	24.9145	51.5341	48.5581	12.9399	19.554	20.4944	7.20999	7.24762	4.63891	5.68745	5.60164	3.69375	4.28939	4.35715
SMAC_01580	782	19242	13698	101	101	74013	6186	249	0	53.8781	92.7027	0.0823076	0.0746162	23.0247	1.77014	0.153357	0	5.75163	6.53454	-3.60283	-3.74437	4.52511	0.823867	-2.70503	-12
SMAC_01581	2181	59787	24664	69927	73669	428553	922411	70567	56078	60.0233	59.8481	20.4322	19.5141	47.8015	94.6399	15.5833	15.1179	5.90745	5.90323	4.35277	4.28644	5.57898	6.56438	3.96192	3.91819
SMAC_01582	1472	41033	14808	234524	163068	788404	781601	165510	133130	61.0372	53.2391	101.532	63.9999	130.297	118.818	54.1537	53.1769	5.93162	5.73441	6.6658	6	7.02566	6.89261	5.75899	5.73273
SMAC_01583	2549	11510	7157	202523	229755	184699	486264	138345	121247	9.88723	14.8595	50.6326	52.0731	17.6273	42.6882	26.14	27.9677	3.30557	3.89331	5.66199	5.70247	4.13974	5.41577	4.70819	4.80569
SMAC_01584	2956	8485	4025	129214	426301	27104	57374	118859	93599	6.28516	7.20616	27.8567	83.3164	2.2306	4.34327	19.366	18.6175	2.65195	2.84923	4.79996	6.38053	1.15743	2.11878	4.27545	4.21859
SMAC_01585	1856	22708	29889	5969	2925	72784	110140	2462	2796	26.7898	85.2267	2.0495	0.910472	9.54004	13.2792	0.638884	0.885757	4.74361	6.41323	1.03528	-0.135314	3.254	3.7311	-0.646374	-0.175018
SMAC_01586	2090	106918	19011	473613	598428	913172	915965	585711	533840	112.014	48.1394	144.412	165.418	106.291	98.0705	134.974	150.183	6.80754	5.58915	7.17404	7.36998	6.73188	6.61575	7.07653	7.23058
SMAC_01587	1799	75003	28187	20575	17945	363995	295082	11814	13201	91.2886	82.9201	7.28843	5.76276	49.2217	36.7043	3.16284	4.3145	6.51236	6.37365	2.86561	2.52676	5.62122	5.19788	1.66122	2.10919
SMAC_01588	1702	19632	8295	77081	81566	310227	485696	120628	104012	25.2565	25.7928	28.8611	27.6865	44.3417	63.8573	34.1351	35.9318	4.65859	4.6889	4.85106	4.79111	5.47059	5.99678	5.09318	5.16719
SMAC_01589	1537	3839	1666	626	158	210355	191117	842	197	5.46907	5.73645	0.259553	0.0593884	33.2944	27.8247	0.263846	0.0753612	2.45129	2.52016	-1.9459	-4.07367	5.05721	4.7983	-1.92223	-3.73004
SMAC_01590	694	1566	1607	966	3359	17976	18184	556	812	4.94085	12.2546	0.887039	2.7962	6.30124	5.86321	0.385858	0.687942	2.30476	3.61525	-0.17293	1.48347	2.65564	2.55169	-1.37386	-0.539641
SMAC_01591	2257	10094	8617	84725	156454	18294	35513	25695	44317	9.79266	20.2054	23.9224	40.0473	1.97183	3.52096	5.48314	11.545	3.2917	4.33667	4.58029	5.32363	0.979535	1.81597	2.455	3.5292
SMAC_01592	1373	3081	1929	5454	7641	159400	193578	10125	5135	4.91349	7.43539	2.53145	3.21513	28.2429	31.5494	3.5517	2.199	2.29675	2.89441	1.33997	1.68488	4.81982	4.97954	1.82851	1.13685
SMAC_01593	1938	5171	2210	4954	4603	56846	74846	17867	9394	5.84238	6.03505	1.62902	1.37216	7.13573	8.64212	4.44028	2.85005	2.54656	2.59337	0.704008	0.456452	2.83506	3.11139	2.15065	1.51099
SMAC_01594	2827	6408	1715	29428	15416	17165	5115	7093	2127	4.96325	3.21056	6.63377	3.15039	1.4771	0.404879	1.20842	0.442381	2.31128	1.68282	2.72983	1.65553	0.562769	-1.30444	0.273116	-1.17664
SMAC_01595	1574	16602	5233	452690	202070	1128156	271291	69612	52911	23.0954	17.595	183.283	74.1678	174.364	38.5688	21.3006	19.765	4.52953	4.13709	7.51793	6.21272	7.44596	5.26936	4.41282	4.30487
SMAC_01596	1565	13780	7956	416238	249701	239821	335547	246165	268168	19.2799	26.9044	169.493	92.1774	37.2791	47.9783	75.7572	100.751	4.26902	4.74977	7.40508	6.52634	5.22029	5.58431	6.24331	6.65465
SMAC_01597	1333	23730	4752	100	458	17135	52145	268	0	38.9795	18.8664	0.0478074	0.198497	3.12713	8.75363	0.0968315	0	5.28464	4.23775	-4.38662	-2.33281	1.64484	3.12988	-3.36838	-12
SMAC_01598	306	1343	1050	3041	16054	3786	8145	1768	1331	9.61001	18.1598	6.33316	30.3096	3.0099	5.95628	2.78274	2.55748	3.26454	4.18267	2.66292	4.9217	1.58971	2.57441	1.47651	1.35472
SMAC_01599	1953	41215	27269	70140	71712	418391	677672	115620	133127	46.2085	73.894	22.887	21.2133	52.1161	77.6467	28.513	40.0792	5.53009	6.20739	4.51646	4.4069	5.70366	6.27885	4.83355	5.32478
SMAC_01600	3362	42737	13308	139757	127931	115417	158590	123231	115381	27.834	20.9487	26.4912	21.9835	8.3515	10.5556	17.6536	20.1786	4.79878	4.38879	4.72744	4.45835	3.06203	3.39994	4.14189	4.33476
SMAC_01601	878	132264	329860	474923	708913	7050488	7665946	1069672	1129978	329.85	1988.28	344.71	466.463	1953.52	1953.79	586.77	756.712	8.36567	10.9573	8.42924	8.86562	10.9319	10.9321	9.19665	9.5636
SMAC_01602	1759	35811	24867	400912	714289	435512	1231605	303378	301774	44.5779	74.8169	145.247	234.599	60.2319	156.679	83.0673	100.872	5.47826	6.22529	7.18237	7.87405	5.91246	7.29167	6.37621	6.65638
SMAC_01603	3842	22967	11111	146482	150941	420166	452327	277535	239145	13.0893	15.3052	24.297	22.697	26.6045	26.3452	34.7914	36.5982	3.71031	3.93595	4.6027	4.50443	4.7336	4.71947	5.12066	5.1937
SMAC_01604	3375	294305	95695	153839	192896	444102	363265	498912	519681	190.938	150.057	29.0481	33.0193	32.0111	24.0855	71.1971	90.5354	7.57696	7.22937	4.86037	5.04524	5.0005	4.59009	6.15375	6.50041
SMAC_01605	2674	43755	14716	317307	552263	861622	1410183	664318	492726	35.8291	29.1253	75.6212	119.317	78.3876	118.01	119.654	108.343	5.16306	4.8642	6.24072	6.89866	6.29255	6.88277	6.90272	6.75946
SMAC_01606	2687	47972	16327	687995	1442173	33675	22922	899623	708815	39.0921	32.1574	163.171	310.076	3.04882	1.90893	161.252	155.103	5.28881	5.00708	7.35024	8.27648	1.60825	0.932766	7.33317	7.27708
SMAC_01607	2607	1686	910	63245	33524	15902	80798	19946	15540	1.41607	1.84732	15.46	7.42905	1.48389	6.9353	3.68491	3.50482	0.501895	0.885435	3.95047	2.89318	0.569388	2.79396	1.88163	1.80934
SMAC_01608	950	16078	19052	67541	96467	901935	906678	118965	91932	37.0576	106.135	45.3074	58.6643	230.964	213.567	60.3125	56.8982	5.2117	6.72976	5.50167	5.87441	7.85152	7.73855	5.91439	5.83031
SMAC_01609	1093	65030	88048	262282	322324	7121963	7118101	229105	168180	130.275	426.326	152.923	170.369	1585.16	1457.3	100.955	90.471	7.02542	8.73581	7.25666	7.41252	10.6304	10.5091	6.65756	6.49938
SMAC_01610	4995	122599	28729	75220	191801	225959	201279	128025	127741	53.7428	30.4388	9.59673	22.1837	11.0049	9.01714	12.3444	15.0366	5.748	4.92784	3.26254	4.47143	3.46007	3.17267	3.62579	3.91041
SMAC_01611	1423	9229	5092	42177	54599	68144	104357	16218	14029	14.201	18.9376	18.8884	22.1666	11.6497	16.4105	5.48914	5.79665	3.82792	4.24318	4.23943	4.47031	3.54222	4.03655	2.45658	2.53522
SMAC_01612	1685	12227	5600	388648	851825	340220	271032	176668	129480	15.8887	17.5886	146.988	292.058	49.1193	35.9937	50.4975	45.1812	3.98993	4.13657	7.19955	8.19011	5.61822	5.16967	5.65814	5.49765
SMAC_01613	668	76965	107288	1864548	1125514	5061778	4030181	2728314	2274644	252.282	849.996	1778.78	973.403	1843.4	1350.06	1967.12	2002.13	7.97889	9.73131	10.7967	9.92689	10.8482	10.3988	10.9419	10.9673
SMAC_01614	826	101004	24195	36285	28658	142714	145084	24856	16700	267.749	155.02	27.9945	20.044	42.0319	39.3048	14.4932	11.8875	8.06474	7.27631	4.80707	4.3251	5.39341	5.29663	3.8573	3.57138
SMAC_01615	2205	192262	28519	29280	38843	619815	374387	59607	37272	190.921	68.4491	8.46229	10.1771	68.3826	37.9942	13.0197	9.93869	7.57683	6.09696	3.08105	3.34725	6.09556	5.24771	3.70262	3.31306
SMAC_01616	1831	44455	6169	303032	579933	110370	76126	182752	122294	53.162	17.8307	105.469	182.982	14.6641	9.30358	48.0713	39.271	5.73232	4.15629	6.72068	7.51556	3.87421	3.21779	5.5871	5.29539
SMAC_01617	2500	58523	17149	125201	374423	219876	265267	58411	51201	51.2573	36.3029	31.9149	86.5249	21.3959	23.7437	11.253	12.0419	5.67969	5.18201	4.99616	6.43504	4.41926	4.56947	3.49223	3.58999
SMAC_01618	1432	66187	16542	981	979	100883	41193	216	206	101.204	61.1346	0.436567	0.394965	17.1383	6.43704	0.0726479	0.0845823	6.66113	5.93392	-1.19572	-1.3402	4.09915	2.6864	-3.78294	-3.5635
SMAC_01619	1490	72261	17582	208	950	110952	8208	254	759	106.191	62.4488	0.0889616	0.368346	18.1151	1.2327	0.0821031	0.29951	6.73051	5.9646	-3.49067	-1.44087	4.17912	0.30182	-3.60642	-1.73933
SMAC_01620	1572	1866	2701	34192	36293	14730	49274	15887	13775	2.59913	9.09315	13.8611	13.3379	2.27951	7.01408	4.86745	5.15222	1.37803	3.18478	3.79297	3.73746	1.18873	2.81025	2.28317	2.36519
SMAC_01621	912	3164	998	11497	9611	12074	4588	49804	37366	7.59645	5.79132	8.03369	6.08825	3.22069	1.12573	26.3016	24.09	2.92533	2.53389	3.00606	2.60603	1.68737	0.170861	4.71708	4.59036
SMAC_01622	658	23047	26204	43076	46331	213196	339909	71196	36252	76.6933	210.758	41.7191	40.6784	78.8216	115.596	52.1125	32.3938	6.26103	7.71944	5.38264	5.34619	6.30052	6.85295	5.70356	5.01764
SMAC_01623	1413	55235	16559	18459	17911	291713	590678	11714	11395	85.5936	62.0203	8.32514	7.32312	50.2234	93.5436	3.99278	4.74163	6.41943	5.95467	3.05747	2.87246	5.65029	6.54757	1.99739	2.24538
SMAC_01624	1237	19574	10973	150929	109517	320981	340628	112612	82802	34.6481	46.9459	77.755	51.1482	63.1251	61.6192	43.8457	39.3574	5.1147	5.55293	6.28086	5.67661	5.98014	5.94531	5.45436	5.29856
SMAC_01625	981	34084	3325	220	107	17691	19670	1306	780	76.0765	17.9376	0.142915	0.0630134	4.38708	4.48684	0.641189	0.467499	6.24938	4.16492	-2.80677	-3.9882	2.13326	2.1657	-0.641178	-1.09696
SMAC_01626	1822	145688	16863	38920	42837	148551	342149	100922	84432	175.083	48.9811	13.6129	13.5828	19.8344	42.0216	26.6778	27.2467	7.4519	5.61415	3.7669	3.76371	4.30993	5.39306	4.73757	4.76801
SMAC_01627	1044	17438	14815	11472	13139	547282	728815	29843	31595	36.5734	75.1006	7.00267	7.27077	127.527	156.215	13.7675	17.794	5.19272	6.23075	2.80791	2.86211	6.99466	7.28739	3.78319	4.15332
SMAC_01628	2297	142241	29172	259588	379285	723385	1361751	162986	119528	135.592	67.2121	72.0193	95.3945	76.6127	132.661	34.1744	30.5959	7.08312	6.07065	6.17031	6.57583	6.25951	7.0516	5.09485	4.93527
SMAC_01629	2716	463210	86986	261463	493022	358121	394851	261638	223182	373.437	169.497	61.3488	104.871	32.0769	32.5319	46.3963	48.3153	8.54472	7.40512	5.93896	6.71247	5.00346	5.02378	5.53594	5.59441
SMAC_01630	5924	82909	47956	224836	526202	732525	714698	296262	273590	30.6447	42.842	24.1867	51.3164	30.0815	26.9969	24.0865	27.1544	4.93757	5.42096	4.59614	5.68135	4.91081	4.75472	4.59015	4.76311
SMAC_01631	963	61	140	2405	3175	9391	10624	1032	1358	0.138699	0.769385	1.59153	1.90474	2.37234	2.46869	0.516138	0.829142	-2.84997	-0.378222	0.670412	0.929595	1.24631	1.30375	-0.954172	-0.27031
SMAC_01632	929	16769	7169	21640	28154	60755	38554	8830	8903	39.524	40.8399	14.8445	17.5083	15.9096	9.28666	4.5778	5.63477	5.30466	5.35191	3.89186	4.12996	3.99182	3.21516	2.19466	2.49436
SMAC_01633	1494	13561	3449	6172	15417	4791	14428	7032	3229	19.8751	12.2176	2.6327	5.96167	0.780131	2.16103	2.26694	1.27079	4.31289	3.61089	1.39654	2.57572	-0.358211	1.11172	1.18075	0.345722
SMAC_01634	1897	4756	3192	108042	97521	80022	303776	52666	40852	5.48964	8.90508	36.2953	29.6995	10.2621	35.8337	13.3713	12.662	2.45671	3.15463	5.18171	4.89237	3.35925	5.16325	3.74107	3.66243
SMAC_01635	1525	3374	2835	107124	89128	70929	81404	80526	63953	4.84445	9.83842	44.7654	33.7647	11.3148	11.9449	25.4319	24.6573	2.27633	3.29843	5.48431	5.07744	3.50014	3.57832	4.66857	4.62395
SMAC_01636	2807	70194	33394	85025	68534	241844	170031	158237	195305	54.7554	62.9605	19.3032	14.1053	20.9597	13.5547	27.1505	40.9097	5.77493	5.97638	4.27077	3.81816	4.38955	3.76073	4.76291	5.35437
SMAC_01637	735	7418	9821	1512	1794	195572	133188	397	637	22.0988	70.7148	1.31096	1.41011	64.7309	40.5493	0.260145	0.509574	4.4659	6.14394	0.390625	0.49581	6.01638	5.34161	-1.94261	-0.972636
SMAC_01638	7338	43642	20117	69508	63660	176102	304190	60060	40148	13.0225	14.5087	6.03646	5.01196	5.8382	9.27626	3.94203	3.21693	3.70294	3.85884	2.5937	2.32537	2.54552	3.21354	1.97894	1.68568
SMAC_01639	2161	61110	8945	3609	5211	185777	109848	2925	4978	61.9194	21.9062	1.06428	1.39311	20.9136	11.3748	0.651903	1.35443	5.95232	4.45327	0.0898828	0.478307	4.38637	3.50777	-0.61727	0.437682
SMAC_01640	1517	17408	14673	28836	29466	316813	327222	47599	35275	25.1265	51.1889	12.1136	11.2216	50.8054	48.2684	15.1121	13.6721	4.65114	5.67776	3.59856	3.4882	5.66691	5.59301	3.91763	3.77317
SMAC_01641	317	237	490	3303	1895	3284	8312	4523	4030	1.63704	8.18048	6.6401	3.45357	2.52021	5.86748	6.87194	7.47482	0.711086	3.03219	2.7312	1.78809	1.33354	2.55274	2.78072	2.90204
SMAC_01642	1556	7815	5775	24998	16717	737339	311291	22756	30155	10.9974	19.6419	10.2381	6.20679	115.279	44.7675	7.04366	11.3948	3.45909	4.29587	3.35588	2.63385	6.84898	5.48438	2.81633	3.5103
SMAC_01643	4080	26221	5222	1818	2818	37238	93549	4577	5921	14.0721	6.77359	0.283961	0.399024	2.22033	5.13079	0.540297	0.853277	3.81476	2.75992	-1.81623	-1.32545	1.15078	2.35918	-0.888175	-0.228914
SMAC_01644	2277	3750	2366	5540	5691	66310	18814	5515	4329	3.6061	5.49913	1.5505	1.44392	7.08448	1.84894	1.16653	1.11784	1.85044	2.4592	0.632734	0.529994	2.82466	0.886702	0.222219	0.160714
SMAC_01645	2604	27575	13703	1035	2299	25747	115838	8120	2997	23.1869	27.8495	0.253294	0.510054	2.40535	9.95441	1.50185	0.676707	4.53524	4.79958	-1.98112	-0.971277	1.26625	3.31534	0.586743	-0.563396
SMAC_01646	2275	15402	6836	136394	146087	204133	225486	138154	138652	14.824	15.9024	38.2067	37.0978	21.8285	22.1791	29.2479	35.8344	3.88986	3.99117	5.25575	5.21326	4.44814	4.47113	4.87026	5.16327
SMAC_01647	1086	4620	733	5447	5969	2337	5110	3385	12351	9.31496	3.57204	3.19634	3.17534	0.523505	1.05292	1.50121	6.68694	3.21955	1.83675	1.67642	1.66691	-0.933724	0.0744003	0.586124	2.74135
SMAC_01649	1893	43117	11621	186294	197334	83932	189025	139542	86141	49.8732	32.4889	62.7153	60.224	10.7862	22.3447	35.5031	26.7556	5.64019	5.02188	5.97075	5.91227	3.43112	4.48186	5.14987	4.74177
SMAC_01650	1652	29768	11439	81484	60630	110534	117772	81160	70851	39.4556	36.6455	31.4331	21.2029	16.2771	15.9528	23.6616	25.2169	5.30216	5.19556	4.97421	4.40619	4.02478	3.99574	4.56448	4.65632
SMAC_01651	1609	5512	4538	41811	33795	95445	87919	20783	23176	7.50105	14.9262	16.56	12.1343	14.4308	12.2273	6.22106	8.46911	2.90709	3.89978	4.04963	3.60102	3.85108	3.61204	2.63716	3.08221
SMAC_01652	426	578	154	34	0	200	568	41	0	2.97089	1.91317	0.0508621	0	0.114212	0.298363	0.0463539	0	1.5709	0.935964	-4.29726	-12	-3.13021	-1.74486	-4.43117	-12
SMAC_01653	153	4139	1031	40	0	214	1985	0	0	59.2343	35.6623	0.166607	0	0.340263	2.90319	0	0	5.88836	5.15633	-2.58548	-12	-1.55528	1.53764	-12	-12
SMAC_01654	1186	43571	5063	68358	17259	40791	16081	139904	90161	80.4418	22.5926	36.7308	8.40716	8.36704	3.03413	56.8143	44.6981	6.32987	4.49778	5.19892	3.07162	3.06472	1.60128	5.82818	5.48214
SMAC_01655	1486	50596	27997	44010	34055	115270	44838	45200	43014	74.5532	99.7091	18.8737	13.2398	18.8708	6.75201	14.6498	17.0195	6.2202	6.63965	4.23831	3.72681	4.23808	2.75532	3.87281	4.08911
SMAC_01656	1885	6408	3021	20004	12351	27820	79800	24517	13728	7.44355	8.48167	6.76287	3.78538	3.59036	9.47321	6.26423	4.28204	2.89599	3.08435	2.75763	1.92044	1.84413	3.24385	2.64714	2.0983
SMAC_01657	1452	13529	5545	303222	705233	10544	26236	247183	236864	20.4018	20.2105	133.082	280.598	1.76657	4.04331	81.9906	95.9152	4.35062	4.33703	7.05617	8.13236	0.820951	2.01554	6.35739	6.58369
SMAC_01658	906	5368	1235	49	13	198	4339	21	394	12.9734	7.21408	0.0344662	0.0082896	0.0531654	1.07168	0.0111636	0.255696	3.69748	2.85082	-4.85867	-6.91448	-4.23337	0.0998807	-6.48506	-1.9675
SMAC_01659	237	59	0	0	0	0	0	92	277	0.545096	0	0	0	0	0	0.186961	0.687205	-0.875419	-12	-12	-12	-12	-12	-2.41919	-0.541187
SMAC_01660	825	27546	10775	0	0	12196	11002	0	0	73.1095	69.1203	0	0	3.5963	2.98417	0	0	6.19199	6.11104	-12	-12	1.84651	1.57733	-12	-12
SMAC_01661	1484	57353	29622	205992	136818	1520004	2606060	134532	115933	84.6236	105.639	88.4589	53.2633	249.174	392.967	43.662	45.9334	6.40299	6.72299	6.46694	5.73507	7.96101	8.61826	5.44831	5.52147
SMAC_01662	1584	15041	6679	65846	133077	19589	32816	48150	60236	20.7917	22.3151	26.4911	48.5363	3.0085	4.63592	14.6404	22.3592	4.37794	4.47995	4.72743	5.60099	1.58904	2.21286	3.87188	4.4828
SMAC_01663	1406	14779	20461	545515	297717	1138870	1505660	118668	90389	23.0159	77.0165	247.256	122.331	197.052	239.633	40.65	37.7994	4.52456	6.2671	7.94986	6.93465	7.62243	7.90468	5.34518	5.24029
SMAC_01664	430	79	298	262	283	809	11666	85	261	0.402279	3.66767	0.388292	0.380221	0.457691	6.07099	0.0952056	0.356884	-1.31373	1.87486	-1.36479	-1.39509	-1.12755	2.60193	-3.39281	-1.48647
SMAC_01665	837	6223	1856	50	101	5712	10101	223	0	16.2796	11.7353	0.0380689	0.0697131	1.66018	2.7005	0.128319	0	4.02499	3.55278	-4.71524	-3.84243	0.731339	1.43323	-2.96219	-12
SMAC_01666	3498	10011	7082	323583	425387	84352	286872	83561	52493	6.26652	10.7147	58.951	70.2559	5.86635	18.3516	11.5052	8.82342	2.64767	3.42151	5.88144	6.13455	2.55246	4.19783	3.52422	3.14134
SMAC_01667	459	1283	1356	2488	5137	5939	11738	4088	310	6.12045	15.6347	3.45432	6.4657	3.1477	5.72252	4.28954	0.397104	2.61364	3.96668	1.7884	2.69281	1.6543	2.51665	2.10082	-1.33241
SMAC_01668	2665	19145	8395	10486	12700	51278	29269	4712	3364	15.7299	16.6712	2.50748	2.75312	4.68086	2.45763	0.85157	0.742188	3.97544	4.05928	1.32624	1.46107	2.22678	1.29727	-0.231804	-0.430143
SMAC_01669	390	1082	673	32	0	3741	732	0	287	6.0748	9.13256	0.052289	0	2.33354	0.420003	0	0.432686	2.60284	3.19102	-4.25735	-12	1.22252	-1.25153	-12	-1.20861
SMAC_01670	423	754	581	0	0	1863	0	196	422	3.90301	7.26905	0	0	1.07143	0	0.223166	0.58658	1.96459	2.86177	-12	-12	0.0995406	-12	-2.16381	-0.7696
SMAC_01671	1065	36870	23081	33578	61088	125038	192055	158628	101344	75.8041	114.696	20.0923	33.1379	28.5617	40.3535	71.7368	55.9505	6.2442	6.84167	4.32857	5.05041	4.83601	5.33462	6.16464	5.80608
SMAC_01672	771	2240	1329	2422	2984	6042	4431	1619	1032	6.36155	9.12248	2.00191	2.23595	1.90642	1.28604	1.01136	0.78701	2.66938	3.18943	1.00138	1.16089	0.930866	0.362931	0.0162925	-0.345545
SMAC_01673	972	2027	1637	2313	1680	159	1564	1227	1031	4.56622	8.91301	1.51647	0.998531	0.0397945	0.360061	0.607981	0.62366	2.191	3.15591	0.60072	-0.00212113	-4.65129	-1.47369	-0.717901	-0.681169
SMAC_01674	2074	5552	5728	96188	102942	163316	371623	96381	66175	5.86151	14.6163	29.5554	28.6749	19.1563	40.0959	22.3818	18.7603	2.55127	3.8695	4.88535	4.84172	4.25975	5.32538	4.48425	4.22961
SMAC_01675	2268	24588	7452	123308	127301	188774	221793	671566	729684	23.7383	17.3889	34.6476	32.427	20.2484	21.8832	142.613	189.168	4.56914	4.12009	5.11468	5.01913	4.33974	4.45175	7.15596	7.56352
SMAC_01676	3757	187322	60222	360853	489222	133453	203488	471060	496056	109.173	84.8313	61.2089	75.2286	8.64131	12.12	60.3875	77.6327	6.77048	6.40652	5.93567	6.23321	3.11125	3.59932	5.91618	6.27859
SMAC_01677	722	17656	15794	62201	33024	372626	193776	25358	22380	53.5456	115.77	54.9017	26.4248	125.553	60.0577	16.9157	18.2254	5.7427	6.85512	5.77878	4.72382	6.97216	5.90828	4.08029	4.18788
SMAC_01678	1069	80544	26781	28275	81488	150573	90646	64537	35697	164.977	132.584	16.8558	44.0387	34.2659	18.9748	29.0766	19.634	7.36612	7.05076	4.07518	5.4607	5.0987	4.24601	4.86179	4.29528
SMAC_01679	1139	7403	6018	15029	16417	146216	260943	17382	17367	14.2316	27.9622	8.40875	8.327	31.2294	51.2658	7.35001	8.96512	3.83102	4.8054	3.07189	3.0578	4.96483	5.67992	2.87775	3.16432
SMAC_01680	1393	6395	3972	1189	1407	129206	180191	1985	2579	10.0521	15.0904	0.543946	0.583528	22.5644	28.9459	0.686312	1.08857	3.32943	3.91556	-0.878464	-0.777127	4.49598	4.85529	-0.543064	0.122431
SMAC_01681	2960	141980	34930	188312	166335	173059	126974	241912	214529	105.028	62.4524	40.5426	32.4646	14.2231	9.59906	39.3621	42.6137	6.71463	5.96468	5.34137	5.0208	3.83017	3.26289	5.29873	5.41325
SMAC_01682	2381	8620	4327	31271	24176	153450	169981	62647	48328	7.92715	9.61767	8.36966	5.86602	15.6783	15.9752	12.6722	11.9342	2.9868	3.26569	3.06517	2.55238	3.9707	3.99776	3.6636	3.57703
SMAC_01683	1157	18599	5888	7060	11799	7331	12888	36327	35040	35.1986	26.9325	3.88863	5.89156	1.54142	2.49263	15.122	17.8068	5.13745	4.75128	1.95926	2.55865	0.624264	1.31767	3.91857	4.15436
SMAC_01684	1288	2985	4774	99458	156682	139908	198878	210157	174780	5.07455	19.6159	49.2095	70.2784	26.4252	34.5523	78.5851	79.7868	2.34328	4.29395	5.62087	6.13501	4.72384	5.11071	6.29618	6.31808
SMAC_01685	2152	125481	53580	192537	195730	488056	1490458	227413	207876	127.675	131.766	57.0161	52.5453	55.1721	154.983	50.8962	56.7959	6.99633	7.04183	5.8333	5.71549	5.78587	7.27596	5.66949	5.82772
SMAC_01686	1337	20757	24545	34395	49839	828180	807182	40579	27695	33.994	97.1569	16.3942	21.5356	150.69	135.097	14.6178	12.1794	5.08721	6.60225	4.03511	4.42865	7.23544	7.07785	3.86965	3.60637
SMAC_01687	1900	11387	7876	76961	58958	166422	177853	60479	23044	13.1227	21.9379	25.8132	17.927	21.3083	20.9466	15.3307	7.13115	3.714	4.45535	4.69004	4.16406	4.41335	4.38864	3.93836	2.83413
SMAC_01688	2829	40135	13275	24729	27829	84303	280461	65782	46520	31.0641	24.8338	5.57056	5.68307	7.2494	22.1843	11.1992	9.66856	4.95718	4.63424	2.47782	2.50667	2.85786	4.47147	3.48532	3.2733
SMAC_01689	1578	7116	2223	712	603	4623	3936	1233	1288	9.87411	7.45546	0.28754	0.220764	0.712704	0.558154	0.376329	0.479915	3.30365	2.8983	-1.79817	-2.17942	-0.488625	-0.841266	-1.40993	-1.05915
SMAC_01690	2043	17712	5303	18598	7772	15230	13099	10410	11715	18.9831	13.7371	5.80127	2.19777	1.81353	1.43475	2.45411	3.37155	4.24665	3.78001	2.53637	1.13604	0.858797	0.520797	1.2952	1.75341
SMAC_01691	656	6469	12345	138650	165967	410258	525441	404010	316907	21.5925	99.5931	134.692	146.163	152.141	179.236	296.62	284.042	4.43246	6.63797	7.07352	7.19143	7.24926	7.48572	8.21247	8.14996
SMAC_01692	2913	26106	6825	8171	3275	104827	149562	41716	34546	19.6232	12.3995	1.78756	0.649515	8.75437	11.4891	6.89722	6.97288	4.29449	3.63221	0.83799	-0.622565	3.13	3.5222	2.78602	2.80176
SMAC_01693	3119	514084	94294	4287	6425	180483	110519	15368	7681	360.901	159.997	0.875918	1.19008	14.0771	7.92916	2.37309	1.44796	8.49546	7.3219	-0.191132	0.251059	3.81528	2.98717	1.24677	0.534025
SMAC_01694	1104	91715	32943	190725	170803	269746	466848	101398	65285	181.903	157.92	110.094	89.3809	59.4399	94.6263	44.2356	34.7696	7.50703	7.30305	6.78259	6.4819	5.89336	6.56417	5.46714	5.11975
SMAC_01695	2873	100935	21506	27902	62535	126016	351414	125602	151988	76.9264	39.6156	6.18906	12.5749	10.6704	27.3709	21.0559	31.1049	6.26541	5.308	2.62972	3.65248	3.41555	4.77457	4.39615	4.95907
SMAC_01696	2606	134900	20512	181	158	59786	158250	1702	734	113.346	41.6558	0.0442618	0.0350269	5.58107	13.5886	0.314555	0.165606	6.82459	5.38045	-4.49779	-4.83539	2.48054	3.76433	-1.66861	-2.59417
SMAC_01697	1685	478	937	92248	139390	31086	76826	72767	62545	0.621151	2.94294	34.8885	47.7914	4.48804	10.2027	20.7992	21.8247	-0.686985	1.55726	5.12468	5.57868	2.16609	3.35088	4.37846	4.44789
SMAC_01698	1633	9450	8560	184255	144792	279405	392345	315173	317609	12.6711	27.7415	71.9049	51.2244	41.6237	53.7635	92.9555	114.357	3.66347	4.79397	6.16802	5.67876	5.37933	5.74856	6.53847	6.8374
SMAC_01699	1042	39188	26164	1235683	1655989	283585	274087	639404	506586	82.3483	132.886	755.727	918.138	66.2076	58.8608	295.542	285.852	6.36367	7.05404	9.56172	9.84257	6.04892	5.87924	8.20722	8.15912
SMAC_01700	2352	22928	7140	104432	89527	155351	327731	383324	462626	21.3451	16.0658	28.2958	21.9905	16.0683	31.1807	78.4948	115.651	4.41583	4.00592	4.82251	4.45881	4.00614	4.96258	6.29452	6.85363
SMAC_01701	1707	23249	22493	141084	122330	604750	1695867	194641	178217	29.8222	69.7358	52.6708	41.4017	86.1856	222.313	54.9178	61.3862	4.89832	6.12383	5.71893	5.37162	6.42937	7.79645	5.7792	5.93984
SMAC_01702	1166	13281	8014	3869	4869	560589	936133	8846	8328	24.9403	36.3742	2.11459	2.41246	116.96	179.657	3.65393	4.1995	4.64041	5.18484	1.08038	1.2705	6.86987	7.4891	1.86945	2.07022
SMAC_01703	849	9389	7297	18307	15853	63574	77768	72793	54427	24.2148	45.4861	13.7415	10.7875	18.2165	20.4974	41.2947	37.6931	4.59782	5.50735	3.78047	3.43129	4.18717	4.35737	5.36788	5.23623
SMAC_01704	495	1149	490	3019	2046	51449	106226	5320	3055	5.08258	5.23881	3.88672	2.38792	25.2851	48.021	5.17629	3.62878	2.34556	2.38924	1.95855	1.25575	4.66021	5.58559	2.37192	1.85949
SMAC_01705	1290	13975	3297	0	0	40224	150000	701	200	23.7209	13.5261	0	0	7.58556	26.02	0.261722	0.0911581	4.56809	3.75767	-12	-12	2.92326	4.70155	-1.93389	-3.45548
SMAC_01706	3066	6222	2577	688	1029	22096	73465	4892	3052	4.44352	4.4482	0.143002	0.193893	1.75321	5.36184	0.768469	0.585285	2.1517	2.15322	-2.80589	-2.36667	0.809998	2.42273	-0.379941	-0.772788
SMAC_01707	1764	50895	15552	24114	18586	91241	66870	9375	16251	63.175	46.6584	8.71156	6.08704	12.583	8.48278	2.55967	5.41672	5.98128	5.54406	3.12293	2.60574	3.6534	3.08454	1.35596	2.43742
SMAC_01708	1518	21698	15686	20724	45598	154441	70935	35423	22385	31.298	54.6868	8.70016	17.3537	24.7504	10.4567	11.2389	8.67043	4.968	5.77312	3.12104	4.11717	4.62938	3.38636	3.49043	3.1161
SMAC_01709	1093	8944	5254	6468	5253	210712	82595	21324	26303	17.9176	25.4397	3.77116	2.77655	46.8988	16.9098	9.39638	14.1495	4.16331	4.66901	1.91501	1.47329	5.55148	4.07979	3.23211	3.82268
SMAC_01710	2252	59110	33483	25454	21659	273474	525401	28145	21649	57.4727	78.6861	7.20299	5.55634	29.542	52.2069	6.01929	5.65229	5.8448	6.29804	2.8486	2.47413	4.8847	5.70617	2.58959	2.49884
SMAC_01711	432	120	609	145	123	5027	10329	67	0	0.608228	7.46063	0.213899	0.16449	2.83085	5.35033	0.074697	0	-0.717315	2.8993	-2.225	-2.60393	1.50124	2.41963	-3.74281	-12
SMAC_01712	1290	64621	21770	221117	297980	137594	264362	219577	226400	109.686	89.3122	109.234	133.449	25.9479	45.858	81.9802	103.191	6.77724	6.48079	6.77128	7.06015	4.69755	5.5191	6.3572	6.68917
SMAC_01713	1287	640	473	19512	26645	20688	24734	28827	16707	1.08886	1.94502	9.66159	11.9607	3.9105	4.30052	10.7878	7.63265	0.122813	0.959787	3.27226	3.58023	1.96735	2.10451	3.43133	2.93218
SMAC_01714	1047	291169	242212	7477352	4971099	11967060	6481377	6814240	5546529	608.93	1224.31	4551.21	2742.99	2780.56	1385.24	3134.6	3114.8	9.25013	10.2578	12.152	11.4215	11.4412	10.4359	11.6141	11.6049
SMAC_01715	2214	9346	5802	43897	36049	103180	198907	34375	37750	9.24309	13.8689	12.6352	9.40663	11.3373	20.1038	7.47786	10.0252	3.20838	3.79378	3.65938	3.23368	3.50301	4.3294	2.90262	3.32556
SMAC_01716	1306	1654	634	81	72	32818	37009	640	331	2.77307	2.56914	0.0395246	0.0318499	6.11309	6.34118	0.23602	0.149018	1.47149	1.36129	-4.66111	-4.97257	2.6119	2.66475	-2.08302	-2.74644
SMAC_01717	3986	107564	26883	130929	126969	61380	112192	85859	62842	59.0879	35.693	20.9326	18.4026	3.74612	6.2984	10.3743	9.26975	5.88479	5.15757	4.38768	4.20184	1.9054	2.65499	3.37495	3.21253
SMAC_01718	3579	38657	17255	144358	166698	156724	310059	260404	217483	23.6502	25.515	25.7042	26.9084	10.6529	19.386	35.0427	35.7288	4.56378	4.67327	4.68393	4.74998	3.41317	4.27694	5.13104	5.15902
SMAC_01719	1897	1495	8756	262528	270871	116488	286471	85738	70464	1.72561	24.4276	88.1929	82.4923	14.9385	33.7924	21.768	21.8401	0.787107	4.61044	6.46259	6.36619	3.90096	5.07863	4.44414	4.44891
SMAC_01720	3031	20628	14614	41005	62076	98288	224086	20679	16420	14.9019	25.5167	8.62137	11.8319	7.88872	16.5438	3.28591	3.18524	3.89742	4.67337	3.10792	3.56462	2.97979	4.04822	1.71629	1.6714
SMAC_01721	2590	13278	9833	50261	36225	413015	875418	50747	44310	11.2254	20.0922	12.3668	8.08029	38.7934	75.6347	9.43675	10.0591	3.4887	4.32857	3.6284	3.01441	5.27774	6.24098	3.23829	3.33042
SMAC_01722	3040	27441	12916	89773	384165	19072	14870	35962	35061	19.7649	22.4852	18.819	73.0067	1.52621	1.09457	5.69747	6.78119	4.30487	4.4909	4.23412	6.18996	0.609955	0.130363	2.51032	2.76154
SMAC_01723	3447	12937	6567	1642	8250	50404	33834	1193	69	8.21791	10.0825	0.303569	1.38271	3.55726	2.19643	0.166691	0.0117696	3.03877	3.33378	-1.7199	0.467499	1.83077	1.13516	-2.58476	-6.40879
SMAC_01724	3087	279322	61440	24521	22337	268758	395768	2632	2869	198.124	105.331	5.06205	4.18029	21.1796	28.6886	0.41064	0.546448	7.63026	6.71879	2.33972	2.0636	4.4046	4.84241	-1.28405	-0.871843
SMAC_01725	3274	24076	9695	39926	29577	44145	69832	54638	56001	16.1018	15.6715	7.77146	5.21908	3.28016	4.77289	8.03763	10.0571	4.00915	3.97007	2.95819	2.3838	1.71377	2.25486	3.00677	3.33014
SMAC_01726	1022	1163	656	1731	2960	61453	92930	2945	2314	2.49171	3.397	1.07937	1.67324	14.628	20.3475	1.38786	1.33127	1.31714	1.76426	0.110193	0.742648	3.87066	4.34678	0.472865	0.412808
SMAC_01727	414	1978	969	771	785	12098	15970	1785	2064	10.4615	12.387	1.1868	1.09544	7.10895	8.63198	2.07659	2.93133	3.38702	3.63075	0.247083	0.131508	2.82964	3.10969	1.05421	1.55155
SMAC_01728	972	54361	9554	55333	38768	55338	49687	62169	56162	122.459	52.0189	36.278	23.0423	13.85	11.4388	30.8049	33.9728	6.93615	5.70096	5.18102	4.52621	3.79181	3.51587	4.94509	5.08631
SMAC_01729	982	9643	2094	1217	761	18013	44953	3212	777	21.5015	11.2852	0.789777	0.447705	4.46238	10.2436	1.57535	0.465227	4.42637	3.49635	-0.340483	-1.15938	2.15781	3.35665	0.655669	-1.10399
SMAC_01730	3821	8242	4865	17793	20246	139993	122120	23123	15756	4.72307	6.73826	2.96755	3.06112	8.91295	7.1518	2.9146	2.42451	2.23973	2.75238	1.56927	1.61406	3.1559	2.83831	1.5433	1.27769
SMAC_01732	4006	63438	11830	638490	396350	272014	543688	221746	181363	34.6743	15.6285	101.571	57.1592	16.5186	30.37	26.6598	26.6191	5.11579	3.9661	6.66634	5.83691	4.04602	4.92457	4.73659	4.73439
SMAC_01733	2269	58193	28301	82727	51567	3525490	2317697	36079	28805	56.1572	66.01	23.2348	13.1297	377.987	228.575	7.65829	7.46429	5.8114	6.04461	4.53821	3.71477	8.56219	7.83652	2.93702	2.90001
SMAC_01734	6405	148693	48130	100184	128417	58997	88023	171360	157897	50.8324	39.7685	9.96792	11.583	2.2408	3.07527	12.8855	14.4947	5.66768	5.31355	3.31729	3.53394	1.16401	1.62071	3.68768	3.85746
SMAC_01735	455	572	954	1611	1084	23266	19549	1263	642	2.75267	11.0963	2.25637	1.37637	12.4395	9.61432	1.33692	0.829619	1.46083	3.47201	1.174	0.460872	3.63686	3.26519	0.418908	-0.269479
SMAC_01736	742	6229	4625	130950	74811	53198	91550	227730	213808	18.3816	32.9875	112.467	58.2479	17.4415	27.6096	147.818	169.424	4.20019	5.04385	6.81336	5.86413	4.12445	4.7871	7.20768	7.4045
SMAC_01737	633	8681	2559	314	1134	26711	75398	4078	673	30.0286	21.3948	0.316119	1.03497	10.2655	26.654	3.10281	0.625125	4.90827	4.41919	-1.66146	0.0495891	3.35973	4.73628	1.63358	-0.677784
SMAC_01738	1954	27870	9609	8712	18974	76431	104246	18170	12086	31.2307	26.0253	2.84131	5.60987	9.51562	11.9382	4.4786	3.63675	4.96489	4.70184	1.50656	2.48797	3.2503	3.57752	2.16305	1.86265
SMAC_01739	1749	5214	3794	123189	89630	62714	191466	100408	70875	6.52755	11.4802	44.8856	29.6062	8.72302	24.4967	27.6497	23.8264	2.70654	3.52108	5.48818	4.88783	3.12483	4.61452	4.78919	4.57449
SMAC_01740	1328	12250	3566	3346	3986	15659	52256	6841	5312	20.1979	14.211	1.60566	1.73403	2.86852	8.80529	2.48104	2.35188	4.33614	3.82894	0.683165	0.794132	1.52031	3.13837	1.31094	1.23381
SMAC_01741	1794	31266	7883	0	0	24687	28989	396	0	38.1609	23.2547	0	0	3.34763	3.6159	0.106313	0	5.25402	4.53945	-12	-12	1.74314	1.85435	-3.23362	-12
SMAC_01742	1442	58750	14615	341884	444807	114624	212037	138752	106682	89.2096	53.6384	151.091	178.207	19.3376	32.9043	46.3432	43.4992	6.47913	5.74519	7.23927	7.47741	4.27334	5.0402	5.53429	5.44292
SMAC_01743	4298	21473	18797	50355	198555	89067	226843	93004	96720	10.9394	23.1454	7.46623	26.689	5.0413	11.8104	10.4219	13.2314	3.45147	4.53265	2.90038	4.73818	2.3338	3.56199	3.38155	3.72589
SMAC_01744	1276	1869	1813	62573	76936	106716	127706	78910	55465	3.20721	7.51951	31.2508	34.8335	20.3456	22.3958	29.7847	25.5578	1.68132	2.91064	4.96582	5.1224	4.34665	4.48516	4.8965	4.67569
SMAC_01745	4332	325086	32501	193367	107028	250242	116615	132652	130334	164.316	39.7055	28.4459	14.2734	14.0528	6.02381	14.7481	17.6899	7.36033	5.31127	4.83015	3.83526	3.81279	2.59068	3.88246	4.14485
SMAC_01746	1948	72245	30677	26393	33841	125488	246999	52501	48154	81.206	83.3424	8.63426	10.0363	15.6713	28.3734	12.9805	14.5345	6.34351	6.38098	3.11007	3.32715	3.97005	4.82647	3.69827	3.8614
SMAC_01747	981	40240	13336	24292	31871	307069	301318	47649	46753	89.8169	71.9447	15.7805	18.7692	76.1481	68.7324	23.3936	28.0218	6.48891	6.16882	3.98007	4.23029	6.25074	6.10292	4.54804	4.80848
SMAC_01748	2237	30002	19839	47075	65470	52645	88319	106179	59614	29.3666	46.9349	13.4106	16.9081	5.7251	8.83474	22.8604	15.6689	4.8761	5.55259	3.74531	4.07964	2.5173	3.14319	4.51478	3.96983
SMAC_01749	5879	57905	27857	468429	385978	384760	501807	405974	348959	21.5666	25.0769	50.7768	37.9295	15.9213	19.1002	33.2588	34.9001	4.43073	4.64828	5.6661	5.24525	3.99289	4.25552	5.05566	5.12516
SMAC_01750	582	320	317	0	0	5412	22883	158	100	1.20392	2.88256	0	0	2.26218	8.79824	0.130751	0.101026	0.267734	1.52735	-12	-12	1.17771	3.13721	-2.9351	-3.3072
SMAC_01751	1812	1881	1575	1270	790	31042	70449	2286	1470	2.273	4.60007	0.446654	0.251876	4.16758	8.70006	0.607617	0.476996	1.1846	2.20166	-1.16277	-1.98921	2.05921	3.12103	-0.718765	-1.06795
SMAC_01752	2324	35090	10571	62189	61653	50324	78684	144326	107894	33.061	24.0726	17.0531	15.3263	5.26782	7.57628	29.9103	27.2971	5.04706	4.58932	4.09196	3.93793	2.39721	2.92149	4.90257	4.77068
SMAC_01753	2478	16037	7297	602625	1369169	41537	89928	79111	57708	14.1707	15.5842	154.978	319.208	4.0778	8.12081	15.3762	13.6927	3.82484	3.96201	7.27592	8.31835	2.02779	3.02162	3.94262	3.77534
SMAC_01754	3769	241742	36321	1540139	2891360	188647	395233	712412	796766	140.441	51.0004	260.411	443.195	12.1763	23.4657	91.0368	124.297	7.13382	5.67244	8.02465	8.7918	3.60601	4.55248	6.50838	6.95765
SMAC_01755	4481	83543	46688	430998	865596	349377	633544	390695	302495	40.8229	55.1407	61.2951	111.599	18.9676	31.6379	41.9928	39.6916	5.35131	5.78505	5.9377	6.80218	4.24546	4.98358	5.39207	5.31076
SMAC_01756	940	19306	30029	418794	530681	1149744	927623	683380	642668	44.9711	169.066	283.921	326.155	297.554	220.826	350.144	401.989	5.49093	7.40144	8.14935	8.34941	8.21701	7.78676	8.4518	8.65101
SMAC_01757	542	6960	10233	16908	10170	528177	393805	6913	2354	28.1176	99.9185	19.8801	10.8403	237.068	162.588	6.14298	2.55366	4.8134	6.64268	4.31325	3.43833	7.88916	7.34507	2.61894	1.35256
SMAC_01758	2137	162742	37018	38991	47367	74329	133257	49333	40658	166.749	91.6749	11.6275	12.8053	8.46147	13.9538	11.1185	11.1866	7.38154	6.51846	3.53947	3.67867	3.08091	3.80258	3.47489	3.48369
SMAC_01759	3597	138006	28613	100692	57109	116043	51098	50310	50269	84.0091	42.0984	17.8394	9.17239	7.84821	3.17884	6.73637	8.21703	6.39247	5.39569	4.15699	3.1973	2.97236	1.6685	2.75197	3.03862
SMAC_01760	3237	48752	13104	14834	7508	252992	265871	6225	6866	32.9776	21.4241	2.92039	1.33999	19.0132	18.3795	0.926208	1.24714	5.04341	4.42117	1.54616	0.422217	4.24893	4.20003	-0.110591	0.318627
SMAC_01761	4416	63078	19724	251724	180102	100025	174600	216817	187537	31.2765	23.6379	36.3263	23.5618	5.51026	8.84751	23.647	24.9697	4.96701	4.56303	5.18294	4.55838	2.46212	3.14527	4.56359	4.64211
SMAC_01762	2297	41881	11595	87348	186820	35357	82480	76001	79085	39.9232	26.7148	24.2336	46.9873	3.74461	8.03514	15.9357	20.2436	5.31915	4.73957	4.59893	5.5542	1.90482	3.00632	3.99419	4.3394
SMAC_01763	1026	5832	3294	1775	1607	4572	3498	1612	1245	12.4463	16.991	1.10249	0.904872	1.08405	0.762918	0.75671	0.713472	3.63764	4.0867	0.140771	-0.144215	0.116437	-0.390399	-0.402187	-0.48707
SMAC_01764	2981	72033	38987	2311237	2432321	339429	1073664	3606798	3194708	52.9101	69.215	494.092	471.387	27.7	80.5957	582.736	630.122	5.72547	6.11301	8.94864	8.88077	4.79181	6.33263	9.1867	9.29949
SMAC_01765	912	2401	4563	43661	32159	368451	516834	24849	28177	5.76456	26.4788	30.5087	20.3716	98.2827	126.812	13.1228	18.1658	2.52721	4.72676	4.93115	4.34849	6.61887	6.98655	3.714	4.18315
SMAC_01766	2836	8281	2207	10441	6094	15851	35706	13308	10969	6.3936	4.11849	2.34618	1.24141	1.3597	2.81735	2.26005	2.27413	2.67663	2.04212	1.23031	0.311978	0.443287	1.49434	1.17636	1.18532
SMAC_01767	1195	1280	945	18289	9420	90987	128628	7304	14427	2.34537	4.1851	9.75321	4.55409	18.5227	24.0865	2.94378	7.09845	1.22981	2.06526	3.28588	2.18716	4.21122	4.59015	1.55767	2.8275
SMAC_01768	480	988	521	0	0	909	2139	1424	278	4.50697	5.74432	0	0	0.460696	0.997184	1.42883	0.340533	2.17216	2.52214	-12	-12	-1.11811	-0.00406872	0.514835	-1.55413
SMAC_01769	2605	12408	3688	26713	28483	153906	142596	57816	70579	10.4295	7.49248	6.53492	6.31679	14.3728	12.2491	10.6894	15.9303	3.3826	2.90544	2.70817	2.65919	3.84526	3.61461	3.41811	3.9937
SMAC_01770	3260	38452	12672	107227	171425	58117	35323	68396	65493	25.8268	20.5717	20.961	30.3791	4.33688	2.42463	10.1047	11.8122	4.6908	4.36259	4.38964	4.92501	2.11666	1.27777	3.33696	3.56221
SMAC_01771	2668	18574	4165	29122	98462	58525	67500	32163	31578	15.2436	8.26174	6.95602	21.3207	5.33639	5.6614	5.80608	6.95911	3.93014	3.04645	2.79826	4.41418	2.41586	2.50116	2.53756	2.7989
SMAC_01772	4251	124153	28845	266134	428316	277091	392718	599509	475818	63.9492	35.9105	39.8965	58.2092	15.8571	20.6726	67.923	65.812	5.99885	5.16633	5.31819	5.86318	3.98706	4.36965	6.08583	6.04028
SMAC_01774	3670	108920	44934	62776	54651	1457528	1459313	106820	102435	64.9846	64.7964	10.9007	8.60301	96.6147	88.9791	14.0184	16.4111	6.02203	6.01784	3.44634	3.10484	6.59417	6.47539	3.80925	4.0366
SMAC_01775	2014	402296	114330	303966	479973	228623	471130	553588	506573	437.376	300.43	96.1813	137.682	27.6155	52.3464	132.385	147.89	8.77273	8.23088	6.58769	7.10519	4.78741	5.71002	7.0486	7.20838
SMAC_01776	1258	20266	23581	203294	235289	251962	551965	261330	298252	35.2741	99.2028	102.984	108.054	48.7244	98.1831	100.051	139.398	5.14054	6.63231	6.68627	6.7556	5.60657	6.6174	6.64459	7.12307
SMAC_01777	2352	30451	4865	6476	9156	93423	23014	6867	5947	28.3487	10.9468	1.75467	2.24899	9.66293	2.18958	1.40618	1.48667	4.82521	3.45244	0.811198	1.16928	3.27246	1.13065	0.491784	0.572089
SMAC_01778	1152	119261	45381	8443	12336	42424	15966	12309	6491	226.681	208.48	4.67057	6.18643	8.95883	3.10134	5.14615	3.31295	7.82452	7.70376	2.2236	2.62911	3.16331	1.63289	2.36349	1.72811
SMAC_01779	1308	19738	7352	5289	2141	52397	22625	3627	3871	33.0419	29.7468	2.57686	0.945643	9.7452	3.87067	1.33552	1.74009	5.04622	4.89466	1.36562	-0.0806319	3.28469	1.95258	0.417406	0.799158
SMAC_01780	3180	59998	14839	19096	12453	45478	126361	62009	66829	41.3122	24.6956	3.82684	2.26238	3.4791	8.89184	9.3916	12.3564	5.3685	4.62618	1.93615	1.17784	1.79871	3.15248	3.23137	3.62719
SMAC_01781	2730	2173	1813	2066	1987	63727	117612	7237	5989	1.74287	3.51461	0.482273	0.420488	5.67875	9.64039	1.27676	1.28987	0.801469	1.81337	-1.05208	-1.24986	2.50557	3.26909	0.352483	0.367229
SMAC_01782	1751	273	1192	73398	78134	43463	48695	207796	195648	0.341386	3.60273	26.713	25.7794	6.03845	6.22306	57.1562	65.6968	-1.55052	1.84909	4.73947	4.68815	2.59418	2.63762	5.83684	6.03775
SMAC_01783	1825	22447	19508	2484356	1420203	4579643	1504034	4432572	3780912	26.9317	56.5708	867.514	449.579	610.465	184.417	1169.78	1218.12	4.75124	5.82198	9.76074	8.81243	9.25377	7.52683	10.192	10.2504
SMAC_01784	1491	1907	1154	67	160	11302	23468	3759	2023	2.80054	4.0961	0.0286367	0.0619956	1.84404	3.52212	1.21425	0.797762	1.48571	2.03425	-5.12599	-4.01169	0.882868	1.81644	0.280061	-0.325969
SMAC_01785	3085	18185	6852	13781	11099	25274	46187	23162	18050	12.9071	11.7545	2.84676	2.07849	1.99302	3.3502	3.61604	3.44015	3.69009	3.55514	1.50932	1.05553	0.994954	1.74425	1.85441	1.78247
SMAC_01786	2351	152083	45008	4898	2194	78811	4686	13979	2297	141.644	101.316	1.32767	0.539141	8.15505	0.446021	2.86375	0.574465	7.14612	6.66272	0.408901	-0.891265	3.02769	-1.16482	1.51791	-0.799709
SMAC_01787	2262	33315	9952	2707	999	99265	8745	760	114	32.249	23.2841	0.762642	0.255148	10.6757	0.865113	0.16182	0.0296324	5.01118	4.54127	-0.390921	-1.9706	3.41626	-0.209039	-2.62754	-5.07668
SMAC_01788	3428	13009	5839	53107	75342	167533	383967	145579	132033	8.30945	9.01446	9.87271	12.6974	11.8892	25.0645	20.4536	22.6463	3.05475	3.17224	3.30345	3.66646	3.57158	4.64757	4.35428	4.5012
SMAC_01789	2682	3898	2704	43	0	416	847	0	45	3.18238	5.33568	0.0102173	0	0.0377335	0.0706692	0	0.00986527	1.67011	2.41567	-6.61285	-12	-4.72801	-3.82277	-12	-6.66343
SMAC_01790	2244	11506	4824	59737	51881	36093	78466	35128	24180	11.2272	11.377	16.9647	13.3568	3.91284	7.82464	7.5395	6.33561	3.48892	3.50804	4.08446	3.73951	1.96822	2.96802	2.91447	2.66348
SMAC_01791	2238	15965	6301	755	1925	27812	41292	5006	5410	15.6199	14.9002	0.214987	0.496923	3.02318	4.12868	1.07732	1.42132	3.96531	3.89726	-2.21768	-1.00891	1.59607	2.04568	0.10744	0.507233
SMAC_01792	822	80	76	0	0	142	101	141	48	0.213102	0.48931	0	0	0.0420251	0.0274951	0.0826151	0.034334	-2.23039	-1.03118	-12	-12	-4.57261	-5.18468	-3.59745	-4.86422
SMAC_01793	765	5539	2015	818	112	4428	2717	973	81	15.854	13.9398	0.681424	0.0845814	1.40812	0.794756	0.612581	0.0622557	3.98678	3.80114	-0.553376	-3.56352	0.493766	-0.331416	-0.707028	-4.00565
SMAC_01794	4034	49911	20195	9889	12217	245740	98722	60653	77506	27.0913	26.4942	1.56222	1.74963	14.8195	5.47626	7.2415	11.2968	4.75976	4.7276	0.643596	0.807053	3.88942	2.45319	2.85629	3.49784
SMAC_01795	842	1120	557	15134	22029	96029	38301	75319	88139	2.91256	3.50094	11.4543	15.1148	27.7449	10.179	43.0829	61.5476	1.54229	1.80774	3.51781	3.91789	4.79415	3.34752	5.42904	5.94363
SMAC_01796	1779	2476	1667	1087	794	5549	4032	38232	29783	3.0475	4.95909	0.389385	0.257848	0.758806	0.507166	10.3505	9.84346	1.60763	2.31007	-1.36073	-1.95541	-0.398196	-0.97947	3.37163	3.29917
SMAC_01797	1380	2184	4860	57154	40794	102913	99869	1661655	1197079	3.46531	18.638	26.3932	17.0779	18.1419	16.1941	579.928	510.034	1.79299	4.22018	4.7221	4.09406	4.18126	4.0174	9.17973	8.99445
SMAC_01798	1592	10923	4028	93073	61087	158917	120410	150987	139882	15.0234	13.3902	37.2568	22.1679	24.284	16.9249	45.6782	51.6623	3.90914	3.74311	5.21943	4.4704	4.60193	4.08107	5.51343	5.69104
SMAC_01799	5760	16704	13996	969140	1959006	661770	1222514	1681582	1410310	6.3499	12.8595	107.223	196.486	27.9497	47.4938	140.607	143.962	2.66673	3.68476	6.74448	7.61828	4.80476	5.56967	7.13553	7.16954
SMAC_01800	6749	260873	64544	1012091	2045795	689941	2233267	1640734	1269962	84.6367	50.6126	95.5664	175.122	24.8694	74.0469	117.088	110.639	6.40321	5.66142	6.57843	7.45222	4.6363	6.21037	6.87144	6.78971
SMAC_01801	3393	13979	9458	1695	1066	49897	79164	4406	1973	9.02114	14.7522	0.318355	0.181506	3.57753	5.22095	0.625421	0.341899	3.17331	3.88286	-1.65129	-2.46191	1.83896	2.38431	-0.6771	-1.54836
SMAC_01802	1791	71066	213729	7818821	4763995	2786005	3718834	988972	765006	86.8831	631.553	2782.09	1536.72	378.424	464.64	265.95	251.145	6.441	9.30276	11.442	10.5856	8.56386	8.85997	8.05501	7.97238
SMAC_01803	3054	26838	13342	104938	181651	48232	221684	112704	101562	19.242	23.1203	21.8972	34.3627	3.84201	16.2432	17.7739	19.5532	4.26619	4.53109	4.45268	5.10277	1.94186	4.02176	4.15169	4.28933
SMAC_01804	1356	2416	3297	111826	54569	69698	155299	644190	604920	3.90127	12.8677	52.5543	23.249	12.5041	25.628	228.805	262.297	1.96394	3.68568	5.71574	4.5391	3.64433	4.67965	7.83798	8.03506
SMAC_01805	3374	14759	11555	410105	237836	65973	261752	153949	103931	9.57813	18.1245	77.4596	40.7241	4.75678	17.36	21.9758	18.1115	3.25974	4.17987	6.27537	5.34781	2.24999	4.1177	4.45784	4.17884
SMAC_01806	1804	21071	8795	168787	153867	185824	396564	150102	88059	25.5751	25.8013	59.6249	49.2751	25.0586	49.1906	40.0739	28.7007	4.67667	4.68937	5.89784	5.62279	4.64724	5.62031	5.32459	4.84301
SMAC_01807	1442	2948	2465	68406	49141	342032	263828	83430	86707	4.47642	9.04678	30.2311	19.6878	57.7024	40.9413	27.8656	35.3545	2.16235	3.1774	4.91796	4.29923	5.85056	5.35548	4.80042	5.14382
SMAC_01808	3594	111175	43408	1429799	3170651	475984	323585	1008619	679996	67.7327	63.9196	253.526	509.67	32.2186	20.1473	135.164	111.246	6.08178	5.99819	7.98599	8.99342	5.00982	4.33251	7.07857	6.79761
SMAC_01809	706	18379	19459	24204	24183	458077	260965	28071	20303	57.0015	145.867	21.8478	19.789	157.843	82.7148	19.1498	16.9087	5.83293	7.18851	4.44942	4.30663	7.30235	6.37007	4.25926	4.0797
SMAC_01810	3584	27800	10761	41353	30397	145030	210545	192864	178650	16.9842	15.8901	7.353	4.89983	9.84424	13.1457	25.9176	29.3083	4.08612	3.99006	2.87833	2.29273	3.29928	3.71652	4.69586	4.87324
SMAC_01811	827	11810	7824	22965	15767	344648	283506	43785	39099	31.269	50.0686	17.6965	11.0144	101.382	76.7118	25.4995	27.7981	4.96666	5.64583	4.14539	3.46132	6.66366	6.26138	4.6724	4.79692
SMAC_01812	1479	84024	30429	341901	516748	2026471	1841298	244997	154240	124.395	108.883	147.319	201.85	333.322	278.587	79.7819	61.3174	6.95879	6.76664	7.2028	7.65714	8.38077	8.12199	6.31799	5.93823
SMAC_01813	450	5256	2740	101	0	18322	11430	0	100	25.5748	32.2241	0.143032	0	9.90496	5.68381	0	0.13066	4.67665	5.01007	-2.80559	-12	3.30815	2.50686	-12	-2.93611
SMAC_01814	2802	14886	11897	284605	149093	447989	573354	565989	593898	11.6327	22.4704	64.7291	30.7403	38.8948	45.7889	97.2863	124.623	3.54011	4.48996	6.01634	4.94206	5.28151	5.51693	6.60417	6.96143
SMAC_01815	3034	3571	1722	895904	2764150	26548	41428	142771	165616	2.57717	3.00372	188.179	526.338	2.12867	3.05551	22.664	32.0953	1.36579	1.58675	7.55596	9.03984	1.08995	1.61141	4.50233	5.00429
SMAC_01816	1843	22982	7807	18772	32046	95065	113023	30993	33345	27.3043	22.4182	6.49098	10.0454	12.5484	13.7229	8.09935	10.638	4.77106	4.4866	2.69844	3.32846	3.64943	3.77852	3.01781	3.41116
SMAC_01817	1137	51517	5042	4923	10433	165206	70400	12847	9171	99.2108	23.4685	2.75927	5.30111	35.3474	13.8554	5.44193	4.74254	6.63243	4.55265	1.46429	2.4063	5.14353	3.79237	2.44412	2.24566
SMAC_01818	1346	7651	3692	1722890	3078882	478140	180866	360999	268428	12.4464	14.5164	815.714	1321.5	86.4176	30.0689	129.173	117.257	3.63765	3.85961	9.67192	10.368	6.43325	4.9102	7.01316	6.87353
SMAC_01819	4291	75246	36005	2076	1143	116825	37543	5544	6089	38.3967	44.4065	0.308315	0.153889	6.62322	1.95784	0.622267	0.834339	5.26291	5.4727	-1.69752	-2.70004	2.72753	0.969259	-0.684394	-0.261294
SMAC_01820	1489	158914	13435	377856	113516	6934	2139	26104	15741	233.688	47.7513	161.717	44.0434	1.13287	0.321456	8.44354	6.21574	7.86844	5.57747	7.33733	5.46085	0.179987	-1.63731	3.07785	2.63593
SMAC_01821	3149	35955	11353	34707	52864	40036	130580	58893	42864	25.0009	19.0801	7.02376	9.69853	3.09293	9.27918	9.00748	8.00341	4.64391	4.254	2.81224	3.27777	1.62897	3.214	3.17112	3.00062
SMAC_01822	2159	7331	6241	190626	153825	95788	166052	78255	65403	7.43498	15.2983	56.2671	41.1616	10.7932	17.2106	17.4571	17.8115	2.89433	3.9353	5.81422	5.36323	3.43205	4.10523	4.12574	4.15474
SMAC_01823	1923	13149	12421	357409	316332	366271	631879	193100	177860	14.9721	34.1837	118.444	95.0347	46.3357	73.5293	48.3632	54.3819	3.9042	5.09524	6.88806	6.57038	5.53405	6.20025	5.59584	5.76505
SMAC_01824	1740	72123	24943	110335	90014	361854	414726	210745	224300	90.7598	75.865	40.41	29.8868	50.5914	53.3357	58.3338	75.7941	6.50398	6.24536	5.33664	4.90144	5.66082	5.73703	5.86626	6.24401
SMAC_01825	1687	6899	6174	43679	29335	658406	675965	38096	36565	8.95447	19.3684	16.5	10.0459	94.9447	89.6633	10.8762	12.744	3.16261	4.27563	4.04439	3.32854	6.56902	6.48645	3.4431	3.67175
SMAC_01826	1390	15497	4645	36344	27795	152414	220676	33573	31496	24.4119	17.6853	16.6626	11.5523	26.6749	35.526	11.6329	13.3228	4.60951	4.14448	4.05854	3.53011	4.73741	5.1508	3.54014	3.73583
SMAC_01827	2682	4669	1925	2249	2332	12300	3903	2412	9031	3.81184	3.79852	0.534387	0.502329	1.11568	0.325646	0.433142	1.97985	1.93049	1.92544	-0.904043	-0.993296	0.15792	-1.61862	-1.20709	0.985391
SMAC_01828	1219	11985	9045	86830	55891	304472	181449	60364	31442	21.528	39.2687	45.3933	26.4885	60.7625	33.3086	23.8499	15.1657	4.42814	5.29531	5.50441	4.72729	5.92511	5.05782	4.57591	3.92274
SMAC_01829	1688	5431	4375	133245	136764	372417	346578	257310	235627	7.04493	13.7166	50.3041	46.8078	53.6722	45.9446	73.4169	82.0744	2.81658	3.77786	5.65261	5.54868	5.7461	5.52182	6.19804	6.35886
SMAC_01830	1367	12458	4763	772	1739	183540	117283	1822	1605	19.9549	18.4397	0.359894	0.734936	32.6629	19.1987	0.641936	0.690338	4.31867	4.20474	-1.47436	-0.444309	5.02958	4.26294	-0.639498	-0.534625
SMAC_01831	1443	36606	15058	158080	162386	972625	614860	349743	243705	55.5463	55.2259	69.8129	65.0131	163.973	95.3489	116.733	99.3009	5.79562	5.78727	6.12542	6.02266	7.35731	6.57514	6.86707	6.63374
SMAC_01832	1070	53955	25597	12245	17620	27739	5750	79348	28152	110.412	126.604	7.2929	9.51351	6.30666	1.20251	35.7161	15.4697	6.78676	6.98418	2.86649	3.24998	2.65688	0.266052	5.1585	3.95137
SMAC_01833	573	4664	915	8	0	5653	101	0	0	17.8227	8.45101	0.00889735	0	2.40003	0.0394432	0	0	4.15564	3.07912	-6.81241	-12	1.26305	-4.66408	-12	-12
SMAC_01834	1827	38532	17906	18485	30375	31377	14733	33835	22343	46.1798	51.8683	6.44772	9.60497	4.17797	1.80451	8.91948	7.19048	5.52919	5.69678	2.68879	3.26378	2.0628	0.851604	3.15696	2.84609
SMAC_01835	3708	105643	30540	52648	49630	138666	271836	99102	127952	62.3835	43.5885	9.04831	7.73255	9.09751	16.4049	12.8723	20.2891	5.96309	5.44587	3.17765	2.95095	3.18547	4.03605	3.68619	4.34263
SMAC_01836	3382	31991	14233	114386	150319	121653	356034	319644	274226	20.7121	22.2723	21.5538	25.6779	8.75067	23.5572	45.5203	47.6749	4.3724	4.47718	4.42987	4.68245	3.12939	4.5581	5.50844	5.57516
SMAC_01837	3097	65669	24858	98265	107541	165204	505844	144961	144571	46.4289	42.4783	20.2201	20.0609	12.9769	36.5495	22.5435	27.447	5.53695	5.40865	4.33772	4.32632	3.69788	5.19178	4.49464	4.77858
SMAC_01838	1602	75925	20335	10102	6914	25216	77087	13547	8495	103.775	67.1775	4.01856	2.49336	3.82918	10.7677	4.0728	3.11786	6.69731	6.06991	2.00668	1.31809	1.93704	3.42864	2.02602	1.64055
SMAC_01839	1841	84906	72814	786791	1505147	16033790	24021717	561356	512023	100.984	209.316	272.352	472.328	2118.73	2919.82	146.858	163.528	6.65799	7.70954	8.08933	8.88364	11.049	11.5117	7.19827	7.35339
SMAC_01840	3809	232105	54568	92465	65464	467338	229479	81700	70977	133.427	75.8175	15.47	9.9291	29.8478	13.4815	10.3305	10.9562	7.0599	6.24446	3.95141	3.31166	4.89955	3.75291	3.36884	3.45368
SMAC_01841	2484	11677	5013	133208	445659	59526	173840	395273	371123	10.2932	10.6804	34.1746	103.65	5.82971	15.6604	76.6404	87.8459	3.36361	3.4169	5.09485	6.69558	2.54343	3.96905	6.26003	6.4569
SMAC_01842	1590	35470	14712	3064	1787	60332	41812	3552	2373	48.8465	48.9685	1.22805	0.649301	9.23087	5.8845	1.07594	0.877518	5.61018	5.61378	0.296372	-0.623041	3.20647	2.55692	0.105597	-0.1885
SMAC_01843	1246	62908	33933	115733	93172	999274	709794	198435	166804	110.55	144.127	59.1922	43.2002	195.101	127.474	76.703	78.7125	6.78855	7.1712	5.88734	5.43297	7.60807	6.99405	6.26121	6.29852
SMAC_01844	2756	27690	14261	198523	191771	174161	550877	147198	106175	21.9995	27.385	45.9047	40.1996	15.3732	44.7282	25.7238	22.6516	4.4594	4.77531	5.52057	5.32911	3.94234	5.48311	4.68503	4.50154
SMAC_01845	2116	103314	20460	61527	36556	247235	376442	46227	53235	106.909	51.172	18.53	9.98071	28.4241	39.8096	10.5218	14.7923	6.74023	5.67728	4.21179	3.31914	4.82904	5.31505	3.39532	3.88678
SMAC_01846	1725	3710	1435	14443	12968	14977	20564	32976	37667	4.70927	4.40256	5.33573	4.34313	2.11217	2.66762	9.20706	12.8389	2.2355	2.13834	2.41568	2.11873	1.07872	1.41555	3.20274	3.68245
SMAC_01847	2078	84241	24474	170390	141913	484095	500149	239202	208594	88.7661	62.3306	52.2545	39.4544	56.6731	53.8592	55.441	59.0217	6.47194	5.96187	5.70748	5.30211	5.82459	5.75112	5.79288	5.88317
SMAC_01848	2865	38460	14827	5485	3967	47891	87799	6143	7501	29.3937	27.3887	1.22005	0.799937	4.06651	6.85758	1.03269	1.53939	4.87743	4.77551	0.286939	-0.322041	2.02379	2.7777	0.0464005	0.622362
SMAC_01849	1887	32563	13225	310251	341481	24798	62895	268588	233816	37.7852	37.0908	104.777	104.547	3.19696	7.45847	68.553	72.8547	5.23975	5.21299	6.71118	6.70801	1.6767	2.89888	6.09915	6.18695
SMAC_01850	2743	12487	7359	145948	143477	156049	325869	109523	70360	9.96785	14.1983	33.9076	30.2186	13.8397	26.5842	19.2305	15.0819	3.31728	3.82764	5.08354	4.91737	3.79074	4.73249	4.26533	3.91474
SMAC_01851	516	2536	1057	6700	5366	9013	6007	28318	29105	10.7614	10.841	8.27466	6.00785	4.24925	2.60504	26.4317	33.1645	3.42779	3.43842	3.0487	2.58685	2.08721	1.3813	4.7242	5.05157
SMAC_01852	1163	19450	20975	290703	433026	159742	440157	135079	128261	36.6192	95.4475	159.292	215.106	33.4142	84.6903	55.9397	64.844	5.19453	6.57664	7.31553	7.7489	5.06239	6.40412	5.8058	6.0189
SMAC_01853	207	588	26	303	80	915	955	265	0	6.21979	0.66473	0.932819	0.223274	1.07533	1.03238	0.616577	0	2.63687	-0.58916	-0.10033	-2.16311	0.104783	0.0459711	-0.697646	-12
SMAC_01854	2212	4639	1960	2766	5536	80278	105457	7534	2860	4.59207	4.68936	0.796879	1.44587	8.82884	10.6683	1.64041	0.760214	2.19914	2.22939	-0.327568	0.531938	3.14222	3.41526	0.714057	-0.395522
SMAC_01855	1751	81861	12377	69	400	120788	42542	177	864	102.367	37.4086	0.0251124	0.131975	16.7815	5.43673	0.0486854	0.290123	6.67761	5.2253	-5.31546	-2.92166	4.0688	2.44274	-4.36037	-1.78526
SMAC_01856	1452	10478	2874	14464	16923	13094	12619	4589	4236	15.8009	10.4752	6.34815	6.73332	2.1938	1.94475	1.52217	1.71532	3.98193	3.38891	2.66634	2.75132	1.13343	0.959585	0.606131	0.778476
SMAC_01857	705	88	285	9003	26148	3854	5909	9834	5789	0.273314	2.13943	8.13811	21.4273	1.32989	1.87556	6.7182	4.82803	-1.87137	1.09723	3.02469	4.42138	0.411304	0.90732	2.74808	2.27143
SMAC_01858	4263	64948	28031	98059	117893	491133	904553	251566	181064	33.3595	34.7989	14.6588	15.9768	28.027	47.4815	28.4216	24.9731	5.06003	5.12097	3.87369	3.99791	4.80874	5.56929	4.82892	4.6423
SMAC_01859	3451	70639	50265	34734	36213	117011	185122	58479	68704	44.8197	77.0838	6.41409	6.06231	8.24848	12.0038	8.16144	11.7056	5.48606	6.26836	2.68124	2.59987	3.04413	3.58542	3.02882	3.54912
SMAC_01860	1620	40690	25569	412649	315886	562077	974157	302338	270930	54.9973	83.5297	162.327	112.651	84.4059	134.561	89.8855	98.3325	5.78129	6.38422	7.34276	6.81571	6.39927	7.07212	6.49002	6.6196
SMAC_01861	4023	42175	10116	8099	7127	139215	245823	9035	3413	22.9548	13.3076	1.28294	1.02347	8.41837	13.6735	1.08166	0.498817	4.52073	3.73418	0.359455	0.033469	3.07354	3.77331	0.113245	-1.00342
SMAC_01862	5608	69234	35136	45383	45654	109472	298410	49597	51216	27.0321	33.1579	5.15716	4.70315	4.74884	11.9072	4.25951	5.36973	4.7566	5.05128	2.36658	2.23363	2.24757	3.57377	2.09069	2.42485
SMAC_01863	1010	6805	3243	500709	22628	14665	12620	230762	145377	14.7528	16.9929	315.929	12.9432	3.53226	2.79604	110.041	84.631	3.88292	4.08686	8.30346	3.69413	1.82059	1.48339	6.7819	6.40311
SMAC_01864	1433	11821	13499	123452	106006	130440	198769	16322	6530	18.0625	49.8537	54.9006	42.7369	22.144	31.039	5.48579	2.67931	4.17492	5.63963	5.77875	5.41741	4.46885	4.95601	2.4557	1.42186
SMAC_01865	2603	12082	18791	162252	100796	373967	638662	42626	43868	10.1633	38.2048	39.7229	22.3711	34.9503	54.9038	7.88701	9.90898	3.34529	5.25568	5.3119	4.48357	5.12723	5.77883	2.97948	3.30874
SMAC_01866	1080	280	245	18	77	1711	5478	72	55	0.56768	1.20056	0.0106212	0.0411894	0.385406	1.13502	0.0321086	0.0299429	-0.816851	0.26371	-6.55691	-4.60158	-1.37555	0.182719	-4.9609	-5.06164
SMAC_01867	2616	7278	6323	1638	1952	43392	49686	3358	2162	6.09177	12.7917	0.399026	0.431083	4.03519	4.25013	0.618237	0.485929	2.60686	3.67713	-1.32544	-1.21396	2.01264	2.08751	-0.693768	-1.04118
SMAC_01868	3376	22817	11714	5815	6844	67471	89375	14504	14859	14.7988	18.3631	1.09767	1.17119	4.86191	5.92406	2.06918	2.58787	3.8874	4.19873	0.134447	0.227971	2.28152	2.56659	1.04906	1.37176
SMAC_01869	3253	28498	13479	27718	27774	225637	273997	73120	51305	19.1822	21.9288	5.43004	4.93257	16.874	18.8481	10.8259	9.27323	4.2617	4.45476	2.44096	2.30234	4.07673	4.23635	3.43642	3.21307
SMAC_01870	1397	4994	4200	27341	30650	164753	235979	67254	56083	7.82747	15.9109	12.4722	12.6751	28.6899	37.7992	23.1864	23.6042	2.96855	3.99194	3.64064	3.66393	4.84247	5.24028	4.53521	4.56097
SMAC_01871	5778	14177	8586	20807	35599	116040	220583	62281	36425	5.37249	7.86422	2.29487	3.55942	4.88565	8.5428	5.19147	3.70661	2.42559	2.9753	1.19841	1.83164	2.28855	3.09471	2.37614	1.8901
SMAC_01872	1088	3027	4920	96320	117853	211668	191827	97328	75820	6.0919	23.932	56.4174	62.5792	47.328	39.4536	43.0845	40.9742	2.60689	4.58087	5.81807	5.96761	5.56462	5.30208	5.4291	5.35664
SMAC_01873	3213	112363	25449	270687	251122	1667429	2053224	290616	219893	76.5741	41.9182	53.6886	45.1536	126.249	142.998	43.5633	40.2398	6.25878	5.3895	5.74654	5.49677	6.98013	7.15986	5.44504	5.33055
SMAC_01874	1086	11407	3842	819	2996	15082	21671	3924	4691	22.9991	18.7228	0.480595	1.59379	3.37848	4.46534	1.74025	2.53975	4.5235	4.22672	-1.05711	0.672459	1.75637	2.15877	0.799293	1.34469
SMAC_01875	1290	69783	33979	25586	10812	98929	63254	10612	6880	118.448	139.4	12.6397	4.84211	18.6563	10.9725	3.96205	3.13584	6.88811	7.12309	3.65989	2.27564	4.22159	3.45581	1.98625	1.64885
SMAC_01876	2263	7307	6012	172756	248198	376063	662066	223839	200932	7.07007	14.0597	48.649	63.3625	40.4267	65.467	47.6391	52.2059	2.82172	3.8135	5.60434	5.98556	5.33724	6.0327	5.57407	5.70614
SMAC_01877	1507	512406	95305	45779	33626	1039753	906336	71528	45368	744.509	334.691	19.3588	12.8908	167.845	134.58	22.8599	17.7007	9.54015	8.38669	4.27492	3.68827	7.39099	7.07232	4.51475	4.14574
SMAC_01878	2746	31840	18002	106295	99194	82916	252846	169624	170847	25.3888	34.6946	24.6682	20.8691	7.34565	20.6045	29.7508	36.5815	4.66612	5.11664	4.62458	4.3833	2.87689	4.36488	4.89486	5.19304
SMAC_01879	1220	35070	39408	1571906	728864	1591981	1986403	1240203	1063308	62.9426	170.949	821.092	345.148	317.446	364.345	489.604	512.453	5.97597	7.41742	9.6814	8.43107	8.31037	8.50916	8.93547	9.00128
SMAC_01880	1141	3235	7891	34261	20009	348721	441009	16127	13089	6.20809	36.6006	19.1355	10.1311	74.3506	86.4903	6.80738	6.74491	2.63415	5.1938	4.25818	3.34072	6.21627	6.43447	2.7671	2.7538
SMAC_01881	3855	24356	10203	101351	94085	82289	123309	93901	90563	13.8341	14.007	16.7544	14.0998	5.1929	7.15774	11.7316	13.8128	3.79016	3.80808	4.06647	3.81761	2.37654	2.8395	3.55233	3.78793
SMAC_01882	2392	19516	5483	39783	123228	39375	129847	68070	65177	17.8648	12.1311	10.5989	29.7623	4.00453	12.1472	13.7059	16.021	4.15905	3.60064	3.40585	4.89541	2.00163	3.60255	3.77672	4.00189
SMAC_01883	2575	313563	93957	118143	114705	946914	1215943	151577	104653	266.635	193.105	29.2386	25.735	89.4593	105.668	28.351	23.8962	8.05872	7.59324	4.8698	4.68566	6.48316	6.72339	4.82533	4.57871
SMAC_01884	2226	3493	2840	1237	885	44589	49999	2790	1852	3.43592	6.75205	0.354136	0.229687	4.87298	5.02622	0.603658	0.489183	1.78069	2.75532	-1.49763	-2.12226	2.2848	2.32947	-0.728196	-1.03155
SMAC_01885	786	2311	898	1358	2818	467	1920	1854	1881	6.43793	6.04639	1.10104	2.07127	0.144539	0.546619	1.13605	1.40709	2.6866	2.59607	0.138865	1.05052	-2.79046	-0.871394	0.184032	0.492713
SMAC_01886	2485	14227	13588	2497333	1542056	500443	689953	792822	662354	12.5359	28.9382	640.435	358.503	48.9915	62.1296	153.66	156.718	3.648	4.8549	9.32291	8.48584	5.61446	5.95721	7.2636	7.29203
SMAC_01887	1259	11881	3977	144410	134080	45195	60294	229559	230102	20.6631	16.7175	73.0965	61.5257	8.73287	10.7165	87.8174	107.461	4.36899	4.06329	6.19173	5.94312	3.12646	3.42177	6.45644	6.74767
SMAC_01888	2121	15541	10442	77375	79191	190374	343396	23521	14098	16.0438	26.0546	23.248	21.5702	21.8353	36.2293	5.34106	3.90816	4.00394	4.70347	4.53903	4.43097	4.44859	5.17909	2.41713	1.96649
SMAC_01889	1953	41247	17379	67003	53756	119857	109087	83614	111256	46.2444	47.0939	21.8634	15.9017	14.9298	12.499	20.62	33.4947	5.53121	5.55747	4.45044	3.99111	3.90012	3.64374	4.36597	5.06586
SMAC_01890	1684	7605	3106	1971	1898	86765	109278	1275	227	9.8884	9.76116	0.745882	0.651137	12.5341	14.521	0.364653	0.0792572	3.30574	3.28705	-0.422982	-0.618966	3.64779	3.86007	-1.4554	-3.65731
SMAC_01891	640	53175	71084	100561	122529	680237	684872	157314	138011	181.927	587.806	100.132	110.606	258.567	239.461	118.386	126.791	7.50721	9.1992	6.64577	6.78928	8.01439	7.90365	6.88735	6.98631
SMAC_01892	2395	124393	28888	66383	56433	395422	1042427	92216	86406	113.726	63.8343	17.6635	13.6128	40.165	97.397	18.5444	21.2126	6.82942	5.99626	4.1427	3.76689	5.32787	6.60581	4.21291	4.40685
SMAC_01894	930	22163	15521	213748	154273	173139	126847	62298	42005	52.1813	88.324	146.469	95.8353	45.2902	30.5213	32.2629	26.5566	5.70546	6.46473	7.19445	6.58249	5.50113	4.93174	5.0118	4.731
SMAC_01895	9712	182379	57282	52655	53166	207974	250749	105050	106302	41.1183	31.2142	3.45507	3.1626	5.20946	5.77745	5.20954	6.43558	5.36171	4.96413	1.78871	1.66111	2.38113	2.53043	2.38116	2.68607
SMAC_01896	3458	83158	37618	549347	471434	500060	949295	553059	280727	52.656	57.5722	101.239	78.7616	35.1795	61.4302	77.0298	47.7325	5.71853	5.8473	6.66162	6.29942	5.13666	5.94088	6.26734	5.5769
SMAC_01897	1488	21345	13588	22835	15962	161759	268578	10365	4731	31.4096	48.3275	9.77965	6.1973	26.4459	40.3899	3.35489	1.86941	4.97313	5.59477	3.28978	2.63164	4.72497	5.33592	1.74627	0.902585
SMAC_01898	747	114042	156660	1589519	1258685	6971230	6449319	4651862	4468929	334.282	1109.89	1356.03	973.453	2270.29	1931.96	2999.29	3517.53	8.38492	10.1162	10.4052	9.92697	11.1487	10.9159	11.5504	11.7803
SMAC_01899	2055	34914	12788	47668	40921	156331	384954	53184	35561	37.2012	32.9331	14.7822	11.5041	18.5066	41.9182	12.4647	10.1746	5.21728	5.04147	3.88579	3.52408	4.20996	5.3895	3.63977	3.3469
SMAC_01900	2006	10683	5348	25718	29217	47401	109788	98056	58965	11.6609	14.1092	8.17018	8.4144	5.74842	12.247	23.5426	17.283	3.5436	3.81857	3.03037	3.07286	2.52317	3.61436	4.5572	4.11128
SMAC_01901	1382	5724	5546	312668	222771	99419	195680	118815	95982	9.06903	21.238	144.179	93.1256	17.5006	31.6843	41.4071	40.8354	3.18095	4.40858	7.17171	6.54111	4.12933	4.9857	5.37181	5.35175
SMAC_01902	1688	94915	22139	57476	59760	86969	161286	151363	125715	123.121	69.4109	21.699	20.453	12.5338	21.3811	43.1876	43.7895	6.94393	6.11709	4.43956	4.35424	3.64776	4.41826	5.43255	5.45251
SMAC_01903	1332	6477	5238	23546	31859	120789	160575	15917	21894	10.6473	20.8115	11.2652	13.818	22.0605	26.9761	5.75531	9.66443	3.41241	4.37931	3.4938	3.78848	4.46339	4.75361	2.52489	3.27268
SMAC_01904	1422	1958	2057	34898	26012	62474	96318	20293	18795	3.01496	7.65556	15.6396	10.568	10.6879	15.157	6.8732	7.77138	1.59214	2.93651	3.96713	3.40163	3.4179	3.92191	2.78098	2.95817
SMAC_01905	1365	2435710	300044	16799	19122	4416063	240326	10819	6938	3907.17	1163.31	7.84289	8.09318	787.036	39.398	3.81739	2.98852	11.9319	10.184	2.97139	3.01671	9.62029	5.30005	1.93259	1.57943
SMAC_01906	1848	3995	6853	172655	171317	808509	803530	198896	191668	4.73352	19.6255	59.5391	53.5571	106.433	97.2984	51.8366	60.9822	2.24291	4.29466	5.89577	5.74301	6.7338	6.60434	5.6959	5.93032
SMAC_01907	1508	14621	8008	39677	51463	557807	512955	174872	183963	21.2297	28.1038	16.7673	19.7157	89.986	76.1173	55.851	71.7273	4.40802	4.81269	4.06758	4.30127	6.49163	6.25015	5.80351	6.16445
SMAC_01908	954	7819	1364	683	522	1118	366	240	150	17.9462	7.56673	0.456244	0.316112	0.285092	0.0858496	0.121164	0.0924481	4.1656	2.91967	-1.13212	-1.66149	-1.8105	-3.54204	-3.04496	-3.43521
SMAC_01909	720	180836	339064	2307641	1179230	21985663	18851896	5572903	4079373	549.948	2492.25	2042.5	946.203	7428.47	5859.06	3727.87	3331.32	9.10315	11.2832	10.9961	9.88601	12.8588	12.5165	11.8641	11.7019
SMAC_01910	1149	19175	7879	13255	15943	136068	195556	13085	14678	36.5413	36.2905	7.35165	8.0162	28.809	38.0852	5.48486	7.51107	5.19146	5.18152	2.87807	3.00292	4.84845	5.25116	2.45546	2.90902
SMAC_01911	2011	40739	34684	653086	1244182	2041734	3269422	851407	909558	44.3575	91.2766	206.959	357.429	246.99	363.802	203.909	265.934	5.47111	6.51217	7.6932	8.48151	7.94831	8.50701	7.67178	8.05492
SMAC_01912	624	11358	5041	477	0	19096	33849	85	100	39.8553	42.7538	0.487146	0	7.44475	12.1386	0.0656064	0.094226	5.3167	5.41798	-1.03757	-12	2.89622	3.60152	-3.93002	-3.40773
SMAC_01913	1941	76413	25800	458	188	70087	70507	210	100	86.2007	70.3455	0.150371	0.0559565	8.78424	8.12854	0.0521082	0.0302921	6.42963	6.13639	-2.7334	-4.15955	3.13492	3.023	-4.26235	-5.04491
SMAC_01914	4969	68478	30420	102158	130151	221491	280088	140603	128411	30.1753	32.3991	13.1017	15.132	10.8437	12.6134	13.6282	15.1946	4.91529	5.01788	3.71169	3.91953	3.43879	3.65688	3.76852	3.92548
SMAC_01915	724	19863	18655	22517	24226	814199	476199	29307	21066	60.0724	136.364	19.8197	19.3313	273.58	147.182	19.496	17.108	5.90863	7.09132	4.30886	4.27287	8.09582	7.20146	4.2851	4.0966
SMAC_01916	918	58104	20562	1898	742	38337	144344	2569	1743	138.59	118.54	1.31759	0.46696	10.1594	35.1853	1.34782	1.11637	7.11468	6.88923	0.397897	-1.09863	3.34474	5.1369	0.430633	0.158821
SMAC_01917	2742	89652	31387	107927	89709	428547	1788279	126948	107116	71.5915	60.5793	25.0835	18.9011	38.021	145.94	22.2982	22.969	6.16172	5.92075	4.64867	4.2404	5.24872	7.18923	4.47886	4.52162
SMAC_01918	777	1168	862	388	0	8816	14253	339	102	3.29148	5.87122	0.318226	0	2.76021	4.10479	0.210131	0.0771853	1.71874	2.55366	-1.65188	-12	1.46478	2.03731	-2.25064	-3.69553
SMAC_01919	2460	68330	31645	117135	90446	1387772	4342828	49155	40537	60.8198	68.0788	30.3443	21.2409	137.238	395.042	9.62376	9.68884	5.92647	6.08913	4.92335	4.40877	7.10054	8.62586	3.2666	3.27632
SMAC_01920	2790	22871	7875	117519	98026	137533	115580	100995	92819	17.9494	14.9379	26.8429	20.2981	11.9921	9.27009	17.4344	19.5609	4.16586	3.9009	4.74647	4.34327	3.58401	3.21258	4.12387	4.2899
SMAC_01921	1253	25640	35974	708399	490958	1785364	2042246	1887035	1509386	44.806	151.943	360.29	226.366	346.631	364.723	725.339	708.279	5.48562	7.24738	8.49301	7.82252	8.43726	8.51066	9.50251	9.46817
SMAC_01922	1765	4630	3990	104268	89849	342105	615209	69522	57742	5.74388	11.9638	37.6471	29.4095	47.1527	77.998	18.971	19.2354	2.52203	3.58061	5.23447	4.87821	5.55927	6.28537	4.24572	4.2657
SMAC_01923	2881	83444	26394	808	1726	115289	129017	3968	518	63.4192	48.4846	0.178728	0.346111	9.73502	10.021	0.663347	0.105716	5.98685	5.59946	-2.48416	-1.53069	3.28318	3.32495	-0.592165	-3.24173
SMAC_01924	1747	34023	22513	141790	144057	729415	1302943	82872	60004	42.6431	68.1997	51.7223	47.6387	101.572	166.893	22.8469	20.1949	5.41424	6.09169	5.69272	5.57406	6.66636	7.38278	4.51393	4.33592
SMAC_01925	2427	16758	13401	1937	2629	17161	37347	5565	511	15.1189	29.222	0.50861	0.625805	1.72014	3.44343	1.10435	0.123796	3.91829	4.86898	-0.975367	-0.676214	0.78253	1.78385	0.1432	-3.01396
SMAC_01926	4716	331032	40429	20604	20848	109055	199780	47847	53873	153.697	45.3692	2.78422	2.55393	5.62554	9.47947	4.88644	6.71665	7.26394	5.50364	1.47727	1.35272	2.49199	3.24481	2.28879	2.74774
SMAC_01927	2232	4556	2779	4014	3128	183274	173035	36665	27903	4.4695	6.58926	1.14606	0.809638	19.9756	17.3478	7.9117	7.35042	2.16011	2.72012	0.196686	-0.304651	4.32016	4.11668	2.98399	2.87783
SMAC_01928	1578	47878	18576	5739	7408	125572	89228	2254	692	66.4352	62.2999	2.31769	2.71214	19.3588	12.6532	0.687953	0.257842	6.05388	5.96116	1.21268	1.43943	4.27492	3.66143	-0.539617	-1.95544
SMAC_01929	2988	14645	6113	19660	47165	154426	135900	87087	57874	10.7319	10.8272	4.19303	9.11922	12.5728	10.1776	14.0373	11.3883	3.42384	3.43659	2.06799	3.18891	3.65223	3.34732	3.8112	3.50948
SMAC_01930	1290	11411	22929	100407	118453	1113097	1344635	188793	156969	19.3688	94.0671	49.602	53.0487	209.911	233.249	70.4869	71.545	4.27566	6.55562	5.63233	5.72925	7.71363	7.86573	6.13928	6.16078
SMAC_01931	2460	50459	14911	286358	776409	375947	486483	259870	203694	44.9131	32.0785	74.1822	182.337	37.1778	44.2525	50.8784	48.6854	5.48906	5.00353	6.213	7.51046	5.21637	5.46769	5.66898	5.60542
SMAC_01932	1914	19687	11388	85042	37917	280468	567620	16406	15522	22.522	31.4882	28.315	11.4449	35.6479	66.3623	4.12831	4.76827	4.49326	4.97674	4.8235	3.51663	5.15574	6.05229	2.04555	2.25347
SMAC_01933	2951	101857	26804	1095	1215	88105	109651	14545	13671	75.5772	48.0698	0.236467	0.237862	7.26313	8.31475	2.37387	2.72387	6.23988	5.58706	-2.08029	-2.0718	2.86059	3.05567	1.24724	1.44566
SMAC_01934	1673	35566	15281	11063	11025	40295	11465	69980	46534	46.5488	48.339	4.21408	3.80716	5.85932	1.5335	20.1461	16.3542	5.54067	5.59512	2.07522	1.92872	2.55073	0.616828	4.33243	4.03159
SMAC_01935	2357	47109	22715	268505	407722	297984	397369	331727	283384	43.7636	51.003	72.5969	99.9362	30.7557	37.7259	67.785	70.6921	5.45166	5.67251	6.18184	6.64294	4.94278	5.23748	6.08289	6.14348
SMAC_01936	1563	28657	4683	18984	14273	25749	82534	27160	24412	40.1459	15.8565	7.74023	5.27564	4.00769	11.8162	8.36918	9.18332	5.32718	3.987	2.95238	2.39934	2.00277	3.5627	3.06509	3.19902
SMAC_01937	1695	8026	2846	13410	5880	44616	108803	8404	8004	10.3681	8.88602	5.04179	2.00413	6.40344	14.364	2.38797	2.77647	3.37408	3.15154	2.33393	1.00298	2.67885	3.84439	1.25578	1.47325
SMAC_01938	2492	39048	20440	21463	25662	228007	233733	25881	20998	34.3099	43.4085	5.48868	5.94923	22.2583	20.9883	5.00202	4.95433	5.10055	5.43991	2.45646	2.5727	4.47627	4.39151	2.32251	2.30869
SMAC_01939	1507	8669	12574	271961	225795	418330	527979	212914	161267	12.5958	44.1573	115.006	86.5605	67.5302	78.3987	68.0461	62.9198	3.65487	5.46458	6.84556	6.43564	6.07746	6.29276	6.08844	5.97544
SMAC_01940	800	4095	4477	2954	5492	224662	350776	3239	2967	11.2081	29.6169	2.35313	3.96606	68.3175	98.1173	1.94999	2.18063	3.48647	4.88835	1.23458	1.98771	6.09418	6.61644	0.963469	1.12475
SMAC_01941	1082	14974	56831	1000848	1798041	420705	430841	1445665	1537574	30.3026	277.971	589.476	960.043	94.5894	89.1036	643.506	835.534	4.92137	8.11879	9.20329	9.90696	6.56361	6.47741	9.32981	9.70655
SMAC_01942	1347	6735	10693	24737	37911	671152	794874	38849	39206	10.9481	42.0121	11.7032	16.2598	121.212	132.049	13.8907	17.1136	3.45261	5.39273	3.54883	4.02324	6.92139	7.04493	3.79605	4.09707
SMAC_01943	1289	19826	8499	69908	82040	276823	400523	40578	21677	33.6784	34.8945	34.562	36.7698	52.2446	69.5313	15.1618	9.88784	5.07375	5.12493	5.11112	5.20045	5.70721	6.11959	3.92237	3.30566
SMAC_01944	897	28611	70506	2194573	1343739	2895590	1813883	1636796	1474379	69.8409	415.983	1559.13	865.448	785.302	452.504	878.849	966.433	6.126	8.70038	10.6065	9.7573	9.6171	8.82179	9.77947	9.91653
SMAC_01945	1529	68682	29347	54588	52034	185098	228113	46209	45671	98.3568	101.578	22.7518	19.6607	29.4501	33.3848	14.5556	17.5626	6.61995	6.66644	4.50791	4.29724	4.8802	5.06112	3.86351	4.13443
SMAC_01946	615	2825	4286	15792	14800	64090	77686	20282	13048	10.058	36.8824	16.3639	13.9029	25.3517	28.2666	15.8836	12.4745	3.33027	5.20486	4.03245	3.79731	4.66401	4.82103	3.98946	3.64091
SMAC_01947	1094	11826	6313	52136	54843	85027	115827	72823	47754	23.6695	30.5394	30.3701	28.9616	18.9074	23.6918	32.06	25.6654	4.56496	4.9326	4.92458	4.85607	4.24088	4.56632	5.0027	4.68175
SMAC_01948	6412	149659	53799	4830	9676	212830	173273	26975	21540	51.1068	44.4041	0.480042	0.871808	8.0748	6.04704	2.02619	1.97518	5.67544	5.47262	-1.05877	-0.197918	3.01343	2.59623	1.01877	0.981986
SMAC_01949	1731	12653	5202	9635	5617	262486	142268	10742	10235	16.0054	15.9043	3.54715	1.87467	36.8894	18.3914	2.98882	3.47653	4.00048	3.99135	1.82666	0.90664	5.20513	4.20096	1.57958	1.79765
SMAC_01950	2320	25906	9764	58604	67997	122741	147908	10934	12416	24.4501	22.2732	16.0977	16.9325	12.8705	14.2662	2.26988	3.14665	4.61177	4.47723	4.00879	4.08172	3.68599	3.83453	1.18262	1.65382
SMAC_01951	644	25611	10169	18256	13572	31822	14943	17484	17252	87.0783	83.5669	18.0653	12.1752	12.0208	5.19227	13.0758	15.751	6.44424	6.38486	4.17515	3.60587	3.58746	2.37637	3.70882	3.97737
SMAC_01952	2024	38188	16856	2464099	1373773	511184	833483	1446569	1228191	41.3129	44.0744	775.841	392.124	61.4411	92.1493	344.224	356.788	5.36852	5.46187	9.59962	8.61516	5.94113	6.5259	8.4272	8.47892
SMAC_01953	1816	21341	17474	220898	123951	1165667	924404	202009	218824	25.7317	50.9235	77.5178	39.4323	156.153	113.907	53.5756	70.8491	4.68547	5.67026	6.27646	5.30131	7.28682	6.83172	5.7435	6.14668
SMAC_01954	971	6782	9465	48072	31763	698082	432564	15494	7496	15.2935	51.5874	31.5499	18.8982	174.896	99.6866	7.68522	4.53906	3.93485	5.68895	4.97956	4.24018	7.45035	6.63933	2.94209	2.18239
SMAC_01955	1818	17795	7539	422714	269203	62819	81460	155885	150223	21.4325	21.9463	148.176	85.5469	8.406	10.0267	41.2974	48.5845	4.42173	4.45591	7.21117	6.41864	3.07142	3.32577	5.36798	5.60242
SMAC_01956	3571	39159	8540	154378	192288	104927	237835	216743	149969	24.011	12.6564	27.55	31.1086	7.14808	14.9036	29.2326	24.6926	4.58563	3.6618	4.78398	4.95924	2.83756	3.89759	4.86951	4.62601
SMAC_01957	679	22685	35575	192675	119597	1137646	691292	251957	243126	73.154	277.279	180.834	101.758	407.596	227.823	178.718	210.531	6.19286	8.1152	7.49852	6.669	8.67099	7.83177	7.48154	7.71789
SMAC_01958	3923	50850	20888	45370	33335	46930	128052	104926	83370	28.3819	28.1787	7.37014	4.90909	2.91021	7.30422	12.8818	12.4953	4.8269	4.81653	2.88169	2.29545	1.54112	2.86873	3.68726	3.64331
SMAC_01959	1153	8158	8310	39737	41603	1471976	586905	63149	96400	15.4926	38.1429	21.963	20.8456	310.573	113.905	26.3784	49.159	3.9535	5.25334	4.457	4.38167	8.27879	6.83169	4.72129	5.61938
SMAC_01960	1888	7403	6137	267788	278260	23552	61547	157757	157145	8.58568	17.2027	90.3888	85.1466	3.03472	7.29475	40.2438	48.9389	3.10193	4.10456	6.49807	6.41188	1.60156	2.86686	5.33069	5.61291
SMAC_01961	2344	26819	8688	78910	110004	31947	58664	113477	100244	25.0527	19.6157	21.4536	27.1125	3.31562	5.60041	23.3164	25.1453	4.64689	4.29394	4.42315	4.76089	1.72928	2.48553	4.54328	4.65221
SMAC_01962	4212	34263	12265	3390	1139	31857	66335	2756	1793	17.8117	15.4107	0.512905	0.156226	1.83996	3.5242	0.31514	0.250292	4.15476	3.94586	-0.963237	-2.67829	0.879676	1.81729	-1.66594	-1.99832
SMAC_01963	1258	11040	5858	4584	3817	35715	45424	3270	4239	19.2158	24.644	2.32214	1.75291	6.90657	8.07998	1.25193	1.98124	4.26422	4.62316	1.21546	0.809753	2.78797	3.01435	0.324151	0.986407
SMAC_01964	2403	22349	8333	18724	16255	126203	483787	12806	5663	20.3645	18.3523	4.96558	3.90797	12.7764	45.0512	2.56668	1.38563	4.34798	4.19789	2.31196	1.96642	3.67541	5.49349	1.3599	0.470544
SMAC_01965	3430	119933	20371	336835	337794	87045	216159	246897	235273	76.5621	31.4312	62.5818	56.8953	6.17365	14.1021	34.6684	40.3305	6.25856	4.97412	5.96767	5.83024	2.62612	3.81784	5.11555	5.3338
SMAC_01966	1963	31964	10269	138	0	18030	81085	0	135	35.6541	27.6854	0.0448006	0	2.23443	9.24327	0	0.040436	5.156	4.79105	-4.48034	-12	1.15991	3.2084	-12	-4.62821
SMAC_01967	686	1917	6933	81801	51252	120040	81443	9488	5835	6.11881	53.4859	75.9906	43.1624	42.5691	26.5666	6.66136	5.00117	2.61325	5.74109	6.24775	5.4317	5.41173	4.73154	2.73582	2.32227
SMAC_01968	795	4258	971	2234	3213	11699	17135	3375	4281	11.7276	6.46389	1.79078	2.33487	3.57992	4.82306	2.04465	3.16616	3.55183	2.6924	0.840585	1.22334	1.83993	2.26995	1.03185	1.66274
SMAC_01969	2724	23780	14967	3763	8061	35735	11669	5567	3123	19.115	29.0784	0.880344	1.70962	3.19138	0.958588	0.984297	0.674093	4.25663	4.86187	-0.183861	0.773678	1.67418	-0.0610166	-0.0228344	-0.56898
SMAC_01970	2287	118157	40105	57222	38717	181086	203653	152021	63695	113.126	92.8057	15.9449	9.78034	19.2624	19.9265	32.0147	16.3755	6.82179	6.53614	3.99502	3.28988	4.26772	4.31661	5.00066	4.03347
SMAC_01971	3817	65329	27455	80185	38940	312202	416420	36288	32287	37.476	38.0664	13.3874	5.89376	19.8978	24.4127	4.57881	4.97348	5.22789	5.25045	3.7428	2.55919	4.31454	4.60956	2.19497	2.31426
SMAC_01972	1173	8276	3066	0	52	18426	12778	45	0	15.4487	13.833	0	0.0256108	3.82142	2.43765	0.0184768	0	3.94941	3.79004	-12	-5.2871	1.93411	1.28549	-5.75814	-12
SMAC_01973	1535	20886	7735	303620	440468	72320	44303	383766	292104	29.7931	26.6682	126.051	165.777	11.4615	6.45848	120.412	111.888	4.89691	4.73705	6.97787	7.3731	3.51873	2.69119	6.91184	6.80591
SMAC_01974	1218	3911	1517	873	1243	31495	36224	5636	1604	7.03088	6.59144	0.456764	0.589579	6.29052	6.6551	2.22862	0.774305	2.8137	2.72059	-1.13048	-0.762242	2.65318	2.73446	1.15615	-0.369025
SMAC_01975	1458	12091	8790	19830	36963	84424	61577	49774	40856	18.1582	31.9061	8.66743	14.6463	14.0864	9.45076	16.4421	16.4761	4.18255	4.99576	3.1156	3.87247	3.81623	3.24043	4.03932	4.0423
SMAC_01976	1329	1577	803	1250	2072	21302	31462	1742	2028	2.59822	3.19766	0.599391	0.900706	3.89931	5.29745	0.631299	0.897218	1.37752	1.67702	-0.73843	-0.150871	1.96322	2.4053	-0.663604	-0.156469
SMAC_01977	1575	9821	1769	2609	1632	19084	28230	4029	3033	13.6535	5.94415	1.05565	0.598629	2.94768	4.01085	1.23205	1.13226	3.7712	2.57147	0.0781278	-0.740265	1.55958	2.00391	0.301062	0.179208
SMAC_01978	2347	7572	6773	80048	120267	74926	184033	333160	234967	7.06426	15.2725	21.7352	29.6041	7.76626	17.5464	68.3678	58.8639	2.82054	3.93286	4.44196	4.88773	2.95722	4.1331	6.09525	5.87931
SMAC_01979	219	473	202	215	0	1236	310	0	0	4.72918	4.88146	0.625633	0	1.37299	0.316755	0	0	2.24159	2.28731	-0.676611	-12	0.457318	-1.65856	-12	-12
SMAC_01980	3025	246828	55226	228756	269526	560930	444845	236569	136521	178.664	96.6185	48.1917	51.4747	45.1103	32.9071	37.6656	26.5356	7.48111	6.59423	5.59071	5.68579	5.49538	5.04032	5.23517	4.72986
SMAC_01981	1663	15406	6099	21279	25495	48930	53954	50716	63469	20.2846	19.4092	8.15425	8.85689	7.15773	7.26001	14.6881	22.4401	4.34231	4.27867	3.02755	3.1468	2.8395	2.85997	3.87657	4.48801
SMAC_01982	3293	125119	32431	89465	68910	67207	89045	263820	263651	83.1956	52.1208	17.3136	12.0895	4.96495	6.05095	38.5858	47.0753	6.37844	5.70379	4.11383	3.59568	2.31178	2.59716	5.27	5.5569
SMAC_01983	1488	14905	4793	20949	30506	39001	22482	27529	28769	21.933	17.0469	8.97193	11.8441	6.37625	3.38094	8.91045	11.3678	4.45503	4.09144	3.16542	3.56609	2.67271	1.75743	3.1555	3.50688
SMAC_01984	2035	12205	22295	321918	253108	2769828	2030905	23569	22828	13.1323	57.9809	100.811	71.8555	331.116	223.322	5.57813	6.59567	3.71505	5.85751	6.6555	6.16703	8.37119	7.80298	2.47978	2.72152
SMAC_01985	1108	6313	1820	833	941	52775	5133	677	70	12.4757	8.69308	0.479105	0.490646	11.5873	1.03666	0.29428	0.0371461	3.64105	3.11987	-1.06159	-1.02725	3.53447	0.0519455	-1.76474	-4.75064
SMAC_01986	669	5015	2839	3387	2527	6430	3105	39	158	16.414	22.4585	3.22637	2.18222	2.33818	1.03858	0.028077	0.138863	4.03685	4.48919	1.68991	1.12579	1.22538	0.0546163	-5.15447	-2.84827
SMAC_01987	2275	17389	10606	409910	451247	143834	205281	348688	347607	16.7364	24.6725	114.824	114.591	15.3806	20.1917	73.8189	89.8385	4.06492	4.62483	6.84328	6.84035	3.94304	4.33569	6.20592	6.48926
SMAC_01988	1762	33283	20022	67552	67465	1267786	3618695	68419	33009	41.3605	60.1373	24.4319	22.1203	175.038	459.57	18.7018	11.0149	5.37018	5.91019	4.6107	4.4673	7.45152	8.84414	4.2251	3.46139
SMAC_01989	3855	7503	3920	84098	94727	47905	101831	119500	137900	4.26167	5.38151	13.9023	14.1961	3.02307	5.911	14.9299	21.0327	2.09142	2.42801	3.79725	3.82742	1.59602	2.5634	3.90013	4.39456
SMAC_01990	2843	20087	6965	49993	48743	48480	77654	98945	96947	15.4706	12.9654	11.2062	9.90499	4.14837	6.11213	16.7621	20.0499	3.95146	3.6966	3.48622	3.30815	2.05255	2.61168	4.06713	4.32552
SMAC_01991	1227	1770	293	6557	10921	21110	44603	10145	13995	3.15862	1.26376	3.40554	5.14205	4.18539	8.13439	3.98217	6.70631	1.6593	0.337725	1.76788	2.36234	2.06536	3.02403	1.99355	2.74552
SMAC_01992	681	180153	185133	2005339	1193337	6193362	3531905	7610945	5965020	579.246	1438.73	1876.58	1012.36	2212.44	1160.56	5382.74	5150.15	9.17803	10.4906	10.8739	9.9835	11.1114	10.1806	12.3941	12.3304
SMAC_01993	3476	61556	18896	89016	61081	131509	234852	59701	47795	38.7757	28.7695	16.3198	10.1518	9.20382	15.1189	8.27206	8.08459	5.27708	4.84647	4.02855	3.34367	3.20223	3.91828	3.04825	3.01517
SMAC_01994	1348	10233	9117	19165	18348	214360	275814	18978	17274	16.622	35.7935	9.06033	7.86353	38.6853	45.7859	6.78067	7.53457	4.05502	5.16163	3.17956	2.97518	5.27371	5.51683	2.76143	2.91352
SMAC_01995	2208	37319	16145	92612	21701	15080	14899	3465	1066	37.0084	38.6973	26.7297	5.67805	1.66148	1.50995	0.755816	0.283866	5.20978	5.27416	4.74037	2.5054	0.732467	0.594505	-0.403893	-1.81672
SMAC_01996	2421	2929	2765	369101	323453	130704	127831	190672	148014	2.64907	6.04425	97.1574	77.1853	13.1337	11.8154	37.9319	35.947	1.40549	2.59556	6.60225	6.27026	3.7152	3.56259	5.24534	5.1678
SMAC_01997	1362	18549	6425	0	199	20602	10435	1143	1999	29.8203	24.9654	0	0.0844101	3.6798	1.71443	0.404186	0.86296	4.89822	4.64186	-12	-3.56644	1.87963	0.777733	-1.30691	-0.212634
SMAC_01998	1440	12640	3404	2865	5916	26134	18635	2020	1585	19.22	12.5103	1.26791	2.37347	4.41505	2.89583	0.675618	0.647175	4.26454	3.64505	0.342449	1.247	2.14243	1.53398	-0.565721	-0.627771
SMAC_01999	4076	158212	41020	50756	58360	157869	256422	110820	132634	84.9913	53.2603	7.93558	8.27179	9.42226	14.0775	13.0947	19.1327	6.40924	5.73499	2.98834	3.0482	3.23607	3.81532	3.71091	4.25797
SMAC_02000	6569	118680	35899	90993	74808	152299	307492	101802	96555	39.5592	28.9218	8.82742	6.57911	5.64014	10.4747	7.46396	8.64233	5.30594	4.85409	3.14199	2.71789	2.49573	3.38883	2.89994	3.11142
SMAC_02001	1734	718290	65716	9638	11110	435101	53934	16556	16915	907.026	200.569	3.54212	3.70155	61.0426	6.96016	4.59852	5.73559	9.825	7.64796	1.82461	1.88813	5.93175	2.79912	2.20117	2.51994
SMAC_02002	1394	19953	6562	45865	41791	48041	52078	30306	21767	31.3411	24.9124	20.9674	17.3196	8.38381	8.35982	10.4708	9.18102	4.96998	4.63879	4.39007	4.11434	3.06761	3.06347	3.38829	3.19865
SMAC_02003	1546	50806	20264	37550	30041	85896	121244	53774	39536	71.9572	69.3678	15.4784	11.226	13.5162	17.5492	16.7523	15.0362	6.16907	6.11619	3.95218	3.48877	3.75662	4.13333	4.06629	3.91037
SMAC_02004	991	19253	33111	138695	83581	863847	847744	34136	25789	42.5396	176.824	89.1892	48.7251	212.058	191.424	16.5902	15.3009	5.41074	7.46617	6.4788	5.60659	7.72832	7.58063	4.05226	3.93554
SMAC_02005	673	8804	12687	4132	3704	285300	235096	13054	8511	28.644	99.7668	3.91265	3.17961	103.129	78.1692	9.34202	7.43568	4.84016	6.64049	1.96814	1.66885	6.6883	6.28853	3.22373	2.89446
SMAC_02006	408	1859	384	0	27	717	4486	385	0	9.97673	4.98096	0	0.0382316	0.427515	2.46039	0.454478	0	3.31857	2.31642	-12	-4.70909	-1.22595	1.29889	-1.13772	-12
SMAC_02007	792	1012	210	1366	1538	4269	3946	1340	1169	2.79785	1.40325	1.09913	1.12189	1.31127	1.1149	0.814876	0.86785	1.48432	0.488776	0.136368	0.165929	0.390968	0.15692	-0.295347	-0.204483
SMAC_02008	1404	96754	24612	135124	99660	53835	147147	166177	172669	150.894	92.7731	61.3325	41.0083	9.32803	23.4525	57.0054	72.3107	7.23739	6.53563	5.93858	5.35785	3.22157	4.55167	5.83303	6.17614
SMAC_02009	4461	51154	14236	79415	94803	278596	333541	363999	310681	25.1082	16.8888	11.3448	12.2775	15.1927	16.731	39.2989	40.9485	4.65009	4.07799	3.50396	3.61794	3.92531	4.06445	5.29642	5.35574
SMAC_02010	1074	1686	1067	16566	19802	5778	6125	35634	34419	3.43734	5.25778	9.82966	10.6518	1.30878	1.27617	15.9798	18.843	1.78129	2.39445	3.29714	3.41303	0.388219	0.351817	3.99818	4.23595
SMAC_02011	3069	11431	5248	86824	107791	361388	298072	280005	253317	8.15561	9.0498	18.0289	20.291	28.6463	21.7335	43.9421	48.5314	3.02779	3.17789	4.17224	4.34277	4.84028	4.44185	5.45753	5.60085
SMAC_02012	2338	14397	3032	3285	2981	39374	100956	4879	3531	13.4833	6.8632	0.895398	0.736607	4.09692	9.66258	1.00507	0.887991	3.7531	2.77888	-0.159399	-0.441033	2.03454	3.27241	0.0073028	-0.171384
SMAC_02013	1589	49894	22220	543868	504272	1424572	1322607	611827	578919	68.7533	74.0052	218.12	183.341	218.099	186.257	185.446	214.215	6.10336	6.20956	7.76898	7.51839	7.76884	7.54115	7.53485	7.74291
SMAC_02015	3045	8001	2870	19174	16774	26678	44882	25072	12533	5.75342	4.98812	4.01283	3.1825	2.13137	3.2983	3.96564	2.42004	2.52442	2.3185	2.00462	1.67016	1.09178	1.72172	1.98756	1.27503
SMAC_02016	1404	2217	3168	24751	25236	214593	141649	37584	36812	3.45754	11.9415	11.2344	10.3842	37.1827	22.5763	12.8928	15.4162	1.78975	3.57792	3.48985	3.37631	5.21656	4.49673	3.6885	3.94638
SMAC_02017	921	1035	418	525	129	1402	2167	449	428	2.46065	2.40192	0.363266	0.0809186	0.370323	0.526508	0.2348	0.273237	1.29904	1.26419	-1.4609	-3.62738	-1.43314	-0.925473	-2.09049	-1.87178
SMAC_02018	831	440	709	353	81	13248	4233	177	0	1.15937	4.51531	0.270707	0.0563122	3.8783	1.13986	0.102585	0	0.213336	2.17482	-1.8852	-4.15041	1.95542	0.188861	-3.28511	-12
SMAC_02019	5514	35307	11921	278139	217851	82816	167403	228288	213623	14.0205	11.4416	32.1455	22.825	3.65376	6.79363	19.9401	22.7791	3.80946	3.51622	5.00655	4.51254	1.86938	2.76418	4.3176	4.50964
SMAC_02020	2774	7629	5301	54282	44657	58357	108440	54763	42723	6.02185	10.1133	12.4702	9.3004	5.11775	8.7476	9.50808	9.05546	2.59021	3.33818	3.64042	3.21729	2.35551	3.12889	3.24915	3.17879
SMAC_02021	1311	12718	5786	41138	20442	684063	284680	29732	21039	21.2415	23.357	19.997	9.00822	126.936	48.5915	10.9228	9.43578	4.40881	4.54579	4.32171	3.17124	6.98796	5.60263	3.44927	3.23814
SMAC_02022	1473	9658	2939	43537	315806	4256	3800	12415	15433	14.3567	10.5594	18.8357	123.861	0.702896	0.57728	4.05935	6.16031	3.84365	3.40046	4.2354	6.95258	-0.508617	-0.792657	2.02125	2.623
SMAC_02023	891	15245	8767	0	0	6228	428	0	100	37.4644	52.0733	0	0	1.70045	0.107491	0	0.0659899	5.22745	5.70247	-12	-12	0.765914	-3.21771	-12	-3.92161
SMAC_02024	2302	121350	23445	13272	101	41826	13156	2807	623	115.426	53.8998	3.67415	0.0253475	4.42011	1.27886	0.587285	0.159125	6.85082	5.75221	1.87741	-5.30201	2.14408	0.354862	-0.767867	-2.65177
SMAC_02025	2238	115359	44552	1085	0	87818	18073	1535	198	112.865	105.354	0.308955	0	9.54587	1.80707	0.330339	0.0520188	6.81846	6.7191	-1.69453	-12	3.25488	0.853655	-1.59798	-4.26482
SMAC_02026	402	2664	1047	0	88	3183	942	146	343	14.5103	13.7836	0	0.126466	1.92621	0.524361	0.17492	0.501676	3.85901	3.78488	-12	-2.98317	0.945762	-0.931367	-2.51523	-0.995172
SMAC_02027	285	105	0	0	0	1674	0	0	0	0.806703	0	0	0	1.4289	0	0	0	-0.309891	-12	-12	-12	0.514908	-12	-12	-12
SMAC_02028	935	36560	16343	0	0	3655	129	0	0	85.6177	92.5044	0	0	0.950973	0.0308733	0	0	6.41984	6.53145	-12	-12	-0.0725244	-5.01749	-12	-12
SMAC_02030	981	906	1120	1000	152	679	636	2423	2471	2.02222	6.04215	0.649615	0.0895144	0.168381	0.145075	1.18959	1.48101	1.01594	2.59506	-0.622342	-3.48174	-2.5702	-2.78513	0.250462	0.566585
SMAC_02031	435	276	35	110	111	0	17	151	348	1.38928	0.425815	0.161149	0.147419	0	0.00874511	0.167186	0.470376	0.474334	-1.2317	-2.63353	-2.76201	-12	-6.83731	-2.58047	-1.08811
SMAC_02032	960	640	124	0	0	1116	378	797	0	1.45975	0.683585	0	0	0.282804	0.0881102	0.399852	0	0.545719	-0.548807	-12	-12	-1.82213	-3.50455	-1.32246	-12
SMAC_02033	384	120	35	183	0	728	101	225	94	0.684257	0.482369	0.3037	0	0.461203	0.0588567	0.282204	0.14393	-0.54739	-1.05179	-1.71928	-12	-1.11653	-4.08665	-1.82519	-2.79656
[truncated: 8,096 more rows]
